# Supplementary material for: The Splicing Factor SF2 Is Critical for Hyperproliferation and Survival in a TORC1-Dependent Model of Early Tumorigenesis in Drosophila
Source: Int J Mol Sci. 2020 Jun 24;21(12):4465. doi: 10.3390/ijms21124465 (PMC7352841; doi:10.3390/ijms21124465)
Supplement: Supplementary file 1 [file ijms-21-04465-s001.zip]

Archive with 21 entries (20 files):
- Table S1.xlsx
- __MACOSX/
- __MACOSX/._Table S1.xlsx
- Table S7.xlsx
- __MACOSX/._Table S7.xlsx
- Supplementary_figures.pdf
- __MACOSX/._Supplementary_figures.pdf
- Table S6.xlsx
- __MACOSX/._Table S6.xlsx
- Table S5.xlsx
- __MACOSX/._Table S5.xlsx
- Table S9.xlsx
- __MACOSX/._Table S9.xlsx
- Table S8.xlsx
- __MACOSX/._Table S8.xlsx
- Table S4.xlsx
- __MACOSX/._Table S4.xlsx
- Table S3.xlsx
- __MACOSX/._Table S3.xlsx
- Table S2.xlsx
- __MACOSX/._Table S2.xlsx
