# Supplementary material for: The Splicing Factor SF2 Is Critical for Hyperproliferation and Survival in a TORC1-Dependent Model of Early Tumorigenesis in Drosophila
Source: Int J Mol Sci. 2020 Jun 24;21(12):4465. doi: 10.3390/ijms21124465 (PMC7352841; doi:10.3390/ijms21124465)
Supplement: Supplementary file 1 [file ijms-21-04465-s001.zip › Table S1.xlsx]

## Sheet: Sheet1
Source	Assay	Nr of components found	Criteria applied to select candidates	Nr of candidates selected for screen
Lindquist et al., Genome Res., 2011	Genome scale RNAi on S2 cells	70 low and high p-S6 hits	Hit frequency of gene in screens by DRSC as for 2014 < 0.1	34
	Readout: p-S6 activity
Guertin et al., Curr. Biol., 2006	0, 30, 60, 120 min rapamycin treatment of S2 cells	54 differentially expressed genes	Change in expression > 2-fold downregulated after 120 min rapamycin treatment	35
	Readout: global level of gene expression
Hsu et al., Science, 2011	Torin1/rapamycin treatment of insulin stimulated HEK-293E and TSC2-/- MEF cells	HEK-293E: 93	Drosophila homologs	97
	Readout: phosphopeptide measurement	MEF TSC2-/-: 20
Yu et al., Science, 2011	Rapamycin treatment of TSC2-/- MEFs	Rapamycin screen: 147	4-fold decreased phosphorylation + Drosophila homologs	125
	Ku0063794 + rapamycin treatment of Wt MEFs	Ku0063794 screen: 100
	Readout: phosphopeptide measurement	2-fold decreased phosphorylation
