# Supplementary material for: The Splicing Factor SF2 Is Critical for Hyperproliferation and Survival in a TORC1-Dependent Model of Early Tumorigenesis in Drosophila
Source: Int J Mol Sci. 2020 Jun 24;21(12):4465. doi: 10.3390/ijms21124465 (PMC7352841; doi:10.3390/ijms21124465)
Supplement: Supplementary file 1 [file ijms-21-04465-s001.zip › Table S7.xlsx]

## Sheet: Sheet1
	groupID	featureID	exonBaseMean	dispersion	stat	pvalue	padj	PTEN_CONTROL_10	PTEN_SF2_10	log2fold_PTEN_SF2_10_PTEN_CONTROL_10	genomicData.seqnames	genomicData.start	genomicData.end	genomicData.width	genomicData.strand	countData.PTEN_RNAi_CONTROL_RNAi_10_1	countData.PTEN_RNAi_CONTROL_RNAi_10_2	countData.PTEN_RNAi_CONTROL_RNAi_10_3	countData.PTEN_RNAi_SF2_RNAi_10_1	countData.PTEN_RNAi_SF2_RNAi_10_2	countData.PTEN_RNAi_SF2_RNAi_10_3	transcripts
FBgn0000008:E001	FBgn0000008	E001	14.2162	0.000309612	0.581816	0.445601	NA	NA	NA	NA	2R	22136968	22137026	59	+	14	13	13	15	16	14	FBtr0342981; FBtr0071763; FBtr0100521
FBgn0000008:E002	FBgn0000008	E002	19.2025	0.000417762	0.00100963	0.974652	0.999791	1.30419	1.30574	0.0054146	2R	22137027	22137208	182	+	17	24	18	19	21	16	FBtr0071763
FBgn0000008:E003	FBgn0000008	E003	31.7863	0.00050605	0.971001	0.324431	0.932556	1.48472	1.54797	0.216718	2R	22137433	22137999	567	+	28	29	34	41	32	27	FBtr0071764
FBgn0000008:E004	FBgn0000008	E004	25.9901	0.000475922	0.207652	0.648614	0.990656	1.41474	1.44888	0.117773	2R	22138000	22138251	252	+	20	29	28	27	30	22	FBtr0100521; FBtr0342981; FBtr0071763; FBtr0071764
FBgn0000008:E005	FBgn0000008	E005	21.3493	0.00338318	0.00739114	0.931489	0.999746	1.34414	1.3546	0.0363584	2R	22151654	22151695	42	+	14	29	22	18	27	18	FBtr0071764; FBtr0071763; FBtr0100521
FBgn0000008:E006	FBgn0000008	E006	39.7273	0.00594638	0.0126821	0.910336	0.998594	1.60221	1.61436	0.0413985	2R	22162905	22163694	790	+	48	41	31	41	43	33	FBtr0100521; FBtr0342981; FBtr0071763; FBtr0071764
FBgn0000008:E007	FBgn0000008	E007	25.266	0.00211797	0.566649	0.451593	0.966529	1.44114	1.39241	-0.168326	2R	22164777	22164989	213	+	24	35	23	20	25	24	FBtr0100521; FBtr0342981; FBtr0071763; FBtr0071764
FBgn0000008:E008	FBgn0000008	E008	82.2155	0.00600418	0.483143	0.487002	0.973052	1.90166	1.9412	0.132961	2R	22169244	22170717	1474	+	73	69	101	106	88	58	FBtr0100521; FBtr0342981; FBtr0071763; FBtr0071764
FBgn0000008:E009	FBgn0000008	E009	48.0106	0.000509905	0.0249458	0.874502	0.998594	1.68466	1.6966	0.0404872	2R	22170778	22171259	482	+	51	43	52	56	48	38	FBtr0100521; FBtr0342981; FBtr0071763; FBtr0071764
FBgn0000008:E010	FBgn0000008	E010	78.6776	0.000394238	0.190771	0.662275	0.990656	1.89154	1.91196	0.0686816	2R	22171260	22171985	726	+	70	75	92	77	85	73	FBtr0071764; FBtr0071763; FBtr0100521
FBgn0000008:E011	FBgn0000008	E011	50.5771	0.00337728	0.434583	0.509749	0.977698	1.69301	1.73151	0.130418	2R	22172082	22172252	171	+	38	54	57	41	59	54	FBtr0100521; FBtr0342981; FBtr0071763; FBtr0071764
FBgn0000008:E012	FBgn0000008	E012	51.8323	0.000446862	2.26615	0.132228	0.784754	1.75445	1.68756	-0.22652	2R	22172316	22172433	118	+	49	62	61	46	50	43	FBtr0100521; FBtr0342981; FBtr0071763; FBtr0071764
FBgn0000008:E013	FBgn0000008	E013	64.295	0.000691429	3.90002	0.0482856	0.569565	1.8537	1.77332	-0.271193	2R	22172497	22172834	338	+	63	64	90	64	52	54	FBtr0100521; FBtr0342981; FBtr0071763; FBtr0071764
FBgn0000014:E001	FBgn0000014	E001	10.026	0.000194063	0.000150497	0.990212	NA	NA	NA	NA	3R	16807214	16807626	413	-	10	10	10	10	10	10	FBtr0306337
FBgn0000014:E002	FBgn0000014	E002	10.1972	0.000199331	0.0148261	0.903087	NA	NA	NA	NA	3R	16807627	16810061	2435	-	10	10	10	10	11	10	FBtr0083387; FBtr0306337; FBtr0300485; FBtr0083388
FBgn0000014:E003	FBgn0000014	E003	10.026	0.000194063	0.000150497	0.990212	NA	NA	NA	NA	3R	16810132	16810355	224	-	10	10	10	10	10	10	FBtr0083387; FBtr0306337; FBtr0300485; FBtr0083388
FBgn0000014:E004	FBgn0000014	E004	10.026	0.000194063	0.000150497	0.990212	NA	NA	NA	NA	3R	16822422	16822469	48	-	10	10	10	10	10	10	FBtr0083387; FBtr0306337; FBtr0300485; FBtr0083388
FBgn0000014:E005	FBgn0000014	E005	10.026	0.000194063	0.000150497	0.990212	NA	NA	NA	NA	3R	16826051	16826307	257	-	10	10	10	10	10	10	FBtr0083387; FBtr0306337; FBtr0300485; FBtr0083388
FBgn0000014:E006	FBgn0000014	E006	10.026	0.000194063	0.000150497	0.990212	NA	NA	NA	NA	3R	16827135	16827637	503	-	10	10	10	10	10	10	FBtr0083387; FBtr0306337; FBtr0300485; FBtr0083388
FBgn0000014:E007	FBgn0000014	E007	10.026	0.000194063	0.000150497	0.990212	NA	NA	NA	NA	3R	16827638	16827738	101	-	10	10	10	10	10	10	FBtr0306337; FBtr0300485; FBtr0083388
FBgn0000014:E008	FBgn0000014	E008	10.026	0.000194063	0.000150497	0.990212	NA	NA	NA	NA	3R	16827739	16827897	159	-	10	10	10	10	10	10	FBtr0083387; FBtr0306337; FBtr0300485; FBtr0083388
FBgn0000014:E009	FBgn0000014	E009	10.026	0.000194063	0.000150497	0.990212	NA	NA	NA	NA	3R	16827898	16828105	208	-	10	10	10	10	10	10	FBtr0083388
FBgn0000014:E010	FBgn0000014	E010	10.026	0.000194063	0.000150497	0.990212	NA	NA	NA	NA	3R	16828921	16829752	832	-	10	10	10	10	10	10	FBtr0083387; FBtr0306337; FBtr0300485
FBgn0000014:E011	FBgn0000014	E011	10.026	0.000194063	0.000150497	0.990212	NA	NA	NA	NA	3R	16829753	16830049	297	-	10	10	10	10	10	10	FBtr0306337
FBgn0000015:E001	FBgn0000015	E001	10.026	0.000194032	0	1	NA	NA	NA	NA	3R	16927210	16927672	463	-	10	10	10	10	10	10	FBtr0083385
FBgn0000015:E002	FBgn0000015	E002	10.026	0.000194032	0	1	NA	NA	NA	NA	3R	16927673	16929580	1908	-	10	10	10	10	10	10	FBtr0330709; FBtr0346764; FBtr0083385; FBtr0083384; FBtr0083383; FBtr0083382; FBtr0083381
FBgn0000015:E003	FBgn0000015	E003	10.026	0.000194032	0	1	NA	NA	NA	NA	3R	16929638	16929852	215	-	10	10	10	10	10	10	FBtr0330709; FBtr0346764; FBtr0083385; FBtr0083384; FBtr0083383; FBtr0083382; FBtr0083381
FBgn0000015:E004	FBgn0000015	E004	10.026	0.000194032	0	1	NA	NA	NA	NA	3R	16931116	16931317	202	-	10	10	10	10	10	10	FBtr0330709; FBtr0346764; FBtr0083385; FBtr0083384; FBtr0083383; FBtr0083382; FBtr0083381
FBgn0000015:E005	FBgn0000015	E005	10.026	0.000194032	0	1	NA	NA	NA	NA	3R	16931402	16931613	212	-	10	10	10	10	10	10	FBtr0330709; FBtr0346764; FBtr0083385; FBtr0083384; FBtr0083383; FBtr0083382; FBtr0083381
FBgn0000015:E006	FBgn0000015	E006	10.026	0.000194032	0	1	NA	NA	NA	NA	3R	16932371	16934576	2206	-	10	10	10	10	10	10	FBtr0083384
FBgn0000015:E007	FBgn0000015	E007	10.026	0.000194032	0	1	NA	NA	NA	NA	3R	16935927	16936104	178	-	10	10	10	10	10	10	FBtr0083385; FBtr0083383; FBtr0083382; FBtr0083381
FBgn0000015:E008	FBgn0000015	E008	10.026	0.000194032	0	1	NA	NA	NA	NA	3R	16943253	16943299	47	-	10	10	10	10	10	10	FBtr0083385; FBtr0083383; FBtr0083382; FBtr0083381
FBgn0000015:E009	FBgn0000015	E009	10.026	0.000194032	0	1	NA	NA	NA	NA	3R	16943782	16944269	488	-	10	10	10	10	10	10	FBtr0083383
FBgn0000015:E010	FBgn0000015	E010	10.026	0.000194032	0	1	NA	NA	NA	NA	3R	16959972	16960506	535	-	10	10	10	10	10	10	FBtr0083382
FBgn0000015:E011	FBgn0000015	E011	10.026	0.000194032	0	1	NA	NA	NA	NA	3R	16963159	16963945	787	-	10	10	10	10	10	10	FBtr0083381
FBgn0000015:E012	FBgn0000015	E012	10.026	0.000194032	0	1	NA	NA	NA	NA	3R	16971759	16972236	478	-	10	10	10	10	10	10	FBtr0083385
FBgn0000017:E001	FBgn0000017	E001	95.4198	0.00158586	1.53676	0.2151	0.869319	1.96191	2.00774	0.153826	3L	16615866	16622369	6504	-	78	105	121	98	79	93	FBtr0112790; FBtr0345369
FBgn0000017:E002	FBgn0000017	E002	150.421	0.0020596	8.83175	0.00296035	0.125441	2.22174	2.12293	-0.330464	3L	16622370	16623288	919	-	121	181	255	139	115	99	FBtr0075357; FBtr0345369; FBtr0112790; FBtr0330136; FBtr0330135; FBtr0330134; FBtr0330133; FBtr0330132; FBtr0330131; FBtr0330130
FBgn0000017:E003	FBgn0000017	E003	33.2882	0.000510144	0.358632	0.549267	0.980565	1.55136	1.51502	-0.12438	3L	16623289	16623636	348	-	28	35	53	32	29	24	FBtr0075357; FBtr0345369; FBtr0330136; FBtr0112790; FBtr0330133; FBtr0330130
FBgn0000017:E004	FBgn0000017	E004	105.617	0.00257405	2.15097	0.14248	0.799841	2.05009	1.99459	-0.186122	3L	16623637	16625274	1638	-	102	145	126	104	87	71	FBtr0075357; FBtr0345369; FBtr0112790; FBtr0330136; FBtr0330135; FBtr0330134; FBtr0330133; FBtr0330132; FBtr0330131; FBtr0330130
FBgn0000017:E005	FBgn0000017	E005	18.3384	0.000402669	3.81414	0.0508218	0.580428	1.20982	1.36227	0.534226	3L	16626273	16626527	255	-	14	18	19	20	23	16	FBtr0330133; FBtr0330132; FBtr0330131; FBtr0330130
FBgn0000017:E006	FBgn0000017	E006	25.164	0.000503945	2.16316	0.141353	0.797745	1.36865	1.46799	0.34313	3L	16626528	16626616	89	-	19	30	26	26	29	21	FBtr0075357; FBtr0345369; FBtr0112790; FBtr0330136; FBtr0330135; FBtr0330134; FBtr0330133; FBtr0330132; FBtr0330131; FBtr0330130
FBgn0000017:E007	FBgn0000017	E007	24.9238	0.00193172	1.0039	0.316369	0.929237	1.37958	1.45099	0.246717	3L	16626743	16626863	121	-	20	31	26	32	28	13	FBtr0075357; FBtr0345369; FBtr0112790; FBtr0330136; FBtr0330135; FBtr0330134; FBtr0330133; FBtr0330132; FBtr0330131; FBtr0330130
FBgn0000017:E008	FBgn0000017	E008	38.0721	0.00132152	0.00056043	0.981113	0.999791	1.58971	1.5919	0.00747281	3L	16626922	16627192	271	-	35	49	43	43	38	21	FBtr0075357; FBtr0345369; FBtr0112790; FBtr0330136; FBtr0330135; FBtr0330134; FBtr0330133; FBtr0330132; FBtr0330131; FBtr0330130
FBgn0000017:E009	FBgn0000017	E009	69.4559	0.000862719	0.308129	0.578831	0.983505	1.83689	1.86127	0.0821691	3L	16627502	16628088	587	-	61	78	88	90	60	42	FBtr0075357; FBtr0345369; FBtr0112790; FBtr0330136; FBtr0330135; FBtr0330134; FBtr0330133; FBtr0330132; FBtr0330131; FBtr0330130
FBgn0000017:E010	FBgn0000017	E010	47.462	0.00194987	0.143306	0.705017	0.992991	1.69295	1.67457	-0.062351	3L	16628174	16628589	416	-	44	62	56	59	35	30	FBtr0075357; FBtr0345369; FBtr0112790; FBtr0330136; FBtr0330135; FBtr0330134; FBtr0330133; FBtr0330132; FBtr0330131; FBtr0330130
FBgn0000017:E011	FBgn0000017	E011	42.4714	0.0108831	0.25448	0.613938	0.988712	1.61549	1.66304	0.161661	3L	16628663	16629206	544	-	45	39	51	62	33	26	FBtr0075357; FBtr0345369; FBtr0112790; FBtr0330136; FBtr0330135; FBtr0330134; FBtr0330133; FBtr0330132; FBtr0330131; FBtr0330130
FBgn0000017:E012	FBgn0000017	E012	16.6266	0.000394624	0.0146392	0.903697	0.998594	1.24067	1.25044	0.034419	3L	16631377	16631430	54	-	19	15	21	20	12	13	FBtr0330136; FBtr0330134; FBtr0330133; FBtr0330131; FBtr0112790
FBgn0000017:E013	FBgn0000017	E013	125.112	0.00786182	1.91243	0.166694	0.827695	2.07424	2.1293	0.184354	3L	16646810	16647882	1073	-	84	122	191	123	121	114	FBtr0075357; FBtr0345369; FBtr0112790; FBtr0330136; FBtr0330135; FBtr0330134; FBtr0330133; FBtr0330132; FBtr0330131; FBtr0330130
FBgn0000018:E001	FBgn0000018	E001	124.974	0.00033906	0.000611271	0.980275	0.999791	2.09293	2.0935	0.00190333	2L	10973443	10974210	768	-	145	145	155	113	95	97	FBtr0080168
FBgn0000018:E002	FBgn0000018	E002	116.234	0.000346833	0.000611174	0.980277	0.999791	2.06187	2.06126	-0.00204444	2L	10974268	10975293	1026	-	137	142	135	106	91	86	FBtr0080168
FBgn0000022:E001	FBgn0000022	E001	107.906	NA	NA	NA	NA	NA	NA	NA	X	370031	370947	917	+	110	150	198	64	63	67	FBtr0070072
FBgn0000024:E001	FBgn0000024	E001	10.5341	0.000230494	0.339325	0.560219	NA	NA	NA	NA	3R	13222951	13223378	428	-	11	12	10	10	10	10	FBtr0335223
FBgn0000024:E002	FBgn0000024	E002	96.7068	0.0617713	1.25217	0.263138	0.904411	2.05997	1.88771	-0.57841	3R	13224625	13228241	3617	-	66	105	207	64	64	81	FBtr0082780
FBgn0000024:E003	FBgn0000024	E003	82.5512	0.0045263	0.787995	0.374707	0.944738	1.91926	1.92888	0.0323318	3R	13228242	13229770	1529	-	49	97	123	105	70	56	FBtr0082780; FBtr0300486
FBgn0000024:E004	FBgn0000024	E004	26.8241	0.000484659	0.00218436	0.962723	0.999791	1.46015	1.42863	-0.108599	3R	13232679	13232842	164	-	23	28	40	30	26	15	FBtr0082780; FBtr0335223; FBtr0300486
FBgn0000024:E005	FBgn0000024	E005	23.009	0.000452271	2.03667	0.153545	0.810734	1.43649	1.30712	-0.448919	3R	13232961	13233124	164	-	23	26	37	23	16	14	FBtr0082780; FBtr0335223; FBtr0300486
FBgn0000024:E006	FBgn0000024	E006	23.7461	0.0025397	0.037929	0.845586	0.99799	1.41149	1.37195	-0.136908	3R	13237129	13237278	150	-	27	24	30	30	18	14	FBtr0082780; FBtr0335223; FBtr0300486
FBgn0000024:E007	FBgn0000024	E007	20.7653	0.0253798	0.20863	0.647843	0.990656	1.32036	1.35698	0.127479	3R	13238057	13238199	143	-	21	23	21	31	16	13	FBtr0082780; FBtr0335223; FBtr0300486
FBgn0000024:E008	FBgn0000024	E008	24.7616	0.000667173	1.94638	0.162977	0.824659	1.37941	1.44593	0.229839	3R	13243219	13243426	208	-	22	27	26	34	22	18	FBtr0082780; FBtr0335223; FBtr0300486
FBgn0000024:E009	FBgn0000024	E009	30.5914	0.000532639	0.834654	0.36093	0.941047	1.48696	1.51393	0.0925394	3R	13243586	13244131	546	-	23	36	38	30	32	25	FBtr0082780; FBtr0335223; FBtr0300486
FBgn0000024:E010	FBgn0000024	E010	17.3696	0.00123878	0.688458	0.406689	0.954346	1.24374	1.28314	0.138419	3R	13244261	13244399	139	-	18	16	20	15	21	14	FBtr0082780; FBtr0335223; FBtr0300486
FBgn0000024:E011	FBgn0000024	E011	34.4158	0.000726831	2.81269	0.0935216	0.70966	1.51628	1.58513	0.235334	3R	13245810	13246654	845	-	32	32	40	43	38	22	FBtr0082780; FBtr0335223; FBtr0300486
FBgn0000024:E012	FBgn0000024	E012	17.651	0.000405706	0.439761	0.507238	0.977612	1.25865	1.28311	0.0858741	3R	13258303	13258425	123	-	18	16	22	18	20	12	FBtr0082780; FBtr0335223; FBtr0300486
FBgn0000024:E013	FBgn0000024	E013	23.1577	0.000452161	0.174333	0.676289	0.991067	1.38488	1.38533	0.00156987	3R	13258426	13258777	352	-	17	23	36	26	22	16	FBtr0082780; FBtr0335223
FBgn0000024:E014	FBgn0000024	E014	10.6719	0.000215596	0.947466	0.330365	NA	NA	NA	NA	3R	13259453	13259517	65	-	10	10	12	11	11	10	FBtr0300486
FBgn0000028:E001	FBgn0000028	E001	12.3864	0.000263787	0.404786	0.524628	NA	NA	NA	NA	X	15350239	15351147	909	-	14	13	12	11	12	12	FBtr0305191
FBgn0000028:E002	FBgn0000028	E002	11.0008	0.000222684	0.0203924	0.886447	NA	NA	NA	NA	X	15351148	15351958	811	-	10	10	13	11	11	11	FBtr0100328; FBtr0305191
FBgn0000028:E003	FBgn0000028	E003	10.1926	0.000199125	0.0725593	0.787646	NA	NA	NA	NA	X	15352334	15352356	23	-	10	11	10	10	10	10	FBtr0100328; FBtr0305191
FBgn0000028:E004	FBgn0000028	E004	11.018	0.000224193	0.135425	0.712872	NA	NA	NA	NA	X	15352357	15353167	811	-	10	11	10	13	12	10	FBtr0074015; FBtr0305189; FBtr0290063; FBtr0305196; FBtr0305195; FBtr0305194; FBtr0100328; FBtr0290064; FBtr0305190; FBtr0305193; FBtr0305192; FBtr0305191; FBtr0100326
FBgn0000028:E005	FBgn0000028	E005	10.3479	0.000204001	0.0155728	0.900689	NA	NA	NA	NA	X	15353225	15353382	158	-	10	10	10	12	10	10	FBtr0074015; FBtr0305189; FBtr0290063; FBtr0305196; FBtr0305195; FBtr0305194; FBtr0100328; FBtr0290064; FBtr0305190; FBtr0305193; FBtr0305192; FBtr0305191; FBtr0100326
FBgn0000028:E006	FBgn0000028	E006	10.026	0.000194006	0.0184218	0.892037	NA	NA	NA	NA	X	15353383	15353388	6	-	10	10	10	10	10	10	FBtr0074015; FBtr0305196; FBtr0305191; FBtr0305193; FBtr0305192
FBgn0000028:E007	FBgn0000028	E007	10.5192	0.00020902	0.0635851	0.800917	NA	NA	NA	NA	X	15354227	15354458	232	-	10	10	10	12	11	10	FBtr0074015; FBtr0305189; FBtr0290063; FBtr0305196; FBtr0305195; FBtr0305194; FBtr0100328; FBtr0290064; FBtr0305190; FBtr0305193; FBtr0305192; FBtr0305191; FBtr0100326
FBgn0000028:E008	FBgn0000028	E008	10.3582	0.000204052	0.0155703	0.900697	NA	NA	NA	NA	X	15354536	15354676	141	-	10	10	10	11	11	10	FBtr0074015; FBtr0305189; FBtr0290063; FBtr0305196; FBtr0305195; FBtr0305194; FBtr0100328; FBtr0290064; FBtr0305190; FBtr0305193; FBtr0305192; FBtr0305191; FBtr0100326
FBgn0000028:E009	FBgn0000028	E009	10.5294	0.000209281	0.0635794	0.800925	NA	NA	NA	NA	X	15354755	15354932	178	-	10	10	10	11	12	10	FBtr0074015; FBtr0305189; FBtr0290063; FBtr0305196; FBtr0305195; FBtr0305194; FBtr0100328; FBtr0290064; FBtr0305190; FBtr0305193; FBtr0305192; FBtr0305191; FBtr0100326
FBgn0000028:E010	FBgn0000028	E010	10.1972	0.000199211	2.01552e-05	0.996418	NA	NA	NA	NA	X	15354933	15354953	21	-	10	10	10	10	11	10	FBtr0305195; FBtr0074015; FBtr0100328; FBtr0290064; FBtr0290063; FBtr0305191
FBgn0000028:E011	FBgn0000028	E011	10.3684	0.000204536	0.0155675	0.900706	NA	NA	NA	NA	X	15371512	15371688	177	-	10	10	10	10	12	10	FBtr0074015; FBtr0305189; FBtr0290063; FBtr0305196; FBtr0305195; FBtr0305194; FBtr0100328; FBtr0290064; FBtr0305190; FBtr0305193; FBtr0305192; FBtr0305191; FBtr0100326
FBgn0000028:E012	FBgn0000028	E012	10.026	0.000194006	0.0184218	0.892037	NA	NA	NA	NA	X	15372152	15372208	57	-	10	10	10	10	10	10	FBtr0305195; FBtr0305189; FBtr0074015; FBtr0305194; FBtr0305196; FBtr0100328
FBgn0000028:E013	FBgn0000028	E013	10.026	0.000194006	0.0184218	0.892037	NA	NA	NA	NA	X	15377561	15377593	33	-	10	10	10	10	10	10	FBtr0305189; FBtr0100326; FBtr0074015; FBtr0290063; FBtr0305193; FBtr0100328
FBgn0000028:E014	FBgn0000028	E014	10.8673	0.000219697	0.0595955	0.807136	NA	NA	NA	NA	X	15378189	15379064	876	-	10	11	10	11	13	10	FBtr0074015; FBtr0305189; FBtr0290063; FBtr0305196; FBtr0305195; FBtr0305194; FBtr0100328; FBtr0290064; FBtr0305190; FBtr0305193; FBtr0305192; FBtr0305191; FBtr0100326
FBgn0000032:E001	FBgn0000032	E001	172.823	0.00204195	0.505769	0.476976	0.9726	2.253	2.22876	-0.0809776	3R	29991144	29991693	550	-	142	183	212	180	161	161	FBtr0085609; FBtr0085610
FBgn0000032:E002	FBgn0000032	E002	115.228	0.000318063	0.698794	0.403189	0.953073	2.07988	2.0531	-0.0897252	3R	29991754	29992012	259	-	105	124	130	142	97	95	FBtr0085609; FBtr0085610
FBgn0000032:E003	FBgn0000032	E003	174.714	0.000318316	0.0506772	0.821889	0.997444	2.2495	2.24309	-0.0214153	3R	29992083	29992772	690	-	153	188	191	226	145	148	FBtr0085609; FBtr0085610
FBgn0000032:E004	FBgn0000032	E004	57.1734	0.000444321	0.766163	0.381407	0.947731	1.78601	1.74556	-0.136726	3R	29992829	29992927	99	-	57	57	67	73	45	45	FBtr0085609; FBtr0085610
FBgn0000032:E005	FBgn0000032	E005	64.8592	0.000418966	0.420101	0.516887	0.977698	1.80675	1.83296	0.0884154	3R	29992986	29993181	196	-	59	60	71	86	61	53	FBtr0085609; FBtr0085610
FBgn0000032:E006	FBgn0000032	E006	11.3701	0.000239176	0.0892269	0.765162	NA	NA	NA	NA	3R	29993182	29993261	80	-	11	11	11	11	14	10	FBtr0085610
FBgn0000032:E007	FBgn0000032	E007	33.1507	0.000486665	4.72859	0.0296652	0.46067	1.46572	1.59366	0.438004	3R	29993262	29993276	15	-	26	27	32	45	36	33	FBtr0085609; FBtr0085610
FBgn0000032:E008	FBgn0000032	E008	31.9987	0.000500197	3.3885	0.0656528	0.638058	1.46077	1.57079	0.377008	3R	29993277	29993411	135	-	29	24	31	44	34	30	FBtr0085609
FBgn0000036:E001	FBgn0000036	E001	18.9357	0.000578905	16.1504	5.8507e-05	0.00687062	NA	NA	NA	3R	24393896	24401096	7201	-	10	11	11	41	31	10	FBtr0334916
FBgn0000036:E002	FBgn0000036	E002	11.9987	0.000251232	0.395206	0.529576	NA	NA	NA	NA	3R	24401097	24401945	849	-	10	10	10	18	14	10	FBtr0084619; FBtr0334916; FBtr0330310
FBgn0000036:E003	FBgn0000036	E003	10.3438	0.000203017	0.630253	0.427263	NA	NA	NA	NA	3R	24403215	24403510	296	-	10	10	11	11	10	10	FBtr0084619; FBtr0334916; FBtr0330310
FBgn0000036:E004	FBgn0000036	E004	10.3438	0.000203017	0.630253	0.427263	NA	NA	NA	NA	3R	24404682	24404893	212	-	10	10	11	11	10	10	FBtr0084619; FBtr0334916; FBtr0330310
FBgn0000036:E005	FBgn0000036	E005	10.1828	0.000198427	0.847093	0.357376	NA	NA	NA	NA	3R	24404969	24405429	461	-	10	10	11	10	10	10	FBtr0084619; FBtr0334916; FBtr0330310
FBgn0000036:E006	FBgn0000036	E006	10.026	0.000193831	0.608234	0.435454	NA	NA	NA	NA	3R	24407318	24407498	181	-	10	10	10	10	10	10	FBtr0084619; FBtr0334916; FBtr0330310
FBgn0000036:E007	FBgn0000036	E007	10.1869	0.000198365	0.426949	0.51349	NA	NA	NA	NA	3R	24412508	24412617	110	-	10	10	10	11	10	10	FBtr0084619; FBtr0334916; FBtr0330310
FBgn0000036:E008	FBgn0000036	E008	10.3479	0.000202794	0.279665	0.596921	NA	NA	NA	NA	3R	24414847	24414891	45	-	10	10	10	12	10	10	FBtr0084619; FBtr0334916; FBtr0330310
FBgn0000036:E009	FBgn0000036	E009	10.1869	0.000198365	0.426949	0.51349	NA	NA	NA	NA	3R	24421695	24421904	210	-	10	10	10	11	10	10	FBtr0084619; FBtr0334916; FBtr0330310
FBgn0000036:E010	FBgn0000036	E010	10.7006	0.000214193	0.0811196	0.775786	NA	NA	NA	NA	3R	24451895	24452633	739	-	10	10	10	11	13	10	FBtr0084619; FBtr0334916; FBtr0330310
FBgn0000036:E011	FBgn0000036	E011	11.1749	0.000227027	0.197351	0.656867	NA	NA	NA	NA	3R	24456435	24457157	723	-	10	11	11	13	12	10	FBtr0084619; FBtr0334916; FBtr0330310
FBgn0000037:E001	FBgn0000037	E001	16.8637	0.000403354	6.11608	0.0133957	0.311254	NA	NA	NA	2R	24378630	24381856	3227	-	10	12	10	27	31	11	FBtr0072367; FBtr0072368
FBgn0000037:E002	FBgn0000037	E002	10.5192	0.00020835	0.768699	0.38062	NA	NA	NA	NA	2R	24383190	24383240	51	-	10	10	10	12	11	10	FBtr0072368
FBgn0000037:E003	FBgn0000037	E003	10.5192	0.00020835	0.768699	0.38062	NA	NA	NA	NA	2R	24383241	24383377	137	-	10	10	10	12	11	10	FBtr0072367; FBtr0072368
FBgn0000037:E004	FBgn0000037	E004	10.5089	0.000208701	0.768685	0.380624	NA	NA	NA	NA	2R	24383436	24383619	184	-	10	10	10	13	10	10	FBtr0072367; FBtr0072368
FBgn0000037:E005	FBgn0000037	E005	11.5277	0.000238697	0.0319844	0.858062	NA	NA	NA	NA	2R	24383924	24385048	1125	-	10	10	10	14	13	12	FBtr0072367; FBtr0072368
FBgn0000037:E006	FBgn0000037	E006	10.5302	0.000209672	0.768378	0.380719	NA	NA	NA	NA	2R	24389594	24389597	4	-	10	10	10	11	11	11	FBtr0072368
FBgn0000037:E007	FBgn0000037	E007	12.865	0.00027709	0.462353	0.496526	NA	NA	NA	NA	2R	24389598	24390294	697	-	10	10	10	17	20	10	FBtr0072367; FBtr0072368
FBgn0000038:E001	FBgn0000038	E001	12.009	0.000253696	2.35108	0.125196	NA	NA	NA	NA	3L	4429349	4429502	154	+	10	10	10	17	15	10	FBtr0073299; FBtr0073300
FBgn0000038:E002	FBgn0000038	E002	14.6564	0.000320368	0.0196554	0.888504	0.998594	1.20543	1.14227	-0.224891	3L	4429566	4429715	150	+	10	10	10	26	22	10	FBtr0073299; FBtr0073300
FBgn0000038:E003	FBgn0000038	E003	11.8378	0.000248839	2.65227	0.103402	NA	NA	NA	NA	3L	4429716	4430229	514	+	10	10	10	17	14	10	FBtr0073300
FBgn0000038:E004	FBgn0000038	E004	14.9579	0.000329689	0.000363574	0.984787	0.999791	1.20543	1.15594	-0.176016	3L	4432386	4432522	137	+	10	10	10	30	20	10	FBtr0073299
FBgn0000038:E005	FBgn0000038	E005	14.3446	0.000316592	0.0914874	0.762295	NA	NA	NA	NA	3L	4433305	4433459	155	+	10	10	10	23	23	10	FBtr0073299
FBgn0000038:E006	FBgn0000038	E006	19.1054	0.000426028	3.371	0.0663533	0.63965	1.20543	1.29817	0.326391	3L	4433615	4434059	445	+	10	10	10	43	32	10	FBtr0073299
FBgn0000038:E007	FBgn0000038	E007	16.1479	0.000353295	0.315374	0.574401	0.982649	1.20543	1.20069	-0.0168105	3L	4434490	4435089	600	+	10	10	10	31	24	12	FBtr0073299
FBgn0000038:E008	FBgn0000038	E008	16.4588	0.000362122	0.503814	0.477829	0.9726	1.20543	1.21266	0.0255962	3L	4435175	4435993	819	+	10	10	10	34	24	11	FBtr0073299
FBgn0000039:E001	FBgn0000039	E001	12.0192	0.000252408	0.0685476	0.793463	NA	NA	NA	NA	3R	24485428	24485839	412	+	10	10	10	16	16	10	FBtr0084639; FBtr0084640
FBgn0000039:E002	FBgn0000039	E002	11.0226	0.000223456	0.164112	0.685398	NA	NA	NA	NA	3R	24485840	24485907	68	+	10	10	10	13	13	10	FBtr0084639
FBgn0000039:E003	FBgn0000039	E003	12.0294	0.000254489	0.0686287	0.793344	NA	NA	NA	NA	3R	24485908	24486200	293	+	10	10	10	15	17	10	FBtr0084639; FBtr0084640
FBgn0000039:E004	FBgn0000039	E004	11.3446	0.000232062	0.0315296	0.859064	NA	NA	NA	NA	3R	24487131	24487285	155	+	10	10	10	15	13	10	FBtr0084639; FBtr0084640
FBgn0000039:E005	FBgn0000039	E005	11.3241	0.000232197	0.0316317	0.858838	NA	NA	NA	NA	3R	24487423	24487603	181	+	10	10	10	17	11	10	FBtr0084639; FBtr0084640
FBgn0000039:E006	FBgn0000039	E006	11.4851	0.000237329	0.00438074	0.947229	NA	NA	NA	NA	3R	24488452	24488611	160	+	10	10	10	18	11	10	FBtr0084639; FBtr0084640
FBgn0000039:E007	FBgn0000039	E007	12.7991	0.000278444	0.288356	0.591276	NA	NA	NA	NA	3R	24488781	24489366	586	+	10	11	10	23	13	10	FBtr0084639; FBtr0084640
FBgn0000039:E008	FBgn0000039	E008	11.6722	0.000241284	0.0443318	0.833238	NA	NA	NA	NA	3R	24489599	24489800	202	+	10	11	10	16	13	10	FBtr0084639; FBtr0084640
FBgn0000039:E009	FBgn0000039	E009	11.5055	0.000236477	0.00434174	0.947464	NA	NA	NA	NA	3R	24490818	24491147	330	+	10	10	10	16	13	10	FBtr0084639; FBtr0084640
FBgn0000042:E001	FBgn0000042	E001	2195.07	0.00032443	4.79208	0.0285909	0.453054	3.34414	3.33536	-0.0291909	X	5900861	5901013	153	+	2095	2679	2510	2158	1692	2043	FBtr0345894; FBtr0100662; FBtr0100663; FBtr0070822
FBgn0000042:E002	FBgn0000042	E002	2528.91	0.000634529	22.5484	2.04917e-06	0.000410305	3.36296	3.44375	0.268488	X	5901982	5902096	115	+	2071	2879	2663	2757	2305	2504	FBtr0070823
FBgn0000042:E003	FBgn0000042	E003	46572.5	0.00119146	2.21016	0.137105	0.793064	4.65586	4.67872	0.0759634	X	5902690	5904173	1484	+	41898	54419	53291	48863	37826	43453	FBtr0345894; FBtr0100662; FBtr0100663; FBtr0070822; FBtr0070823
FBgn0000042:E004	FBgn0000042	E004	8892.22	0.00247709	1.72902	0.188536	0.848108	3.95258	3.94105	-0.038301	X	5904174	5904464	291	+	8124	9976	11589	8390	6637	8744	FBtr0345894; FBtr0100662; FBtr0100663; FBtr0070823
FBgn0000042:E005	FBgn0000042	E005	2162.36	0.000297254	47.2491	6.25153e-12	4.2442e-09	3.36096	3.29951	-0.204213	X	5904465	5904788	324	+	2076	2649	2855	2004	1533	1889	FBtr0345894; FBtr0100662; FBtr0070823
FBgn0000042:E006	FBgn0000042	E006	82.1205	0.000666481	0.930557	0.334718	0.935861	1.93073	1.90683	-0.0803574	X	5904789	5905227	439	+	67	96	115	83	58	76	FBtr0345894; FBtr0070823
FBgn0000042:E007	FBgn0000042	E007	29.7492	0.000477769	0.00406013	0.949194	0.999791	1.47866	1.49808	0.0666613	X	5905228	5905399	172	+	24	37	35	33	22	28	FBtr0345894
FBgn0000043:E001	FBgn0000043	E001	11750	0.00021515	0.277791	0.598153	0.987786	4.06954	4.06802	-0.005048	2R	6013910	6015422	1513	-	10867	13457	14206	12045	9119	10919	FBtr0086029
FBgn0000043:E002	FBgn0000043	E002	1133.49	0.000199456	0.285701	0.592989	0.986722	3.05174	3.05721	0.0181813	2R	6015577	6015689	113	-	1039	1300	1351	1234	884	1007	FBtr0086029
FBgn0000044:E001	FBgn0000044	E001	218.42	0.000894219	0.700198	0.402717	0.953073	2.3511	2.32964	-0.0715946	2R	20944021	20944156	136	+	89	140	336	306	251	201	FBtr0071519
FBgn0000044:E002	FBgn0000044	E002	2259.4	0.000634224	0.728882	0.393246	0.952461	3.34717	3.35142	0.0141283	2R	20944844	20946431	1588	+	937	1177	3563	3438	2600	1987	FBtr0071519
FBgn0000045:E001	FBgn0000045	E001	10.026	0.000194705	0.00137136	0.97046	NA	NA	NA	NA	3L	21985210	21985248	39	+	10	10	10	10	10	10	FBtr0334090; FBtr0078478
FBgn0000045:E002	FBgn0000045	E002	10.026	0.000194705	0.00137136	0.97046	NA	NA	NA	NA	3L	21985249	21985324	76	+	10	10	10	10	10	10	FBtr0334090
FBgn0000045:E003	FBgn0000045	E003	10.026	0.000194705	0.00137136	0.97046	NA	NA	NA	NA	3L	21985325	21986275	951	+	10	10	10	10	10	10	FBtr0334090; FBtr0078478
FBgn0000045:E004	FBgn0000045	E004	10.2008	0.00020012	0.0122065	0.912026	NA	NA	NA	NA	3L	21986638	21987190	553	+	11	10	10	10	10	10	FBtr0334090; FBtr0078478
FBgn0000046:E001	FBgn0000046	E001	17.107	0.0387079	0.102315	0.749069	0.994821	1.23505	1.27221	0.130741	3R	13425983	13426042	60	+	18	13	14	18	12	27	FBtr0346242; FBtr0082785
FBgn0000046:E002	FBgn0000046	E002	10.026	0.000196354	0.176782	0.674153	NA	NA	NA	NA	3R	13426447	13426582	136	+	10	10	10	10	10	10	FBtr0082786
FBgn0000046:E003	FBgn0000046	E003	130.352	0.026401	0.017772	0.893947	0.998594	2.12492	2.1113	-0.0455702	3R	13426583	13428089	1507	+	84	116	172	145	119	149	FBtr0346242; FBtr0082785; FBtr0082786
FBgn0000046:E004	FBgn0000046	E004	10.026	0.000196354	0.176782	0.674153	NA	NA	NA	NA	3R	13428090	13428375	286	+	10	10	10	10	10	10	FBtr0346242
FBgn0000047:E001	FBgn0000047	E001	10.026	0.000195199	0.0359224	0.849676	NA	NA	NA	NA	3R	15439969	15440046	78	+	10	10	10	10	10	10	FBtr0083143
FBgn0000047:E002	FBgn0000047	E002	11.5163	0.000240342	0.0565153	0.812091	NA	NA	NA	NA	3R	15440600	15441540	941	+	12	11	13	11	12	10	FBtr0083143
FBgn0000047:E003	FBgn0000047	E003	11.1748	0.000230223	0.00305445	0.955926	NA	NA	NA	NA	3R	15441602	15442177	576	+	11	10	13	11	12	10	FBtr0083143
FBgn0000052:E001	FBgn0000052	E001	182.868	0.000532007	2.72878	0.0985548	0.719966	2.28005	2.2415	-0.128742	2L	6041181	6042011	831	-	169	230	236	172	156	137	FBtr0079219; FBtr0079221; FBtr0079220
FBgn0000052:E002	FBgn0000052	E002	358.426	0.00020015	0.948761	0.330035	0.934673	2.55939	2.54862	-0.0358927	2L	6042075	6044351	2277	-	333	434	444	384	336	226	FBtr0079219; FBtr0079221; FBtr0079220
FBgn0000052:E003	FBgn0000052	E003	129.548	0.000571501	3.35765	0.0668936	0.641065	2.08728	2.14512	0.193633	2L	6044428	6045526	1099	-	124	151	131	157	133	82	FBtr0079219; FBtr0079221; FBtr0079220
FBgn0000052:E004	FBgn0000052	E004	10.6796	0.000214941	0.752582	0.38566	NA	NA	NA	NA	2L	6045527	6045596	70	-	11	10	11	12	10	10	FBtr0079221
FBgn0000052:E005	FBgn0000052	E005	14.8162	0.000323616	0.839741	0.359471	0.940239	1.15952	1.24074	0.288009	2L	6045894	6045920	27	-	14	14	17	17	16	11	FBtr0079219
FBgn0000052:E006	FBgn0000052	E006	20.6512	0.000422823	1.05539	0.304269	0.926391	1.29697	1.37561	0.273862	2L	6045921	6045967	47	-	19	22	22	24	21	16	FBtr0079219; FBtr0079220
FBgn0000052:E007	FBgn0000052	E007	11.1785	0.000227627	1.02123	0.312227	NA	NA	NA	NA	2L	6045968	6046050	83	-	11	11	11	13	11	10	FBtr0079220
FBgn0000053:E001	FBgn0000053	E001	13.758	0.00120324	1.56731	0.210599	NA	NA	NA	NA	2L	7014623	7014860	238	-	19	15	11	13	13	11	FBtr0339663
FBgn0000053:E002	FBgn0000053	E002	360.959	0.00337161	180.368	4.02764e-41	2.91668e-37	2.74494	2.2916	-1.51077	2L	7014861	7016374	1514	-	440	505	604	264	206	159	FBtr0079431; FBtr0339663
FBgn0000053:E003	FBgn0000053	E003	272.48	0.000816575	264.469	1.82118e-59	3.95652e-55	2.61726	2.18272	-1.44953	2L	7016437	7017486	1050	-	349	403	399	190	173	125	FBtr0079431; FBtr0339663
FBgn0000053:E004	FBgn0000053	E004	158.3	0.000302953	141.233	1.43063e-32	6.90677e-29	2.36387	1.99014	-1.25008	2L	7017545	7017966	422	-	198	209	234	132	86	94	FBtr0079431; FBtr0339663
FBgn0000053:E005	FBgn0000053	E005	123.143	0.00228327	38.6939	4.95744e-10	2.50466e-07	1.96271	2.18078	0.730641	2L	7018087	7018148	62	-	64	93	96	191	129	166	FBtr0100353
FBgn0000053:E006	FBgn0000053	E006	361.488	0.00022997	54.5385	1.52436e-13	1.40922e-10	2.49453	2.60715	0.375152	2L	7018149	7018374	226	-	250	309	308	518	370	414	FBtr0079431; FBtr0100353; FBtr0339663
FBgn0000053:E007	FBgn0000053	E007	849.285	0.000339917	134.869	3.52669e-31	1.39304e-27	2.86204	2.9782	0.386328	2L	7018431	7019080	650	-	628	721	675	1182	965	918	FBtr0079431; FBtr0100353; FBtr0339663
FBgn0000053:E008	FBgn0000053	E008	463.344	0.000167303	83.6238	5.98473e-20	1.23827e-16	2.59609	2.71812	0.406286	2L	7019135	7019382	248	-	329	404	363	670	505	507	FBtr0079431; FBtr0100353; FBtr0339663
FBgn0000053:E009	FBgn0000053	E009	332.982	0.000165609	42.8396	5.94172e-11	3.44224e-08	2.46671	2.5664	0.332181	2L	7023529	7023898	370	-	233	293	287	469	353	363	FBtr0079431; FBtr0100353; FBtr0339663
FBgn0000054:E001	FBgn0000054	E001	12.3755	0.000266693	0.593728	0.440981	NA	NA	NA	NA	2R	6662265	6662269	5	+	14	10	13	12	13	12	FBtr0086111; FBtr0330252
FBgn0000054:E002	FBgn0000054	E002	98.8994	0.000375702	0.437515	0.508324	0.977698	1.987	2.01085	0.0800311	2R	6662270	6662436	167	+	95	104	116	90	86	102	FBtr0086111; FBtr0330252; FBtr0086113; FBtr0086112
FBgn0000054:E003	FBgn0000054	E003	68.8656	0.000387702	2.03233e-05	0.996403	0.999888	1.84268	1.84297	0.000955018	2R	6662437	6662448	12	+	69	77	79	65	58	65	FBtr0086113; FBtr0086112
FBgn0000054:E004	FBgn0000054	E004	43.0251	0.000499674	1.51905	0.217763	0.871611	1.67248	1.60681	-0.223294	2R	6662449	6662568	120	+	44	46	61	41	36	31	FBtr0086112
FBgn0000054:E005	FBgn0000054	E005	229.394	0.000659346	0.712353	0.398664	0.95298	2.35078	2.37192	0.0705242	2R	6662569	6662757	189	+	242	245	245	223	197	222	FBtr0086111; FBtr0330252; FBtr0086113; FBtr0086112
FBgn0000054:E006	FBgn0000054	E006	310.592	0.000184795	0.00323843	0.954619	0.999791	2.49291	2.49229	-0.00205477	2R	6666720	6667013	294	+	299	356	362	314	264	270	FBtr0086111; FBtr0330252; FBtr0086113; FBtr0086112
FBgn0000054:E007	FBgn0000054	E007	817.672	0.000280492	0.384974	0.534953	0.979257	2.91479	2.90945	-0.0177528	2R	6667073	6668085	1013	+	775	930	988	848	639	734	FBtr0086111; FBtr0330252; FBtr0086113; FBtr0086112
FBgn0000055:E001	FBgn0000055	E001	11.3378	NA	NA	NA	NA	NA	NA	NA	2L	14616129	14616266	138	+	10	13	11	13	10	11	FBtr0100594
FBgn0000057:E001	FBgn0000057	E001	10.1926	0.00020044	1.12833	0.288131	NA	NA	NA	NA	2R	18151704	18151753	50	+	10	11	10	10	10	10	FBtr0086744
FBgn0000057:E002	FBgn0000057	E002	67.2828	0.000594907	0.401022	0.526562	0.979235	1.8166	1.8452	0.0964332	2R	18151754	18152641	888	+	79	77	70	68	50	59	FBtr0340288; FBtr0086744
FBgn0000057:E003	FBgn0000057	E003	160.698	0.000460364	1.13106	0.287548	0.916031	2.21039	2.19789	-0.0417841	2R	18152708	18154060	1353	+	153	213	199	167	97	138	FBtr0340288; FBtr0086744
FBgn0000061:E001	FBgn0000061	E001	32.7027	0.000520083	0.00107077	0.973896	0.999791	1.51432	1.51605	0.00591466	2L	378112	378481	370	+	34	41	49	27	26	20	FBtr0078053
FBgn0000061:E002	FBgn0000061	E002	33.8955	0.000497127	0.302407	0.582378	0.98492	1.54067	1.51027	-0.104093	2L	384511	384894	384	+	36	43	53	22	27	23	FBtr0078053
FBgn0000061:E003	FBgn0000061	E003	19.9471	0.00042423	0.109934	0.740219	0.993434	1.29903	1.32321	0.08442	2L	385701	385746	46	+	21	21	32	13	17	16	FBtr0078053
FBgn0000061:E004	FBgn0000061	E004	29.2936	0.000506678	7.37196e-05	0.993149	0.999888	1.46778	1.46731	-0.0016355	2L	386308	386576	269	+	32	33	46	16	27	22	FBtr0078053
FBgn0000061:E005	FBgn0000061	E005	41.6804	0.000519803	0.0566545	0.811864	0.99685	1.61132	1.62292	0.0394955	2L	386703	387439	737	+	47	53	56	27	33	34	FBtr0078053
FBgn0000063:E001	FBgn0000063	E001	41.9428	0.000512977	0.304281	0.581211	0.984591	1.64365	1.61941	-0.0824547	3R	17671271	17671567	297	+	45	51	37	45	38	35	FBtr0083478; FBtr0331348
FBgn0000063:E002	FBgn0000063	E002	138.485	0.00030647	0.00718403	0.932453	0.999746	2.14337	2.14536	0.00665195	3R	17671850	17672857	1008	+	144	145	138	156	135	112	FBtr0083478; FBtr0331348
FBgn0000063:E003	FBgn0000063	E003	91.3708	0.000371686	0.00515577	0.942758	0.999791	1.96479	1.96653	0.00585108	3R	17672921	17673476	556	+	94	97	91	108	88	70	FBtr0083478; FBtr0331348
FBgn0000063:E004	FBgn0000063	E004	11.0557	0.000228687	0.9434	0.331405	NA	NA	NA	NA	3R	17673549	17673576	28	+	10	10	10	10	13	13	FBtr0331348
FBgn0000063:E005	FBgn0000063	E005	29.7541	0.00492398	0.0719599	0.788504	0.99685	1.47824	1.50034	0.0758572	3R	17673577	17673828	252	+	24	26	40	30	36	23	FBtr0083478; FBtr0331348
FBgn0000064:E001	FBgn0000064	E001	128.955	0.233271	2.77808	0.0955629	0.71442	1.73503	2.28695	1.85276	3R	26254069	26254602	534	-	28	55	67	343	258	29	FBtr0084994
FBgn0000064:E002	FBgn0000064	E002	357.39	0.00468011	2.1873	0.139153	0.795208	2.51046	2.588	0.258309	3R	26254603	26255203	601	-	232	319	350	599	434	221	FBtr0339614; FBtr0084994
FBgn0000064:E003	FBgn0000064	E003	394.723	0.0016618	1.63355	0.201213	0.859111	2.57268	2.61823	0.15171	3R	26255204	26255431	228	-	242	372	426	608	481	252	FBtr0339614; FBtr0084995; FBtr0084994; FBtr0084999; FBtr0310660
FBgn0000064:E004	FBgn0000064	E004	427.901	0.0359766	0.782301	0.376438	0.94593	2.67565	2.58916	-0.287969	3R	26255966	26256307	342	-	320	414	593	434	387	429	FBtr0310661; FBtr0085000; FBtr0085001; FBtr0306657; FBtr0114544
FBgn0000064:E005	FBgn0000064	E005	16.8317	0.019026	0.688181	0.406784	0.954346	1.29406	1.20901	-0.299317	3R	26256474	26256623	150	-	16	16	20	17	14	18	FBtr0085000; FBtr0114544
FBgn0000064:E006	FBgn0000064	E006	1086.3	0.000324352	2.19936	0.138068	0.794577	3.04368	3.03136	-0.0409514	3R	26256933	26257132	200	-	694	1085	1301	1458	1201	812	FBtr0085000; FBtr0085001; FBtr0339614; FBtr0084995; FBtr0084994; FBtr0306657; FBtr0114544; FBtr0310661; FBtr0310660; FBtr0084999
FBgn0000064:E007	FBgn0000064	E007	2561.48	9.36646e-05	1.00288	0.316614	0.929237	3.40843	3.41021	0.00591401	3R	26257225	26258041	817	-	1715	2507	2909	3551	2907	1849	FBtr0085000; FBtr0085001; FBtr0339614; FBtr0084995; FBtr0084994; FBtr0306657; FBtr0114544; FBtr0310661; FBtr0310660; FBtr0084999
FBgn0000064:E008	FBgn0000064	E008	12.4858	0.000271513	1.66563	0.196845	NA	NA	NA	NA	3R	26258042	26258279	238	-	12	12	16	12	13	10	FBtr0085000; FBtr0084999
FBgn0000064:E009	FBgn0000064	E009	29.7506	0.000492465	9.99187	0.00157233	0.082014	1.36033	1.57464	0.737317	3R	26258987	26259213	227	-	18	16	27	51	43	24	FBtr0310660; FBtr0114544
FBgn0000064:E010	FBgn0000064	E010	33.9482	0.000528371	10.0318	0.00153859	0.0808899	1.42356	1.62533	0.691141	3R	26259802	26259835	34	-	16	23	32	49	51	33	FBtr0084995
FBgn0000064:E011	FBgn0000064	E011	18.3298	0.000446331	0.00776134	0.929798	0.999742	1.27814	1.29199	0.0485232	3R	26261154	26261157	4	-	16	14	20	22	21	17	FBtr0085001
FBgn0000064:E012	FBgn0000064	E012	25.6034	0.000499405	0.561301	0.453737	0.967194	1.39309	1.4512	0.200629	3R	26261158	26261335	178	-	17	19	30	32	33	23	FBtr0085001; FBtr0306657
FBgn0000064:E013	FBgn0000064	E013	317.516	0.000261682	22.8928	1.7129e-06	0.000352728	2.55099	2.45907	-0.30631	3R	26261336	26261412	77	-	258	325	404	377	329	220	FBtr0310661; FBtr0339614; FBtr0084994; FBtr0306657; FBtr0085001
FBgn0000064:E014	FBgn0000064	E014	23.6662	0.00684084	0.767711	0.380926	0.947731	1.42365	1.36147	-0.215283	3R	26261413	26261591	179	-	26	18	27	28	24	19	FBtr0310661; FBtr0339614; FBtr0084994
FBgn0000071:E001	FBgn0000071	E001	11.0077	0.000223157	8.06685	0.00450825	NA	NA	NA	NA	3R	6762593	6762996	404	+	11	10	12	12	11	10	FBtr0081618
FBgn0000071:E002	FBgn0000071	E002	108.717	0.000378838	2.1684	0.140873	0.797514	2.03067	1.98152	-0.164919	3R	6763404	6763500	97	+	137	156	162	75	63	61	FBtr0081619; FBtr0081620
FBgn0000071:E003	FBgn0000071	E003	95.8977	0.000345299	0.0822094	0.774325	0.995588	1.96436	1.95707	-0.0244661	3R	6763501	6763516	16	+	114	124	152	76	55	57	FBtr0081619
FBgn0000071:E004	FBgn0000071	E004	991.139	0.000168323	0.353902	0.551913	0.981024	2.96986	2.97657	0.0223145	3R	6763833	6765261	1429	+	1104	1350	1537	844	581	562	FBtr0081619; FBtr0081618; FBtr0081620
FBgn0000075:E001	FBgn0000075	E001	10.1926	0.000198649	2.97904	0.0843491	NA	NA	NA	NA	2L	19110154	19110350	197	+	10	11	10	10	10	10	FBtr0081153
FBgn0000075:E002	FBgn0000075	E002	10.026	0.000194324	2.49889	0.113926	NA	NA	NA	NA	2L	19110412	19110646	235	+	10	10	10	10	10	10	FBtr0081153
FBgn0000075:E003	FBgn0000075	E003	58.233	0.000431622	2.74152	0.0977714	0.718272	1.73232	1.77994	0.161023	2L	19111841	19112315	475	+	40	47	40	91	67	64	FBtr0081154
FBgn0000075:E004	FBgn0000075	E004	129.563	0.000343573	0.00518327	0.942606	0.999791	2.11792	2.09629	-0.0724084	2L	19112794	19114110	1317	+	105	115	92	190	143	131	FBtr0081153; FBtr0081154
FBgn0000077:E001	FBgn0000077	E001	107.354	0.000408543	0.133788	0.714537	0.993366	NA	NA	NA	X	9245915	9247125	1211	-	82	100	124	136	110	94	FBtr0071331; FBtr0307281
FBgn0000077:E002	FBgn0000077	E002	13.9782	0.000303957	0.134244	0.714072	NA	NA	NA	NA	X	9247126	9247336	211	-	11	13	14	19	14	13	FBtr0071331
FBgn0000078:E001	FBgn0000078	E001	11.1811	NA	NA	NA	NA	NA	NA	NA	2R	17124764	17126369	1606	+	10	10	11	13	11	12	FBtr0086983
FBgn0000079:E001	FBgn0000079	E001	10.026	0.000195777	-1.63425e-13	1	NA	NA	NA	NA	2R	17118636	17118708	73	-	10	10	10	10	10	10	FBtr0345521
FBgn0000079:E002	FBgn0000079	E002	10.026	0.000195777	-1.63425e-13	1	NA	NA	NA	NA	2R	17118709	17120303	1595	-	10	10	10	10	10	10	FBtr0345521; FBtr0087004
FBgn0000083:E001	FBgn0000083	E001	476.603	0.000413842	1.14973	0.283605	0.913477	2.6703	2.68984	0.0650248	3R	21065241	21065285	45	+	419	534	510	591	385	426	FBtr0089518; FBtr0089519; FBtr0089520; FBtr0336798; FBtr0089517
FBgn0000083:E002	FBgn0000083	E002	81.4059	0.00368661	0.00146604	0.969457	0.999791	1.91698	1.91839	0.00475045	3R	21065286	21065310	25	+	68	77	111	100	63	72	FBtr0336798; FBtr0089520
FBgn0000083:E003	FBgn0000083	E003	41.8414	0.00680646	0.731397	0.392431	0.952461	1.66188	1.60228	-0.202735	3R	21065311	21065401	91	+	34	41	66	48	33	31	FBtr0089520
FBgn0000083:E004	FBgn0000083	E004	26.3013	0.000504807	0.486145	0.485652	0.972631	1.45907	1.41099	-0.16582	3R	21065883	21065951	69	+	26	26	35	24	21	26	FBtr0336797
FBgn0000083:E005	FBgn0000083	E005	707.609	0.000198394	0.247753	0.618662	0.989354	2.84815	2.85447	0.0210339	3R	21067446	21067499	54	+	616	812	777	844	584	621	FBtr0089520; FBtr0089517; FBtr0089518; FBtr0089519; FBtr0336797; FBtr0336798
FBgn0000083:E006	FBgn0000083	E006	2945.71	0.000237699	1.86521	0.172024	0.832863	3.4744	3.46415	-0.034083	3R	21068069	21068777	709	+	2698	3410	3229	3279	2384	2692	FBtr0089520; FBtr0089517; FBtr0089518; FBtr0089519; FBtr0336797; FBtr0336798
FBgn0000083:E007	FBgn0000083	E007	1370.15	0.000143768	0.0213645	0.88379	0.998594	3.13768	3.13775	0.00021898	3R	21068838	21069019	182	+	1163	1568	1568	1509	1143	1284	FBtr0089520; FBtr0089517; FBtr0089518; FBtr0089519; FBtr0336797; FBtr0336798
FBgn0000083:E008	FBgn0000083	E008	1664.91	0.000156607	0.769477	0.380379	0.94721	3.21892	3.22549	0.0218066	3R	21069313	21069754	442	+	1445	1862	1877	1827	1426	1565	FBtr0089519; FBtr0336797; FBtr0336798
FBgn0000083:E009	FBgn0000083	E009	59.6093	0.00328903	0.0647337	0.799165	0.99685	1.77845	1.78769	0.0312003	3R	21070278	21070539	262	+	42	81	62	61	58	54	FBtr0089517
FBgn0000083:E010	FBgn0000083	E010	10.026	0.000194845	0.122507	0.726331	NA	NA	NA	NA	3R	21070724	21070917	194	+	10	10	10	10	10	10	FBtr0089518; FBtr0089520
FBgn0000084:E001	FBgn0000084	E001	26.4008	0.000474826	0.134378	0.713935	0.993366	1.41644	1.43986	0.0808151	X	20171445	20171648	204	-	25	34	39	21	20	20	FBtr0070025; FBtr0301931
FBgn0000084:E002	FBgn0000084	E002	17.9602	0.000390367	1.05684	0.303937	0.92617	1.23373	1.31332	0.279319	X	20171929	20171931	3	-	16	22	25	14	15	16	FBtr0301931
FBgn0000084:E003	FBgn0000084	E003	44.9814	0.000476206	0.376565	0.539448	0.979867	1.66086	1.631	-0.101511	X	20172041	20172222	182	-	50	57	68	38	27	31	FBtr0070025; FBtr0301931
FBgn0000084:E004	FBgn0000084	E004	96.8206	0.000372704	0.114422	0.735165	0.993434	1.98098	1.97148	-0.0318859	X	20172305	20173016	712	-	103	127	140	82	63	68	FBtr0070025; FBtr0301931
FBgn0000084:E005	FBgn0000084	E005	25.9692	0.000481772	0.00146914	0.969425	0.999791	1.41646	1.41878	0.008018	X	20173369	20173514	146	-	29	32	37	18	21	19	FBtr0070025; FBtr0301931
FBgn0000092:E001	FBgn0000092	E001	10.3593	0.000205362	0.00254409	0.959773	NA	NA	NA	NA	X	2692732	2693097	366	-	10	12	10	10	10	10	FBtr0070504
FBgn0000092:E002	FBgn0000092	E002	10.5162	0.00021016	0.0404246	0.840653	NA	NA	NA	NA	X	2693156	2693648	493	-	10	12	11	10	10	10	FBtr0070504
FBgn0000092:E003	FBgn0000092	E003	10.026	0.000195165	0.0647128	0.799197	NA	NA	NA	NA	X	2693733	2693886	154	-	10	10	10	10	10	10	FBtr0070504
FBgn0000094:E001	FBgn0000094	E001	10.026	0.000195112	-7.10543e-14	1	NA	NA	NA	NA	3R	30209948	30210080	133	+	10	10	10	10	10	10	FBtr0346141; FBtr0085611
FBgn0000094:E002	FBgn0000094	E002	10.026	0.000195112	-7.10543e-14	1	NA	NA	NA	NA	3R	30210143	30210281	139	+	10	10	10	10	10	10	FBtr0346141; FBtr0085611
FBgn0000094:E003	FBgn0000094	E003	10.026	0.000195112	-7.10543e-14	1	NA	NA	NA	NA	3R	30210282	30210382	101	+	10	10	10	10	10	10	FBtr0346141
FBgn0000097:E001	FBgn0000097	E001	10.198	0.000201199	0.703073	0.401753	NA	NA	NA	NA	2L	2156484	2156791	308	-	10	10	10	10	10	11	FBtr0330658; FBtr0077850; FBtr0077851
FBgn0000097:E002	FBgn0000097	E002	150.009	0.000650241	3.29174	0.0696292	0.649922	2.15716	2.204	0.156645	2L	2156792	2157426	635	-	122	146	196	165	122	152	FBtr0330658; FBtr0330659; FBtr0077850; FBtr0077851
FBgn0000097:E003	FBgn0000097	E003	580.674	0.000746183	0.179327	0.671952	0.990656	2.76563	2.76368	-0.00647241	2L	2157427	2158405	979	-	452	655	790	573	449	578	FBtr0330658; FBtr0330660; FBtr0077850; FBtr0077851; FBtr0330659
FBgn0000097:E004	FBgn0000097	E004	351.109	0.00250073	1.7519	0.185638	0.844222	2.56648	2.52133	-0.150417	2L	2158468	2159245	778	-	312	423	463	340	271	304	FBtr0330658; FBtr0330660; FBtr0077850; FBtr0077851; FBtr0330659
FBgn0000097:E005	FBgn0000097	E005	435.014	0.00252822	0.371496	0.54219	0.979928	2.63493	2.64341	0.02824	2L	2159312	2160582	1271	-	373	492	538	451	351	411	FBtr0330658; FBtr0330660; FBtr0077850; FBtr0077851; FBtr0330659
FBgn0000097:E006	FBgn0000097	E006	24.7203	0.0102654	1.41487	0.23425	0.885636	1.36439	1.45534	0.314375	2L	2161010	2161232	223	-	21	27	24	24	31	21	FBtr0330659
FBgn0000097:E007	FBgn0000097	E007	50.2407	0.00727981	0.000347574	0.985126	0.999791	1.7112	1.70453	-0.0226053	2L	2161233	2161527	295	-	47	62	55	42	51	44	FBtr0330659; FBtr0077851
FBgn0000097:E008	FBgn0000097	E008	16.633	0.000414238	0.0120877	0.912454	0.998594	1.24565	1.24695	0.00459569	2L	2171142	2171198	57	-	13	21	20	16	17	13	FBtr0330658
FBgn0000097:E009	FBgn0000097	E009	922.65	0.0193875	0.135903	0.712388	0.993366	2.97031	2.95725	-0.0434264	2L	2177847	2178754	908	-	777	996	1281	741	605	1145	FBtr0330658; FBtr0330660; FBtr0077850
FBgn0000099:E001	FBgn0000099	E001	25.3305	0.0005233	0.0448204	0.832335	0.997966	1.41886	1.42127	0.0083055	2R	5706202	5707223	1022	-	24	26	21	37	23	21	FBtr0086058; FBtr0086059
FBgn0000099:E002	FBgn0000099	E002	18.2445	0.000422533	0.131993	0.716374	0.993366	1.27345	1.28979	0.0572664	2R	5707224	5708106	883	-	15	18	17	16	22	21	FBtr0335274; FBtr0086058; FBtr0086059; FBtr0300504
FBgn0000099:E003	FBgn0000099	E003	15.6826	0.000348753	0.0812764	0.775575	0.995704	1.23924	1.20524	-0.120142	2R	5708183	5708379	197	-	13	16	17	15	19	14	FBtr0335274; FBtr0086058; FBtr0086059; FBtr0300504
FBgn0000099:E004	FBgn0000099	E004	14.5108	0.000322594	0.135576	0.712719	0.993366	1.2117	1.1699	-0.148402	2R	5708611	5708867	257	-	11	18	14	15	15	14	FBtr0335274; FBtr0086058; FBtr0086059; FBtr0300504
FBgn0000099:E005	FBgn0000099	E005	14.3309	0.000312099	0.490932	0.483512	NA	NA	NA	NA	2R	5708926	5709099	174	-	13	15	16	15	14	13	FBtr0335274; FBtr0086058; FBtr0086059; FBtr0300504
FBgn0000099:E006	FBgn0000099	E006	10.1869	0.000197668	0.0707887	0.790192	NA	NA	NA	NA	2R	5709159	5709292	134	-	10	10	10	11	10	10	FBtr0086059
FBgn0000099:E007	FBgn0000099	E007	12.5027	0.000264665	0.00733439	0.931752	NA	NA	NA	NA	2R	5716649	5716788	140	-	12	11	13	15	14	10	FBtr0335274; FBtr0086058; FBtr0300504
FBgn0000099:E008	FBgn0000099	E008	12.8789	0.00027947	0.019456	0.889067	NA	NA	NA	NA	2R	5717282	5717498	217	-	15	10	11	16	15	10	FBtr0335274; FBtr0086058; FBtr0300504
FBgn0000099:E009	FBgn0000099	E009	14.2158	0.000314391	0.098707	0.753387	NA	NA	NA	NA	2R	5717555	5717763	209	-	16	10	13	17	16	13	FBtr0335274; FBtr0086058; FBtr0300504
FBgn0000099:E010	FBgn0000099	E010	12.3589	0.000262333	0.00163391	0.967757	NA	NA	NA	NA	2R	5717764	5717766	3	-	12	10	13	13	13	13	FBtr0086058
FBgn0000099:E011	FBgn0000099	E011	21.6125	0.000476448	0.489503	0.484149	0.972608	1.3347	1.37217	0.130253	2R	5725821	5726832	1012	-	17	21	20	33	23	16	FBtr0086058; FBtr0300504
FBgn0000099:E012	FBgn0000099	E012	10.026	0.000193197	0.155354	0.693471	NA	NA	NA	NA	2R	5727454	5727525	72	-	10	10	10	10	10	10	FBtr0335274
FBgn0000100:E001	FBgn0000100	E001	10.5476	0.000209295	0.0572722	0.81086	NA	NA	NA	NA	3L	22075867	22075926	60	+	12	10	10	10	10	11	FBtr0334113
FBgn0000100:E002	FBgn0000100	E002	41.9125	0.000484527	0.0246529	0.875235	0.998594	1.62888	1.63513	0.0212378	3L	22076035	22076091	57	+	40	44	46	38	32	51	FBtr0334113
FBgn0000100:E003	FBgn0000100	E003	1144.92	0.000635777	3.49182	0.0616727	0.623507	3.04538	3.07277	0.0910799	3L	22076092	22076136	45	+	1060	1231	1179	1168	981	1241	FBtr0078481; FBtr0334113
FBgn0000100:E004	FBgn0000100	E004	3518.46	0.000222194	2.10244	0.147064	0.803161	3.54174	3.55141	0.0321457	3L	22076248	22076341	94	+	3337	3598	3960	3714	2985	3518	FBtr0078481; FBtr0334113
FBgn0000100:E005	FBgn0000100	E005	18961.1	0.000117462	6.66887	0.00981116	0.264779	4.28071	4.27432	-0.0212299	3L	22076416	22077487	1072	+	18544	19704	21496	18881	15852	19237	FBtr0078481; FBtr0334113
FBgn0000108:E001	FBgn0000108	E001	19.4262	0.00608846	0.978661	0.32253	0.9319	1.27325	1.34446	0.24876	X	530501	530534	34	+	23	17	19	18	19	20	FBtr0307294; FBtr0307295; FBtr0307292; FBtr0070109; FBtr0307293
FBgn0000108:E002	FBgn0000108	E002	10.999	0.000222773	0.235052	0.627803	NA	NA	NA	NA	X	531170	531189	20	+	11	11	13	11	10	10	FBtr0307291
FBgn0000108:E003	FBgn0000108	E003	36.5432	0.00881356	1.43947	0.230225	0.881674	1.53668	1.61235	0.258259	X	531627	531876	250	+	43	26	42	40	41	27	FBtr0307294; FBtr0307295; FBtr0307291; FBtr0307292; FBtr0307293; FBtr0070109
FBgn0000108:E004	FBgn0000108	E004	32.8394	0.00357126	0.431202	0.5114	0.977698	1.51318	1.54459	0.1075	X	560606	560776	171	+	39	28	38	37	30	25	FBtr0307294; FBtr0307295; FBtr0307291; FBtr0070109; FBtr0307293
FBgn0000108:E005	FBgn0000108	E005	36.669	0.000804383	4.062	0.0438586	0.548967	1.52497	1.6279	0.351291	X	570862	571000	139	+	38	31	39	45	36	31	FBtr0307294; FBtr0307295; FBtr0307291; FBtr0307292; FBtr0307293; FBtr0070109
FBgn0000108:E006	FBgn0000108	E006	19.9153	0.000413	0.34296	0.558125	0.981414	1.30651	1.33702	0.106424	X	571131	571133	3	+	17	20	27	22	20	14	FBtr0307295; FBtr0307293
FBgn0000108:E007	FBgn0000108	E007	40.2835	0.000506205	0.268075	0.604626	0.988232	1.60968	1.6241	0.0490803	X	571134	571352	219	+	33	46	53	48	39	24	FBtr0307294; FBtr0307295; FBtr0307291; FBtr0307292; FBtr0307293; FBtr0070109
FBgn0000108:E008	FBgn0000108	E008	77.3329	0.00679031	0.702944	0.401796	0.953073	1.87471	1.915	0.135537	X	571427	572058	632	+	68	88	90	102	74	44	FBtr0307294; FBtr0307295; FBtr0307291; FBtr0307292; FBtr0307293; FBtr0070109
FBgn0000108:E009	FBgn0000108	E009	18.7856	0.000410154	0.380776	0.537188	0.979636	1.27993	1.31423	0.120028	X	572059	572070	12	+	16	23	21	22	17	14	FBtr0307291; FBtr0070109; FBtr0307292; FBtr0307293
FBgn0000108:E010	FBgn0000108	E010	17.2951	0.000387175	0.560906	0.453895	0.967194	1.29344	1.21869	-0.262899	X	572137	572148	12	+	21	18	23	18	13	11	FBtr0307295; FBtr0307293
FBgn0000108:E011	FBgn0000108	E011	46.0151	0.00051185	1.17939	0.277481	0.911248	1.65245	1.69448	0.142637	X	572149	572289	141	+	43	44	59	53	51	27	FBtr0307294; FBtr0307295; FBtr0307291; FBtr0307292; FBtr0307293; FBtr0070109
FBgn0000108:E012	FBgn0000108	E012	22.4568	0.000443345	3.33117	0.0679785	0.64357	1.31293	1.42991	0.405925	X	573853	573864	12	+	19	21	25	28	24	18	FBtr0307294; FBtr0307295; FBtr0070109; FBtr0307292; FBtr0307291
FBgn0000108:E013	FBgn0000108	E013	46.0823	0.000484314	3.72567	0.0535822	0.590964	1.63161	1.71665	0.288622	X	573865	574002	138	+	37	51	51	53	51	34	FBtr0307294; FBtr0307295; FBtr0307291; FBtr0307292; FBtr0307293; FBtr0070109
FBgn0000108:E014	FBgn0000108	E014	116.786	0.00138285	0.0543054	0.815734	0.996997	2.0794	2.05795	-0.0718885	X	574196	574878	683	+	113	125	158	102	126	78	FBtr0307294; FBtr0307295; FBtr0307291; FBtr0307292; FBtr0307293; FBtr0070109
FBgn0000108:E015	FBgn0000108	E015	33.4304	0.000571654	0.116356	0.73302	0.993434	1.55138	1.51634	-0.119909	X	574942	574944	3	+	32	33	50	25	32	29	FBtr0307294; FBtr0307295; FBtr0307292; FBtr0070109; FBtr0307293
FBgn0000108:E016	FBgn0000108	E016	56.2151	0.000781995	0.0319489	0.85814	0.998594	1.76679	1.74362	-0.0783733	X	574945	575089	145	+	56	56	79	50	46	51	FBtr0307294; FBtr0307295; FBtr0307291; FBtr0307292; FBtr0307293; FBtr0070109
FBgn0000108:E017	FBgn0000108	E017	63.7748	0.000409926	3.888e-05	0.995025	0.999888	1.81738	1.80315	-0.0480195	X	575168	575350	183	+	54	72	89	59	60	50	FBtr0307294; FBtr0307295; FBtr0307291; FBtr0307292; FBtr0307293; FBtr0070109
FBgn0000108:E018	FBgn0000108	E018	21.8705	0.00073697	0.0561163	0.812743	0.99685	1.35529	1.3587	0.0118451	X	575351	575362	12	+	22	24	26	17	20	22	FBtr0307291
FBgn0000108:E019	FBgn0000108	E019	466.125	0.00383526	3.22683	0.0724408	0.659866	2.69438	2.63444	-0.19955	X	575471	578130	2660	+	374	547	731	438	409	316	FBtr0307294; FBtr0307295; FBtr0307291; FBtr0307292; FBtr0307293; FBtr0070109
FBgn0000108:E020	FBgn0000108	E020	78.569	0.00572206	1.04829	0.305902	0.92735	1.93214	1.85957	-0.244152	X	578131	579044	914	+	69	81	132	78	51	64	FBtr0307294; FBtr0307291
FBgn0000109:E001	FBgn0000109	E001	10.5284	0.000212078	0.158537	0.690507	NA	NA	NA	NA	3L	1883795	1883891	97	-	11	11	10	11	10	10	FBtr0346440
FBgn0000109:E002	FBgn0000109	E002	70.9499	0.00050799	0.0420938	0.837441	0.997966	1.8528	1.86143	0.0290609	3L	1883892	1884248	357	-	66	68	91	67	44	90	FBtr0089420; FBtr0346440; FBtr0346441
FBgn0000109:E003	FBgn0000109	E003	63.3124	0.000452268	0.0240454	0.87677	0.998594	1.80884	1.80462	-0.0142305	3L	1884323	1884560	238	-	61	71	71	51	46	79	FBtr0089420; FBtr0346440; FBtr0346441
FBgn0000109:E004	FBgn0000109	E004	44.4039	0.000479249	0.0358824	0.849759	0.99799	1.6595	1.65191	-0.0257904	3L	1884691	1884892	202	-	44	49	50	39	34	50	FBtr0089420; FBtr0346440; FBtr0346441
FBgn0000109:E005	FBgn0000109	E005	12.0415	0.000259456	0.0263733	0.870992	NA	NA	NA	NA	3L	1884893	1885019	127	-	15	11	13	11	11	11	FBtr0346441
FBgn0000114:E001	FBgn0000114	E001	10.026	0.000192678	0.145957	0.702429	NA	NA	NA	NA	2L	12175004	12175420	417	+	10	10	10	10	10	10	FBtr0331998
FBgn0000114:E002	FBgn0000114	E002	10.3692	0.000203056	0.0168246	0.896796	NA	NA	NA	NA	2L	12201326	12201771	446	+	10	10	10	10	11	11	FBtr0331648
FBgn0000114:E003	FBgn0000114	E003	10.026	0.000192678	0.145957	0.702429	NA	NA	NA	NA	2L	12205843	12206130	288	+	10	10	10	10	10	10	FBtr0331646; FBtr0080344
FBgn0000114:E004	FBgn0000114	E004	10.1869	0.000197498	0.0649729	0.798802	NA	NA	NA	NA	2L	12222197	12222337	141	+	10	10	10	11	10	10	FBtr0331647; FBtr0331645
FBgn0000114:E005	FBgn0000114	E005	11.6774	0.000242039	0.0287988	0.865244	NA	NA	NA	NA	2L	12240868	12241780	913	+	11	12	11	14	12	10	FBtr0080344; FBtr0331645
FBgn0000114:E006	FBgn0000114	E006	10.198	0.000197881	0.0649565	0.798827	NA	NA	NA	NA	2L	12270932	12271347	416	+	10	10	10	10	10	11	FBtr0331644; FBtr0080345; FBtr0300567
FBgn0000114:E007	FBgn0000114	E007	11.1908	0.000227601	0.0782617	0.779667	NA	NA	NA	NA	2L	12271591	12272084	494	+	11	10	12	11	11	12	FBtr0300567; FBtr0331648; FBtr0331646; FBtr0331647; FBtr0331644; FBtr0331645; FBtr0080344; FBtr0080345; FBtr0331998
FBgn0000114:E008	FBgn0000114	E008	10.6871	0.000212434	0.0196223	0.888597	NA	NA	NA	NA	2L	12278837	12278919	83	+	10	10	11	11	11	11	FBtr0300567; FBtr0331648; FBtr0331646; FBtr0331647; FBtr0331644; FBtr0331645; FBtr0080344; FBtr0080345; FBtr0331998
FBgn0000114:E009	FBgn0000114	E009	10.5253	0.000207832	0.0693753	0.792248	NA	NA	NA	NA	2L	12282514	12282562	49	+	10	10	11	10	12	10	FBtr0300567; FBtr0331648; FBtr0331646; FBtr0331647; FBtr0331644; FBtr0331645; FBtr0080344; FBtr0080345; FBtr0331998
FBgn0000114:E010	FBgn0000114	E010	10.3582	0.000202639	0.0168332	0.89677	NA	NA	NA	NA	2L	12287223	12287808	586	+	10	10	10	11	11	10	FBtr0080347
FBgn0000114:E011	FBgn0000114	E011	10.026	0.000192678	0.145957	0.702429	NA	NA	NA	NA	2L	12288905	12289344	440	+	10	10	10	10	10	10	FBtr0080347
FBgn0000114:E012	FBgn0000114	E012	11.0193	0.000222003	0.0102205	0.919474	NA	NA	NA	NA	2L	12298568	12298749	182	+	10	10	11	12	12	11	FBtr0300567; FBtr0331648; FBtr0331646; FBtr0331647; FBtr0331644; FBtr0331645; FBtr0080347; FBtr0080344; FBtr0080345; FBtr0331998
FBgn0000114:E013	FBgn0000114	E013	12.3768	0.000261864	1.54612	0.213709	NA	NA	NA	NA	2L	12298814	12299111	298	+	10	10	10	15	13	16	FBtr0300567; FBtr0331648; FBtr0331646; FBtr0331647; FBtr0331644; FBtr0331645; FBtr0080347; FBtr0080344; FBtr0080345; FBtr0331998
FBgn0000114:E014	FBgn0000114	E014	11.732	0.000244602	0.654852	0.418383	NA	NA	NA	NA	2L	12299188	12299394	207	+	10	10	10	11	14	15	FBtr0300567; FBtr0331648; FBtr0331646; FBtr0331647; FBtr0331644; FBtr0331645; FBtr0080347; FBtr0080344; FBtr0080345; FBtr0331998
FBgn0000114:E015	FBgn0000114	E015	11.1836	0.000227709	0.219955	0.639074	NA	NA	NA	NA	2L	12300361	12300396	36	+	10	10	10	14	13	10	FBtr0331644
FBgn0000114:E016	FBgn0000114	E016	10.7006	0.000213214	0.0132097	0.908498	NA	NA	NA	NA	2L	12300610	12300621	12	+	10	10	10	11	13	10	FBtr0331644
FBgn0000114:E017	FBgn0000114	E017	11.2048	0.000227872	0.219988	0.639049	NA	NA	NA	NA	2L	12304446	12304595	150	+	10	10	10	12	14	11	FBtr0300567; FBtr0331648; FBtr0331646; FBtr0331647; FBtr0331644; FBtr0331645; FBtr0080347; FBtr0080344; FBtr0080345; FBtr0331998
FBgn0000114:E018	FBgn0000114	E018	13.5186	0.000297497	1.07339	0.30018	NA	NA	NA	NA	2L	12310682	12311093	412	+	12	11	11	19	17	11	FBtr0300567; FBtr0331648; FBtr0331646; FBtr0331647; FBtr0331644; FBtr0331645; FBtr0080347; FBtr0080344; FBtr0080345; FBtr0331998
FBgn0000114:E019	FBgn0000114	E019	10.026	0.000192678	0.145957	0.702429	NA	NA	NA	NA	2L	12311094	12311104	11	+	10	10	10	10	10	10	FBtr0300567; FBtr0331648; FBtr0331646; FBtr0331645; FBtr0080347; FBtr0331998
FBgn0000114:E020	FBgn0000114	E020	10.026	0.000192678	0.145957	0.702429	NA	NA	NA	NA	2L	12311105	12311203	99	+	10	10	10	10	10	10	FBtr0331646; FBtr0080347; FBtr0331998; FBtr0331645; FBtr0331648
FBgn0000114:E021	FBgn0000114	E021	10.3582	0.000202639	0.0168332	0.89677	NA	NA	NA	NA	2L	12311204	12312311	1108	+	10	10	10	11	11	10	FBtr0331646; FBtr0331998; FBtr0331645
FBgn0000114:E022	FBgn0000114	E022	10.533	0.00020793	0.0693786	0.792244	NA	NA	NA	NA	2L	12312376	12312465	90	+	11	10	10	11	11	10	FBtr0331647; FBtr0080344; FBtr0080345; FBtr0331644
FBgn0000114:E023	FBgn0000114	E023	10.1972	0.000197913	0.0649734	0.798801	NA	NA	NA	NA	2L	12312526	12312795	270	+	10	10	10	10	11	10	FBtr0331647; FBtr0080344; FBtr0080345; FBtr0331644
FBgn0000114:E024	FBgn0000114	E024	10.6617	0.000212064	0.156013	0.692854	NA	NA	NA	NA	2L	12312796	12313438	643	+	10	10	12	12	10	10	FBtr0331647; FBtr0331644
FBgn0000115:E001	FBgn0000115	E001	153.549	0.000329331	0.345133	0.556881	0.981337	2.18153	2.19716	0.0522505	3L	15983135	15983280	146	+	134	178	156	166	139	148	FBtr0075517
FBgn0000115:E002	FBgn0000115	E002	283.968	0.000256609	0.175067	0.675648	0.991067	2.45231	2.45942	0.0237287	3L	15983378	15983594	217	+	216	323	337	294	252	285	FBtr0075517
FBgn0000115:E003	FBgn0000115	E003	348.547	0.000191039	0.767578	0.380967	0.947731	2.55018	2.53739	-0.0426214	3L	15983863	15984362	500	+	298	406	394	359	284	352	FBtr0075517
FBgn0000116:E001	FBgn0000116	E001	10.1926	0.000212605	6.41815	0.011296	NA	NA	NA	NA	3L	9048781	9048811	31	-	10	11	10	10	10	10	FBtr0345030
FBgn0000116:E002	FBgn0000116	E002	256.122	0.000621076	0.138983	0.709294	0.993366	2.39974	2.37463	-0.083734	3L	9048812	9048879	68	-	249	316	476	214	145	151	FBtr0076544; FBtr0345030; FBtr0076546
FBgn0000116:E003	FBgn0000116	E003	4653.62	0.00103001	35.3227	2.7935e-09	1.17842e-06	3.65879	3.62179	-0.122934	3L	9048880	9050356	1477	-	4573	6254	8253	3623	2780	2662	FBtr0331550; FBtr0345030; FBtr0112791; FBtr0076543; FBtr0076545; FBtr0076544; FBtr0076546
FBgn0000116:E004	FBgn0000116	E004	293.74	0.000217393	1.0533	0.304748	0.926461	2.44746	2.45571	0.0275148	3L	9050357	9050359	3	-	278	400	483	267	179	169	FBtr0331550; FBtr0112791; FBtr0076543; FBtr0076545; FBtr0076544; FBtr0076546
FBgn0000116:E005	FBgn0000116	E005	91.7295	0.131511	6.87419	0.00874495	0.247536	1.68842	2.21264	1.76241	3L	9051130	9051717	588	-	44	94	61	180	135	39	FBtr0331550; FBtr0076546
FBgn0000116:E006	FBgn0000116	E006	33.0526	0.00769158	28.4501	9.61454e-08	2.82265e-05	1.34068	1.72245	1.30799	3L	9051718	9051901	184	-	20	34	33	47	44	21	FBtr0076546
FBgn0000116:E007	FBgn0000116	E007	11.0237	0.000237651	9.09827	0.00255851	NA	NA	NA	NA	3L	9053520	9053561	42	-	10	12	10	12	12	10	FBtr0331550
FBgn0000116:E008	FBgn0000116	E008	280.936	0.000187062	0.0337307	0.854281	0.998413	2.43732	2.4183	-0.0634132	3L	9057543	9057581	39	-	277	382	475	232	163	169	FBtr0076545
FBgn0000116:E009	FBgn0000116	E009	21.1188	0.00201163	28.7464	8.2503e-08	2.47224e-05	1.14572	1.54147	1.37959	3L	9061907	9062467	561	-	11	16	27	22	27	24	FBtr0076543; FBtr0076544
FBgn0000116:E010	FBgn0000116	E010	11.0334	0.000307216	6.34068	0.0118	NA	NA	NA	NA	3L	9062812	9062948	137	-	11	12	11	10	12	10	FBtr0076544
FBgn0000116:E011	FBgn0000116	E011	14.975	0.000327432	30.8572	2.77729e-08	9.42761e-06	0.962886	1.43003	1.66359	3L	9064464	9064517	54	-	10	11	13	24	18	14	FBtr0112791; FBtr0076543
FBgn0000116:E012	FBgn0000116	E012	15.6656	0.000349756	33.4186	7.431e-09	2.9088e-06	0.974121	1.45188	1.69708	3L	9065708	9066027	320	-	10	12	13	23	22	14	FBtr0112791; FBtr0076543
FBgn0000117:E001	FBgn0000117	E001	2320.74	0.00121512	0.491469	0.483273	0.9726	3.36827	3.35454	-0.0456124	X	1891401	1892119	719	-	2132	2886	3053	2368	1747	1789	FBtr0089990; FBtr0089991; FBtr0089992; FBtr0332583; FBtr0089989; FBtr0089988
FBgn0000117:E002	FBgn0000117	E002	886.579	0.00119985	0.0175514	0.894603	0.998594	2.94774	2.94093	-0.0226394	X	1893403	1893499	97	-	822	1155	1080	863	665	745	FBtr0332583; FBtr0089992; FBtr0089991; FBtr0089989; FBtr0089988
FBgn0000117:E003	FBgn0000117	E003	1317.92	7.94753e-05	0.0401706	0.841147	0.997966	3.11732	3.11745	0.000451266	X	1894508	1894780	273	-	1254	1667	1593	1375	1008	1029	FBtr0089990; FBtr0089991; FBtr0089992; FBtr0332583; FBtr0089989; FBtr0089988
FBgn0000117:E004	FBgn0000117	E004	1112.27	0.000106265	0.197183	0.657005	0.990656	3.0464	3.03965	-0.0224411	X	1894841	1895041	201	-	1099	1423	1311	1142	865	845	FBtr0089990; FBtr0089991; FBtr0089992; FBtr0332583; FBtr0089989; FBtr0089988
FBgn0000117:E005	FBgn0000117	E005	3715.15	0.00101627	0.0772656	0.781038	0.996044	3.56573	3.56738	0.00548617	X	1895114	1896753	1640	-	3613	4737	4339	3965	2990	2692	FBtr0089990; FBtr0089991; FBtr0089992; FBtr0332583; FBtr0089989; FBtr0089988
FBgn0000117:E006	FBgn0000117	E006	386.473	0.000168185	1.14572	0.284447	0.914212	2.57725	2.59595	0.062276	X	1898980	1899039	60	-	374	481	444	436	300	289	FBtr0089990; FBtr0089991; FBtr0089992; FBtr0332583; FBtr0089989; FBtr0089988
FBgn0000117:E007	FBgn0000117	E007	13.8192	0.000302026	0.0907534	0.763222	NA	NA	NA	NA	X	1899304	1899380	77	-	13	15	18	12	12	13	FBtr0332583
FBgn0000117:E008	FBgn0000117	E008	24.7074	0.00280631	0.0203369	0.8866	0.998594	1.41381	1.40115	-0.0437668	X	1899381	1899398	18	-	23	24	39	23	19	21	FBtr0089990; FBtr0089989; FBtr0332583
FBgn0000117:E009	FBgn0000117	E009	28.4906	0.00269768	0.966373	0.325586	0.933097	1.49743	1.42682	-0.242962	X	1899399	1899524	126	-	28	30	47	26	20	21	FBtr0089988; FBtr0089990; FBtr0089989; FBtr0332583
FBgn0000117:E010	FBgn0000117	E010	16.6008	0.000457614	0.171787	0.678528	0.991067	1.22925	1.2619	0.115011	X	1899525	1899610	86	-	14	17	24	16	12	17	FBtr0089990; FBtr0089989
FBgn0000117:E011	FBgn0000117	E011	202.812	0.000354755	0.833232	0.36134	0.941047	2.29598	2.31861	0.0755497	X	1900044	1900173	130	-	205	254	219	224	168	148	FBtr0089991
FBgn0000117:E012	FBgn0000117	E012	91.647	0.000355349	4.48101	0.0342734	0.494252	1.92854	2.00677	0.262727	X	1900510	1900646	137	-	82	107	100	111	68	83	FBtr0089992
FBgn0000119:E001	FBgn0000119	E001	300.501	0.0157959	2.9608	0.0853058	0.69589	2.51161	2.3996	-0.373402	2R	13453640	13455236	1597	-	317	418	469	190	168	247	FBtr0087702
FBgn0000119:E002	FBgn0000119	E002	70.6064	0.00038485	1.58811	0.207596	0.86401	1.8781	1.79549	-0.278492	2R	13455296	13455920	625	-	79	92	105	55	42	52	FBtr0087702
FBgn0000119:E003	FBgn0000119	E003	120.885	0.0027725	3.376	0.0661525	0.639529	2.0602	2.10285	0.142877	2R	13455983	13456252	270	-	136	115	171	117	73	115	FBtr0087702
FBgn0000119:E004	FBgn0000119	E004	98.6642	0.000339605	3.81665	0.0507455	0.580371	1.97386	2.01396	0.134578	2R	13456316	13456473	158	-	101	115	129	91	67	90	FBtr0087702
FBgn0000119:E005	FBgn0000119	E005	411.704	0.0153788	0.141839	0.70646	0.993083	2.61249	2.59777	-0.0489944	2R	13456536	13459525	2990	-	494	446	575	370	311	279	FBtr0087702
FBgn0000119:E006	FBgn0000119	E006	46.2865	0.00390062	1.76369	0.184165	0.842846	1.64556	1.6958	0.17054	2R	13481776	13482084	309	-	45	65	50	48	33	37	FBtr0087702
FBgn0000119:E007	FBgn0000119	E007	19.1454	0.00041812	3.84666	0.049845	0.576769	1.24238	1.36676	0.434826	2R	13483155	13483229	75	-	21	19	21	24	14	16	FBtr0087702
FBgn0000120:E001	FBgn0000120	E001	10.531	0.000210499	0.0576441	0.810259	NA	NA	NA	NA	2L	18078269	18078496	228	+	10	10	10	11	10	12	FBtr0307350; FBtr0081030
FBgn0000120:E002	FBgn0000120	E002	10.026	0.000194543	0.401325	0.526406	NA	NA	NA	NA	2L	18078649	18078797	149	+	10	10	10	10	10	10	FBtr0340229
FBgn0000120:E003	FBgn0000120	E003	13.1775	0.000288452	1.29892	0.254411	NA	NA	NA	NA	2L	18078916	18079723	808	+	11	11	10	20	15	12	FBtr0340229; FBtr0307350; FBtr0081030
FBgn0000120:E004	FBgn0000120	E004	11.34	0.000234379	0.0135509	0.907329	NA	NA	NA	NA	2L	18079957	18080086	130	+	10	11	10	15	12	10	FBtr0340229; FBtr0307350; FBtr0081030
FBgn0000120:E005	FBgn0000120	E005	11.3686	0.00023546	0.0135809	0.907227	NA	NA	NA	NA	2L	18080147	18080415	269	+	11	10	10	13	14	10	FBtr0340229; FBtr0307350; FBtr0081030
FBgn0000120:E006	FBgn0000120	E006	10.026	0.000194543	0.401325	0.526406	NA	NA	NA	NA	2L	18080416	18081307	892	+	10	10	10	10	10	10	FBtr0307350
FBgn0000121:E001	FBgn0000121	E001	10.3536	0.000205171	0.0101689	0.919677	NA	NA	NA	NA	3L	8647261	8647645	385	-	10	11	10	11	10	10	FBtr0076599
FBgn0000121:E002	FBgn0000121	E002	10.5248	0.000210361	0.00268553	0.95867	NA	NA	NA	NA	3L	8647708	8647902	195	-	10	11	10	11	11	10	FBtr0076599
FBgn0000121:E003	FBgn0000121	E003	10.8627	0.000220799	0.00232611	0.961533	NA	NA	NA	NA	3L	8647970	8648936	967	-	10	12	10	11	12	10	FBtr0076599
FBgn0000137:E001	FBgn0000137	E001	55.8276	NA	NA	NA	NA	NA	NA	NA	X	460747	463176	2430	+	33	42	41	104	88	28	FBtr0070075
FBgn0000139:E001	FBgn0000139	E001	59.0239	0.00468859	0.0280739	0.866935	0.998594	1.77252	1.7846	0.0408077	3R	24650125	24650344	220	+	56	54	67	62	51	64	FBtr0084660
FBgn0000139:E002	FBgn0000139	E002	94.3952	0.000518469	0.00560936	0.940298	0.999791	1.97822	1.98118	0.00995166	3R	24650405	24650589	185	+	79	105	102	91	99	90	FBtr0084660
FBgn0000139:E003	FBgn0000139	E003	173.281	0.000302941	1.60057	0.205822	0.863069	2.25839	2.22573	-0.109103	3R	24650650	24650994	345	+	134	210	204	181	162	151	FBtr0084660
FBgn0000139:E004	FBgn0000139	E004	10.5257	0.000208482	0.0552473	0.814172	NA	NA	NA	NA	3R	24651180	24651251	72	+	10	11	10	11	10	11	FBtr0306171
FBgn0000139:E005	FBgn0000139	E005	33.9818	0.000546602	2.32161	0.127588	0.778862	1.49523	1.58619	0.311128	3R	24651417	24651630	214	+	29	36	27	35	40	36	FBtr0084659
FBgn0000139:E006	FBgn0000139	E006	225.04	0.000288874	1.19471	0.274381	0.910076	2.36674	2.34227	-0.0816511	3R	24651861	24652241	381	+	183	297	224	247	207	193	FBtr0084660; FBtr0084659; FBtr0306171
FBgn0000139:E007	FBgn0000139	E007	233.995	0.000214827	1.75477	0.185278	0.84376	2.35739	2.3861	0.0957761	3R	24652310	24652590	281	+	175	280	234	269	219	228	FBtr0084660; FBtr0084659; FBtr0306171
FBgn0000139:E008	FBgn0000139	E008	211.45	0.000369121	0.23421	0.62842	0.989885	2.32212	2.33413	0.0400619	3R	24652782	24653039	258	+	177	242	216	254	180	201	FBtr0084660; FBtr0084659; FBtr0306171
FBgn0000139:E009	FBgn0000139	E009	185.618	0.000277952	0.235484	0.627487	0.989885	2.27772	2.26575	-0.0399853	3R	24653098	24653376	279	+	146	236	191	208	179	155	FBtr0084660; FBtr0084659; FBtr0306171
FBgn0000140:E001	FBgn0000140	E001	29.9425	0.00424529	1.39978	0.236761	0.886703	1.529	1.44433	-0.29076	3R	24753849	24754055	207	+	29	43	32	33	29	14	FBtr0084692
FBgn0000140:E002	FBgn0000140	E002	32.6958	0.00379861	0.0190617	0.89019	0.998594	1.52491	1.53338	0.0289883	3R	24754128	24754304	177	+	30	40	33	49	27	18	FBtr0084692
FBgn0000140:E003	FBgn0000140	E003	40.1683	0.000513964	3.97061	0.0463011	0.561167	1.56394	1.66782	0.353674	3R	24754357	24754569	213	+	31	40	42	60	44	25	FBtr0084692
FBgn0000140:E004	FBgn0000140	E004	432.631	0.000389584	1.34448	0.246245	0.894265	2.6332	2.64369	0.0349148	3R	24754649	24759530	4882	+	403	424	533	538	415	292	FBtr0084692
FBgn0000140:E005	FBgn0000140	E005	143.747	0.000279566	0.349574	0.554355	0.981191	2.17198	2.15075	-0.0709959	3R	24759591	24759892	302	+	130	156	182	172	122	104	FBtr0084692
FBgn0000140:E006	FBgn0000140	E006	176.353	0.00794792	0.418709	0.517582	0.977698	2.2686	2.22665	-0.140132	3R	24759957	24760513	557	+	146	193	249	181	141	153	FBtr0084692
FBgn0000146:E001	FBgn0000146	E001	10.1828	0.00019896	0.00452454	0.946371	NA	NA	NA	NA	2L	10997819	10998832	1014	-	10	10	11	10	10	10	FBtr0112793; FBtr0080165
FBgn0000146:E002	FBgn0000146	E002	10.026	0.000194109	0.00447036	0.946693	NA	NA	NA	NA	2L	10998897	10999007	111	-	10	10	10	10	10	10	FBtr0112793; FBtr0080165
FBgn0000146:E003	FBgn0000146	E003	10.1926	0.000199198	0.0045226	0.946382	NA	NA	NA	NA	2L	10999061	10999450	390	-	10	11	10	10	10	10	FBtr0112793; FBtr0080165
FBgn0000146:E004	FBgn0000146	E004	10.1926	0.000199198	0.0045226	0.946382	NA	NA	NA	NA	2L	10999518	10999672	155	-	10	11	10	10	10	10	FBtr0112793; FBtr0080165
FBgn0000146:E005	FBgn0000146	E005	10.026	0.000194109	0.00447036	0.946693	NA	NA	NA	NA	2L	10999727	10999854	128	-	10	10	10	10	10	10	FBtr0112793; FBtr0080165
FBgn0000146:E006	FBgn0000146	E006	10.5305	0.000209641	0.00410845	0.948893	NA	NA	NA	NA	2L	10999914	11000106	193	-	10	12	10	10	11	10	FBtr0112793; FBtr0080165
FBgn0000146:E007	FBgn0000146	E007	10.3638	0.000204438	0.00463572	0.945717	NA	NA	NA	NA	2L	11000165	11000658	494	-	10	11	10	10	11	10	FBtr0112793; FBtr0080165
FBgn0000146:E008	FBgn0000146	E008	10.026	0.000194109	0.00447036	0.946693	NA	NA	NA	NA	2L	11000786	11000918	133	-	10	10	10	10	10	10	FBtr0112793; FBtr0080165
FBgn0000146:E009	FBgn0000146	E009	10.026	0.000194109	0.00447036	0.946693	NA	NA	NA	NA	2L	11000919	11001108	190	-	10	10	10	10	10	10	FBtr0112793
FBgn0000146:E010	FBgn0000146	E010	10.1828	0.00019896	0.00452454	0.946371	NA	NA	NA	NA	2L	11001270	11001476	207	-	10	10	11	10	10	10	FBtr0080165
FBgn0000147:E001	FBgn0000147	E001	79.1809	0.00356379	2.13705	0.143778	0.800509	1.86916	1.93821	0.232299	3R	11963124	11963405	282	+	70	85	80	76	61	102	FBtr0082483
FBgn0000147:E002	FBgn0000147	E002	118.553	0.000314675	0.304546	0.581047	0.984563	2.06984	2.08704	0.0576223	3R	11963470	11963770	301	+	94	131	150	119	95	124	FBtr0082483
FBgn0000147:E003	FBgn0000147	E003	246.385	0.000355213	3.47428	0.0623297	0.625934	2.4069	2.37917	-0.0924654	3R	11963833	11964826	994	+	205	268	346	239	196	230	FBtr0082483
FBgn0000150:E001	FBgn0000150	E001	13538.3	8.04449e-05	3.67445	0.0552526	0.598901	4.13356	4.12795	-0.0186329	3R	31745172	31745590	419	-	13078	14032	16660	12919	10644	13937	FBtr0346150; FBtr0346611; FBtr0339146
FBgn0000150:E002	FBgn0000150	E002	6058.37	8.05045e-05	2.17473	0.140295	0.796469	3.77914	3.78497	0.0193593	3R	31745770	31745928	159	-	5757	6325	7258	5957	4760	6308	FBtr0346150; FBtr0346611; FBtr0339146
FBgn0000150:E003	FBgn0000150	E003	84.9888	0.000460249	15.1299	0.000100361	0.0104573	1.85693	2.0083	0.50881	3R	31745929	31745984	56	-	73	65	90	106	83	93	FBtr0346150; FBtr0339146
FBgn0000150:E004	FBgn0000150	E004	16.2916	0.000379403	0.0121229	0.912327	0.998594	1.23498	1.24217	0.0253493	3R	31745985	31746077	93	-	14	14	24	14	16	16	FBtr0346150
FBgn0000152:E001	FBgn0000152	E001	10.026	0.00019286	0.0314643	0.859208	NA	NA	NA	NA	X	16680089	16680301	213	-	10	10	10	10	10	10	FBtr0074372
FBgn0000152:E002	FBgn0000152	E002	10.026	0.00019286	0.0314643	0.859208	NA	NA	NA	NA	X	16680364	16680540	177	-	10	10	10	10	10	10	FBtr0074372
FBgn0000152:E003	FBgn0000152	E003	10.026	0.00019286	0.0314643	0.859208	NA	NA	NA	NA	X	16680601	16681571	971	-	10	10	10	10	10	10	FBtr0074372
FBgn0000152:E004	FBgn0000152	E004	25.7512	0.00047343	0.643618	0.422404	0.959409	1.45334	1.39901	-0.187513	X	16681910	16682122	213	-	24	31	25	22	25	27	FBtr0074372
FBgn0000152:E005	FBgn0000152	E005	40.1048	0.000526622	1.06234	0.302683	0.92559	1.58743	1.63621	0.166106	X	16682201	16682471	271	-	28	45	37	38	48	44	FBtr0074372
FBgn0000152:E006	FBgn0000152	E006	38.4723	0.000525198	0.242304	0.622547	0.989428	1.58359	1.60579	0.0756792	X	16683027	16683133	107	-	30	46	33	36	42	43	FBtr0074372
FBgn0000152:E007	FBgn0000152	E007	36.3369	0.000511232	0.0187342	0.891131	0.998594	1.57578	1.56546	-0.0352358	X	16683209	16683357	149	-	36	40	31	34	42	34	FBtr0074372
FBgn0000152:E008	FBgn0000152	E008	45.7229	0.000743598	0.168311	0.681618	0.991067	1.68057	1.65841	-0.0752249	X	16683422	16683895	474	-	48	41	48	51	45	41	FBtr0074372
FBgn0000153:E001	FBgn0000153	E001	10.8603	0.000221288	0.157822	0.691169	NA	NA	NA	NA	2L	13821248	13822148	901	+	10	12	11	10	10	12	FBtr0342712; FBtr0309960; FBtr0080542
FBgn0000153:E002	FBgn0000153	E002	11.211	0.000231266	0.0217838	0.882664	NA	NA	NA	NA	2L	13822682	13823049	368	+	14	10	12	10	10	11	FBtr0342712; FBtr0309960; FBtr0080542
FBgn0000153:E003	FBgn0000153	E003	12.1853	0.000259888	0.406015	0.523999	NA	NA	NA	NA	2L	13823114	13823870	757	+	15	10	16	10	10	12	FBtr0342712; FBtr0309960; FBtr0080542
FBgn0000153:E004	FBgn0000153	E004	14.0058	0.000310691	0.144831	0.703525	NA	NA	NA	NA	2L	13823871	13823979	109	+	13	12	18	12	14	15	FBtr0309960
FBgn0000157:E001	FBgn0000157	E001	148.96	0.000313168	1.11016	0.292046	0.918896	2.14236	2.18014	0.126385	2R	24814822	24815567	746	+	162	170	239	108	93	125	FBtr0072378; FBtr0300076; FBtr0072379
FBgn0000157:E002	FBgn0000157	E002	73.4079	0.000395748	0.463517	0.495985	0.975229	1.85852	1.83772	-0.070088	2R	24817594	24817769	176	+	86	87	122	47	42	58	FBtr0072378; FBtr0300076; FBtr0072379
FBgn0000157:E003	FBgn0000157	E003	88.6154	0.000387653	0.518654	0.471416	0.971831	1.9391	1.9197	-0.0652307	2R	24819814	24820007	194	+	107	100	149	65	42	71	FBtr0072378; FBtr0300076; FBtr0072379
FBgn0000157:E004	FBgn0000157	E004	82.1616	0.000425524	0.000674386	0.979282	0.999791	1.89737	1.90498	0.0256256	2R	24833409	24833550	142	+	95	95	133	64	32	76	FBtr0072378; FBtr0300076; FBtr0072379
FBgn0000157:E005	FBgn0000157	E005	10.859	0.000225211	5.75521	0.0164399	NA	NA	NA	NA	2R	24833551	24833625	75	+	10	13	10	11	10	11	FBtr0300076
FBgn0000157:E006	FBgn0000157	E006	83.7331	0.000394332	0.197354	0.656865	0.990656	1.9117	1.9025	-0.0309297	2R	24833626	24833730	105	+	85	110	139	59	38	74	FBtr0072378; FBtr0300076; FBtr0072379
FBgn0000157:E007	FBgn0000157	E007	111.855	0.000375021	0.0156418	0.90047	0.998594	2.03108	2.03542	0.0145492	2R	24833797	24834013	217	+	115	146	180	78	51	104	FBtr0072378; FBtr0300076; FBtr0072379
FBgn0000157:E008	FBgn0000157	E008	13.8525	0.0304025	3.7221	0.0536967	NA	NA	NA	NA	2R	24834014	24834153	140	+	12	16	15	12	17	11	FBtr0072378; FBtr0300076
FBgn0000157:E009	FBgn0000157	E009	159.254	0.000330849	3.75477	0.0526571	0.587524	2.19959	2.15425	-0.151622	2R	24834154	24834602	449	+	184	207	261	101	66	140	FBtr0072378; FBtr0300076; FBtr0072379
FBgn0000157:E010	FBgn0000157	E010	120.444	0.00181982	0.903317	0.341894	0.936696	2.04984	2.09066	0.136763	2R	24834603	24835667	1065	+	128	147	186	103	76	86	FBtr0072379
FBgn0000158:E001	FBgn0000158	E001	10.359	0.000205336	0.0426646	0.836358	NA	NA	NA	NA	3R	25243039	25243992	954	-	10	10	10	11	10	11	FBtr0084869
FBgn0000158:E002	FBgn0000158	E002	10.1869	0.000200098	0.00277643	0.957977	NA	NA	NA	NA	3R	25244054	25244424	371	-	10	10	10	11	10	10	FBtr0084869
FBgn0000158:E003	FBgn0000158	E003	10.2008	0.000200549	0.0676403	0.794804	NA	NA	NA	NA	3R	25244489	25245057	569	-	11	10	10	10	10	10	FBtr0084869
FBgn0000163:E001	FBgn0000163	E001	276.36	0.00556446	1.71582	0.190232	0.8491	2.46442	2.42111	-0.144408	X	17160006	17161191	1186	+	224	273	398	257	234	278	FBtr0343764; FBtr0074388; FBtr0111000; FBtr0343763
FBgn0000163:E002	FBgn0000163	E002	52.9286	0.0341176	1.29349	0.255407	0.899378	1.68019	1.78033	0.338989	X	17175347	17178970	3624	+	27	48	70	44	60	69	FBtr0343764; FBtr0111000
FBgn0000163:E003	FBgn0000163	E003	18.848	0.00042331	0.141566	0.706729	0.99322	1.28481	1.31091	0.0913164	X	17186794	17187123	330	+	15	23	18	20	20	17	FBtr0343764; FBtr0111000
FBgn0000163:E004	FBgn0000163	E004	37.933	0.0408396	0.00625884	0.936943	0.999791	1.58433	1.59434	0.0341153	X	17188992	17190686	1695	+	47	36	31	34	47	31	FBtr0343764; FBtr0074388; FBtr0111000; FBtr0343763
FBgn0000163:E005	FBgn0000163	E005	31.2053	0.0108112	0.12245	0.726392	0.993366	1.49247	1.51991	0.0941031	X	17190755	17191377	623	+	35	34	23	30	34	30	FBtr0343764; FBtr0074388; FBtr0111000; FBtr0343763
FBgn0000163:E006	FBgn0000163	E006	24.8284	0.00800891	0.643232	0.422543	0.959422	1.37778	1.44149	0.220213	X	17191439	17191720	282	+	27	25	18	25	30	23	FBtr0343764; FBtr0074388; FBtr0111000; FBtr0343763
FBgn0000163:E007	FBgn0000163	E007	48.166	0.0738486	0.1005	0.751231	0.995078	1.67016	1.71168	0.140785	X	17191788	17192461	674	+	61	45	33	53	61	34	FBtr0343764; FBtr0074388; FBtr0111000; FBtr0343763
FBgn0000163:E008	FBgn0000163	E008	49.9435	0.000452341	0.0529601	0.81799	0.997288	1.70396	1.71204	0.0273791	X	17192531	17193035	505	+	47	44	61	54	49	45	FBtr0343764; FBtr0074388; FBtr0111000; FBtr0343763
FBgn0000163:E009	FBgn0000163	E009	14.916	0.000330011	0.0291893	0.864343	0.998594	1.21299	1.19535	-0.0625115	X	17193313	17193417	105	+	11	16	20	18	12	13	FBtr0111000; FBtr0343763
FBgn0000163:E010	FBgn0000163	E010	198.612	0.00179843	4.00356e-07	0.999495	0.999888	2.30309	2.30003	-0.0102309	X	17193899	17200705	6807	+	166	192	256	231	171	180	FBtr0343764; FBtr0074388; FBtr0111000; FBtr0343763
FBgn0000166:E001	FBgn0000166	E001	10.026	0.000194368	-1.42109e-14	1	NA	NA	NA	NA	3R	6755842	6756960	1119	-	10	10	10	10	10	10	FBtr0081666; FBtr0081667; FBtr0081664; FBtr0081665; FBtr0081668
FBgn0000166:E002	FBgn0000166	E002	10.026	0.000194368	-1.42109e-14	1	NA	NA	NA	NA	3R	6757473	6758416	944	-	10	10	10	10	10	10	FBtr0081666; FBtr0081667; FBtr0081665; FBtr0081668
FBgn0000166:E003	FBgn0000166	E003	10.026	0.000194368	-1.42109e-14	1	NA	NA	NA	NA	3R	6758417	6758431	15	-	10	10	10	10	10	10	FBtr0081666; FBtr0081668
FBgn0000166:E004	FBgn0000166	E004	10.026	0.000194368	-1.42109e-14	1	NA	NA	NA	NA	3R	6758472	6758547	76	-	10	10	10	10	10	10	FBtr0081666; FBtr0081667; FBtr0081665; FBtr0081668
FBgn0000166:E005	FBgn0000166	E005	10.026	0.000194368	-1.42109e-14	1	NA	NA	NA	NA	3R	6758548	6758569	22	-	10	10	10	10	10	10	FBtr0081666; FBtr0081667
FBgn0000166:E006	FBgn0000166	E006	10.026	0.000194368	-1.42109e-14	1	NA	NA	NA	NA	3R	6759107	6759466	360	-	10	10	10	10	10	10	FBtr0081666; FBtr0081667; FBtr0081664; FBtr0081665; FBtr0081668
FBgn0000173:E001	FBgn0000173	E001	417.536	0.000372905	2.78275	0.0952842	0.713959	2.63596	2.60518	-0.102502	X	13996345	13996523	179	+	419	424	542	424	316	385	FBtr0307296; FBtr0073855; FBtr0300566
FBgn0000173:E002	FBgn0000173	E002	15.0474	0.000334419	1.6632	0.197172	0.856817	1.14893	1.2589	0.389785	X	13996616	13996656	41	+	13	14	15	14	18	16	FBtr0307296
FBgn0000173:E003	FBgn0000173	E003	24.3115	0.000468997	0.117767	0.731469	0.993434	1.39245	1.41518	0.0786022	X	13996657	13996728	72	+	22	22	32	22	25	23	FBtr0332844; FBtr0307296; FBtr0332843
FBgn0000173:E004	FBgn0000173	E004	34.5716	0.000503173	1.28504	0.256964	0.900217	1.51981	1.58565	0.225052	X	13996729	13996755	27	+	28	29	46	37	34	34	FBtr0332844; FBtr0332843
FBgn0000173:E005	FBgn0000173	E005	33.4654	0.000484598	1.40813	0.235367	0.88596	1.50316	1.57339	0.240254	X	13996756	13996797	42	+	30	29	40	37	32	33	FBtr0332843
FBgn0000173:E006	FBgn0000173	E006	1774.03	0.000211265	0.491908	0.483077	0.9726	3.25109	3.24647	-0.0153355	X	13998095	13998767	673	+	1644	1884	2194	1738	1431	1765	FBtr0332844; FBtr0307296; FBtr0073855; FBtr0332843; FBtr0300566
FBgn0000173:E007	FBgn0000173	E007	564.693	0.000301637	2.16299	0.14137	0.797745	2.74283	2.76361	0.0691658	X	13998768	13999805	1038	+	485	559	729	551	493	577	FBtr0332844; FBtr0307296; FBtr0073855; FBtr0332843
FBgn0000179:E001	FBgn0000179	E001	10.3549	0.000203729	0.0110168	0.916407	NA	NA	NA	NA	X	4412856	4412920	65	+	10	10	11	10	10	11	FBtr0070672
FBgn0000179:E002	FBgn0000179	E002	76.8223	0.000855058	0.414467	0.519711	0.978407	1.90807	1.87778	-0.101937	X	4413462	4413899	438	+	56	73	113	75	64	82	FBtr0300608; FBtr0331162; FBtr0343569
FBgn0000179:E003	FBgn0000179	E003	132.999	0.00281497	0.0464034	0.829444	0.997966	2.13322	2.12227	-0.0366309	X	4427135	4427352	218	+	111	119	179	119	121	150	FBtr0300609; FBtr0308914; FBtr0308915
FBgn0000179:E004	FBgn0000179	E004	90.9326	0.00304029	0.0821798	0.774365	0.995588	1.97308	1.95597	-0.0574815	X	4427353	4427539	187	+	67	86	129	79	82	104	FBtr0300609
FBgn0000179:E005	FBgn0000179	E005	281.391	0.000233827	0.0845433	0.771232	0.995588	2.45143	2.45388	0.00815948	X	4428198	4429498	1301	+	216	264	373	303	266	272	FBtr0070672; FBtr0331162; FBtr0308914; FBtr0308915; FBtr0300608; FBtr0300609; FBtr0343569
FBgn0000179:E006	FBgn0000179	E006	38.6845	0.00555895	0.763041	0.382379	0.948199	1.62929	1.56871	-0.206429	X	4450688	4450801	114	+	39	29	58	40	38	29	FBtr0070672; FBtr0331162; FBtr0308914; FBtr0308915; FBtr0300608; FBtr0300609; FBtr0343569
FBgn0000179:E007	FBgn0000179	E007	45.6923	0.00214521	2.10571	0.14675	0.802959	1.62963	1.70659	0.261261	X	4450877	4451030	154	+	36	36	54	44	58	46	FBtr0070672; FBtr0331162; FBtr0308914; FBtr0308915; FBtr0300608; FBtr0300609; FBtr0343569
FBgn0000179:E008	FBgn0000179	E008	23.1147	0.000445243	1.58642	0.207838	0.864336	1.33885	1.42502	0.298686	X	4451031	4451039	9	+	15	21	27	27	24	25	FBtr0300608; FBtr0070672; FBtr0331162; FBtr0308914; FBtr0300609
FBgn0000179:E009	FBgn0000179	E009	36.7932	0.000518218	3.03173	0.0816509	0.685684	1.52782	1.62438	0.329538	X	4478148	4478294	147	+	24	33	42	40	46	36	FBtr0070672; FBtr0331162; FBtr0308914; FBtr0308915; FBtr0300608; FBtr0300609; FBtr0343569
FBgn0000179:E010	FBgn0000179	E010	32.4611	0.000547498	0.288769	0.591011	0.986722	1.51049	1.54026	0.101911	X	4478354	4478430	77	+	29	30	36	39	35	26	FBtr0070672; FBtr0331162; FBtr0308914; FBtr0308915; FBtr0300608; FBtr0300609; FBtr0343569
FBgn0000179:E011	FBgn0000179	E011	23.3486	0.000463453	2.26927	0.131962	0.784754	1.33225	1.43588	0.359151	X	4482131	4482133	3	+	20	18	24	28	27	23	FBtr0308914; FBtr0343569
FBgn0000179:E012	FBgn0000179	E012	25.7043	0.000496948	1.65624	0.198112	0.857767	1.38265	1.46693	0.290948	X	4482134	4482139	6	+	23	22	25	30	30	24	FBtr0308915; FBtr0308914; FBtr0343569
FBgn0000179:E013	FBgn0000179	E013	45.57	0.010593	0.72906	0.393188	0.952461	1.63652	1.69969	0.214451	X	4482140	4482384	245	+	35	52	41	66	43	37	FBtr0070672; FBtr0331162; FBtr0308914; FBtr0308915; FBtr0300608; FBtr0300609; FBtr0343569
FBgn0000179:E014	FBgn0000179	E014	11.8307	0.000247866	0.891892	0.344965	NA	NA	NA	NA	X	4482517	4482519	3	+	10	11	11	16	11	12	FBtr0300608; FBtr0070672; FBtr0331162; FBtr0300609
FBgn0000179:E015	FBgn0000179	E015	340.603	0.00140027	2.72135	0.099014	0.720992	2.55303	2.51536	-0.125518	X	4482520	4484452	1933	+	273	385	422	373	297	300	FBtr0070672; FBtr0331162; FBtr0308914; FBtr0308915; FBtr0300608; FBtr0300609; FBtr0343569
FBgn0000179:E016	FBgn0000179	E016	165.279	0.00310309	0.234263	0.628381	0.989885	2.23034	2.21239	-0.0599617	X	4484453	4485647	1195	+	129	191	192	169	132	180	FBtr0308915; FBtr0308914; FBtr0343569
FBgn0000180:E001	FBgn0000180	E001	96.1885	0.000487115	0.971731	0.324249	0.93238	1.98665	1.95194	-0.116541	2L	9984645	9985146	502	+	122	112	140	74	55	75	FBtr0079929; FBtr0329984
FBgn0000180:E002	FBgn0000180	E002	76.6367	0.000432076	0.186981	0.665442	0.990656	1.88329	1.86613	-0.0577914	2L	9986789	9986955	167	+	93	78	123	55	47	65	FBtr0079929; FBtr0329984
FBgn0000180:E003	FBgn0000180	E003	65.3309	0.000469327	0.472356	0.491905	0.974664	1.82066	1.79063	-0.10135	2L	9987601	9987727	127	+	80	64	110	57	39	44	FBtr0079929; FBtr0329984
FBgn0000180:E004	FBgn0000180	E004	80.5022	0.000434347	0.00186233	0.965578	0.999791	1.89896	1.9006	0.00552883	2L	9992255	9992462	208	+	82	85	138	67	56	58	FBtr0079929; FBtr0329984
FBgn0000180:E005	FBgn0000180	E005	441.48	0.000217103	1.63608	0.200865	0.85901	2.62732	2.64272	0.0512937	2L	9993267	9995538	2272	+	472	502	675	371	299	340	FBtr0079929; FBtr0329984
FBgn0000181:E001	FBgn0000181	E001	828.369	0.00100386	0.282879	0.59482	0.986825	2.91314	2.92289	0.0324244	2R	12870249	12870330	82	+	777	721	855	922	715	973	FBtr0087783; FBtr0087782
FBgn0000181:E002	FBgn0000181	E002	44.1522	0.000462305	0.477135	0.489723	0.973508	1.67414	1.63645	-0.128048	2R	12870331	12870402	72	+	42	45	46	53	36	43	FBtr0087783
FBgn0000181:E003	FBgn0000181	E003	6068.21	0.000725537	0.290729	0.589754	0.986469	3.7822	3.78325	0.00347034	2R	12870403	12871240	838	+	5430	5457	6560	6890	5452	6613	FBtr0087783; FBtr0087782
FBgn0000181:E004	FBgn0000181	E004	1155.07	0.00349664	0.361162	0.547862	0.98056	3.07168	3.05462	-0.056707	2R	12871241	12871794	554	+	907	1161	1336	1403	942	1199	FBtr0087782
FBgn0000182:E001	FBgn0000182	E001	10.026	0.000195777	-1.63425e-13	1	NA	NA	NA	NA	2L	16042917	16042918	2	+	10	10	10	10	10	10	FBtr0080804
FBgn0000182:E002	FBgn0000182	E002	10.026	0.000195777	-1.63425e-13	1	NA	NA	NA	NA	2L	16044552	16044787	236	+	10	10	10	10	10	10	FBtr0080805
FBgn0000183:E001	FBgn0000183	E001	32.6283	0.000506582	0.0650651	0.798662	0.99685	1.51707	1.53079	0.0469583	2L	17459605	17460816	1212	-	34	33	44	29	25	31	FBtr0330225
FBgn0000183:E002	FBgn0000183	E002	105.797	0.00385581	1.49215	0.221883	0.873399	2.0453	1.99437	-0.170806	2L	17460817	17461397	581	-	119	122	142	83	62	107	FBtr0081002; FBtr0330226; FBtr0330225
FBgn0000183:E003	FBgn0000183	E003	129.812	0.000320234	0.0171677	0.895755	0.998594	2.11582	2.11023	-0.0187132	2L	17461398	17461843	446	-	127	155	169	130	86	114	FBtr0081002; FBtr0330226; FBtr0330225; FBtr0305688
FBgn0000183:E004	FBgn0000183	E004	15.349	0.000341279	2.7823	0.095311	0.713959	1.14394	1.28368	0.494589	2L	17462031	17462167	137	-	15	15	15	18	16	13	FBtr0305688
FBgn0000183:E005	FBgn0000183	E005	75.7936	0.000483045	0.0151097	0.902169	0.998594	1.88402	1.87747	-0.0220718	2L	17462168	17462342	175	-	74	101	88	70	47	75	FBtr0081002; FBtr0330226; FBtr0330225; FBtr0305688
FBgn0000183:E006	FBgn0000183	E006	86.5292	0.0013511	0.165835	0.68384	0.991067	1.94485	1.92794	-0.0568392	2L	17462429	17462683	255	-	94	111	98	81	51	84	FBtr0081002; FBtr0330226; FBtr0330225; FBtr0305688
FBgn0000183:E007	FBgn0000183	E007	67.5662	0.00039511	0.308867	0.578377	0.983385	1.84303	1.81773	-0.0852972	2L	17462738	17462955	218	-	70	85	84	64	46	57	FBtr0081002; FBtr0330226; FBtr0330225; FBtr0305688
FBgn0000183:E008	FBgn0000183	E008	118.758	0.000727328	0.674429	0.411512	0.956108	2.06412	2.08877	0.0825652	2L	17463032	17463882	851	-	111	148	141	124	99	91	FBtr0081002; FBtr0330226; FBtr0330225; FBtr0305688
FBgn0000183:E009	FBgn0000183	E009	41.8816	0.000530746	1.16142	0.281172	0.91236	1.60286	1.65875	0.190106	2L	17463988	17464125	138	-	39	47	50	33	40	42	FBtr0081002; FBtr0330226; FBtr0330225; FBtr0305688
FBgn0000183:E010	FBgn0000183	E010	61.0119	0.000474174	0.05632	0.81241	0.99685	1.78562	1.79407	0.0285532	2L	17464190	17464555	366	-	53	75	81	54	55	49	FBtr0081002; FBtr0330226; FBtr0330225; FBtr0305688
FBgn0000183:E011	FBgn0000183	E011	166.048	0.00175004	0.00141474	0.969996	0.999791	2.22073	2.21832	-0.00805717	2L	17472097	17473215	1119	-	141	205	230	152	137	135	FBtr0081002; FBtr0330226; FBtr0330225; FBtr0305688
FBgn0000206:E001	FBgn0000206	E001	10.026	0.00019438	0.158733	0.690326	NA	NA	NA	NA	3R	25961994	25962043	50	+	10	10	10	10	10	10	FBtr0084949
FBgn0000206:E002	FBgn0000206	E002	10.026	0.00019438	0.158733	0.690326	NA	NA	NA	NA	3R	25963442	25963615	174	+	10	10	10	10	10	10	FBtr0084949
FBgn0000206:E003	FBgn0000206	E003	10.6714	0.000214344	0.0160738	0.899113	NA	NA	NA	NA	3R	25963919	25964389	471	+	11	10	13	10	10	10	FBtr0084949
FBgn0000206:E004	FBgn0000206	E004	11.529	0.000239764	0.00154581	0.968638	NA	NA	NA	NA	3R	25964449	25964898	450	+	12	11	13	10	10	13	FBtr0084949
FBgn0000206:E005	FBgn0000206	E005	17.5913	0.00039386	0.04871	0.825323	0.997599	NA	NA	NA	3R	25965020	25966479	1460	+	20	20	16	15	15	19	FBtr0084949
FBgn0000206:E006	FBgn0000206	E006	13.5401	0.000296968	0.147326	0.701103	NA	NA	NA	NA	3R	25966541	25966948	408	+	16	12	16	11	13	13	FBtr0084949
FBgn0000210:E001	FBgn0000210	E001	30.9866	0.000724019	7.47433	0.0062585	0.20218	1.56654	1.40555	-0.552952	X	1575132	1575148	17	+	29	37	57	17	17	30	FBtr0303564
FBgn0000210:E002	FBgn0000210	E002	102.7	0.00993483	11.9624	0.000542858	0.0376792	2.08795	1.89368	-0.652059	X	1575149	1575721	573	+	83	127	210	57	51	94	FBtr0308319; FBtr0303564
FBgn0000210:E003	FBgn0000210	E003	27.4669	0.000494687	7.41411	0.00647144	0.205967	1.51946	1.34997	-0.584656	X	1604926	1604947	22	+	26	31	53	16	20	20	FBtr0308319
FBgn0000210:E004	FBgn0000210	E004	40.6804	0.000497056	2.02433	0.154797	0.812742	1.57673	1.67045	0.318937	X	1608869	1609481	613	+	27	35	64	48	33	39	FBtr0300427
FBgn0000210:E005	FBgn0000210	E005	18.0628	0.000386828	0.178362	0.672784	0.990656	1.28715	1.26873	-0.0646041	X	1610512	1610686	175	+	15	19	29	16	15	15	FBtr0070261
FBgn0000210:E006	FBgn0000210	E006	11.4889	0.00023764	0.360109	0.548446	NA	NA	NA	NA	X	1612308	1612340	33	+	11	11	14	12	10	11	FBtr0330406
FBgn0000210:E007	FBgn0000210	E007	36.3529	0.000506232	13.7321	0.000210825	0.0186566	1.6506	1.44299	-0.710045	X	1612341	1612803	463	+	34	43	73	21	24	25	FBtr0303562; FBtr0300429; FBtr0332293; FBtr0070262; FBtr0070263; FBtr0070266; FBtr0070265; FBtr0330406
FBgn0000210:E008	FBgn0000210	E008	25.0009	0.00047535	8.57189	0.00341392	0.136337	1.48771	1.29475	-0.668414	X	1613657	1613865	209	+	22	34	46	13	17	19	FBtr0300428
FBgn0000210:E009	FBgn0000210	E009	20.6427	0.00274188	2.37649	0.123174	0.771727	1.37549	1.26881	-0.37213	X	1613866	1613945	80	+	21	27	30	12	19	15	FBtr0300428; FBtr0332293
FBgn0000210:E010	FBgn0000210	E010	51.1318	0.0123374	4.6408	0.0312204	0.472011	1.62451	1.80804	0.621738	X	1622732	1622988	257	+	43	50	48	69	54	43	FBtr0303563
FBgn0000210:E011	FBgn0000210	E011	195.156	0.00288564	1.0622	0.302714	0.92559	2.2966	2.28193	-0.0490094	X	1624138	1624707	570	+	173	232	272	194	153	152	FBtr0303562; FBtr0303563; FBtr0332293; FBtr0308319; FBtr0303564; FBtr0300428; FBtr0300429; FBtr0070262; FBtr0070263; FBtr0070261; FBtr0070266; FBtr0070265; FBtr0330406; FBtr0300427
FBgn0000210:E012	FBgn0000210	E012	121.633	0.0042517	0.194751	0.658992	0.990656	2.06849	2.10865	0.134537	X	1635832	1636020	189	+	89	155	155	132	93	109	FBtr0303562; FBtr0303563; FBtr0332293; FBtr0308319; FBtr0303564; FBtr0300428; FBtr0300429; FBtr0070262; FBtr0070263; FBtr0070261; FBtr0070266; FBtr0070265; FBtr0330406; FBtr0300427
FBgn0000210:E013	FBgn0000210	E013	181.364	0.000404825	2.54349	0.11075	0.744628	2.27163	2.24429	-0.0913404	X	1636096	1636549	454	+	136	224	278	169	133	155	FBtr0303562; FBtr0303563; FBtr0332293; FBtr0308319; FBtr0303564; FBtr0300428; FBtr0300429; FBtr0070262; FBtr0070263; FBtr0070261; FBtr0070266; FBtr0070265; FBtr0330406; FBtr0300427
FBgn0000210:E014	FBgn0000210	E014	144.73	0.000266631	2.25777	0.132946	0.786206	2.1751	2.14613	-0.0968819	X	1636639	1636912	274	+	113	162	235	129	105	130	FBtr0303562; FBtr0303563; FBtr0332293; FBtr0308319; FBtr0303564; FBtr0300428; FBtr0300429; FBtr0070262; FBtr0070263; FBtr0070261; FBtr0070266; FBtr0070265; FBtr0330406; FBtr0300427
FBgn0000210:E015	FBgn0000210	E015	120.66	0.000301648	1.28005	0.25789	0.900609	2.05955	2.1129	0.178708	X	1637000	1637139	140	+	93	128	169	121	101	115	FBtr0303562; FBtr0303563; FBtr0332293; FBtr0308319; FBtr0303564; FBtr0300428; FBtr0300429; FBtr0070262; FBtr0070263; FBtr0070261; FBtr0070266; FBtr0070265; FBtr0330406; FBtr0300427
FBgn0000210:E016	FBgn0000210	E016	96.5869	0.000393811	5.18356	0.0228016	0.413149	1.94101	2.04074	0.334723	X	1637284	1637334	51	+	77	94	125	100	92	93	FBtr0303562; FBtr0303563; FBtr0332293; FBtr0308319; FBtr0303564; FBtr0300428; FBtr0300429; FBtr0070262; FBtr0070263; FBtr0070261; FBtr0070266; FBtr0070265; FBtr0330406; FBtr0300427
FBgn0000210:E017	FBgn0000210	E017	14.1665	0.000320383	1.37796	0.240449	NA	NA	NA	NA	X	1642885	1643067	183	+	12	12	18	13	11	19	FBtr0070262; FBtr0303563; FBtr0303564
FBgn0000210:E018	FBgn0000210	E018	155.463	0.00248888	1.32358	0.24995	0.896195	2.20135	2.17938	-0.0734627	X	1643068	1645162	2095	+	147	157	239	128	110	155	FBtr0070262; FBtr0303563; FBtr0070266; FBtr0308319; FBtr0303564
FBgn0000210:E019	FBgn0000210	E019	89.0396	0.00307882	0.0134515	0.907668	0.998594	1.94054	1.96672	0.0879496	X	1647365	1649378	2014	+	88	80	128	90	63	87	FBtr0300427; FBtr0300428; FBtr0332293; FBtr0070263; FBtr0070261; FBtr0330406
FBgn0000210:E020	FBgn0000210	E020	193.205	0.0213315	0.0157385	0.900165	0.998594	2.27908	2.29332	0.0475578	X	1654392	1655369	978	+	159	193	302	219	171	124	FBtr0303562; FBtr0300429
FBgn0000210:E021	FBgn0000210	E021	108.063	0.0397636	0.693298	0.405045	0.953733	2.05207	2.01099	-0.137741	X	1655370	1655990	621	+	115	122	147	134	72	62	FBtr0303562
FBgn0000210:E022	FBgn0000210	E022	1714.82	0.00249207	5.29444	0.0213936	0.400151	3.20904	3.25874	0.165197	X	1658788	1664869	6082	+	1222	1741	2637	1714	1296	1741	FBtr0303562; FBtr0070265
FBgn0000212:E001	FBgn0000212	E001	551.151	0.00452054	0.0953992	0.757422	0.995121	2.74938	2.72878	-0.068569	3L	15970082	15971233	1152	-	472	684	723	544	405	490	FBtr0330160; FBtr0333580; FBtr0075523; FBtr0075526; FBtr0075524; FBtr0075525
FBgn0000212:E002	FBgn0000212	E002	297.447	0.00145233	1.98303	0.159072	0.817615	2.49271	2.44847	-0.147464	3L	15971294	15972085	792	-	289	370	377	290	269	194	FBtr0330160; FBtr0333580; FBtr0075523; FBtr0075526; FBtr0075524; FBtr0075525
FBgn0000212:E003	FBgn0000212	E003	707.102	0.00361949	0.358263	0.549472	0.980565	2.85758	2.83635	-0.070622	3L	15972159	15975096	2938	-	661	921	823	752	608	487	FBtr0330160; FBtr0333580; FBtr0075523; FBtr0075526; FBtr0075524; FBtr0075525
FBgn0000212:E004	FBgn0000212	E004	10.026	0.000195147	0.871054	0.350664	NA	NA	NA	NA	3L	15975226	15975249	24	-	10	10	10	10	10	10	FBtr0333580
FBgn0000212:E005	FBgn0000212	E005	63.2529	0.000399643	1.22099	0.269166	0.908244	1.78876	1.82734	0.130186	3L	15982123	15982199	77	-	57	73	72	68	54	56	FBtr0330160; FBtr0333580; FBtr0075523; FBtr0075526; FBtr0075524; FBtr0075525
FBgn0000212:E006	FBgn0000212	E006	37.7024	0.000485192	5.72661	0.0167097	0.352445	1.52681	1.65207	0.427141	3L	15982200	15982211	12	-	28	38	43	49	37	32	FBtr0330160; FBtr0075526; FBtr0075525
FBgn0000212:E007	FBgn0000212	E007	79.1547	0.000382972	1.54108	0.214458	0.869319	1.88507	1.92392	0.130701	3L	15982268	15982563	296	-	70	84	99	83	73	67	FBtr0330160; FBtr0333580; FBtr0075523; FBtr0075526; FBtr0075524; FBtr0075525
FBgn0000212:E008	FBgn0000212	E008	26.0881	0.00166611	1.17316	0.278754	0.911248	1.40217	1.46638	0.221464	3L	15982564	15982568	5	-	20	24	37	24	27	25	FBtr0330160; FBtr0075523; FBtr0333580; FBtr0075526; FBtr0075525
FBgn0000212:E009	FBgn0000212	E009	20.4164	0.0385569	0.264607	0.606973	0.988232	1.30886	1.35391	0.156972	3L	15982569	15982802	234	-	18	14	33	18	24	16	FBtr0075526
FBgn0000212:E010	FBgn0000212	E010	29.6227	0.00947217	1.17079	0.27924	0.911248	1.45035	1.52337	0.250729	3L	15982803	15982849	47	-	23	30	38	28	21	38	FBtr0330160; FBtr0333580; FBtr0075523; FBtr0075526; FBtr0075524; FBtr0075525
FBgn0000212:E011	FBgn0000212	E011	21.0119	0.025392	2.88971	0.0891472	0.702985	1.25602	1.42639	0.593191	3L	15982850	15982869	20	-	15	18	24	21	17	31	FBtr0330160; FBtr0075523; FBtr0333580; FBtr0075524; FBtr0075525
FBgn0000216:E001	FBgn0000216	E001	997.246	NA	NA	NA	NA	NA	NA	NA	3L	14972667	14973198	532	+	861	1046	1205	1124	872	890	FBtr0075621
FBgn0000221:E001	FBgn0000221	E001	84.6803	NA	NA	NA	NA	NA	NA	NA	X	4104342	4105791	1450	+	76	101	110	76	58	88	FBtr0070638
FBgn0000227:E001	FBgn0000227	E001	10.026	0.000195777	-1.63425e-13	1	NA	NA	NA	NA	2L	4683052	4684312	1261	-	10	10	10	10	10	10	FBtr0077423
FBgn0000227:E002	FBgn0000227	E002	10.026	0.000195777	-1.63425e-13	1	NA	NA	NA	NA	2L	4684371	4684461	91	-	10	10	10	10	10	10	FBtr0077423
FBgn0000228:E001	FBgn0000228	E001	63.4714	0.000449654	0.581255	0.445821	0.965312	1.82422	1.7918	-0.109408	2L	5271728	5272928	1201	-	62	61	91	60	59	49	FBtr0310625; FBtr0310624; FBtr0079085; FBtr0079084; FBtr0302568
FBgn0000228:E002	FBgn0000228	E002	20.1679	0.000425264	0.722321	0.395384	0.952782	1.29523	1.35709	0.215656	2L	5272986	5273097	112	-	19	20	22	22	21	17	FBtr0310625; FBtr0310624; FBtr0079085; FBtr0079084; FBtr0302568
FBgn0000228:E003	FBgn0000228	E003	23.8261	0.000470031	0.0668672	0.795954	0.99685	1.40249	1.38392	-0.0642702	2L	5273161	5273554	394	-	24	27	28	23	22	19	FBtr0310625; FBtr0310624; FBtr0079085; FBtr0079084; FBtr0302568
FBgn0000228:E004	FBgn0000228	E004	11.3837	0.00025318	0.0802221	0.776997	NA	NA	NA	NA	2L	5273555	5273590	36	-	13	15	10	10	10	10	FBtr0310625; FBtr0079085; FBtr0079084
FBgn0000228:E005	FBgn0000228	E005	22.4146	0.000505742	3.5194	0.0606544	0.618066	1.30195	1.4331	0.455283	2L	5273827	5274018	192	-	22	17	23	22	20	30	FBtr0342939; FBtr0302567
FBgn0000228:E006	FBgn0000228	E006	96.5979	0.00159025	3.91398	0.0478861	0.568056	2.02118	1.95149	-0.233935	2L	5274019	5275780	1762	-	97	89	153	101	67	76	FBtr0302568; FBtr0342939; FBtr0310625; FBtr0310624; FBtr0302567; FBtr0079085; FBtr0079084
FBgn0000228:E007	FBgn0000228	E007	11.9918	0.000249662	0.0601498	0.806259	NA	NA	NA	NA	2L	5276288	5276368	81	-	12	11	15	12	11	11	FBtr0310625
FBgn0000228:E008	FBgn0000228	E008	29.7439	0.000497562	1.92759	0.165023	0.82735	1.44755	1.53141	0.28795	2L	5276512	5276731	220	-	24	27	37	35	30	26	FBtr0302568; FBtr0342939; FBtr0310625; FBtr0310624; FBtr0302567; FBtr0079085; FBtr0079084
FBgn0000228:E009	FBgn0000228	E009	32.1955	0.000505776	0.468819	0.493531	0.974961	1.50124	1.54059	0.134792	2L	5276936	5277180	245	-	36	26	38	33	33	27	FBtr0302568; FBtr0342939; FBtr0310625; FBtr0310624; FBtr0302567; FBtr0079085; FBtr0079084
FBgn0000228:E010	FBgn0000228	E010	10.3495	0.000203207	0.170546	0.679627	NA	NA	NA	NA	2L	5277247	5277341	95	-	10	11	11	10	10	10	FBtr0079085; FBtr0302567
FBgn0000228:E011	FBgn0000228	E011	20.5811	0.000531197	0.0613009	0.804452	0.99685	1.34018	1.32103	-0.0667247	2L	5277934	5277957	24	-	29	17	22	20	17	18	FBtr0310625; FBtr0302568; FBtr0079084
FBgn0000228:E012	FBgn0000228	E012	33.8656	0.00506222	0.0962267	0.756406	0.995121	1.53003	1.5499	0.0679833	2L	5277958	5278548	591	-	41	31	35	25	32	38	FBtr0310625; FBtr0310624; FBtr0342939; FBtr0079084; FBtr0302568
FBgn0000229:E001	FBgn0000229	E001	218.77	0.000236162	0.223617	0.636298	0.99021	2.34807	2.3368	-0.0376197	2L	10247502	10247773	272	-	186	241	284	233	176	197	FBtr0302378; FBtr0080087; FBtr0300982
FBgn0000229:E002	FBgn0000229	E002	312.115	0.000257938	0.234293	0.628359	0.989885	2.49134	2.50063	0.0309475	2L	10247852	10248135	284	-	282	348	360	335	254	296	FBtr0302378; FBtr0080087; FBtr0300982
FBgn0000229:E003	FBgn0000229	E003	315.603	0.0003431	0.597599	0.439496	0.964789	2.49351	2.50878	0.0508893	2L	10248197	10248461	265	-	278	364	353	362	264	276	FBtr0302378; FBtr0080087; FBtr0300982
FBgn0000229:E004	FBgn0000229	E004	237.087	0.000219719	0.46681	0.494458	0.97522	2.37007	2.38531	0.05084	2L	10248525	10248722	198	-	212	257	279	276	203	199	FBtr0302378; FBtr0080087; FBtr0300982
FBgn0000229:E005	FBgn0000229	E005	193.207	0.000828878	0.245724	0.620102	0.989354	2.29498	2.28127	-0.0457742	2L	10248785	10248914	130	-	181	199	249	200	181	152	FBtr0302378; FBtr0080087; FBtr0300982
FBgn0000229:E006	FBgn0000229	E006	202.593	0.000229724	0.643348	0.422501	0.959409	2.31853	2.29882	-0.0658127	2L	10249095	10249259	165	-	178	224	262	208	171	176	FBtr0302378; FBtr0080087; FBtr0300982
FBgn0000229:E007	FBgn0000229	E007	29.0954	0.00418431	2.70791	0.0998515	0.722469	1.53203	1.41437	-0.404504	2L	10249260	10249600	341	-	27	28	51	29	17	24	FBtr0302378; FBtr0300982
FBgn0000229:E008	FBgn0000229	E008	20.155	0.000674229	0.41454	0.519674	0.978407	1.3019	1.35037	0.168986	2L	10249601	10249742	142	-	18	16	27	18	21	21	FBtr0302378
FBgn0000229:E009	FBgn0000229	E009	138.351	0.00028925	0.000626134	0.980037	0.999791	2.1448	2.14538	0.0019622	2L	10250281	10250501	221	-	116	155	173	156	120	113	FBtr0080087
FBgn0000233:E001	FBgn0000233	E001	40.3867	0.000576168	1.01791	0.313016	0.928376	1.63402	1.59412	-0.135869	X	9694186	9695407	1222	+	36	46	57	34	38	32	FBtr0071379
FBgn0000233:E002	FBgn0000233	E002	41.5697	0.000573412	1.01805	0.312983	0.928376	1.60899	1.64763	0.131466	X	9695847	9697558	1712	+	43	46	42	43	34	41	FBtr0071379
FBgn0000239:E001	FBgn0000239	E001	37.8739	0.00107626	1.1959	0.274143	0.910076	1.56041	1.62256	0.211911	2L	21174182	21174382	201	-	29	35	51	40	34	39	FBtr0343875
FBgn0000239:E002	FBgn0000239	E002	257.278	0.00026194	3.04824	0.0808247	0.6837	2.39463	2.43155	0.123121	2L	21174383	21174975	593	-	212	288	304	281	233	229	FBtr0343875; FBtr0301342
FBgn0000239:E003	FBgn0000239	E003	192.366	0.00024731	0.00238945	0.961013	0.999791	2.28716	2.28551	-0.00551315	2L	21175033	21175224	192	-	163	226	238	196	177	157	FBtr0343875; FBtr0301342
FBgn0000239:E004	FBgn0000239	E004	275.212	0.000545679	0.535498	0.464305	0.968922	2.44899	2.43261	-0.0546161	2L	21175280	21175681	402	-	226	343	343	292	258	195	FBtr0343875; FBtr0301342
FBgn0000239:E005	FBgn0000239	E005	138.448	0.000319306	0.669332	0.413285	0.956424	2.15537	2.13042	-0.0834644	2L	21175741	21175933	193	-	125	168	169	133	121	116	FBtr0343875; FBtr0301342
FBgn0000239:E006	FBgn0000239	E006	193.865	0.000259305	1.20786	0.271756	0.908931	2.30211	2.27474	-0.091377	2L	21176007	21176376	370	-	183	232	234	208	177	132	FBtr0343875; FBtr0301342
FBgn0000239:E007	FBgn0000239	E007	91.1382	0.000355342	0.0658739	0.797442	0.99685	1.96079	1.97017	0.0314899	2L	21176509	21176605	97	-	79	98	117	105	84	66	FBtr0343875; FBtr0301342
FBgn0000239:E008	FBgn0000239	E008	187.441	0.000277704	0.00104918	0.97416	0.999791	2.27461	2.27558	0.00323839	2L	21176671	21176971	301	-	176	207	226	203	185	130	FBtr0343875; FBtr0301342
FBgn0000239:E009	FBgn0000239	E009	162.758	0.000321119	0.453686	0.50059	0.976313	2.22267	2.20414	-0.0619264	2L	21177205	21177509	305	-	160	170	210	171	150	118	FBtr0343875; FBtr0301342
FBgn0000239:E010	FBgn0000239	E010	81.0113	0.000551791	1.23407	0.266618	0.906388	1.89295	1.93692	0.147876	2L	21177571	21177678	108	-	78	73	100	92	76	68	FBtr0343875; FBtr0301342
FBgn0000239:E011	FBgn0000239	E011	83.605	0.000399228	0.00759692	0.930544	0.999742	1.92902	1.92585	-0.0106733	2L	21179330	21179683	354	-	82	91	100	99	71	60	FBtr0343875; FBtr0301342
FBgn0000241:E001	FBgn0000241	E001	10.026	0.000194122	0.00876103	0.925427	NA	NA	NA	NA	2R	23527805	23528044	240	-	10	10	10	10	10	10	FBtr0072117
FBgn0000241:E002	FBgn0000241	E002	10.3397	0.000203753	0.0296483	0.863291	NA	NA	NA	NA	2R	23528045	23528440	396	-	10	10	12	10	10	10	FBtr0346612; FBtr0072117
FBgn0000241:E003	FBgn0000241	E003	10.5064	0.000208757	0.0913825	0.762427	NA	NA	NA	NA	2R	23528500	23528956	457	-	10	11	12	10	10	10	FBtr0346612; FBtr0072117
FBgn0000241:E004	FBgn0000241	E004	10.026	0.000194122	0.00876103	0.925427	NA	NA	NA	NA	2R	23529009	23529110	102	-	10	10	10	10	10	10	FBtr0346612; FBtr0072117
FBgn0000241:E005	FBgn0000241	E005	10.026	0.000194122	0.00876103	0.925427	NA	NA	NA	NA	2R	23529166	23529271	106	-	10	10	10	10	10	10	FBtr0346612; FBtr0072117
FBgn0000241:E006	FBgn0000241	E006	10.026	0.000194122	0.00876103	0.925427	NA	NA	NA	NA	2R	23529339	23529533	195	-	10	10	10	10	10	10	FBtr0346612; FBtr0072117
FBgn0000241:E007	FBgn0000241	E007	10.3549	0.000204157	0.00908676	0.924057	NA	NA	NA	NA	2R	23529592	23529626	35	-	10	10	11	10	10	11	FBtr0346612; FBtr0072117
FBgn0000241:E008	FBgn0000241	E008	10.1828	0.000198877	0.0016209	0.967886	NA	NA	NA	NA	2R	23537149	23537707	559	-	10	10	11	10	10	10	FBtr0346612; FBtr0072117
FBgn0000241:E009	FBgn0000241	E009	10.1828	0.000198877	0.0016209	0.967886	NA	NA	NA	NA	2R	23537764	23537996	233	-	10	10	11	10	10	10	FBtr0346612; FBtr0072117
FBgn0000241:E010	FBgn0000241	E010	10.026	0.000194122	0.00876103	0.925427	NA	NA	NA	NA	2R	23538085	23538499	415	-	10	10	10	10	10	10	FBtr0346612; FBtr0072117
FBgn0000244:E001	FBgn0000244	E001	38.929	0.000500364	1.48702	0.22268	0.873963	1.56754	1.63307	0.223288	3R	9528238	9528333	96	-	32	37	36	58	38	33	FBtr0082119; FBtr0301093
FBgn0000244:E002	FBgn0000244	E002	180.672	0.000309457	1.17388	0.278606	0.911248	2.27312	2.24787	-0.084353	3R	9528334	9528953	620	-	151	206	188	225	166	150	FBtr0082119; FBtr0301093; FBtr0302382
FBgn0000244:E003	FBgn0000244	E003	39.3179	0.000474349	0.669725	0.413148	0.956317	1.58334	1.62648	0.146944	3R	9528954	9528958	5	-	32	39	38	50	41	36	FBtr0082119; FBtr0301093
FBgn0000244:E004	FBgn0000244	E004	10.533	0.000208878	0.00436529	0.947322	NA	NA	NA	NA	3R	9528959	9529253	295	-	11	10	10	11	11	10	FBtr0301093
FBgn0000244:E005	FBgn0000244	E005	12.5426	0.00026911	0.107033	0.743548	NA	NA	NA	NA	3R	9529254	9530739	1486	-	14	12	12	13	11	13	FBtr0301093; FBtr0302382
FBgn0000244:E006	FBgn0000244	E006	262.964	0.000238331	0.0104678	0.918509	0.998963	2.42147	2.42184	0.00121741	3R	9530740	9533011	2272	-	241	272	255	314	257	238	FBtr0082119; FBtr0301093; FBtr0302382
FBgn0000246:E001	FBgn0000246	E001	10.026	0.000193365	1.03365	0.309303	NA	NA	NA	NA	3R	15789473	15789495	23	-	10	10	10	10	10	10	FBtr0083196; FBtr0083194
FBgn0000246:E002	FBgn0000246	E002	16.8414	0.000375849	0.160787	0.688433	0.991325	1.21742	1.28285	0.230321	3R	15789496	15789889	394	-	15	20	20	14	13	19	FBtr0083196; FBtr0083194; FBtr0083195
FBgn0000246:E003	FBgn0000246	E003	15.3292	0.00034011	0.162176	0.687161	0.991325	1.17866	1.24549	0.236531	3R	15789948	15790184	237	-	14	19	17	15	14	13	FBtr0083196; FBtr0083194; FBtr0083195
FBgn0000246:E004	FBgn0000246	E004	12.4793	0.000263511	0.296424	0.586133	NA	NA	NA	NA	3R	15790240	15790314	75	-	11	13	16	12	11	12	FBtr0083196; FBtr0083194; FBtr0083195
FBgn0000246:E005	FBgn0000246	E005	18.8942	0.000425153	0.304012	0.581378	0.984663	1.29836	1.29171	-0.0232928	3R	15790380	15790892	513	-	14	24	29	16	14	17	FBtr0083196; FBtr0083194; FBtr0083195
FBgn0000246:E006	FBgn0000246	E006	19.8281	0.000455234	0.434134	0.509967	0.977698	1.3223	1.30888	-0.0468274	3R	15790956	15791348	393	-	16	21	34	20	14	15	FBtr0083196; FBtr0083194; FBtr0083195
FBgn0000246:E007	FBgn0000246	E007	15.7955	0.000349527	0.568741	0.45076	0.966529	1.23201	1.20461	-0.0968519	3R	15791402	15791584	183	-	18	15	24	13	12	13	FBtr0083196; FBtr0083194; FBtr0083195
FBgn0000246:E008	FBgn0000246	E008	15.6353	0.000342144	0.77704	0.378048	0.94593	1.23201	1.19377	-0.135323	3R	15791656	15791878	223	-	17	17	23	12	13	12	FBtr0083196; FBtr0083194; FBtr0083195
FBgn0000246:E009	FBgn0000246	E009	18.7049	0.000428084	0.97673	0.323008	0.932289	1.30452	1.26458	-0.139955	3R	15791934	15792472	539	-	25	18	25	13	16	15	FBtr0083196; FBtr0083194; FBtr0083195
FBgn0000246:E010	FBgn0000246	E010	10.1869	0.000198335	1.3404	0.246964	NA	NA	NA	NA	3R	15792531	15792542	12	-	10	10	10	11	10	10	FBtr0083196
FBgn0000246:E011	FBgn0000246	E011	10.1869	0.000198335	1.3404	0.246964	NA	NA	NA	NA	3R	15792543	15792579	37	-	10	10	10	11	10	10	FBtr0083196; FBtr0083194; FBtr0083195
FBgn0000247:E001	FBgn0000247	E001	14.8316	0.000376264	0.226771	0.633928	0.99021	1.17985	1.22022	0.143146	3R	29806811	29807237	427	+	12	13	19	13	14	18	FBtr0085484
FBgn0000247:E002	FBgn0000247	E002	37.8429	0.000509257	0.00294369	0.956731	0.999791	1.58987	1.59262	0.00939873	3R	29807238	29807602	365	+	30	41	47	46	29	35	FBtr0346613; FBtr0085484
FBgn0000247:E003	FBgn0000247	E003	48.5411	0.000665121	3.37161	0.0663291	0.63965	1.73739	1.64683	-0.307084	3R	29807805	29808406	602	+	49	50	68	45	40	40	FBtr0346613; FBtr0085484
FBgn0000247:E004	FBgn0000247	E004	43.2241	0.00141343	4.35332	0.0369368	0.509656	1.69724	1.58489	-0.381984	3R	29808469	29809006	538	+	46	43	63	38	33	37	FBtr0346613; FBtr0085484
FBgn0000247:E005	FBgn0000247	E005	35.1816	0.000492726	5.41612	0.0199517	0.384264	1.4895	1.62237	0.454056	3R	29809289	29809821	533	+	28	33	32	46	31	41	FBtr0346613; FBtr0085484
FBgn0000247:E006	FBgn0000247	E006	25.1282	0.000477391	0.528245	0.467346	0.970192	1.39386	1.44245	0.167852	3R	29809893	29810203	311	+	23	26	25	34	23	20	FBtr0346613; FBtr0085484
FBgn0000247:E007	FBgn0000247	E007	31.3623	0.00848618	0.264612	0.606969	0.988232	1.49014	1.53005	0.136789	3R	29810266	29810808	543	+	35	32	26	44	31	20	FBtr0346613; FBtr0085484
FBgn0000247:E008	FBgn0000247	E008	27.9649	0.00155963	1.97991	0.1594	0.818379	1.41582	1.50787	0.316736	3R	29810864	29811167	304	+	19	36	23	39	21	30	FBtr0346613; FBtr0085484
FBgn0000247:E009	FBgn0000247	E009	22.9945	0.000511913	0.0525179	0.818739	0.997444	1.38819	1.37178	-0.0568991	3R	29811227	29811454	228	+	19	33	21	26	20	19	FBtr0346613; FBtr0085484
FBgn0000247:E010	FBgn0000247	E010	19.0264	0.000404429	0.0520718	0.819497	0.997444	1.29286	1.31002	0.059991	3R	29811515	29811647	133	+	18	21	19	20	17	19	FBtr0346613; FBtr0085484
FBgn0000247:E011	FBgn0000247	E011	19.1788	0.000415256	0.186864	0.665539	0.990656	1.32041	1.2873	-0.115754	3R	29811708	29811823	116	+	22	21	19	23	14	16	FBtr0346613; FBtr0085484
FBgn0000247:E012	FBgn0000247	E012	22.5068	0.000467488	0.257922	0.611552	0.988556	1.38821	1.35214	-0.125164	3R	29811884	29812053	170	+	26	25	22	28	16	18	FBtr0346613; FBtr0085484
FBgn0000247:E013	FBgn0000247	E013	17.1823	0.000375061	0.482252	0.487404	0.973285	1.23193	1.2873	0.194654	3R	29812107	29812188	82	+	16	18	16	21	13	19	FBtr0346613; FBtr0085484
FBgn0000247:E014	FBgn0000247	E014	21.4685	0.000515793	1.53803	0.214911	0.869319	1.30686	1.39661	0.312054	3R	29812256	29812489	234	+	20	22	18	34	16	19	FBtr0346613; FBtr0085484
FBgn0000247:E015	FBgn0000247	E015	24.373	0.00061107	0.285989	0.592802	0.986722	1.42118	1.38437	-0.127316	3R	29812546	29812998	453	+	26	33	20	29	19	19	FBtr0346613; FBtr0085484
FBgn0000247:E016	FBgn0000247	E016	90.704	0.00106662	0.569989	0.450263	0.966529	1.97654	1.94808	-0.095578	3R	29813061	29814846	1786	+	74	109	109	87	76	90	FBtr0346613; FBtr0085484
FBgn0000247:E017	FBgn0000247	E017	15.9946	0.000350746	0.146748	0.701663	0.992991	1.21525	1.2466	0.110654	3R	29814847	29815047	201	+	14	16	18	17	16	15	FBtr0085484
FBgn0000250:E001	FBgn0000250	E001	10.026	0.000194481	0.0221304	0.881741	NA	NA	NA	NA	2L	16313036	16313096	61	-	10	10	10	10	10	10	FBtr0080845
FBgn0000250:E002	FBgn0000250	E002	128.755	0.000370924	3.08746	0.0788981	0.680088	2.13935	2.08763	-0.173148	2L	16313097	16313450	354	-	106	145	168	133	89	134	FBtr0080845; FBtr0080844; FBtr0080847; FBtr0337081
FBgn0000250:E003	FBgn0000250	E003	110.453	0.00338089	0.97457	0.323543	0.932358	2.02561	2.06826	0.142934	2L	16313685	16314450	766	-	78	128	116	102	97	141	FBtr0080846
FBgn0000250:E004	FBgn0000250	E004	194.901	0.000302827	0.864324	0.352532	0.938715	2.28119	2.3056	0.0815188	2L	16314451	16314708	258	-	154	199	229	225	156	209	FBtr0080846; FBtr0080845; FBtr0080847; FBtr0337081; FBtr0080844
FBgn0000250:E005	FBgn0000250	E005	132.698	0.00389028	0.00020849	0.98848	0.999888	2.12355	2.12985	0.021106	2L	16314770	16314858	89	-	129	122	153	156	92	145	FBtr0080846; FBtr0080845; FBtr0080847; FBtr0337081; FBtr0080844
FBgn0000250:E006	FBgn0000250	E006	144.569	0.000296706	0.726398	0.394053	0.952469	2.17404	2.15169	-0.0747852	2L	16322960	16323170	211	-	134	154	166	137	124	152	FBtr0080846; FBtr0080845; FBtr0080847; FBtr0337081; FBtr0080844
FBgn0000250:E007	FBgn0000250	E007	134.461	0.00054801	0.119143	0.729966	0.993366	2.1258	2.13796	0.0406662	2L	16323340	16323517	178	-	112	144	150	123	128	149	FBtr0080846; FBtr0080845; FBtr0080847; FBtr0337081; FBtr0080844
FBgn0000250:E008	FBgn0000250	E008	227.747	0.000249411	0.823234	0.364236	0.942471	2.36898	2.3508	-0.0606639	2L	16324333	16325054	722	-	197	253	263	239	194	222	FBtr0080846; FBtr0080845; FBtr0080847; FBtr0337081; FBtr0080844
FBgn0000250:E009	FBgn0000250	E009	27.9572	0.000487801	0.00387001	0.950396	0.999791	1.46377	1.46171	-0.00708647	2L	16325055	16325420	366	-	23	31	32	31	18	33	FBtr0080847
FBgn0000250:E010	FBgn0000250	E010	58.6943	0.000484259	1.59508	0.206602	0.863631	1.74473	1.80435	0.201449	2L	16325494	16325625	132	-	52	62	53	59	57	68	FBtr0080845; FBtr0080846
FBgn0000250:E011	FBgn0000250	E011	10.3479	0.000203466	0.164639	0.684921	NA	NA	NA	NA	2L	16326021	16326101	81	-	10	10	10	12	10	10	FBtr0080844; FBtr0337081
FBgn0000250:E012	FBgn0000250	E012	10.1869	0.000198543	0.0774525	0.78078	NA	NA	NA	NA	2L	16326102	16326207	106	-	10	10	10	11	10	10	FBtr0337081
FBgn0000251:E001	FBgn0000251	E001	10.026	0.000194705	-3.55271e-14	1	NA	NA	NA	NA	2L	20770731	20770893	163	+	10	10	10	10	10	10	FBtr0335152; FBtr0081412
FBgn0000251:E002	FBgn0000251	E002	10.026	0.000194705	-3.55271e-14	1	NA	NA	NA	NA	2L	20770894	20771909	1016	+	10	10	10	10	10	10	FBtr0335152; FBtr0081413; FBtr0081412
FBgn0000251:E003	FBgn0000251	E003	10.026	0.000194705	-3.55271e-14	1	NA	NA	NA	NA	2L	20776567	20776620	54	+	10	10	10	10	10	10	FBtr0335152
FBgn0000251:E004	FBgn0000251	E004	10.026	0.000194705	-3.55271e-14	1	NA	NA	NA	NA	2L	20781799	20783135	1337	+	10	10	10	10	10	10	FBtr0335152; FBtr0081413; FBtr0081412
FBgn0000253:E001	FBgn0000253	E001	473.156	0.000134266	0.00549983	0.940882	0.999791	2.67555	2.67706	0.0050444	2R	12259398	12259458	61	+	407	503	607	473	352	503	FBtr0304963; FBtr0088001
FBgn0000253:E002	FBgn0000253	E002	28.7899	0.0076717	1.48228	0.223418	0.873968	1.42856	1.52081	0.317072	2R	12260032	12260039	8	+	23	19	41	26	31	33	FBtr0345018
FBgn0000253:E003	FBgn0000253	E003	1139.99	0.000104252	0.0223205	0.881238	0.998594	3.05528	3.05984	0.0151899	2R	12260040	12260188	149	+	985	1215	1442	1127	856	1227	FBtr0088001; FBtr0304963; FBtr0345018
FBgn0000253:E004	FBgn0000253	E004	12.3354	0.000259335	1.04645	0.306326	NA	NA	NA	NA	2R	12264544	12264675	132	+	10	11	14	13	10	16	FBtr0088002; FBtr0304964
FBgn0000253:E005	FBgn0000253	E005	1464.66	8.60205e-05	6.35694	0.0116923	0.288654	3.17554	3.1554	-0.0669515	2R	12264743	12264917	175	+	1300	1641	1864	1443	1079	1479	FBtr0088001; FBtr0304963; FBtr0088002; FBtr0345018; FBtr0304964
FBgn0000253:E006	FBgn0000253	E006	2118.76	6.78729e-05	7.71978	0.0054619	0.184588	3.33439	3.31719	-0.0571362	2R	12269193	12269435	243	+	1850	2373	2706	2039	1602	2167	FBtr0088001; FBtr0304963; FBtr0088002; FBtr0345018; FBtr0304964
FBgn0000253:E007	FBgn0000253	E007	1321.04	0.00017586	0.960653	0.327022	0.934064	3.12506	3.11747	-0.0252581	2R	12273766	12273910	145	+	1085	1496	1699	1301	994	1371	FBtr0088001; FBtr0304963; FBtr0088002; FBtr0345018; FBtr0304964
FBgn0000253:E008	FBgn0000253	E008	711.048	0.000760879	29.2616	6.32355e-08	1.96256e-05	2.80268	2.90219	0.331035	2R	12273911	12274625	715	+	587	646	803	784	647	801	FBtr0304963; FBtr0088001; FBtr0345018; FBtr0304964
FBgn0000253:E009	FBgn0000253	E009	294.492	0.00019179	2.82206	0.092977	0.708255	2.45279	2.49086	0.126888	2R	12274626	12276621	1996	+	227	321	359	312	246	306	FBtr0304963; FBtr0304964
FBgn0000253:E010	FBgn0000253	E010	20.3762	0.0854579	2.06117	0.151094	0.80806	1.19483	1.44351	0.868364	2R	12276622	12278809	2188	+	14	18	15	27	35	13	FBtr0304963
FBgn0000256:E001	FBgn0000256	E001	10.3479	0.000202491	1.12992	0.287793	NA	NA	NA	NA	2L	3872646	3872659	14	-	10	10	10	12	10	10	FBtr0290079
FBgn0000256:E002	FBgn0000256	E002	74.9993	0.000437946	3.98533	0.045898	0.560326	1.90807	1.84017	-0.228609	2L	3872660	3872947	288	-	71	104	94	69	49	64	FBtr0077511; FBtr0077513; FBtr0077512; FBtr0290077; FBtr0290079; FBtr0290078; FBtr0290082; FBtr0290080; FBtr0290081
FBgn0000256:E003	FBgn0000256	E003	97.6204	0.00038352	3.3408	0.0675818	0.643023	2.0137	1.9624	-0.172191	2L	3873019	3873322	304	-	97	123	124	78	73	91	FBtr0077511; FBtr0077513; FBtr0077512; FBtr0290077; FBtr0290079; FBtr0290078; FBtr0290082; FBtr0290080; FBtr0290081
FBgn0000256:E004	FBgn0000256	E004	172.847	0.000279067	0.932294	0.334267	0.935861	2.24327	2.23151	-0.039307	2L	3873385	3874395	1011	-	161	210	215	151	144	157	FBtr0077511; FBtr0077513; FBtr0077512; FBtr0290077; FBtr0290079; FBtr0290078; FBtr0290082; FBtr0290080; FBtr0290081
FBgn0000256:E005	FBgn0000256	E005	77.2673	0.00645355	0.375752	0.539886	0.979867	1.89968	1.88214	-0.0590342	2L	3874450	3875302	853	-	79	85	100	83	72	46	FBtr0077511; FBtr0077513; FBtr0077512; FBtr0290077; FBtr0290079; FBtr0290078; FBtr0290082; FBtr0290080; FBtr0290081
FBgn0000256:E006	FBgn0000256	E006	51.4109	0.000448164	0.190217	0.662736	0.990656	1.72179	1.71262	-0.0310552	2L	3878895	3879067	173	-	47	64	63	49	47	39	FBtr0077511; FBtr0077513; FBtr0077512; FBtr0290077; FBtr0290079; FBtr0290078; FBtr0290082; FBtr0290080; FBtr0290081
FBgn0000256:E007	FBgn0000256	E007	11.3583	0.000232504	0.715894	0.397494	NA	NA	NA	NA	2L	3879652	3880067	416	-	10	13	11	11	12	11	FBtr0290079
FBgn0000256:E008	FBgn0000256	E008	53.3836	0.000452723	1.00669	0.315697	0.929151	1.70685	1.76596	0.200042	2L	3884036	3884518	483	-	48	58	62	62	45	46	FBtr0077511; FBtr0077513; FBtr0077512; FBtr0290077; FBtr0290078; FBtr0290082; FBtr0290080; FBtr0290081
FBgn0000256:E009	FBgn0000256	E009	78.6596	0.000367159	1.30734	0.252876	0.898077	1.87325	1.92917	0.188148	2L	3886984	3887556	573	-	73	89	86	82	69	73	FBtr0077513; FBtr0290078; FBtr0290077; FBtr0290081
FBgn0000256:E010	FBgn0000256	E010	21.8116	0.000434652	1.18204	0.276942	0.911179	1.31408	1.40417	0.312996	2L	3887557	3887799	243	-	18	24	24	24	21	20	FBtr0290078
FBgn0000256:E011	FBgn0000256	E011	35.6913	0.00049552	2.2698	0.131917	0.784754	1.51577	1.61388	0.335063	2L	3888649	3888824	176	-	28	43	36	36	34	37	FBtr0077513
FBgn0000256:E012	FBgn0000256	E012	10.026	0.000193131	0.631159	0.426931	NA	NA	NA	NA	2L	3889431	3889784	354	-	10	10	10	10	10	10	FBtr0077511; FBtr0077512; FBtr0290080; FBtr0290081
FBgn0000256:E013	FBgn0000256	E013	10.026	0.000193131	0.631159	0.426931	NA	NA	NA	NA	2L	3889785	3889862	78	-	10	10	10	10	10	10	FBtr0290080; FBtr0290081
FBgn0000256:E014	FBgn0000256	E014	10.026	0.000193131	0.631159	0.426931	NA	NA	NA	NA	2L	3889863	3890025	163	-	10	10	10	10	10	10	FBtr0077512; FBtr0290080; FBtr0290081
FBgn0000256:E015	FBgn0000256	E015	10.026	0.000193131	0.631159	0.426931	NA	NA	NA	NA	2L	3890026	3890031	6	-	10	10	10	10	10	10	FBtr0290080; FBtr0290081
FBgn0000256:E016	FBgn0000256	E016	10.1972	0.000198509	0.86461	0.352452	NA	NA	NA	NA	2L	3893262	3893604	343	-	10	10	10	10	11	10	FBtr0077511; FBtr0290077; FBtr0290078; FBtr0290082
FBgn0000256:E017	FBgn0000256	E017	11.3673	0.000232852	0.715628	0.397582	NA	NA	NA	NA	2L	3895613	3896108	496	-	11	12	11	11	11	12	FBtr0077511
FBgn0000256:E018	FBgn0000256	E018	10.1828	0.000197556	0.452012	0.501381	NA	NA	NA	NA	2L	3902595	3902860	266	-	10	10	11	10	10	10	FBtr0290077; FBtr0290078; FBtr0290082
FBgn0000257:E001	FBgn0000257	E001	10.026	0.000193323	0.30318	0.581896	NA	NA	NA	NA	X	19566019	19566126	108	+	10	10	10	10	10	10	FBtr0074727; FBtr0331158
FBgn0000257:E002	FBgn0000257	E002	15.1857	0.00033734	0.620292	0.430939	0.962437	1.17532	1.24298	0.239567	X	19566183	19566214	32	+	13	18	14	17	11	18	FBtr0074728
FBgn0000257:E003	FBgn0000257	E003	159.183	0.000312679	0.922154	0.33691	0.93612	2.19303	2.21528	0.0743698	X	19566215	19567784	1570	+	164	176	159	175	129	151	FBtr0074728; FBtr0074727; FBtr0331158
FBgn0000257:E004	FBgn0000257	E004	181.6	0.000314604	2.0591	0.151299	0.80806	2.27326	2.24725	-0.0868823	X	19567907	19569401	1495	+	179	213	209	195	148	147	FBtr0074728; FBtr0074727; FBtr0331158
FBgn0000259:E001	FBgn0000259	E001	235.532	0.000207479	0.0253742	0.873438	0.998594	2.37612	2.37374	-0.00792877	X	11792533	11792667	135	+	185	262	285	242	224	218	FBtr0308085; FBtr0073562; FBtr0073558
FBgn0000259:E002	FBgn0000259	E002	255.153	0.000185202	0.0066695	0.934912	0.999791	2.40801	2.41127	0.0108798	X	11792668	11792686	19	+	200	280	308	266	237	243	FBtr0073558; FBtr0073562
FBgn0000259:E003	FBgn0000259	E003	34.3143	0.000558173	1.20272	0.272779	0.909195	1.57837	1.51417	-0.21954	X	11792714	11792745	32	+	33	35	46	28	27	37	FBtr0307896
FBgn0000259:E004	FBgn0000259	E004	66.2297	0.0094648	0.515021	0.472973	0.972045	1.84913	1.80452	-0.150441	X	11792879	11792914	36	+	60	58	98	51	57	74	FBtr0100540; FBtr0073560; FBtr0073561; FBtr0333204; FBtr0299569; FBtr0308084
FBgn0000259:E005	FBgn0000259	E005	71.5896	0.00467657	0.00255879	0.959657	0.999791	1.86154	1.86121	-0.00111412	X	11792915	11792945	31	+	63	63	96	65	60	83	FBtr0308084; FBtr0333204; FBtr0299569; FBtr0073560; FBtr0100540
FBgn0000259:E006	FBgn0000259	E006	61.0302	0.000771163	0.168461	0.681483	0.991067	1.80221	1.78462	-0.059385	X	11792946	11792991	46	+	52	58	83	58	50	66	FBtr0308084; FBtr0333204; FBtr0073560; FBtr0100540
FBgn0000259:E007	FBgn0000259	E007	68.7598	0.000412986	12.062	0.000514591	0.0362971	1.91137	1.76192	-0.503852	X	11792992	11793279	288	+	65	85	99	59	42	64	FBtr0308084; FBtr0333204; FBtr0073560
FBgn0000259:E008	FBgn0000259	E008	407.683	0.0001684	0.000326316	0.985588	0.999791	2.61124	2.61272	0.00490841	X	11793443	11793518	76	+	345	454	461	425	363	400	FBtr0307896; FBtr0100540; FBtr0073558; FBtr0073560; FBtr0073561; FBtr0073562; FBtr0333204; FBtr0299569; FBtr0308084; FBtr0308085
FBgn0000259:E009	FBgn0000259	E009	642.015	0.000132384	0.335062	0.562694	0.981611	2.8121	2.80564	-0.0214763	X	11793798	11793900	103	+	543	690	770	651	569	634	FBtr0307896; FBtr0100540; FBtr0073558; FBtr0073560; FBtr0073561; FBtr0073562; FBtr0333204; FBtr0299569; FBtr0308084; FBtr0308085
FBgn0000259:E010	FBgn0000259	E010	950.246	9.7054e-05	2.68854	0.101072	0.726996	2.98742	2.97058	-0.0560022	X	11793974	11794165	192	+	796	1035	1170	981	823	908	FBtr0307896; FBtr0100540; FBtr0073558; FBtr0073560; FBtr0073561; FBtr0073562; FBtr0333204; FBtr0299569; FBtr0308084; FBtr0308085
FBgn0000259:E011	FBgn0000259	E011	1000.08	8.97844e-05	0.371994	0.541919	0.979928	3.00401	2.99891	-0.016977	X	11794819	11795008	190	+	807	1099	1212	1050	898	947	FBtr0307896; FBtr0100540; FBtr0073558; FBtr0073560; FBtr0073561; FBtr0073562; FBtr0333204; FBtr0299569; FBtr0308084; FBtr0308085
FBgn0000259:E012	FBgn0000259	E012	603.914	0.000441807	0.000223431	0.988074	0.999888	2.78177	2.78367	0.00631973	X	11795105	11795186	82	+	463	700	706	663	514	586	FBtr0307896; FBtr0100540; FBtr0073558; FBtr0073560; FBtr0073561; FBtr0073562; FBtr0333204; FBtr0299569; FBtr0308084; FBtr0308085
FBgn0000259:E013	FBgn0000259	E013	536.124	0.000819329	0.00180306	0.96613	0.999791	2.73028	2.731	0.00238088	X	11795601	11795731	131	+	415	640	605	558	469	534	FBtr0307896; FBtr0100540; FBtr0073558; FBtr0073560; FBtr0073561; FBtr0299569
FBgn0000259:E014	FBgn0000259	E014	353.602	0.000187027	0.0199077	0.887795	0.998594	2.55121	2.55005	-0.00386532	X	11795732	11795887	156	+	289	395	413	373	335	320	FBtr0307896; FBtr0100540; FBtr0073558; FBtr0073560; FBtr0073561; FBtr0299569; FBtr0308085
FBgn0000259:E015	FBgn0000259	E015	209.262	0.000660558	12.6695	0.000371672	0.0281835	2.27385	2.37167	0.326506	X	11795888	11796603	716	+	148	198	232	271	206	204	FBtr0073558; FBtr0307896
FBgn0000259:E016	FBgn0000259	E016	161.547	0.00720118	3.35756	0.0668971	0.641065	2.16883	2.25384	0.284145	X	11796604	11797301	698	+	94	142	220	202	147	170	FBtr0333204; FBtr0073558; FBtr0307896
FBgn0000259:E017	FBgn0000259	E017	40.0663	0.000484414	1.16712	0.279994	0.911325	1.5821	1.64375	0.209904	X	11797302	11797565	264	+	35	40	40	42	42	41	FBtr0333204; FBtr0073558
FBgn0000259:E018	FBgn0000259	E018	42.7623	0.000460063	1.30274	0.253714	0.898654	1.61053	1.67327	0.213315	X	11797566	11797924	359	+	30	44	49	47	44	43	FBtr0073558
FBgn0000259:E019	FBgn0000259	E019	14.3955	0.000384167	0.649394	0.420329	0.958603	1.21825	1.14865	-0.247446	X	11798295	11798850	556	+	17	17	14	12	13	13	FBtr0308084
FBgn0000259:E020	FBgn0000259	E020	42.624	0.00884151	12.9859	0.000313838	0.0250116	1.49265	1.7558	0.895795	X	11799993	11801587	1595	+	30	31	32	73	52	38	FBtr0073562
FBgn0000261:E001	FBgn0000261	E001	239.267	0.000202351	1.21461	0.270422	0.908672	2.38894	2.36379	-0.0838884	3L	18822604	18822842	239	+	239	290	304	223	188	194	FBtr0075058
FBgn0000261:E002	FBgn0000261	E002	1267.96	0.000100362	0.0416747	0.838241	0.997966	3.09981	3.10161	0.00599162	3L	18826338	18827258	921	+	1239	1542	1514	1220	1001	1099	FBtr0075058
FBgn0000261:E003	FBgn0000261	E003	1198.99	0.000106163	0.168561	0.681394	0.991067	3.07491	3.0784	0.0115874	3L	18827356	18828188	833	+	1128	1475	1453	1140	949	1058	FBtr0075058
FBgn0000273:E001	FBgn0000273	E001	112.31	0.00116434	0.610436	0.434624	0.963207	2.04344	2.0698	0.0883565	2L	9682315	9683361	1047	-	83	111	160	133	86	105	FBtr0079852; FBtr0079851
FBgn0000273:E002	FBgn0000273	E002	343.414	0.000236774	2.11488	0.145873	0.802405	2.5486	2.52494	-0.0788293	2L	9683362	9685202	1841	-	314	374	451	376	279	274	FBtr0079852; FBtr0335495; FBtr0079851
FBgn0000273:E003	FBgn0000273	E003	417.936	0.000269154	0.109314	0.740927	0.993434	2.62082	2.62555	0.0157491	2L	9696191	9698233	2043	-	338	469	539	470	374	328	FBtr0079852; FBtr0335495; FBtr0079851
FBgn0000273:E004	FBgn0000273	E004	21.0504	0.000435641	1.92375	0.165444	0.82735	1.38985	1.28637	-0.360358	2L	9698234	9698431	198	-	19	23	34	18	16	17	FBtr0079852
FBgn0000273:E005	FBgn0000273	E005	55.417	0.00596721	0.0158933	0.899677	0.998594	1.7556	1.74581	-0.0331138	2L	9698702	9699114	413	-	43	65	73	45	46	61	FBtr0335495
FBgn0000273:E006	FBgn0000273	E006	79.9918	0.000401461	3.59388	0.0579927	0.607642	1.87335	1.94628	0.245276	2L	9699115	9699297	183	-	58	84	96	86	76	81	FBtr0079852; FBtr0335495; FBtr0079851
FBgn0000274:E001	FBgn0000274	E001	10.026	0.000194379	0.00489287	0.944234	NA	NA	NA	NA	3R	30695537	30695864	328	-	10	10	10	10	10	10	FBtr0085727; FBtr0335454
FBgn0000274:E002	FBgn0000274	E002	10.026	0.000194379	0.00489287	0.944234	NA	NA	NA	NA	3R	30695927	30696204	278	-	10	10	10	10	10	10	FBtr0085727; FBtr0335454
FBgn0000274:E003	FBgn0000274	E003	10.026	0.000194379	0.00489287	0.944234	NA	NA	NA	NA	3R	30696259	30696424	166	-	10	10	10	10	10	10	FBtr0085727; FBtr0335454
FBgn0000274:E004	FBgn0000274	E004	10.198	0.000199644	0.00482827	0.944603	NA	NA	NA	NA	3R	30696505	30696734	230	-	10	10	10	10	10	11	FBtr0085727; FBtr0335454
FBgn0000274:E005	FBgn0000274	E005	10.198	0.000199644	0.00482827	0.944603	NA	NA	NA	NA	3R	30696792	30696794	3	-	10	10	10	10	10	11	FBtr0085727
FBgn0000274:E006	FBgn0000274	E006	10.198	0.000199644	0.00482827	0.944603	NA	NA	NA	NA	3R	30696795	30697138	344	-	10	10	10	10	10	11	FBtr0085727; FBtr0335454
FBgn0000276:E001	FBgn0000276	E001	10.026	0.000195777	-1.63425e-13	1	NA	NA	NA	NA	3R	30210874	30211046	173	+	10	10	10	10	10	10	FBtr0085612
FBgn0000276:E002	FBgn0000276	E002	10.026	0.000195777	-1.63425e-13	1	NA	NA	NA	NA	3R	30211108	30211273	166	+	10	10	10	10	10	10	FBtr0085612
FBgn0000277:E001	FBgn0000277	E001	10.7034	0.000216839	-2.06057e-13	1	NA	NA	NA	NA	3R	30212156	30212336	181	+	10	12	10	10	10	12	FBtr0085614
FBgn0000277:E002	FBgn0000277	E002	10.3647	0.000206304	-1.84741e-13	1	NA	NA	NA	NA	3R	30212395	30212568	174	+	10	11	10	10	10	11	FBtr0085614
FBgn0000278:E001	FBgn0000278	E001	10.026	0.000195777	-1.63425e-13	1	NA	NA	NA	NA	3R	30213315	30213568	254	-	10	10	10	10	10	10	FBtr0085640
FBgn0000278:E002	FBgn0000278	E002	10.026	0.000195777	-1.63425e-13	1	NA	NA	NA	NA	3R	30213627	30213797	171	-	10	10	10	10	10	10	FBtr0085640
FBgn0000279:E001	FBgn0000279	E001	10.026	0.000195777	0.00811256	0.928232	NA	NA	NA	NA	3R	30216484	30216675	192	+	10	10	10	10	10	10	FBtr0085616
FBgn0000279:E002	FBgn0000279	E002	10.1972	0.00020114	0.0081121	0.928234	NA	NA	NA	NA	3R	30216745	30216938	194	+	10	10	10	10	11	10	FBtr0085616
FBgn0000283:E001	FBgn0000283	E001	612.008	0.00128455	0.280697	0.596245	0.987002	2.79295	2.78138	-0.0384927	3R	15270432	15271990	1559	-	556	637	804	674	527	487	FBtr0083127; FBtr0083126
FBgn0000283:E002	FBgn0000283	E002	361.947	0.00141605	1.24607	0.264305	0.905622	2.57232	2.54574	-0.0885386	3R	15272051	15272991	941	-	313	451	435	408	322	250	FBtr0083127; FBtr0083126
FBgn0000283:E003	FBgn0000283	E003	353.884	0.000370942	0.20094	0.653963	0.990656	2.54745	2.55399	0.021777	3R	15273057	15274056	1000	-	325	402	404	430	303	265	FBtr0083127; FBtr0083126
FBgn0000283:E004	FBgn0000283	E004	156.201	0.00029595	1.3341	0.248076	0.894904	2.18233	2.21258	0.101136	3R	15274115	15274611	497	-	146	168	172	192	141	120	FBtr0083127; FBtr0083126
FBgn0000283:E005	FBgn0000283	E005	52.9119	0.0374358	0.432208	0.510907	0.977698	1.70481	1.76027	0.18772	3R	15274612	15274790	179	-	32	55	74	55	39	64	FBtr0083127
FBgn0000283:E006	FBgn0000283	E006	54.9643	0.00322699	1.29525	0.255083	0.899158	1.71877	1.77618	0.194169	3R	15275125	15275241	117	-	53	56	56	53	58	53	FBtr0083126
FBgn0000286:E001	FBgn0000286	E001	13.5491	0.000295305	0.525089	0.468679	NA	NA	NA	NA	2L	4876891	4877109	219	-	12	14	11	15	14	15	FBtr0304887
FBgn0000286:E002	FBgn0000286	E002	155.635	0.000620567	1.85591	0.173097	0.833767	2.17879	2.21373	0.11681	2L	4877110	4879196	2087	-	108	166	174	200	152	137	FBtr0089647; FBtr0089648; FBtr0336835; FBtr0089649; FBtr0304887
FBgn0000286:E003	FBgn0000286	E003	16.8289	0.000405957	0.0530073	0.817911	0.997288	1.24072	1.26232	0.0760318	2L	4880294	4880377	84	-	17	12	20	19	20	13	FBtr0089649
FBgn0000286:E004	FBgn0000286	E004	43.0022	0.00190476	0.000311665	0.985915	0.999791	1.64216	1.64562	0.0117648	2L	4880378	4880472	95	-	42	46	40	55	47	28	FBtr0089647; FBtr0089648; FBtr0336835; FBtr0089649; FBtr0304887
FBgn0000286:E005	FBgn0000286	E005	91.6601	0.000380555	3.9181	0.047769	0.567714	1.99756	1.93521	-0.209376	2L	4881215	4882365	1151	-	89	101	104	92	87	77	FBtr0089647; FBtr0089648; FBtr0336835; FBtr0089649; FBtr0304887
FBgn0000286:E006	FBgn0000286	E006	19.1153	0.000536195	0.12781	0.720714	0.993366	1.31711	1.29281	-0.0849246	2L	4882366	4882492	127	-	13	24	22	21	13	22	FBtr0089647; FBtr0089648; FBtr0089649; FBtr0304887
FBgn0000286:E007	FBgn0000286	E007	19.6953	0.000429435	0.0695935	0.79193	0.99685	1.32408	1.30729	-0.058587	2L	4882493	4882801	309	-	18	21	21	19	17	22	FBtr0304887
FBgn0000286:E008	FBgn0000286	E008	19.8398	0.000424378	0.0414428	0.838686	0.997966	1.31005	1.32815	0.0631325	2L	4882865	4882888	24	-	15	21	22	19	22	20	FBtr0089647; FBtr0336835; FBtr0304887
FBgn0000286:E009	FBgn0000286	E009	24.4074	0.000536595	0.0641735	0.800017	0.99685	1.39398	1.41407	0.0694617	2L	4882889	4883107	219	-	20	27	24	21	30	24	FBtr0089647; FBtr0089648; FBtr0336835; FBtr0089649; FBtr0304887
FBgn0000287:E001	FBgn0000287	E001	61.7929	0.000444095	0.0762001	0.782515	0.996094	1.79028	1.79205	0.00599145	2L	11358873	11359761	889	+	58	76	89	52	41	56	FBtr0307093
FBgn0000287:E002	FBgn0000287	E002	10.026	0.000196	2.19123	0.138798	NA	NA	NA	NA	2L	11365289	11365369	81	+	10	10	10	10	10	10	FBtr0080236; FBtr0080235
FBgn0000287:E003	FBgn0000287	E003	10.198	0.000201146	2.63545	0.104502	NA	NA	NA	NA	2L	11365370	11365635	266	+	10	10	10	10	10	11	FBtr0080236
FBgn0000287:E004	FBgn0000287	E004	40.38	0.000854164	1.63963	0.200377	0.858565	1.6326	1.5776	-0.187356	2L	11366344	11369008	2665	+	40	51	63	42	18	30	FBtr0307093; FBtr0080236; FBtr0080235
FBgn0000287:E005	FBgn0000287	E005	17.1828	0.000379091	1.08624	0.297306	0.922636	1.21073	1.30592	0.334734	2L	11369726	11369886	161	+	18	17	21	15	14	18	FBtr0307093; FBtr0080236; FBtr0080235
FBgn0000287:E006	FBgn0000287	E006	18.3653	0.000423506	0.413191	0.520354	0.978407	1.25235	1.31461	0.218201	2L	11371879	11372140	262	+	22	19	21	17	14	17	FBtr0307093; FBtr0080236; FBtr0080235
FBgn0000287:E007	FBgn0000287	E007	21.262	0.000443957	0.892237	0.344872	0.937456	1.36267	1.30592	-0.197679	2L	11372203	11372435	233	+	22	26	33	15	17	15	FBtr0307093; FBtr0080236; FBtr0080235
FBgn0000287:E008	FBgn0000287	E008	22.6786	0.000463773	0.240222	0.624046	0.989703	1.37777	1.35564	-0.0768301	2L	11372525	11372722	198	+	22	25	37	22	16	15	FBtr0307093; FBtr0080236; FBtr0080235
FBgn0000287:E009	FBgn0000287	E009	53.0351	0.000551648	0.0128529	0.909737	0.998594	1.71961	1.73712	0.0592545	2L	11372856	11373397	542	+	46	53	90	42	38	51	FBtr0307093; FBtr0080236; FBtr0080235
FBgn0000287:E010	FBgn0000287	E010	28.2901	0.00667019	0.0348597	0.85189	0.99799	1.46189	1.45982	-0.007116	2L	11373398	11373636	239	+	23	27	53	21	14	33	FBtr0307093
FBgn0000289:E001	FBgn0000289	E001	274.9	0.00658543	0.505817	0.476955	0.9726	2.42537	2.45652	0.10388	2R	14173693	14173922	230	+	251	256	332	277	230	304	FBtr0087529; FBtr0087528; FBtr0339962; FBtr0339961; FBtr0339960; FBtr0290035; FBtr0290034; FBtr0087527; FBtr0087526; FBtr0112795; FBtr0346946
FBgn0000289:E002	FBgn0000289	E002	295.965	0.00323013	0.057251	0.810895	0.99685	2.47006	2.47611	0.0201392	2R	14173923	14174099	177	+	258	282	391	301	254	294	FBtr0087528; FBtr0346946; FBtr0339961; FBtr0339960; FBtr0290035; FBtr0290034; FBtr0087527; FBtr0087526; FBtr0112795; FBtr0339962
FBgn0000289:E003	FBgn0000289	E003	308.952	0.00316687	0.556682	0.4556	0.967216	2.481	2.50283	0.0727355	2R	14174100	14174269	170	+	259	294	402	318	273	312	FBtr0087529; FBtr0087528; FBtr0339962; FBtr0339961; FBtr0339960; FBtr0290035; FBtr0290034; FBtr0087527; FBtr0087526; FBtr0112795; FBtr0346946
FBgn0000289:E004	FBgn0000289	E004	214.308	0.000252552	3.27281	0.070437	0.652417	2.31184	2.35659	0.149372	2R	14174270	14174461	192	+	176	211	257	232	209	203	FBtr0087529; FBtr0346946; FBtr0339961; FBtr0339960; FBtr0290035; FBtr0290034; FBtr0087527; FBtr0087526; FBtr0112795; FBtr0339962
FBgn0000289:E005	FBgn0000289	E005	90.8294	0.00077357	0.0193758	0.889295	0.998594	1.96051	1.96706	0.0219927	2R	14174462	14174572	111	+	80	104	101	105	91	65	FBtr0087529; FBtr0087528; FBtr0339962; FBtr0339961; FBtr0339960; FBtr0290035; FBtr0290034; FBtr0087527; FBtr0087526; FBtr0112795; FBtr0346946
FBgn0000289:E006	FBgn0000289	E006	110.303	0.00457548	0.0183953	0.892114	0.998594	2.0416	2.05163	0.0336226	2R	14176406	14176542	137	+	105	126	113	126	115	77	FBtr0087529; FBtr0087528; FBtr0339962; FBtr0339961; FBtr0339960; FBtr0290035; FBtr0290034; FBtr0087527; FBtr0087526; FBtr0112795; FBtr0346946
FBgn0000289:E007	FBgn0000289	E007	88.4628	0.00582924	1.16488	0.280457	0.9115	1.92122	1.98275	0.206685	2R	14176612	14176691	80	+	83	87	90	109	101	61	FBtr0087529; FBtr0087528; FBtr0339962; FBtr0339961; FBtr0339960; FBtr0290035; FBtr0290034; FBtr0087527; FBtr0087526; FBtr0112795; FBtr0346946
FBgn0000289:E008	FBgn0000289	E008	120.173	0.00686126	0.999803	0.317358	0.929518	2.10351	2.06035	-0.144568	2R	14177175	14177477	303	+	132	131	134	143	108	74	FBtr0339962; FBtr0339961; FBtr0290035; FBtr0290034; FBtr0087527; FBtr0112795
FBgn0000289:E009	FBgn0000289	E009	18.5079	0.000524275	0.257669	0.611726	0.988612	1.30818	1.26884	-0.137774	2R	14177825	14177839	15	+	22	16	23	18	19	13	FBtr0339961
FBgn0000289:E010	FBgn0000289	E010	47.4983	0.00047259	1.04133	0.307513	0.927532	1.71082	1.65921	-0.175055	2R	14177840	14177860	21	+	45	50	64	50	46	31	FBtr0346946; FBtr0339961; FBtr0339962
FBgn0000289:E011	FBgn0000289	E011	60.5299	0.00413113	0.185477	0.666708	0.990656	1.79818	1.77813	-0.0677279	2R	14177861	14177884	24	+	68	62	65	67	60	41	FBtr0087529; FBtr0087528; FBtr0339962; FBtr0339961; FBtr0290035; FBtr0290034; FBtr0087527; FBtr0087526; FBtr0346946
FBgn0000289:E012	FBgn0000289	E012	119.001	0.000324693	0.483849	0.486684	0.973052	2.08992	2.068	-0.073427	2R	14177885	14178021	137	+	114	135	136	131	106	93	FBtr0087529; FBtr0087528; FBtr0339962; FBtr0339961; FBtr0339960; FBtr0290035; FBtr0290034; FBtr0087527; FBtr0087526; FBtr0112795; FBtr0346946
FBgn0000289:E013	FBgn0000289	E013	116.227	0.000349035	1.45349	0.227969	0.879371	2.08874	2.04933	-0.132063	2R	14178098	14178200	103	+	100	138	146	130	104	82	FBtr0087529; FBtr0087528; FBtr0339962; FBtr0339961; FBtr0339960; FBtr0290035; FBtr0290034; FBtr0087527; FBtr0087526; FBtr0112795; FBtr0346946
FBgn0000289:E014	FBgn0000289	E014	33.6113	0.000502232	0.0141811	0.905209	0.998594	1.54291	1.53635	-0.0224646	2R	14178201	14178203	3	+	27	41	39	34	34	27	FBtr0346946; FBtr0339960
FBgn0000289:E015	FBgn0000289	E015	228.231	0.00419463	0.567547	0.451235	0.966529	2.37273	2.34788	-0.0828994	2R	14178272	14178596	325	+	186	276	281	281	196	156	FBtr0087529; FBtr0087528; FBtr0339962; FBtr0339961; FBtr0339960; FBtr0290035; FBtr0290034; FBtr0087527; FBtr0087526; FBtr0112795; FBtr0346946
FBgn0000289:E016	FBgn0000289	E016	169.17	0.00383984	0.287306	0.591952	0.986722	2.23939	2.22305	-0.054619	2R	14178665	14178829	165	+	146	205	194	216	136	122	FBtr0087529; FBtr0087528; FBtr0339962; FBtr0339961; FBtr0339960; FBtr0290035; FBtr0290034; FBtr0087527; FBtr0087526; FBtr0112795; FBtr0346946
FBgn0000289:E017	FBgn0000289	E017	171.457	0.00107987	2.52745	0.111881	0.746189	2.25968	2.21198	-0.159414	2R	14178894	14179041	148	+	151	206	214	183	160	118	FBtr0087529; FBtr0087528; FBtr0339962; FBtr0339961; FBtr0339960; FBtr0290035; FBtr0290034; FBtr0087527; FBtr0087526; FBtr0112795; FBtr0346946
FBgn0000289:E018	FBgn0000289	E018	60.1837	0.000439383	1.45239	0.228145	0.879585	1.75899	1.81494	0.188957	2R	14179109	14179111	3	+	52	67	59	69	60	54	FBtr0339960; FBtr0290034; FBtr0346946; FBtr0339962
FBgn0000289:E019	FBgn0000289	E019	177.708	0.000280915	0.00339233	0.953555	0.999791	2.25379	2.25316	-0.00210838	2R	14179112	14179254	143	+	150	200	213	214	146	147	FBtr0087529; FBtr0087528; FBtr0339962; FBtr0339961; FBtr0339960; FBtr0290035; FBtr0290034; FBtr0087527; FBtr0087526; FBtr0112795; FBtr0346946
FBgn0000289:E020	FBgn0000289	E020	367.198	0.00114302	2.41656	0.120058	0.76333	2.54881	2.58618	0.124489	2R	14179313	14179931	619	+	292	388	435	458	301	337	FBtr0087529; FBtr0087528; FBtr0339962; FBtr0339961; FBtr0339960; FBtr0290035; FBtr0290034; FBtr0087527; FBtr0087526; FBtr0112795; FBtr0346946
FBgn0000289:E021	FBgn0000289	E021	69.0534	0.000412712	14.9403	0.000110965	0.0113445	1.75895	1.92569	0.562053	2R	14179932	14180228	297	+	47	64	67	96	64	77	FBtr0087529; FBtr0087528; FBtr0339962; FBtr0339960; FBtr0290034; FBtr0087527; FBtr0087526
FBgn0000289:E022	FBgn0000289	E022	80.5371	0.000395968	1.58174	0.208511	0.865194	1.93566	1.88593	-0.167255	2R	14180422	14180819	398	+	64	99	106	80	68	68	FBtr0112795; FBtr0346946
FBgn0000289:E023	FBgn0000289	E023	311.847	0.00111693	7.8944	0.00495881	0.172922	2.5277	2.45835	-0.231116	2R	14181211	14182838	1628	+	299	326	437	300	249	266	FBtr0290035; FBtr0112795; FBtr0346946; FBtr0339961
FBgn0000299:E001	FBgn0000299	E001	10.1869	0.0787576	0.462855	0.496293	NA	NA	NA	NA	2L	5029609	5029615	7	+	10	10	10	11	10	10	FBtr0079003; FBtr0079002
FBgn0000299:E002	FBgn0000299	E002	11.4985	0.0648239	0.193574	0.659958	NA	NA	NA	NA	2L	5029616	5029636	21	+	10	11	11	15	10	12	FBtr0079001; FBtr0079003; FBtr0079002
FBgn0000299:E003	FBgn0000299	E003	10.6576	0.0434495	0.941781	0.33182	NA	NA	NA	NA	2L	5029637	5029746	110	+	10	10	13	11	10	10	FBtr0079003; FBtr0079002
FBgn0000299:E004	FBgn0000299	E004	11.1466	0.0343845	0.791725	0.373579	NA	NA	NA	NA	2L	5029747	5029810	64	+	10	10	14	12	11	10	FBtr0079003
FBgn0000299:E005	FBgn0000299	E005	18.0357	0.0520322	0.0138316	0.906378	0.998594	1.27309	1.28142	0.0292076	2L	5030137	5030237	101	+	12	15	20	32	15	15	FBtr0079001; FBtr0079003; FBtr0079002
FBgn0000299:E006	FBgn0000299	E006	18.5726	0.0342539	0.0125838	0.910683	0.998594	1.29056	1.28909	-0.0051411	2L	5030742	5030790	49	+	13	15	21	29	15	19	FBtr0079001; FBtr0079003; FBtr0079002
FBgn0000299:E007	FBgn0000299	E007	60.0952	0.00760562	6.18703	0.012869	0.304553	1.70296	1.83886	0.459253	2L	5030855	5031802	948	+	28	35	68	105	65	62	FBtr0079001; FBtr0079003; FBtr0079002
FBgn0000299:E008	FBgn0000299	E008	37.5543	0.00952361	0.114385	0.735206	0.993434	1.576	1.58989	0.0473675	2L	5031878	5032374	497	+	23	29	45	47	40	42	FBtr0079001; FBtr0079003; FBtr0079002
FBgn0000299:E009	FBgn0000299	E009	84.0022	0.0056608	3.33063	0.0680007	0.64357	1.88746	1.95782	0.236564	2L	5032500	5033950	1451	+	36	56	110	131	94	81	FBtr0079001; FBtr0079003; FBtr0079002
FBgn0000299:E010	FBgn0000299	E010	91.441	0.000396896	0.393135	0.530656	0.979257	1.9756	1.96137	-0.0478052	2L	5034013	5034981	969	+	33	62	152	129	84	95	FBtr0079001; FBtr0079003; FBtr0079002
FBgn0000299:E011	FBgn0000299	E011	165.619	0.00355982	0.0201924	0.887001	0.998594	2.24598	2.20222	-0.146263	2L	5035064	5036208	1145	+	56	98	313	200	152	187	FBtr0079001; FBtr0079003; FBtr0079002
FBgn0000299:E012	FBgn0000299	E012	127.213	0.0586009	0.313049	0.575815	0.983187	2.19321	2.02276	-0.57071	2L	5036477	5036930	454	+	40	65	317	121	97	137	FBtr0079001; FBtr0079003; FBtr0079002
FBgn0000299:E013	FBgn0000299	E013	34.5162	0.0303758	0.00455937	0.946165	0.999791	1.57118	1.53122	-0.136576	2L	5036931	5037114	184	+	14	17	66	33	27	52	FBtr0079003; FBtr0079002
FBgn0000299:E014	FBgn0000299	E014	15.9526	0.00160315	0.0518385	0.819894	0.997444	1.25644	1.2038	-0.18581	2L	5037115	5037279	165	+	10	11	24	14	16	21	FBtr0079002
FBgn0000303:E001	FBgn0000303	E001	10.1869	0.000201308	2.43013	0.119023	NA	NA	NA	NA	3R	18723988	18724067	80	+	10	10	10	11	10	10	FBtr0089367; FBtr0089368
FBgn0000303:E002	FBgn0000303	E002	11.0226	0.000223371	0.975834	0.323229	NA	NA	NA	NA	3R	18725133	18725324	192	+	10	10	10	13	13	10	FBtr0089367; FBtr0089368
FBgn0000303:E003	FBgn0000303	E003	14.6723	0.000323208	0.858751	0.354089	0.93921	1.18389	1.16991	-0.0497473	3R	18728783	18729544	762	+	10	11	10	24	23	10	FBtr0089367; FBtr0089368
FBgn0000303:E004	FBgn0000303	E004	15.3572	0.000344654	1.62735	0.20207	0.859171	1.18389	1.19743	0.0481108	3R	18729609	18730016	408	+	10	11	10	24	27	10	FBtr0089367; FBtr0089368
FBgn0000303:E005	FBgn0000303	E005	12.5226	0.000265243	0.00232281	0.96156	NA	NA	NA	NA	3R	18730110	18730235	126	+	10	10	10	17	18	10	FBtr0089367; FBtr0089368
FBgn0000303:E006	FBgn0000303	E006	11.6972	0.000243031	0.311095	0.577009	NA	NA	NA	NA	3R	18730236	18730256	21	+	10	10	10	14	16	10	FBtr0089367
FBgn0000303:E007	FBgn0000303	E007	13.3071	0.000295327	0.189006	0.663745	NA	NA	NA	NA	3R	18730323	18730523	201	+	10	10	10	24	16	10	FBtr0089367; FBtr0089368
FBgn0000303:E008	FBgn0000303	E008	14.3299	0.000314542	0.559227	0.454572	NA	NA	NA	NA	3R	18730730	18731178	449	+	10	11	10	24	21	10	FBtr0089367; FBtr0089368
FBgn0000303:E009	FBgn0000303	E009	13.2008	0.000287726	0.397038	0.528623	NA	NA	NA	NA	3R	18731179	18732344	1166	+	11	11	12	15	17	13	FBtr0089367
FBgn0000307:E001	FBgn0000307	E001	11.0342	0.000229083	0.00831136	0.92736	NA	NA	NA	NA	2L	16342752	16342821	70	-	11	12	11	10	11	11	FBtr0080838
FBgn0000307:E002	FBgn0000307	E002	161.496	0.0018108	1.30427	0.253434	0.898654	2.22646	2.1968	-0.0991421	2L	16343600	16344425	826	-	144	170	199	190	115	154	FBtr0080839; FBtr0321313
FBgn0000307:E003	FBgn0000307	E003	336.493	0.00145679	1.18618	0.276101	0.910972	2.52137	2.53783	0.0548267	2L	16344426	16349472	5047	-	299	311	405	436	311	264	FBtr0080838; FBtr0080839; FBtr0321313
FBgn0000307:E004	FBgn0000307	E004	12.3784	0.000274481	0.0278512	0.867459	NA	NA	NA	NA	2L	16349987	16350283	297	-	13	11	13	11	13	13	FBtr0321313
FBgn0000308:E001	FBgn0000308	E001	605.104	0.00429657	7.26548	0.00702926	0.217864	2.73087	2.82486	0.312742	2L	5972115	5972899	785	-	370	539	643	811	654	623	FBtr0079236
FBgn0000308:E002	FBgn0000308	E002	135.324	0.00667531	13.5672	0.000230168	0.0198428	2.02471	2.21555	0.638871	2L	5972900	5973006	107	-	76	111	115	206	168	137	FBtr0079236; FBtr0079234; FBtr0079235
FBgn0000308:E003	FBgn0000308	E003	161.26	0.00345038	18.6055	1.60757e-05	0.00239209	2.10794	2.28614	0.595778	2L	5973007	5973202	196	-	105	124	137	225	199	177	FBtr0309213; FBtr0079236; FBtr0079234; FBtr0079235
FBgn0000308:E004	FBgn0000308	E004	489.298	0.00400068	3.72123	0.0537249	0.591124	2.64999	2.72315	0.243524	2L	5973203	5973323	121	-	401	462	417	574	482	592	FBtr0079233; FBtr0079235; FBtr0079236; FBtr0079234; FBtr0309213
FBgn0000308:E005	FBgn0000308	E005	5506.46	5.27511e-05	4.80772	0.0283325	0.45109	3.74489	3.73804	-0.0227714	2L	5973324	5973674	351	-	4314	5469	6206	6227	4760	6102	FBtr0079233; FBtr0079236; FBtr0079234; FBtr0079235; FBtr0309212; FBtr0309213
FBgn0000308:E006	FBgn0000308	E006	5168.51	4.45017e-05	10.3973	0.00126199	0.0704803	3.72026	3.70807	-0.040509	2L	5976611	5976782	172	-	4050	5179	5876	5850	4443	5656	FBtr0079233; FBtr0079236; FBtr0079234; FBtr0079235; FBtr0309212; FBtr0309213
FBgn0000308:E007	FBgn0000308	E007	5193.84	4.93099e-05	0.993852	0.318803	0.929631	3.71683	3.71539	-0.00478743	2L	5979412	5979704	293	-	3991	5122	5875	5976	4560	5685	FBtr0079233; FBtr0079236; FBtr0079234; FBtr0079235; FBtr0309212; FBtr0309213
FBgn0000308:E008	FBgn0000308	E008	428.607	0.000590706	12.4489	0.00041824	0.0309583	2.59164	2.66827	0.255173	2L	5979940	5979959	20	-	290	370	461	502	400	550	FBtr0079235
FBgn0000308:E009	FBgn0000308	E009	422.957	0.000190977	28.351	1.01197e-07	2.93133e-05	2.5718	2.67327	0.337876	2L	5979960	5980101	142	-	264	383	423	523	404	542	FBtr0309213; FBtr0079235
FBgn0000308:E010	FBgn0000308	E010	33.3095	0.000499839	0.594281	0.440769	0.965158	1.55791	1.51445	-0.148696	2L	5980209	5980481	273	-	32	30	39	37	31	31	FBtr0079234
FBgn0000308:E011	FBgn0000308	E011	56.7801	0.000421365	1.83894	0.175075	0.835762	1.7257	1.7934	0.228885	2L	5980847	5980950	104	-	37	55	58	70	48	73	FBtr0309212
FBgn0000308:E012	FBgn0000308	E012	675.309	0.000163329	5.75972	0.0163977	0.34992	2.84697	2.81519	-0.105722	2L	5980951	5980952	2	-	548	676	795	727	550	761	FBtr0309212; FBtr0079233
FBgn0000308:E013	FBgn0000308	E013	746.496	0.000122964	6.33582	0.0118323	0.290716	2.89011	2.85888	-0.103893	2L	5980953	5981018	66	-	612	741	877	799	627	828	FBtr0309212; FBtr0079233; FBtr0079236
FBgn0000316:E001	FBgn0000316	E001	77.4357	0.000399596	0.0586732	0.808605	0.99685	1.89048	1.90043	0.0334995	X	255674	255824	151	+	69	76	102	83	65	71	FBtr0070064; FBtr0070065
FBgn0000316:E002	FBgn0000316	E002	373.418	0.000165785	0.282315	0.595188	0.986944	2.57783	2.56971	-0.0270309	X	255881	256641	761	+	325	414	476	410	308	315	FBtr0070064; FBtr0070065
FBgn0000316:E003	FBgn0000316	E003	177.425	0.000257017	0.105912	0.744847	0.993675	2.25574	2.24799	-0.0259055	X	256762	256940	179	+	158	198	221	200	152	139	FBtr0070064; FBtr0070065
FBgn0000316:E004	FBgn0000316	E004	301.989	0.000245364	0.0180749	0.893052	0.998594	2.48258	2.48066	-0.00638296	X	256999	257427	429	+	266	354	355	333	250	258	FBtr0070064; FBtr0070065
FBgn0000316:E005	FBgn0000316	E005	148.58	0.000261479	0.182875	0.668914	0.990656	2.18077	2.16915	-0.0388712	X	257480	257642	163	+	131	168	186	159	128	122	FBtr0070064; FBtr0070065
FBgn0000316:E006	FBgn0000316	E006	105.394	0.000362457	0.0473375	0.827763	0.997727	2.02388	2.03133	0.0249649	X	257982	258080	99	+	86	114	137	104	95	98	FBtr0070064; FBtr0070065
FBgn0000316:E007	FBgn0000316	E007	97.2786	0.000409053	2.10539	0.146781	0.803	1.96811	2.01958	0.17273	X	258142	258413	272	+	76	98	122	101	100	88	FBtr0070064; FBtr0070065
FBgn0000316:E008	FBgn0000316	E008	10.026	0.0001952	0.305661	0.580355	NA	NA	NA	NA	X	258414	258469	56	+	10	10	10	10	10	10	FBtr0070065
FBgn0000317:E001	FBgn0000317	E001	33.9285	0.000575746	0.885215	0.346777	0.938075	1.56648	1.5134	-0.181566	2L	15044963	15045116	154	-	34	42	41	36	20	31	FBtr0080724; FBtr0343687; FBtr0080723
FBgn0000317:E002	FBgn0000317	E002	69.0474	0.000495992	5.84305	0.0156387	0.340272	1.88812	1.79018	-0.33014	2L	15045117	15045620	504	-	63	88	98	63	49	55	FBtr0080724; FBtr0343687; FBtr0343686; FBtr0080723
FBgn0000317:E003	FBgn0000317	E003	33.6306	0.00266265	0.606943	0.435941	0.963745	1.55923	1.51332	-0.157107	2L	15045690	15045810	121	-	32	47	36	35	30	22	FBtr0080724; FBtr0343687; FBtr0343686; FBtr0080723
FBgn0000317:E004	FBgn0000317	E004	37.5553	0.000498003	0.0958138	0.756912	0.995121	1.57716	1.59679	0.0669461	2L	15045879	15046025	147	-	35	38	47	43	37	26	FBtr0080724; FBtr0343687; FBtr0343686; FBtr0080723
FBgn0000317:E005	FBgn0000317	E005	50.2177	0.0020779	0.44854	0.503029	0.976784	1.72481	1.6929	-0.108101	2L	15046088	15046653	566	-	50	47	73	59	45	29	FBtr0080724; FBtr0343687; FBtr0343686; FBtr0080723
FBgn0000317:E006	FBgn0000317	E006	52.4572	0.000447706	0.013022	0.909148	0.998594	1.72502	1.7328	0.0263582	2L	15046713	15047499	787	-	48	54	68	62	41	43	FBtr0080724; FBtr0343687; FBtr0343686; FBtr0080723
FBgn0000317:E007	FBgn0000317	E007	64.3623	0.00239735	0.0687589	0.793152	0.99685	1.80882	1.82429	0.0522076	2L	15047561	15049011	1451	-	59	63	85	79	63	39	FBtr0080724; FBtr0343687; FBtr0343686; FBtr0080723
FBgn0000317:E008	FBgn0000317	E008	112.455	0.00780002	0.346329	0.556199	0.981316	2.04142	2.06775	0.0882444	2L	15049068	15051462	2395	-	126	84	146	115	102	102	FBtr0080724; FBtr0343687; FBtr0343686; FBtr0080723
FBgn0000317:E009	FBgn0000317	E009	25.483	0.000509422	0.0174465	0.894917	0.998594	1.4171	1.42816	0.0381609	2L	15051527	15051727	201	-	28	20	34	25	21	25	FBtr0080724; FBtr0343687; FBtr0343686; FBtr0080723
FBgn0000317:E010	FBgn0000317	E010	35.2901	0.000496108	0.771782	0.379666	0.946649	1.5807	1.53235	-0.165189	2L	15051794	15052143	350	-	37	41	43	35	31	25	FBtr0080724; FBtr0343687; FBtr0343686; FBtr0080723
FBgn0000317:E011	FBgn0000317	E011	32.5624	0.000521317	0.0871888	0.767782	0.995235	1.51679	1.53694	0.0689695	2L	15052474	15052734	261	-	28	39	37	40	27	25	FBtr0080724; FBtr0343687; FBtr0343686; FBtr0080723
FBgn0000317:E012	FBgn0000317	E012	22.8568	0.000476358	0.788487	0.374558	0.944664	1.34526	1.41014	0.224931	2L	15053414	15053517	104	-	19	25	25	21	24	23	FBtr0080724; FBtr0343687; FBtr0343686; FBtr0080723
FBgn0000317:E013	FBgn0000317	E013	15.0086	0.000333248	2.03214	0.154004	0.81217	1.1421	1.26584	0.438608	2L	15053518	15053522	5	-	12	13	17	15	18	15	FBtr0343687; FBtr0343686; FBtr0080723
FBgn0000317:E014	FBgn0000317	E014	30.6014	0.0065034	1.64589	0.199519	0.858565	1.45166	1.54606	0.32388	2L	15057505	15057667	163	-	30	32	27	33	23	38	FBtr0343687
FBgn0000317:E015	FBgn0000317	E015	33.3146	0.000549488	1.38335	0.239532	0.888177	1.50029	1.57216	0.245907	2L	15057668	15057862	195	-	28	37	35	38	26	36	FBtr0080724; FBtr0343687; FBtr0343686; FBtr0080723
FBgn0000318:E001	FBgn0000318	E001	33.7054	0.00331697	0.0043685	0.947303	0.999791	1.54163	1.53853	-0.010621	2L	5520135	5520235	101	+	35	38	32	39	28	30	FBtr0329967; FBtr0329968
FBgn0000318:E002	FBgn0000318	E002	88.4288	0.000411519	0.389311	0.532662	0.979257	1.94071	1.96382	0.0776398	2L	5520260	5520286	27	+	79	88	101	97	81	85	FBtr0079095
FBgn0000318:E003	FBgn0000318	E003	112.295	0.000340448	2.46315	0.116545	0.756701	2.02884	2.08057	0.173381	2L	5520287	5520301	15	+	93	113	123	123	104	118	FBtr0329967; FBtr0079095
FBgn0000318:E004	FBgn0000318	E004	613.697	0.000135681	0.330817	0.565178	0.981773	2.79278	2.78587	-0.0229965	2L	5520302	5520545	244	+	515	642	769	606	491	665	FBtr0329967; FBtr0079095; FBtr0329968
FBgn0000318:E005	FBgn0000318	E005	438.116	0.000149269	0.0340071	0.853692	0.998314	2.64485	2.64189	-0.00985443	2L	5520619	5520700	82	+	364	457	548	436	352	476	FBtr0329967; FBtr0079095; FBtr0329968
FBgn0000318:E006	FBgn0000318	E006	320.66	0.000201907	0.169485	0.68057	0.991067	2.51224	2.5043	-0.0264541	2L	5521136	5521382	247	+	273	315	420	318	259	343	FBtr0329967; FBtr0079095; FBtr0329968
FBgn0000319:E001	FBgn0000319	E001	714.606	0.0095763	0.000612242	0.98026	0.999791	2.85703	2.83619	-0.0693317	X	15827986	15828502	517	-	673	840	1075	620	477	621	FBtr0339445; FBtr0074182; FBtr0074181; FBtr0074180; FBtr0074179; FBtr0112798; FBtr0112797
FBgn0000319:E002	FBgn0000319	E002	408.341	0.00362908	0.0347088	0.852207	0.99799	2.61219	2.59801	-0.0472222	X	15828563	15828649	87	-	396	471	601	372	264	356	FBtr0339445; FBtr0074182; FBtr0074181; FBtr0074180; FBtr0074179; FBtr0112798; FBtr0112797
FBgn0000319:E003	FBgn0000319	E003	489.332	0.00356592	0.124797	0.723889	0.993366	2.6889	2.67873	-0.0338375	X	15828716	15828882	167	-	467	564	722	442	328	425	FBtr0339445; FBtr0074182; FBtr0074181; FBtr0074180; FBtr0074179; FBtr0112798; FBtr0112797
FBgn0000319:E004	FBgn0000319	E004	2207.98	0.00403809	0.697572	0.403601	0.953073	3.3507	3.31929	-0.10439	X	15828952	15833253	4302	-	2387	2698	2955	2126	1667	1452	FBtr0339445; FBtr0074182; FBtr0074181; FBtr0074180; FBtr0074179; FBtr0112798; FBtr0112797
FBgn0000319:E005	FBgn0000319	E005	148.586	0.00473242	0.0608019	0.805233	0.99685	2.17108	2.16544	-0.0188491	X	15833492	15833699	208	-	166	191	170	147	126	92	FBtr0339445; FBtr0074182; FBtr0074181; FBtr0074180; FBtr0074179; FBtr0112798; FBtr0112797
FBgn0000319:E006	FBgn0000319	E006	164.14	0.0224594	0.0321055	0.857796	0.99848	2.22094	2.19844	-0.075203	X	15834123	15834371	249	-	176	217	199	167	146	82	FBtr0339445; FBtr0074182; FBtr0074181; FBtr0074180; FBtr0074179; FBtr0112798; FBtr0112797
FBgn0000319:E007	FBgn0000319	E007	16.4744	0.000357102	2.17906	0.1399	0.795428	1.19091	1.29543	0.36831	X	15834632	15834754	123	-	16	17	19	19	15	13	FBtr0074180
FBgn0000319:E008	FBgn0000319	E008	20.6555	0.000433658	0.349047	0.554653	0.981191	1.31861	1.34511	0.0923277	X	15834821	15834912	92	-	24	21	26	20	19	14	FBtr0339445
FBgn0000319:E009	FBgn0000319	E009	18.3182	0.000394696	5.17691	0.022889	0.413568	1.20625	1.36797	0.566681	X	15835228	15835286	59	-	14	20	20	20	16	20	FBtr0074182
FBgn0000319:E010	FBgn0000319	E010	26.3229	0.000493272	1.48629	0.222793	0.873963	1.40301	1.46709	0.221004	X	15835287	15835324	38	-	23	35	29	25	23	23	FBtr0074182; FBtr0074181
FBgn0000319:E011	FBgn0000319	E011	75.747	0.00118144	0.0123656	0.911457	0.998594	1.88469	1.87134	-0.0449413	X	15835325	15835337	13	-	83	99	89	75	61	48	FBtr0074182; FBtr0339445; FBtr0074181; FBtr0074179
FBgn0000319:E012	FBgn0000319	E012	99.8903	0.000328668	1.10122	0.293997	0.920189	1.99073	2.00982	0.0640738	X	15835338	15835443	106	-	97	123	127	102	73	79	FBtr0074182; FBtr0339445; FBtr0074181; FBtr0112797; FBtr0074179
FBgn0000319:E013	FBgn0000319	E013	52.6918	0.000448289	7.7158	0.00547397	0.184588	1.67274	1.78969	0.395874	X	15835444	15835490	47	-	47	51	67	59	40	53	FBtr0339445; FBtr0074182; FBtr0074181; FBtr0074179; FBtr0112798; FBtr0112797
FBgn0000320:E001	FBgn0000320	E001	738.525	0.000157529	0.787556	0.37484	0.944984	2.86219	2.87403	0.0393632	2L	6527447	6528191	745	-	644	876	937	764	539	684	FBtr0306113; FBtr0079335; FBtr0079334
FBgn0000320:E002	FBgn0000320	E002	364.639	0.00112238	0.00215366	0.962985	0.999791	2.56066	2.56171	0.00347797	2L	6528268	6528512	245	-	320	463	443	373	246	348	FBtr0306113; FBtr0079335; FBtr0079334
FBgn0000320:E003	FBgn0000320	E003	976.749	0.000146046	4.05751	0.0439752	0.549196	2.99678	2.97813	-0.0620164	2L	6528575	6530329	1755	-	902	1178	1271	960	744	822	FBtr0306113; FBtr0079335; FBtr0079334
FBgn0000320:E004	FBgn0000320	E004	10.1926	0.000199935	0.633243	0.426168	NA	NA	NA	NA	2L	6530423	6530509	87	-	10	11	10	10	10	10	FBtr0306113
FBgn0000320:E005	FBgn0000320	E005	132.011	0.000666101	0.0952777	0.757572	0.995121	2.11619	2.12759	0.0381411	2L	6532906	6532952	47	-	135	147	156	124	112	118	FBtr0079335; FBtr0079334
FBgn0000320:E006	FBgn0000320	E006	77.2383	0.00044767	0.792654	0.373299	0.944664	1.90652	1.87127	-0.118637	2L	6535829	6536111	283	-	77	89	103	65	52	78	FBtr0079335
FBgn0000320:E007	FBgn0000320	E007	309.422	0.00124211	2.64209	0.104066	0.733287	2.47147	2.51174	0.134218	2L	6546449	6546976	528	-	277	330	391	293	275	293	FBtr0079334
FBgn0000326:E001	FBgn0000326	E001	221.62	0.000636307	0.0176269	0.894378	0.998594	2.34819	2.34598	-0.00737943	2R	21617061	21618390	1330	-	216	243	258	236	166	212	FBtr0071687
FBgn0000326:E002	FBgn0000326	E002	58.6797	0.000492946	0.296449	0.586117	0.985476	1.78576	1.76218	-0.07966	2R	21618454	21618677	224	-	61	65	68	56	58	44	FBtr0071687
FBgn0000326:E003	FBgn0000326	E003	42.9931	0.000524986	0.123569	0.725195	0.993366	1.63452	1.65209	0.0597353	2R	21618737	21618862	126	-	42	46	48	45	45	32	FBtr0071687
FBgn0000326:E004	FBgn0000326	E004	33.9138	0.000536389	0.278206	0.597879	0.987751	1.52913	1.55928	0.103132	2R	21618916	21619079	164	-	32	37	37	44	30	24	FBtr0071687
FBgn0000330:E001	FBgn0000330	E001	16.4937	0.000365383	0.987002	0.320476	0.930478	1.2786	1.1964	-0.289854	X	7009006	7009310	305	-	18	20	20	15	14	12	FBtr0332315
FBgn0000330:E002	FBgn0000330	E002	119.573	0.000905223	0.752649	0.385639	0.94978	2.09387	2.06533	-0.0955811	X	7009311	7009489	179	-	117	130	150	111	92	118	FBtr0332315; FBtr0071033
FBgn0000330:E003	FBgn0000330	E003	214.597	0.000288061	0.0524422	0.818867	0.997444	2.33067	2.3359	0.0174576	X	7009870	7010226	357	-	204	249	234	231	141	229	FBtr0332315; FBtr0071033
FBgn0000330:E004	FBgn0000330	E004	147.96	0.000287916	1.99902	0.157401	0.816672	2.15372	2.19232	0.129076	X	7010283	7010442	160	-	138	169	149	160	104	167	FBtr0332315; FBtr0071033
FBgn0000330:E005	FBgn0000330	E005	185.381	0.000388692	0.791433	0.373667	0.944664	2.25839	2.27998	0.0720924	X	7010519	7010844	326	-	203	199	179	188	136	204	FBtr0332315; FBtr0071033
FBgn0000330:E006	FBgn0000330	E006	82.0031	0.000379172	1.59606	0.206463	0.863631	1.93922	1.89111	-0.161789	X	7010900	7010987	88	-	88	101	88	71	61	82	FBtr0332315; FBtr0071033
FBgn0000330:E007	FBgn0000330	E007	59.8224	0.000440144	0.557492	0.455272	0.967216	1.79756	1.76401	-0.113313	X	7011057	7011145	89	-	63	77	59	54	45	60	FBtr0332315; FBtr0071033
FBgn0000337:E001	FBgn0000337	E001	11.1683	0.000234586	5.5621	0.0183533	NA	NA	NA	NA	2R	7782797	7783390	594	-	11	11	11	14	10	10	FBtr0344723
FBgn0000337:E002	FBgn0000337	E002	35.7482	0.000568852	9.34808	0.00223219	0.104289	NA	NA	NA	2R	7783459	7784502	1044	-	34	48	66	21	19	28	FBtr0344723
FBgn0000337:E003	FBgn0000337	E003	12.9964	0.000282545	1.9846	0.158907	NA	NA	NA	NA	2R	7784916	7785067	152	-	13	12	18	10	13	12	FBtr0344723
FBgn0000339:E001	FBgn0000339	E001	17.9192	0.000411094	2.31447	0.128175	0.779784	1.33192	1.20956	-0.429582	2L	16309292	16309595	304	-	17	19	29	14	14	15	FBtr0337082
FBgn0000339:E002	FBgn0000339	E002	406.837	0.000161556	1.09934	0.294411	0.920631	2.61857	2.60177	-0.0559466	2L	16309596	16309930	335	-	379	459	478	425	323	380	FBtr0337082; FBtr0080849; FBtr0080848
FBgn0000339:E003	FBgn0000339	E003	404.696	0.000185734	0.0121204	0.912336	0.998594	2.60923	2.60715	-0.00693681	2L	16310000	16310143	144	-	367	445	476	405	354	383	FBtr0337082; FBtr0080849; FBtr0080848
FBgn0000339:E004	FBgn0000339	E004	330.42	0.000210802	0.0287281	0.865408	0.998594	2.52199	2.51868	-0.0110263	2L	16310267	16310379	113	-	289	383	381	331	260	340	FBtr0337082; FBtr0080849; FBtr0080848
FBgn0000339:E005	FBgn0000339	E005	274.016	0.000189921	0.173834	0.676727	0.991067	2.44336	2.43478	-0.0286	2L	16310441	16310623	183	-	257	311	310	285	218	264	FBtr0337082; FBtr0080849; FBtr0080848
FBgn0000339:E006	FBgn0000339	E006	64.8355	0.000408311	5.29844	0.0213446	0.399751	1.76823	1.86819	0.337203	2L	16310624	16310640	17	-	51	68	64	76	65	65	FBtr0337082; FBtr0080849
FBgn0000339:E007	FBgn0000339	E007	47.2019	0.00045851	6.5946	0.0102288	0.271002	1.61617	1.7466	0.442526	2L	16310641	16310690	50	-	36	48	44	56	50	49	FBtr0080849
FBgn0000339:E008	FBgn0000339	E008	44.627	0.000488453	0.00834089	0.927232	0.999678	1.65719	1.66178	0.0156029	2L	16310691	16310726	36	-	37	54	50	46	31	50	FBtr0337082; FBtr0080849; FBtr0080848
FBgn0000346:E001	FBgn0000346	E001	25.8279	0.000506106	0.000524271	0.981732	0.999791	1.43083	1.43249	0.0057064	X	13259021	13259254	234	+	21	27	32	38	22	16	FBtr0333329; FBtr0073754
FBgn0000346:E002	FBgn0000346	E002	23.052	0.000477533	0.177079	0.673896	0.990668	1.36915	1.39817	0.100538	X	13259336	13259424	89	+	19	21	29	31	23	16	FBtr0333329; FBtr0073754
FBgn0000346:E003	FBgn0000346	E003	27.9672	0.000527741	0.205175	0.650576	0.990656	1.45122	1.4794	0.0969349	X	13259503	13259721	219	+	18	29	37	38	25	22	FBtr0333329; FBtr0073754
FBgn0000346:E004	FBgn0000346	E004	104.048	0.000371838	0.832947	0.361422	0.941047	2.03644	2.00939	-0.0907269	X	13259795	13261423	1629	+	84	123	125	128	100	67	FBtr0333329; FBtr0073754
FBgn0000346:E005	FBgn0000346	E005	38.274	0.000513115	0.144418	0.703928	0.992991	1.60506	1.58424	-0.0709949	X	13261505	13261663	159	+	31	52	38	45	34	30	FBtr0333329; FBtr0073754
FBgn0000346:E006	FBgn0000346	E006	44.2882	0.000484438	0.0502051	0.822707	0.997444	1.65149	1.66219	0.0363463	X	13261732	13261971	240	+	37	52	46	51	44	36	FBtr0333329; FBtr0073754
FBgn0000346:E007	FBgn0000346	E007	37.5605	0.000500255	0.984536	0.321082	0.930708	1.56088	1.61421	0.181862	X	13261972	13262034	63	+	26	47	36	51	37	29	FBtr0073754
FBgn0000346:E008	FBgn0000346	E008	44.8414	0.00100735	0.0464657	0.829332	0.997966	1.66701	1.65559	-0.0387636	X	13262035	13262488	454	+	39	63	38	54	41	34	FBtr0333329; FBtr0073754
FBgn0000351:E001	FBgn0000351	E001	63.9828	0.000938764	0.584635	0.444501	0.965158	1.79745	1.82633	0.0974301	2L	6674682	6675062	381	-	62	61	60	72	57	71	FBtr0079320; FBtr0333350
FBgn0000351:E002	FBgn0000351	E002	22.9604	0.000479748	0.468599	0.493632	0.974961	1.35384	1.39977	0.159294	2L	6675122	6675271	150	-	20	28	16	23	21	29	FBtr0079320; FBtr0333350
FBgn0000351:E003	FBgn0000351	E003	28.5678	0.000646938	0.145741	0.702639	0.992991	1.48208	1.45843	-0.0813071	2L	6675330	6675701	372	-	22	46	19	32	28	24	FBtr0079320; FBtr0333350
FBgn0000351:E004	FBgn0000351	E004	28.7193	0.000564118	0.0341739	0.853337	0.998307	1.46731	1.47796	0.0366125	2L	6675760	6676174	415	-	20	41	23	30	32	26	FBtr0079320; FBtr0333350
FBgn0000351:E005	FBgn0000351	E005	18.5404	0.00040961	1.01611	0.313444	0.928406	1.32707	1.25141	-0.264944	2L	6676240	6676371	132	-	18	23	19	16	21	14	FBtr0079320; FBtr0333350
FBgn0000351:E006	FBgn0000351	E006	16.3714	0.000360849	0.545119	0.460319	0.967674	1.26806	1.20923	-0.207389	2L	6676431	6676567	137	-	17	19	16	16	17	13	FBtr0079320; FBtr0333350
FBgn0000351:E007	FBgn0000351	E007	13.3871	0.000297739	0.00946135	0.922512	NA	NA	NA	NA	2L	6676568	6676635	68	-	15	12	13	13	15	12	FBtr0079320
FBgn0000352:E001	FBgn0000352	E001	128.175	0.00257607	0.318818	0.572319	0.982025	2.10015	2.11845	0.061262	2R	7382176	7382522	347	-	112	153	167	121	104	114	FBtr0089015
FBgn0000352:E002	FBgn0000352	E002	369.647	0.00160442	0.0808775	0.776112	0.995736	2.56422	2.56764	0.011402	2R	7382523	7385019	2497	-	325	495	444	366	315	278	FBtr0336916; FBtr0089015
FBgn0000352:E003	FBgn0000352	E003	66.0732	0.00416272	0.0368524	0.847766	0.99799	1.82613	1.82133	-0.0162061	2R	7385083	7385501	419	-	71	74	83	81	53	36	FBtr0336916; FBtr0089015
FBgn0000352:E004	FBgn0000352	E004	103.174	0.00318209	1.26182	0.261306	0.903099	2.032	1.99015	-0.14037	2R	7385558	7386269	712	-	121	130	117	117	72	63	FBtr0336916; FBtr0089015
FBgn0000352:E005	FBgn0000352	E005	92.2833	0.003296	0.0751354	0.784001	0.996253	1.95991	1.97301	0.0439791	2R	7386328	7387115	788	-	106	117	88	102	70	70	FBtr0336916; FBtr0089015
FBgn0000355:E001	FBgn0000355	E001	12.4898	0.000270594	0.142607	0.705703	NA	NA	NA	NA	3L	8728481	8728538	58	+	12	14	13	15	10	11	FBtr0076572
FBgn0000355:E002	FBgn0000355	E002	15.1201	0.000342689	0.142404	0.705902	0.993034	NA	NA	NA	3L	8728610	8729066	457	+	12	20	18	16	14	11	FBtr0076572
FBgn0000356:E001	FBgn0000356	E001	10.026	0.000195777	-1.63425e-13	1	NA	NA	NA	NA	3L	8731944	8732321	378	+	10	10	10	10	10	10	FBtr0076574
FBgn0000356:E002	FBgn0000356	E002	10.026	0.000195777	-1.63425e-13	1	NA	NA	NA	NA	3L	8732456	8732599	144	+	10	10	10	10	10	10	FBtr0076574
FBgn0000357:E001	FBgn0000357	E001	10.3647	0.000206242	2.81339e-10	0.999987	NA	NA	NA	NA	3L	8726791	8726849	59	+	10	11	10	10	10	11	FBtr0076571
FBgn0000357:E002	FBgn0000357	E002	11.7239	0.000247991	4.0626e-10	0.999984	NA	NA	NA	NA	3L	8727024	8727613	590	+	12	13	10	11	11	13	FBtr0076571
FBgn0000358:E001	FBgn0000358	E001	10.026	0.000195777	-1.63425e-13	1	NA	NA	NA	NA	3L	8729865	8729922	58	+	10	10	10	10	10	10	FBtr0076573
FBgn0000358:E002	FBgn0000358	E002	10.026	0.000195777	-1.63425e-13	1	NA	NA	NA	NA	3L	8730012	8730604	593	+	10	10	10	10	10	10	FBtr0076573
FBgn0000359:E001	FBgn0000359	E001	10.026	0.000195777	-1.63425e-13	1	NA	NA	NA	NA	X	8479319	8479404	86	+	10	10	10	10	10	10	FBtr0071203
FBgn0000359:E002	FBgn0000359	E002	10.026	0.000195777	-1.63425e-13	1	NA	NA	NA	NA	X	8479494	8480523	1030	+	10	10	10	10	10	10	FBtr0071203
FBgn0000360:E001	FBgn0000360	E001	10.026	0.000195112	-7.10543e-14	1	NA	NA	NA	NA	X	8481837	8481958	122	+	10	10	10	10	10	10	FBtr0300448; FBtr0071204
FBgn0000360:E002	FBgn0000360	E002	10.026	0.000195112	-7.10543e-14	1	NA	NA	NA	NA	X	8482185	8483174	990	+	10	10	10	10	10	10	FBtr0300448; FBtr0071204
FBgn0000360:E003	FBgn0000360	E003	10.026	0.000195112	-7.10543e-14	1	NA	NA	NA	NA	X	8483175	8483311	137	+	10	10	10	10	10	10	FBtr0300448
FBgn0000370:E001	FBgn0000370	E001	1381.18	0.000267837	1.31847	0.250868	0.896729	3.13562	3.14653	0.0362869	2L	21310866	21311032	167	+	1215	1471	1562	1490	1248	1308	FBtr0332001; FBtr0081512; FBtr0332002
FBgn0000370:E002	FBgn0000370	E002	110.016	0.00495156	8.53224	0.00348909	0.138228	1.97215	2.11371	0.474574	2L	21311193	21311531	339	+	76	96	117	156	86	131	FBtr0332001
FBgn0000370:E003	FBgn0000370	E003	2738.96	0.00056704	0.554272	0.456577	0.967216	3.43478	3.44089	0.0203052	2L	21311753	21312043	291	+	2428	3067	2969	2916	2457	2601	FBtr0332001; FBtr0081512; FBtr0332002
FBgn0000370:E004	FBgn0000370	E004	1372.94	7.73612e-05	3.46022	0.0628621	0.627898	3.13087	3.14661	0.0523264	2L	21312098	21312124	27	+	1157	1535	1508	1518	1225	1303	FBtr0332001; FBtr0081512
FBgn0000370:E005	FBgn0000370	E005	1827.77	0.00017522	3.07243	0.0796304	0.680935	3.25592	3.26985	0.0463181	2L	21312125	21312208	84	+	1491	2100	2014	2023	1636	1717	FBtr0332001; FBtr0081512; FBtr0332002
FBgn0000370:E006	FBgn0000370	E006	141.713	0.000301472	0.402342	0.525882	0.978815	2.1655	2.14341	-0.0738907	2L	21314360	21315538	1179	+	137	154	161	155	110	134	FBtr0081513
FBgn0000370:E007	FBgn0000370	E007	3188.23	0.000440563	0.339751	0.559973	0.981611	3.50242	3.50573	0.0109985	2L	21318127	21318419	293	+	2649	3664	3587	3656	2770	2842	FBtr0332001; FBtr0081512; FBtr0332002; FBtr0081513
FBgn0000370:E008	FBgn0000370	E008	7124.05	0.000173819	13.2161	0.000277554	0.0227542	3.86333	3.84197	-0.0709759	2L	21318485	21319527	1043	+	6247	8061	8424	7703	6086	6306	FBtr0332001; FBtr0081512; FBtr0332002; FBtr0081513
FBgn0000376:E001	FBgn0000376	E001	68.1422	0.000557164	2.05402	0.151805	0.808521	1.86847	1.812	-0.19034	X	2734248	2735104	857	-	57	79	84	73	57	60	FBtr0070495; FBtr0070496
FBgn0000376:E002	FBgn0000376	E002	38.1202	0.000504966	1.76626	0.183846	0.842642	1.62747	1.5558	-0.24434	X	2735177	2735328	152	-	36	45	44	40	31	33	FBtr0070495; FBtr0070496
FBgn0000376:E003	FBgn0000376	E003	52.0365	0.000463611	0.587231	0.443492	0.965158	1.74295	1.70827	-0.117403	X	2735396	2735768	373	-	47	56	61	61	51	37	FBtr0070495; FBtr0070496
FBgn0000376:E004	FBgn0000376	E004	93.369	0.000502062	0.913173	0.339274	0.93661	1.9611	1.99176	0.102918	X	2735837	2737413	1577	-	68	112	93	128	96	65	FBtr0070495; FBtr0070496
FBgn0000376:E005	FBgn0000376	E005	29.2176	0.000543158	0.9142	0.339003	0.93661	1.44975	1.50867	0.202448	X	2737470	2737673	204	-	25	35	22	37	34	22	FBtr0070495; FBtr0070496
FBgn0000376:E006	FBgn0000376	E006	37.6091	0.00110049	2.96689	0.0849851	0.695348	1.53738	1.63348	0.327763	X	2737922	2738489	568	-	34	37	30	62	33	30	FBtr0070495; FBtr0070496
FBgn0000376:E007	FBgn0000376	E007	10.5284	0.000210853	0.00476842	0.944947	NA	NA	NA	NA	X	2738490	2738538	49	-	11	11	10	11	10	10	FBtr0070496
FBgn0000376:E008	FBgn0000376	E008	14.8199	0.000328375	0.0312877	0.8596	0.998594	1.19248	1.20754	0.0534029	X	2738668	2738773	106	-	15	13	16	19	13	13	FBtr0070495
FBgn0000377:E001	FBgn0000377	E001	632.28	0.00210163	0.0830633	0.773188	0.995588	2.80183	2.79962	-0.00733778	X	2247594	2249769	2176	-	619	745	684	709	556	484	FBtr0070418
FBgn0000377:E002	FBgn0000377	E002	56.445	0.00326979	0.0816154	0.77512	0.995637	1.75088	1.76329	0.041953	X	2249828	2249983	156	-	65	67	47	54	52	52	FBtr0070418
FBgn0000382:E001	FBgn0000382	E001	21.1208	0.000442315	1.42828	0.232045	0.882657	1.30183	1.39067	0.309079	X	2094234	2094418	185	+	18	19	26	24	20	20	FBtr0333260; FBtr0070378
FBgn0000382:E002	FBgn0000382	E002	14.4092	0.00154308	0.228162	0.63289	0.990136	1.20695	1.16542	-0.147582	X	2094419	2094940	522	+	12	13	25	12	12	13	FBtr0333260
FBgn0000382:E003	FBgn0000382	E003	22.5823	0.000459065	0.397348	0.528462	0.979257	1.35128	1.39715	0.159095	X	2095010	2095197	188	+	16	24	31	22	21	22	FBtr0333260; FBtr0070378
FBgn0000382:E004	FBgn0000382	E004	26.256	0.000511488	0.0778464	0.780237	0.995918	1.42623	1.44566	0.0669972	X	2095270	2095396	127	+	18	31	36	22	25	26	FBtr0333260; FBtr0070378
FBgn0000382:E005	FBgn0000382	E005	22.7837	0.0411657	0.306719	0.579701	0.984154	1.34306	1.41092	0.235321	X	2102289	2103775	1487	+	13	26	31	18	16	33	FBtr0070379
FBgn0000382:E006	FBgn0000382	E006	10.026	0.000195889	0.57842	0.446932	NA	NA	NA	NA	X	2108249	2108294	46	+	10	10	10	10	10	10	FBtr0070380
FBgn0000382:E007	FBgn0000382	E007	22.9929	0.000468955	0.00210898	0.963371	0.999791	1.37958	1.37747	-0.00731258	X	2108380	2108542	163	+	21	26	29	19	21	22	FBtr0333260; FBtr0070378; FBtr0070380; FBtr0070379
FBgn0000382:E008	FBgn0000382	E008	29.3	0.000832235	0.451457	0.501644	0.976638	1.49861	1.45693	-0.143248	X	2109235	2109414	180	+	27	44	30	31	24	20	FBtr0333260; FBtr0070378; FBtr0070380; FBtr0070379
FBgn0000382:E009	FBgn0000382	E009	32.576	0.000541011	1.16989	0.279424	0.911248	1.55329	1.48923	-0.219443	X	2109483	2109600	118	+	31	47	37	36	22	23	FBtr0333260; FBtr0070378; FBtr0070380; FBtr0070379
FBgn0000382:E010	FBgn0000382	E010	90.4547	0.000389222	1.521	0.217469	0.871611	1.9803	1.93697	-0.145547	X	2109729	2110666	938	+	71	126	116	91	75	66	FBtr0333260; FBtr0070378; FBtr0070380; FBtr0070379
FBgn0000382:E011	FBgn0000382	E011	41.8753	0.00049611	0.00128906	0.971359	0.999791	1.63042	1.63356	0.0106664	X	2110745	2110835	91	+	33	58	47	47	32	35	FBtr0333260; FBtr0070378; FBtr0070380; FBtr0070379
FBgn0000382:E012	FBgn0000382	E012	57.4617	0.00410643	0.571318	0.449735	0.966458	1.74574	1.79041	0.150962	X	2110950	2111139	190	+	47	75	59	78	42	45	FBtr0333260; FBtr0070378; FBtr0070380; FBtr0070379
FBgn0000382:E013	FBgn0000382	E013	55.9987	0.00344614	0.250471	0.616744	0.989276	1.74106	1.77203	0.104729	X	2111205	2111623	419	+	51	68	60	73	46	39	FBtr0333260; FBtr0070378; FBtr0070380; FBtr0070379
FBgn0000382:E014	FBgn0000382	E014	20.942	0.0301503	0.0188166	0.890894	0.998594	1.32871	1.34976	0.0732882	X	2111624	2111703	80	+	26	23	18	20	21	17	FBtr0070379
FBgn0000382:E015	FBgn0000382	E015	284.281	0.00096617	1.47847	0.224014	0.875252	2.46547	2.44239	-0.0769383	X	2111704	2113664	1961	+	216	351	398	280	216	253	FBtr0333260; FBtr0070378; FBtr0070380; FBtr0070379
FBgn0000382:E016	FBgn0000382	E016	19.9787	0.000417684	8.49201	0.00356709	0.140395	1.20707	1.42807	0.771753	X	2113665	2115701	2037	+	13	18	19	27	23	20	FBtr0333260; FBtr0070379
FBgn0000384:E001	FBgn0000384	E001	241.174	0.00536358	2.4427	0.118073	0.759365	2.35508	2.41424	0.197366	2L	22981816	22982593	778	+	191	254	296	253	199	257	FBtr0111126; FBtr0334157
FBgn0000384:E002	FBgn0000384	E002	66.9641	0.00081869	0.528445	0.467261	0.970192	1.81359	1.85361	0.134944	2L	22990754	22990892	139	+	52	82	76	78	69	46	FBtr0111126; FBtr0334157
FBgn0000384:E003	FBgn0000384	E003	86.4015	0.00186795	0.142699	0.705613	0.993011	1.94426	1.93798	-0.021117	2L	22990948	22991153	206	+	71	108	106	90	89	56	FBtr0111126; FBtr0334157
FBgn0000384:E004	FBgn0000384	E004	87.2453	0.0013921	3.12167	0.0772577	0.676102	1.9721	1.91164	-0.203168	2L	22991208	22991339	132	+	79	116	109	86	82	53	FBtr0111126; FBtr0334157
FBgn0000384:E005	FBgn0000384	E005	81.8732	0.000408334	0.00756495	0.93069	0.999742	1.91323	1.9251	0.0399229	2L	22991395	22991534	140	+	65	97	103	88	81	59	FBtr0111126; FBtr0334157
FBgn0000384:E006	FBgn0000384	E006	168.78	0.000294701	1.1047	0.293238	0.919503	2.23839	2.22067	-0.0592265	2L	22991583	22992343	761	+	145	192	227	181	136	136	FBtr0111126; FBtr0334157
FBgn0000384:E007	FBgn0000384	E007	87.2266	0.000443996	0.618422	0.431634	0.962437	1.95488	1.93442	-0.0687313	2L	22992344	22992951	608	+	72	110	110	89	62	82	FBtr0334157
FBgn0000394:E001	FBgn0000394	E001	15.8706	0.000429122	0.91521	0.338736	0.93661	1.2661	1.187	-0.279382	X	5690002	5690157	156	+	19	12	18	16	14	16	FBtr0070804; FBtr0340465
FBgn0000394:E002	FBgn0000394	E002	15.0503	0.000337323	1.23876	0.26571	0.90568	1.15166	1.24478	0.330316	X	5690158	5690317	160	+	11	11	15	15	14	24	FBtr0340465
FBgn0000394:E003	FBgn0000394	E003	13.0177	0.000278712	0.122405	0.726441	NA	NA	NA	NA	X	5690318	5690435	118	+	11	11	13	15	12	16	FBtr0070804; FBtr0340465
FBgn0000394:E004	FBgn0000394	E004	30.5012	0.0317322	0.219058	0.639759	0.990435	1.52274	1.47665	-0.158111	X	5690436	5690988	553	+	24	30	37	43	28	22	FBtr0070804; FBtr0340464; FBtr0340465
FBgn0000394:E005	FBgn0000394	E005	42.5036	0.000486456	0.994678	0.318602	0.929631	1.61163	1.66	0.164506	X	5691892	5692104	213	+	27	41	44	47	42	54	FBtr0070804; FBtr0340464; FBtr0340465
FBgn0000394:E006	FBgn0000394	E006	52.3137	0.000512082	0.135599	0.712696	0.993366	1.71841	1.73358	0.0513401	X	5692165	5692309	145	+	34	60	50	62	43	65	FBtr0070804; FBtr0340464; FBtr0340465
FBgn0000394:E007	FBgn0000394	E007	65.0277	0.000465084	0.0804933	0.77663	0.995736	1.82535	1.81356	-0.0397852	X	5692377	5692773	397	+	47	66	72	64	54	87	FBtr0070804; FBtr0340464; FBtr0340465
FBgn0000394:E008	FBgn0000394	E008	23.8358	0.000476713	0.782846	0.376272	0.945864	1.42563	1.36545	-0.208318	X	5692774	5693084	311	+	20	25	27	24	15	32	FBtr0070804
FBgn0000395:E001	FBgn0000395	E001	101.982	0.000551879	0.00857976	0.9262	0.999678	2.00843	2.00066	-0.026085	2R	21355015	21357501	2487	-	53	92	100	123	102	142	FBtr0071610
FBgn0000395:E002	FBgn0000395	E002	22.5151	0.000447138	0.332236	0.564345	0.981667	1.3891	1.34384	-0.157128	2R	21357874	21358086	213	-	16	19	22	27	25	26	FBtr0071610
FBgn0000395:E003	FBgn0000395	E003	21.0683	0.000451974	0.268952	0.604035	0.988232	1.35885	1.31642	-0.147745	2R	21358817	21358999	183	-	18	15	20	23	25	25	FBtr0071610
FBgn0000395:E004	FBgn0000395	E004	15.9309	0.000438051	0.206799	0.649288	0.990656	1.24278	1.20027	-0.150225	2R	21359091	21359184	94	-	15	11	14	15	21	19	FBtr0071610
FBgn0000395:E005	FBgn0000395	E005	14.1857	0.000407587	0.85681	0.354633	NA	NA	NA	NA	2R	21363699	21363787	89	-	13	10	15	16	19	12	FBtr0071610
FBgn0000395:E006	FBgn0000395	E006	17.3361	0.000387321	0.0119435	0.912975	0.998594	1.26277	1.24917	-0.0478476	2R	21366663	21366965	303	-	12	16	14	25	18	19	FBtr0071610
FBgn0000395:E007	FBgn0000395	E007	54.9358	0.000503437	2.9118	0.0879335	0.700212	1.69579	1.76543	0.235722	2R	21378505	21379464	960	-	29	38	51	81	55	76	FBtr0071610
FBgn0000404:E001	FBgn0000404	E001	256.373	0.000428312	2.13253	0.144202	0.800927	2.39231	2.42663	0.114463	3L	11826719	11827082	364	-	233	302	319	266	191	231	FBtr0304650
FBgn0000404:E002	FBgn0000404	E002	618.521	0.000131936	3.04931	0.0807713	0.6837	2.77872	2.80243	0.0788778	3L	11827083	11827805	723	-	551	749	784	633	519	486	FBtr0076075; FBtr0304650
FBgn0000404:E003	FBgn0000404	E003	275.971	0.000574494	1.3306	0.248698	0.895644	2.45077	2.42412	-0.0888655	3L	11827870	11828117	248	-	244	357	377	254	233	197	FBtr0076075; FBtr0304650
FBgn0000404:E004	FBgn0000404	E004	245.978	0.000224879	1.43022	0.231728	0.882657	2.40134	2.37462	-0.089118	3L	11828188	11828392	205	-	217	316	339	234	195	181	FBtr0076075; FBtr0304650
FBgn0000404:E005	FBgn0000404	E005	255.304	0.000272926	4.69279	0.0302894	0.464626	2.42597	2.37809	-0.159698	3L	11828461	11828684	224	-	244	343	336	260	190	165	FBtr0076075; FBtr0304650
FBgn0000404:E006	FBgn0000404	E006	266.262	0.000295071	8.41992	0.00371131	0.143047	2.44972	2.38582	-0.213086	3L	11831727	11831982	256	-	270	361	344	236	190	200	FBtr0076075; FBtr0304650
FBgn0000404:E007	FBgn0000404	E007	220.811	0.000246859	0.525134	0.46866	0.970932	2.33508	2.35353	0.0615578	3L	11832053	11832243	191	-	215	249	284	239	169	173	FBtr0076075; FBtr0304650
FBgn0000404:E008	FBgn0000404	E008	86.077	0.00135044	3.69094	0.0547088	0.596212	1.89937	1.98101	0.274384	3L	11832244	11832246	3	-	89	89	94	104	74	67	FBtr0076075
FBgn0000404:E009	FBgn0000404	E009	317.323	0.00098825	1.60004	0.205897	0.86308	2.48629	2.51777	0.104906	3L	11832874	11833578	705	-	295	347	420	362	242	246	FBtr0076075; FBtr0304650
FBgn0000405:E001	FBgn0000405	E001	825.079	0.00126804	0.00468881	0.945408	0.999791	2.91218	2.91055	-0.00540934	2R	22803521	22804590	1070	-	808	1021	1085	775	591	683	FBtr0309858; FBtr0071913; FBtr0071911; FBtr0071914
FBgn0000405:E002	FBgn0000405	E002	645.53	0.00109127	0.279202	0.597225	0.987383	2.80862	2.80054	-0.0268733	2R	22804660	22805558	899	-	639	846	808	656	476	459	FBtr0309858; FBtr0071913; FBtr0071911; FBtr0071914
FBgn0000405:E003	FBgn0000405	E003	97.2507	0.000348253	0.00113321	0.973146	0.999791	1.9864	1.98888	0.0083088	2R	22805559	22805564	6	-	106	110	126	102	69	72	FBtr0071913; FBtr0071911; FBtr0071914
FBgn0000405:E004	FBgn0000405	E004	219.083	0.00173124	0.000401189	0.98402	0.999791	2.33625	2.33969	0.0114677	2R	22805667	22805875	209	-	236	255	279	251	140	158	FBtr0309858; FBtr0071913; FBtr0071911; FBtr0071914
FBgn0000405:E005	FBgn0000405	E005	167.223	0.000310221	0.00530481	0.941938	0.999791	2.21916	2.22256	0.0113565	2R	22805940	22806085	146	-	188	190	209	173	115	130	FBtr0309858; FBtr0071913; FBtr0071911; FBtr0071914
FBgn0000405:E006	FBgn0000405	E006	13.0202	0.000279698	2.30638	0.128844	NA	NA	NA	NA	2R	22806086	22806273	188	-	14	13	12	16	11	12	FBtr0071914
FBgn0000405:E007	FBgn0000405	E007	13.8502	0.000300205	4.47858	0.0343221	NA	NA	NA	NA	2R	22806274	22806303	30	-	13	12	14	16	14	14	FBtr0071913; FBtr0071914
FBgn0000405:E008	FBgn0000405	E008	14.9912	0.000329139	2.66062	0.102861	0.731338	1.13422	1.27572	0.501478	2R	22806304	22806499	196	-	14	13	18	16	14	15	FBtr0071913
FBgn0000405:E009	FBgn0000405	E009	177.962	0.0003335	0.0003171	0.985793	0.999791	2.24693	2.24766	0.0024241	2R	22806646	22806948	303	-	201	201	224	174	127	142	FBtr0309858; FBtr0071911
FBgn0000406:E001	FBgn0000406	E001	10.026	0.000197186	1.17082	0.279233	NA	NA	NA	NA	2L	16788774	16788865	92	-	10	10	10	10	10	10	FBtr0331931
FBgn0000406:E002	FBgn0000406	E002	19.0393	0.00043132	0.0340212	0.853662	0.998314	1.31886	1.28602	-0.114817	2L	16788866	16789444	579	-	13	12	26	28	16	20	FBtr0331931; FBtr0080932
FBgn0000406:E003	FBgn0000406	E003	16.3694	0.000373557	0.428145	0.512901	0.977698	1.21907	1.24561	0.0936357	2L	16789517	16789899	383	-	13	11	16	19	18	21	FBtr0331931; FBtr0080932
FBgn0000406:E004	FBgn0000406	E004	15.9175	0.00035942	0.20199	0.653119	0.990656	1.21906	1.23123	0.0429785	2L	16790219	16790721	503	-	10	12	18	25	15	16	FBtr0331931; FBtr0080932
FBgn0000409:E001	FBgn0000409	E001	138.267	0.000296231	0.662944	0.415522	0.957234	2.15163	2.128	-0.079079	2L	16719932	16719976	45	+	106	116	135	169	133	170	FBtr0080889
FBgn0000409:E002	FBgn0000409	E002	134.578	0.000299944	0.578252	0.446998	0.965346	2.13938	2.1169	-0.0752228	2L	16722009	16722010	2	+	101	114	132	164	136	160	FBtr0080889
FBgn0000409:E003	FBgn0000409	E003	1040.1	0.000157591	1.41053	0.234968	0.885878	3.00785	3.01468	0.0227187	2L	16722011	16722644	634	+	760	851	969	1412	1014	1235	FBtr0080889; FBtr0344849
FBgn0000411:E001	FBgn0000411	E001	42.6061	0.00049407	0.567096	0.451415	0.966529	1.65671	1.62194	-0.118239	3L	14175610	14175925	316	-	32	58	48	41	39	38	FBtr0075746; FBtr0333035
FBgn0000411:E002	FBgn0000411	E002	195.801	0.000296649	0.170786	0.679414	0.991067	2.29111	2.29907	0.026586	3L	14175926	14177537	1612	-	153	242	210	224	186	162	FBtr0075746; FBtr0333036; FBtr0333035; FBtr0333034
FBgn0000411:E003	FBgn0000411	E003	10.3536	0.00020354	0.0745917	0.784765	NA	NA	NA	NA	3L	14177538	14178492	955	-	10	11	10	11	10	10	FBtr0075746; FBtr0333036
FBgn0000411:E004	FBgn0000411	E004	10.026	0.000195569	0.0721059	0.788295	NA	NA	NA	NA	3L	14178569	14178620	52	-	10	10	10	10	10	10	FBtr0075746; FBtr0333036
FBgn0000412:E001	FBgn0000412	E001	3931.33	0.000469206	0.969492	0.324807	0.933029	3.59887	3.5888	-0.033458	3R	9238083	9239171	1089	-	3551	4205	5066	4084	3063	3680	FBtr0081987; FBtr0301524; FBtr0081988
FBgn0000412:E002	FBgn0000412	E002	2070.63	0.000134819	0.440495	0.506884	0.977612	3.31522	3.3176	0.00792623	3R	9239490	9239908	419	-	1929	2190	2537	2262	1657	1875	FBtr0081987; FBtr0301524; FBtr0081988
FBgn0000412:E003	FBgn0000412	E003	993.345	0.000135585	0.01031	0.919123	0.999099	2.99945	2.99525	-0.0139482	3R	9239909	9240045	137	-	953	1057	1204	1066	793	897	FBtr0081987; FBtr0081988
FBgn0000412:E004	FBgn0000412	E004	537.66	0.000127294	0.996271	0.318214	0.929608	2.72556	2.73782	0.0408011	3R	9240046	9240068	23	-	492	565	652	567	454	501	FBtr0081987; FBtr0301524; FBtr0081988
FBgn0000412:E005	FBgn0000412	E005	498.12	0.000135742	1.41971	0.233451	0.884754	2.69072	2.70682	0.0535897	3R	9240202	9240267	66	-	449	531	597	539	422	456	FBtr0301524; FBtr0081988
FBgn0000412:E006	FBgn0000412	E006	11.1796	0.000228218	0.064323	0.799789	NA	NA	NA	NA	3R	9240512	9240654	143	-	11	13	11	12	10	10	FBtr0081987
FBgn0000413:E001	FBgn0000413	E001	268.603	0.000220238	0.324912	0.568671	0.981832	2.43555	2.4238	-0.0391756	2L	10388105	10388527	423	+	259	283	355	276	214	229	FBtr0080008; FBtr0332196; FBtr0332195
FBgn0000413:E002	FBgn0000413	E002	964.384	0.000139724	0.00207337	0.963681	0.999791	2.98384	2.98412	0.000920127	2L	10390049	10392728	2680	+	908	1070	1201	1015	741	864	FBtr0080008; FBtr0332196; FBtr0332195
FBgn0000413:E003	FBgn0000413	E003	34.0204	0.000500907	2.75443	0.0969857	0.716784	1.49537	1.59372	0.336349	2L	10392729	10392787	59	+	28	38	34	37	30	37	FBtr0080008; FBtr0332195
FBgn0000413:E004	FBgn0000413	E004	98.6587	0.000351496	0.0319903	0.858049	0.998594	2.0014	1.99476	-0.0222904	2L	10392788	10393228	441	+	84	113	131	100	81	85	FBtr0332195
FBgn0000414:E001	FBgn0000414	E001	18.3569	0.000436857	0.0120382	0.912633	0.998594	1.28903	1.28398	-0.0176991	3L	16712126	16712934	809	+	21	17	19	21	17	15	FBtr0330190; FBtr0305085; FBtr0305084
FBgn0000414:E002	FBgn0000414	E002	32.4554	0.00121849	1.06638	0.301764	0.92559	1.49281	1.55732	0.220897	3L	16713660	16714320	661	+	25	30	38	36	32	34	FBtr0075318; FBtr0333625; FBtr0333626; FBtr0305086; FBtr0330189
FBgn0000414:E003	FBgn0000414	E003	12.1712	0.000262695	0.118792	0.730348	NA	NA	NA	NA	3L	16715441	16715511	71	+	11	15	10	16	11	10	FBtr0330189; FBtr0330190; FBtr0333625; FBtr0333626; FBtr0305086; FBtr0305085; FBtr0305084; FBtr0075318
FBgn0000414:E004	FBgn0000414	E004	17.8346	0.000385316	1.83365	0.175696	0.836329	1.21855	1.32825	0.384995	3L	16715573	16716169	597	+	14	18	16	23	23	13	FBtr0330189; FBtr0330190; FBtr0333625; FBtr0333626; FBtr0305086; FBtr0305085; FBtr0305084; FBtr0075318
FBgn0000414:E005	FBgn0000414	E005	19.8348	0.000433679	1.27014	0.25974	0.901977	1.27432	1.36198	0.305913	3L	16716231	16716837	607	+	15	24	16	26	25	13	FBtr0330189; FBtr0330190; FBtr0333625; FBtr0333626; FBtr0305086; FBtr0305085; FBtr0305084; FBtr0075318
FBgn0000414:E006	FBgn0000414	E006	12.5168	0.000271098	0.125462	0.723184	NA	NA	NA	NA	3L	16717607	16717840	234	+	12	15	13	12	11	12	FBtr0330190; FBtr0333626; FBtr0075318; FBtr0305085; FBtr0330189
FBgn0000414:E007	FBgn0000414	E007	12.0124	0.000252619	0.0507271	0.821803	NA	NA	NA	NA	3L	16718022	16718246	225	+	11	12	13	12	13	11	FBtr0330190; FBtr0333625; FBtr0075318; FBtr0305085; FBtr0330189
FBgn0000414:E008	FBgn0000414	E008	48.8881	0.0379034	1.04599	0.306433	0.927532	1.63254	1.75735	0.423202	3L	16718247	16721016	2770	+	45	47	37	70	69	25	FBtr0330189; FBtr0330190; FBtr0333625; FBtr0333626; FBtr0305086; FBtr0305085; FBtr0305084; FBtr0075318
FBgn0000414:E009	FBgn0000414	E009	14.1981	0.000313263	0.00720778	0.932342	NA	NA	NA	NA	3L	16721087	16721190	104	+	13	17	14	13	17	11	FBtr0330189; FBtr0330190; FBtr0333625; FBtr0333626; FBtr0305086; FBtr0305085; FBtr0305084; FBtr0075318
FBgn0000414:E010	FBgn0000414	E010	32.9631	0.000997164	0.631529	0.426795	0.961455	1.55201	1.50913	-0.14677	3L	16721258	16722001	744	+	33	42	32	41	34	16	FBtr0330189; FBtr0330190; FBtr0333625; FBtr0333626; FBtr0305086; FBtr0305085; FBtr0305084; FBtr0075318
FBgn0000414:E011	FBgn0000414	E011	19.9925	0.000447188	1.02108	0.312263	0.928376	1.35589	1.28397	-0.250935	3L	16722064	16722193	130	+	20	28	19	23	18	12	FBtr0330189; FBtr0330190; FBtr0333625; FBtr0333626; FBtr0305086; FBtr0305085; FBtr0305084; FBtr0075318
FBgn0000414:E012	FBgn0000414	E012	140.847	0.00572339	0.967135	0.325396	0.933097	2.16924	2.13577	-0.112002	3L	16722258	16724415	2158	+	96	164	195	153	150	92	FBtr0330189; FBtr0330190; FBtr0333625; FBtr0333626; FBtr0305086; FBtr0305085; FBtr0305084; FBtr0075318
FBgn0000414:E013	FBgn0000414	E013	36.9696	0.00753772	1.43273	0.231319	0.882593	1.62	1.53621	-0.285899	3L	16724416	16724575	160	+	27	42	57	32	32	33	FBtr0075318
FBgn0000416:E001	FBgn0000416	E001	691.977	0.00410278	1.71808	0.18994	0.8491	2.86044	2.81699	-0.144545	3R	30883504	30883917	414	-	601	815	899	687	555	607	FBtr0085713; FBtr0085714
FBgn0000416:E002	FBgn0000416	E002	436.065	0.000512865	0.141358	0.706935	0.993223	2.64528	2.63597	-0.0309988	3R	30883976	30884117	142	-	380	502	523	465	375	377	FBtr0085713; FBtr0085714
FBgn0000416:E003	FBgn0000416	E003	641.467	0.000511856	2.6193	0.105571	0.735309	2.82062	2.79312	-0.0914988	3R	30884175	30884650	476	-	598	759	748	663	584	502	FBtr0085713; FBtr0085714
FBgn0000416:E004	FBgn0000416	E004	1325.44	0.001659	1.6429	0.199929	0.858565	3.11272	3.13299	0.067387	3R	30884720	30886547	1828	-	1261	1388	1479	1612	1205	1022	FBtr0085713; FBtr0085714
FBgn0000416:E005	FBgn0000416	E005	242.785	0.000655553	6.88001	0.00871653	0.246892	2.35548	2.42096	0.218446	3R	30886622	30886904	283	-	221	234	264	322	226	193	FBtr0085713; FBtr0085714
FBgn0000416:E006	FBgn0000416	E006	130.42	0.000393807	0.951635	0.329303	0.934442	2.10456	2.13498	0.101825	3R	30888661	30888739	79	-	127	133	142	167	118	97	FBtr0085713; FBtr0085714
FBgn0000416:E007	FBgn0000416	E007	13.1769	0.000283966	1.78966	0.180968	NA	NA	NA	NA	3R	30888740	30888826	87	-	13	10	13	17	14	12	FBtr0085714
FBgn0000416:E008	FBgn0000416	E008	125.033	0.000315316	0.145259	0.703108	0.992991	2.10671	2.09362	-0.0438329	3R	30888885	30889062	178	-	126	141	137	144	111	92	FBtr0085713
FBgn0000422:E001	FBgn0000422	E001	24.4238	0.000546306	11.8079	0.000589808	0.0403578	NA	NA	NA	2L	19116483	19118128	1646	-	10	13	14	52	45	13	FBtr0081167; FBtr0081166; FBtr0290291
FBgn0000422:E002	FBgn0000422	E002	13.323	0.000287896	0.175389	0.675366	NA	NA	NA	NA	2L	19119156	19119241	86	-	10	11	10	22	17	10	FBtr0081167; FBtr0081166; FBtr0290291
FBgn0000422:E003	FBgn0000422	E003	10.026	0.000198692	5.00936	0.0252106	NA	NA	NA	NA	2L	19119242	19119318	77	-	10	10	10	10	10	10	FBtr0290291
FBgn0000422:E004	FBgn0000422	E004	12.9806	0.000280981	0.369676	0.543181	NA	NA	NA	NA	2L	19119319	19119474	156	-	10	11	10	22	15	10	FBtr0081167; FBtr0290291
FBgn0000422:E005	FBgn0000422	E005	12.2211	0.000274524	0.704085	0.401414	NA	NA	NA	NA	2L	19119475	19120109	635	-	10	10	10	13	20	10	FBtr0290291
FBgn0000422:E006	FBgn0000422	E006	13.8219	0.000300952	0.15061	0.697953	NA	NA	NA	NA	2L	19120110	19120306	197	-	10	12	10	23	18	10	FBtr0081167; FBtr0081166; FBtr0290291
FBgn0000426:E001	FBgn0000426	E001	920.596	NA	NA	NA	NA	NA	NA	NA	2R	12183844	12184310	467	-	779	827	1117	939	811	1054	FBtr0088010
FBgn0000427:E001	FBgn0000427	E001	10.026	0.000194206	0.0220109	0.882058	NA	NA	NA	NA	X	7867161	7867198	38	-	10	10	10	10	10	10	FBtr0310269
FBgn0000427:E002	FBgn0000427	E002	10.3397	0.000203737	0.0139166	0.906093	NA	NA	NA	NA	X	7867199	7867903	705	-	10	10	12	10	10	10	FBtr0071145; FBtr0071146; FBtr0071147; FBtr0309796; FBtr0309795; FBtr0310269
FBgn0000427:E003	FBgn0000427	E003	10.1828	0.000198915	0.000202764	0.988639	NA	NA	NA	NA	X	7867904	7869862	1959	-	10	10	11	10	10	10	FBtr0071145; FBtr0310269
FBgn0000427:E004	FBgn0000427	E004	10.1828	0.000198915	0.000202764	0.988639	NA	NA	NA	NA	X	7869863	7869987	125	-	10	10	11	10	10	10	FBtr0071145; FBtr0071146; FBtr0071147; FBtr0310269; FBtr0309795
FBgn0000427:E005	FBgn0000427	E005	10.026	0.000194206	0.0220109	0.882058	NA	NA	NA	NA	X	7869988	7870001	14	-	10	10	10	10	10	10	FBtr0071147
FBgn0000427:E006	FBgn0000427	E006	10.3549	0.000204197	0.0228392	0.879876	NA	NA	NA	NA	X	7870186	7870448	263	-	10	10	11	10	10	11	FBtr0071145; FBtr0071146; FBtr0071147; FBtr0309796; FBtr0309795; FBtr0310269
FBgn0000427:E007	FBgn0000427	E007	10.9851	0.00022405	0.39608	0.529121	NA	NA	NA	NA	X	7870506	7872870	2365	-	11	10	15	10	10	10	FBtr0071145; FBtr0071146; FBtr0071147; FBtr0309796; FBtr0309795; FBtr0310269
FBgn0000427:E008	FBgn0000427	E008	10.026	0.000194206	0.0220109	0.882058	NA	NA	NA	NA	X	7872871	7872921	51	-	10	10	10	10	10	10	FBtr0071145; FBtr0071146; FBtr0071147; FBtr0309796
FBgn0000427:E009	FBgn0000427	E009	10.026	0.000194206	0.0220109	0.882058	NA	NA	NA	NA	X	7872995	7873222	228	-	10	10	10	10	10	10	FBtr0071145; FBtr0071146; FBtr0071147; FBtr0309796; FBtr0309795; FBtr0310269
FBgn0000439:E001	FBgn0000439	E001	50.604	0.000483961	3.50963	0.0610132	0.619987	1.73154	1.65314	-0.265858	3R	6791836	6793111	1276	+	59	68	72	34	32	39	FBtr0081621
FBgn0000439:E002	FBgn0000439	E002	14.8527	0.000329916	1.03871	0.308122	0.927862	1.15505	1.23904	0.297948	3R	6793497	6793597	101	+	15	20	15	14	13	12	FBtr0081621
FBgn0000439:E003	FBgn0000439	E003	16.3967	0.000382757	1.69829	0.192512	0.851882	1.18623	1.28857	0.360939	3R	6793663	6793840	178	+	16	24	14	14	14	16	FBtr0081621
FBgn0000439:E004	FBgn0000439	E004	19.5236	0.000419317	0.869213	0.351173	0.93836	1.27437	1.3414	0.234205	3R	6800979	6801358	380	+	21	23	23	16	17	17	FBtr0081621
FBgn0000439:E005	FBgn0000439	E005	41.0462	0.000703205	0.106159	0.74456	0.993675	1.62243	1.60618	-0.0553219	3R	6801625	6802428	804	+	32	56	66	35	24	35	FBtr0081621
FBgn0000442:E001	FBgn0000442	E001	10.026	0.000194534	0.0128992	0.909575	NA	NA	NA	NA	2L	786153	786422	270	-	10	10	10	10	10	10	FBtr0078042
FBgn0000442:E002	FBgn0000442	E002	10.026	0.000194534	0.0128992	0.909575	NA	NA	NA	NA	2L	786479	786664	186	-	10	10	10	10	10	10	FBtr0078042
FBgn0000442:E003	FBgn0000442	E003	10.026	0.000194534	0.0128992	0.909575	NA	NA	NA	NA	2L	786733	788178	1446	-	10	10	10	10	10	10	FBtr0078042
FBgn0000442:E004	FBgn0000442	E004	10.026	0.000194534	0.0128992	0.909575	NA	NA	NA	NA	2L	788242	788612	371	-	10	10	10	10	10	10	FBtr0078042
FBgn0000442:E005	FBgn0000442	E005	10.7141	0.000216283	0.19674	0.657366	NA	NA	NA	NA	2L	790489	790798	310	-	10	10	10	10	10	14	FBtr0078042
FBgn0000447:E001	FBgn0000447	E001	1025.9	0.000153296	0.0693754	0.792248	0.99685	3.01045	3.01224	0.00595499	3R	8651391	8652682	1292	-	995	1101	1184	1090	851	939	FBtr0081890; FBtr0300442
FBgn0000447:E002	FBgn0000447	E002	113.375	0.00032231	0.21722	0.641166	0.990435	2.06496	2.05055	-0.0483081	3R	8652737	8652799	63	-	106	128	135	114	100	98	FBtr0081890; FBtr0300442
FBgn0000447:E003	FBgn0000447	E003	12.7207	0.00027401	0.333475	0.56362	NA	NA	NA	NA	3R	8652800	8652916	117	-	15	12	11	14	12	12	FBtr0300442
FBgn0000448:E001	FBgn0000448	E001	10.5203	0.000209617	0.0134678	0.907612	NA	NA	NA	NA	2R	10203995	10205453	1459	-	10	12	10	11	10	10	FBtr0306345
FBgn0000448:E002	FBgn0000448	E002	10.026	0.000194271	0.000385452	0.984336	NA	NA	NA	NA	2R	10209265	10209270	6	-	10	10	10	10	10	10	FBtr0306345; FBtr0330609; FBtr0306346; FBtr0088368
FBgn0000448:E003	FBgn0000448	E003	10.026	0.000194271	0.000385452	0.984336	NA	NA	NA	NA	2R	10211066	10211352	287	-	10	10	10	10	10	10	FBtr0306346
FBgn0000448:E004	FBgn0000448	E004	10.1972	0.000199561	0.0249425	0.87451	NA	NA	NA	NA	2R	10222477	10224024	1548	-	10	10	10	10	11	10	FBtr0306345; FBtr0330609; FBtr0088368
FBgn0000448:E005	FBgn0000448	E005	10.026	0.000194271	0.000385452	0.984336	NA	NA	NA	NA	2R	10227323	10227328	6	-	10	10	10	10	10	10	FBtr0330609; FBtr0088368
FBgn0000448:E006	FBgn0000448	E006	10.026	0.000194271	0.000385452	0.984336	NA	NA	NA	NA	2R	10227329	10227957	629	-	10	10	10	10	10	10	FBtr0306345; FBtr0330609; FBtr0088368
FBgn0000448:E007	FBgn0000448	E007	10.1828	0.000199129	0.013993	0.905836	NA	NA	NA	NA	2R	10236998	10237348	351	-	10	10	11	10	10	10	FBtr0112799
FBgn0000449:E001	FBgn0000449	E001	15.3929	0.000350587	1.32364	0.24994	0.896195	1.25652	1.17065	-0.303871	3L	4062292	4062889	598	+	12	20	15	11	14	20	FBtr0073205
FBgn0000449:E002	FBgn0000449	E002	18.7826	0.000413228	0.140737	0.707549	0.993249	1.30597	1.28129	-0.0863688	3L	4063030	4063631	602	+	16	19	18	13	14	32	FBtr0073205
FBgn0000449:E003	FBgn0000449	E003	15.78	0.000355962	0.937029	0.333043	0.935648	1.1804	1.25245	0.254833	3L	4063691	4063888	198	+	12	14	13	13	11	31	FBtr0073205
FBgn0000449:E004	FBgn0000449	E004	14.3923	0.000320335	0.352	0.552983	0.981024	1.15908	1.20523	0.164084	3L	4063975	4064551	577	+	12	12	13	15	11	23	FBtr0073205
FBgn0000451:E001	FBgn0000451	E001	17.3905	0.000392125	1.4985	0.220902	0.873399	1.28371	1.21912	-0.227308	3L	10190276	10190592	317	-	16	19	32	11	11	16	FBtr0331551; FBtr0076307; FBtr0339899; FBtr0076305
FBgn0000451:E002	FBgn0000451	E002	22.4933	0.000457535	0.402406	0.525849	0.978815	1.36732	1.35614	-0.0387964	3L	10190662	10191277	616	-	22	27	33	12	18	23	FBtr0331551; FBtr0076307; FBtr0339899; FBtr0076305
FBgn0000451:E003	FBgn0000451	E003	16.5285	0.000371343	0.0060867	0.937814	0.999791	1.22459	1.2502	0.0903179	3L	10191573	10191807	235	-	17	20	21	10	17	14	FBtr0331551; FBtr0076307; FBtr0339899; FBtr0076305
FBgn0000451:E004	FBgn0000451	E004	16.1615	0.000358184	0.555173	0.456212	0.967216	1.18787	1.27919	0.322243	3L	10193406	10194896	1491	-	17	14	22	14	12	18	FBtr0301385
FBgn0000451:E005	FBgn0000451	E005	16.1782	0.000355437	0.297605	0.585388	0.985476	1.23157	1.21912	-0.043977	3L	10194897	10194995	99	-	19	17	23	10	14	14	FBtr0301385; FBtr0076307; FBtr0339899; FBtr0076305
FBgn0000451:E006	FBgn0000451	E006	16.0649	0.000362485	0.577619	0.447247	0.965561	1.23842	1.20824	-0.106612	3L	10195443	10195709	267	-	13	19	28	11	13	13	FBtr0301385; FBtr0331551; FBtr0076307; FBtr0339899; FBtr0076305
FBgn0000451:E007	FBgn0000451	E007	15.9243	0.000356097	0.452983	0.500922	0.976345	1.23155	1.20824	-0.0823875	3L	10195819	10195971	153	-	16	15	28	11	11	15	FBtr0301385; FBtr0331551; FBtr0076307; FBtr0339899; FBtr0076305
FBgn0000451:E008	FBgn0000451	E008	10.026	0.000195581	1.74015	0.18712	NA	NA	NA	NA	3L	10195972	10195995	24	-	10	10	10	10	10	10	FBtr0339899
FBgn0000451:E009	FBgn0000451	E009	16.8391	0.000370766	0.00180097	0.96615	0.999791	1.23157	1.26008	0.100441	3L	10196208	10196443	236	-	18	17	24	11	12	19	FBtr0301385; FBtr0331551; FBtr0076307; FBtr0339899; FBtr0076305
FBgn0000451:E010	FBgn0000451	E010	10.8836	0.000222115	2.26149	0.132627	NA	NA	NA	NA	3L	10201403	10201525	123	-	11	11	10	10	10	13	FBtr0331551; FBtr0076307; FBtr0339899
FBgn0000451:E011	FBgn0000451	E011	13.7065	0.000303195	1.20236	0.272851	NA	NA	NA	NA	3L	10201658	10201837	180	-	15	13	15	12	15	12	FBtr0301385; FBtr0076305
FBgn0000454:E001	FBgn0000454	E001	125.323	0.00150603	6.07395	0.013719	0.314892	2.0587	2.14613	0.292757	3R	13782288	13782451	164	+	119	115	143	152	105	119	FBtr0082832; FBtr0082831
FBgn0000454:E002	FBgn0000454	E002	18.7796	0.000397323	0.208562	0.647897	0.990656	1.28021	1.31395	0.118062	3R	13782640	13782694	55	+	16	21	23	21	14	18	FBtr0082833
FBgn0000454:E003	FBgn0000454	E003	22.2866	0.000438749	0.123052	0.725748	0.993366	1.35557	1.379	0.0812984	3R	13782695	13782707	13	+	19	27	26	24	18	20	FBtr0082832; FBtr0082833
FBgn0000454:E004	FBgn0000454	E004	139.686	0.000299864	3.00591	0.0829613	0.688971	2.1234	2.17409	0.169596	3R	13782708	13782764	57	+	134	145	159	158	110	133	FBtr0082832; FBtr0082833; FBtr0082831
FBgn0000454:E005	FBgn0000454	E005	183.103	0.000309857	1.89747	0.168362	0.827995	2.24823	2.28291	0.11585	3R	13782765	13782841	77	+	167	205	213	210	149	157	FBtr0345229; FBtr0082832; FBtr0082833; FBtr0082831
FBgn0000454:E006	FBgn0000454	E006	435.076	0.000157515	0.167366	0.682464	0.991067	2.63617	2.6409	0.0157311	3R	13783817	13784093	277	+	398	536	500	453	327	400	FBtr0345229; FBtr0082832; FBtr0082833; FBtr0082831
FBgn0000454:E007	FBgn0000454	E007	336.134	0.000266004	2.30106	0.129286	0.78169	2.54059	2.50839	-0.107292	3R	13784161	13784259	99	+	323	438	389	330	254	285	FBtr0345229; FBtr0082832; FBtr0082833; FBtr0082831
FBgn0000454:E008	FBgn0000454	E008	1779.23	0.000280063	2.92177	0.0873919	0.698208	3.25478	3.24174	-0.0433446	3R	13784317	13785676	1360	+	1689	2134	2150	1741	1303	1672	FBtr0345229; FBtr0082832; FBtr0082833; FBtr0082831
FBgn0000455:E001	FBgn0000455	E001	410.497	0.000231615	1.52143	0.217404	0.871611	2.61022	2.6151	0.0162323	3R	12411809	12413555	1747	-	382	487	505	404	296	393	FBtr0082597; FBtr0344982
FBgn0000455:E002	FBgn0000455	E002	18.6161	0.000412322	1.51024	0.219102	0.872114	1.33087	1.23499	-0.336048	3R	12413556	12413759	204	-	18	22	29	12	14	17	FBtr0344982
FBgn0000459:E001	FBgn0000459	E001	17.755	0.000399694	1.07332	0.300196	0.924281	1.23298	1.31768	0.297164	X	16210598	16210773	176	-	14	21	20	24	13	15	FBtr0074250
FBgn0000459:E002	FBgn0000459	E002	140.791	0.00038772	0.790315	0.374005	0.944664	2.13886	2.16301	0.0808046	X	16210774	16213344	2571	-	121	175	171	149	99	132	FBtr0100384; FBtr0074250
FBgn0000459:E003	FBgn0000459	E003	122.17	0.000501294	3.29907	0.0693192	0.648701	2.10618	2.0641	-0.140947	X	16216251	16216746	496	-	107	153	173	95	97	110	FBtr0100384; FBtr0074250
FBgn0000459:E004	FBgn0000459	E004	12.389	0.000268584	1.21463	0.270418	NA	NA	NA	NA	X	16216747	16216750	4	-	13	12	12	11	12	14	FBtr0074250
FBgn0000463:E001	FBgn0000463	E001	202.754	0.0204535	1.3796	0.24017	0.889178	2.3321	2.26497	-0.224139	3R	19302731	19303427	697	-	161	262	331	143	108	218	FBtr0083739
FBgn0000463:E002	FBgn0000463	E002	299.99	0.000235591	5.95917	0.014641	0.328251	2.49534	2.44802	-0.157744	3R	19303428	19304462	1035	-	267	354	470	252	188	278	FBtr0083739; FBtr0304658
FBgn0000463:E003	FBgn0000463	E003	529.8	0.00409822	0.702554	0.401927	0.953073	2.71047	2.73441	0.0796622	3R	19304463	19306589	2127	-	434	641	725	539	400	454	FBtr0083739; FBtr0304658; FBtr0083740
FBgn0000463:E004	FBgn0000463	E004	42.8823	0.00217316	3.96471	0.0464635	0.561569	1.58502	1.69958	0.38946	3R	19308707	19308761	55	-	34	51	46	38	42	46	FBtr0083739; FBtr0304658; FBtr0083740
FBgn0000463:E005	FBgn0000463	E005	66.8045	0.00627451	0.612078	0.434006	0.962613	1.80842	1.85206	0.147144	3R	19311816	19312064	249	-	58	65	99	55	70	55	FBtr0083739; FBtr0304658; FBtr0083740
FBgn0000463:E006	FBgn0000463	E006	41.1162	0.000587772	0.406251	0.523879	0.978609	1.60706	1.64173	0.117964	3R	19316006	19316072	67	-	35	43	60	43	37	30	FBtr0083739; FBtr0304658; FBtr0083740
FBgn0000463:E007	FBgn0000463	E007	63.0389	0.0292699	0.0573594	0.810719	0.99685	1.79594	1.81194	0.0539876	3R	19319818	19320129	312	-	43	70	104	56	67	41	FBtr0083739; FBtr0304658; FBtr0083740
FBgn0000463:E008	FBgn0000463	E008	235.761	0.00451583	0.723006	0.39516	0.952782	2.35818	2.38693	0.0959154	3R	19325482	19326217	736	-	196	217	386	204	180	239	FBtr0083739; FBtr0304658; FBtr0083740
FBgn0000464:E001	FBgn0000464	E001	15.1797	0.000347466	0.00674593	0.93454	0.999791	1.20201	1.21374	0.0415376	2L	19586623	19587086	464	+	15	16	18	13	18	11	FBtr0331242
FBgn0000464:E002	FBgn0000464	E002	54.5822	0.00762931	0.0641024	0.800126	0.99685	1.7382	1.75281	0.0494115	2L	19587226	19587527	302	+	35	65	77	51	43	58	FBtr0331241
FBgn0000464:E003	FBgn0000464	E003	36.8993	0.00378272	0.943164	0.331466	0.935443	1.54866	1.61141	0.214099	2L	19600858	19600931	74	+	23	42	48	34	34	41	FBtr0331242; FBtr0331241
FBgn0000464:E004	FBgn0000464	E004	19.748	0.000556665	0.0869514	0.768089	0.995235	1.30501	1.33199	0.0941464	2L	19606569	19607081	513	+	16	18	29	20	14	22	FBtr0112800; FBtr0331240; FBtr0331239
FBgn0000464:E005	FBgn0000464	E005	14.8348	0.000327872	1.80422	0.179203	0.838389	1.13959	1.25975	0.426156	2L	19610610	19610799	190	+	13	15	14	19	12	16	FBtr0331240; FBtr0331239
FBgn0000464:E006	FBgn0000464	E006	18.3597	0.000414694	0.19676	0.657349	0.990656	1.29846	1.2684	-0.105346	2L	19610800	19611303	504	+	20	22	20	17	13	18	FBtr0331240
FBgn0000464:E007	FBgn0000464	E007	30.3688	0.00261484	1.56533	0.210887	0.865991	1.45338	1.53968	0.296119	2L	19611304	19611409	106	+	23	36	31	29	27	36	FBtr0331242; FBtr0331240; FBtr0331241; FBtr0331239
FBgn0000464:E008	FBgn0000464	E008	26.3035	0.00049091	1.54257	0.214236	0.869319	1.39363	1.48078	0.3005	2L	19611410	19611626	217	+	20	29	29	29	22	29	FBtr0305950; FBtr0081260; FBtr0331239; FBtr0331242; FBtr0331240; FBtr0331241
FBgn0000464:E009	FBgn0000464	E009	11.3088	0.000230176	0.0489678	0.824869	NA	NA	NA	NA	2L	19643331	19643372	42	+	10	12	14	12	10	10	FBtr0331242; FBtr0305950; FBtr0112800
FBgn0000464:E010	FBgn0000464	E010	10.6674	0.000212059	0.19057	0.662442	NA	NA	NA	NA	2L	19643373	19643376	4	+	10	11	12	11	10	10	FBtr0305950; FBtr0112800
FBgn0000464:E011	FBgn0000464	E011	16.47	0.00035808	2.44195	0.118129	0.759365	1.17634	1.30921	0.468278	2L	19644268	19644399	132	+	13	15	18	21	15	17	FBtr0112800; FBtr0305950; FBtr0081260; FBtr0331239; FBtr0331242; FBtr0331240; FBtr0331241
FBgn0000464:E012	FBgn0000464	E012	15.4715	0.000336588	0.00981442	0.921084	0.99917	1.21024	1.22334	0.0463411	2L	19644474	19644635	162	+	14	17	19	16	13	14	FBtr0112800; FBtr0305950; FBtr0081260; FBtr0331239; FBtr0331242; FBtr0331240; FBtr0331241
FBgn0000464:E013	FBgn0000464	E013	13.5802	0.0189288	0.273723	0.600845	NA	NA	NA	NA	2L	19691018	19691197	180	+	17	11	13	12	16	12	FBtr0112800; FBtr0305950; FBtr0081260; FBtr0331239; FBtr0331242; FBtr0331240; FBtr0331241
FBgn0000464:E014	FBgn0000464	E014	15.8703	0.000379816	0.540152	0.46237	0.968698	1.19363	1.25976	0.233569	2L	19701224	19701460	237	+	15	16	17	14	20	13	FBtr0112800; FBtr0305950; FBtr0081260; FBtr0331239; FBtr0331242; FBtr0331240; FBtr0331241
FBgn0000464:E015	FBgn0000464	E015	15.4954	0.000344341	0.279394	0.597099	0.987309	1.23402	1.19388	-0.142031	2L	19701522	19701668	147	+	15	18	20	12	16	12	FBtr0112800; FBtr0305950; FBtr0081260; FBtr0331239; FBtr0331242; FBtr0331240; FBtr0331241
FBgn0000464:E016	FBgn0000464	E016	19.972	0.000422698	0.0423487	0.836956	0.997966	1.31156	1.33198	0.0712339	2L	19701750	19702025	276	+	20	21	23	23	15	18	FBtr0112800; FBtr0305950; FBtr0081260; FBtr0331239; FBtr0331242; FBtr0331240; FBtr0331241
FBgn0000464:E017	FBgn0000464	E017	15.0102	0.000330255	0.153405	0.695303	0.992789	1.18507	1.22334	0.135595	2L	19702026	19702034	9	+	15	15	17	15	13	15	FBtr0112800; FBtr0081260; FBtr0305950
FBgn0000464:E018	FBgn0000464	E018	12.1401	0.000253751	0.0213231	0.883902	NA	NA	NA	NA	2L	19702327	19702350	24	+	11	13	15	13	10	11	FBtr0331240; FBtr0331239
FBgn0000464:E019	FBgn0000464	E019	13.5102	0.000294268	0.209797	0.646927	NA	NA	NA	NA	2L	19714889	19714989	101	+	15	15	16	12	13	10	FBtr0112800; FBtr0305950; FBtr0081260; FBtr0331239; FBtr0331242; FBtr0331240; FBtr0331241
FBgn0000464:E020	FBgn0000464	E020	14.1247	0.000306519	0.39515	0.529605	NA	NA	NA	NA	2L	19715761	19715953	193	+	14	15	20	13	12	11	FBtr0112800; FBtr0305950; FBtr0081260; FBtr0331239; FBtr0331242; FBtr0331240; FBtr0331241
FBgn0000464:E021	FBgn0000464	E021	14.1575	0.000307913	0.000817972	0.977183	NA	NA	NA	NA	2L	19717059	19717209	151	+	14	15	17	14	14	11	FBtr0112800; FBtr0305950; FBtr0081260; FBtr0331239; FBtr0331242; FBtr0331240; FBtr0331241
FBgn0000464:E022	FBgn0000464	E022	14.1796	0.000314771	0.000809434	0.977303	NA	NA	NA	NA	2L	19717318	19717454	137	+	13	19	14	14	13	12	FBtr0112800; FBtr0305950; FBtr0081260; FBtr0331239; FBtr0331242; FBtr0331240; FBtr0331241
FBgn0000464:E023	FBgn0000464	E023	12.1736	0.000258124	0.37971	0.537758	NA	NA	NA	NA	2L	19719703	19719708	6	+	13	12	12	15	11	10	FBtr0112800; FBtr0081260
FBgn0000464:E024	FBgn0000464	E024	14.6141	0.000332569	2.09565	0.147719	0.804441	1.12989	1.25974	0.460889	2L	19719709	19719999	291	+	13	13	15	23	12	12	FBtr0112800; FBtr0081260; FBtr0331239
FBgn0000464:E025	FBgn0000464	E025	12.0147	0.00025237	0.242337	0.622523	NA	NA	NA	NA	2L	19725895	19726034	140	+	12	13	12	13	12	10	FBtr0112800; FBtr0305950; FBtr0081260; FBtr0331239; FBtr0331242; FBtr0331240; FBtr0331241
FBgn0000464:E026	FBgn0000464	E026	61.6731	0.0264887	1.58418	0.208159	0.864926	1.73261	1.86115	0.433939	2L	19726131	19729472	3342	+	60	52	62	95	61	41	FBtr0112800; FBtr0305950; FBtr0081260; FBtr0331239; FBtr0331242; FBtr0331240; FBtr0331241
FBgn0000464:E027	FBgn0000464	E027	25.7219	0.00471298	0.484685	0.486308	0.973052	1.39895	1.45878	0.206456	2L	19729539	19729649	111	+	26	24	29	39	20	17	FBtr0112800; FBtr0305950; FBtr0081260; FBtr0331239; FBtr0331242; FBtr0331240; FBtr0331241
FBgn0000464:E028	FBgn0000464	E028	32.8299	0.00210883	0.339476	0.560132	0.981611	1.51002	1.5529	0.14678	2L	19729720	19730025	306	+	30	33	40	46	30	19	FBtr0112800; FBtr0305950; FBtr0081260; FBtr0331239; FBtr0331242; FBtr0331240; FBtr0331241
FBgn0000464:E029	FBgn0000464	E029	155.639	0.00265127	7.93921	0.00483749	0.170056	2.23453	2.14438	-0.301419	2L	19730094	19731561	1468	+	122	196	244	157	121	101	FBtr0112800; FBtr0305950; FBtr0081260; FBtr0331239; FBtr0331242; FBtr0331240; FBtr0331241
FBgn0000464:E030	FBgn0000464	E030	70.156	0.000428216	18.1137	2.08103e-05	0.0029453	1.92335	1.74984	-0.584951	2L	19731562	19732069	508	+	70	96	106	58	56	37	FBtr0331242; FBtr0112800
FBgn0000473:E001	FBgn0000473	E001	10.5313	0.000211486	0.0250632	0.87421	NA	NA	NA	NA	2R	6779749	6780261	513	-	10	12	10	10	10	11	FBtr0086133
FBgn0000473:E002	FBgn0000473	E002	11.5584	0.000243062	0.0250549	0.87423	NA	NA	NA	NA	2R	6780331	6781491	1161	-	12	14	10	10	10	13	FBtr0086133
FBgn0000477:E001	FBgn0000477	E001	19.6206	0.000454342	1.08468	0.297652	0.92283	1.33481	1.26524	-0.243311	3R	18019375	18019516	142	+	10	10	23	26	22	27	FBtr0083538
FBgn0000477:E002	FBgn0000477	E002	49.9906	0.00054956	1.08595	0.29737	0.922636	1.66325	1.69287	0.100509	3R	18020076	18021161	1086	+	14	12	68	78	57	73	FBtr0083538
FBgn0000479:E001	FBgn0000479	E001	23.9912	0.000457032	0.13383	0.714494	0.993366	1.41954	1.36352	-0.193978	X	3176440	3176685	246	+	18	18	23	33	27	25	FBtr0070509; FBtr0333316; FBtr0333317; FBtr0333315
FBgn0000479:E002	FBgn0000479	E002	15.2621	0.0178622	0.993713	0.318837	0.929631	1.18008	1.20674	0.094609	X	3189534	3189811	278	+	10	12	11	16	16	26	FBtr0333316; FBtr0333317; FBtr0333315
FBgn0000479:E003	FBgn0000479	E003	14.6904	0.000320916	1.95271	0.162295	0.823824	1.15474	1.19913	0.15796	X	3189812	3190576	765	+	10	10	11	22	16	19	FBtr0333317; FBtr0333315
FBgn0000479:E004	FBgn0000479	E004	10.8514	0.000217454	0.365814	0.545295	NA	NA	NA	NA	X	3244735	3244854	120	+	10	10	10	13	12	10	FBtr0070509; FBtr0333315
FBgn0000479:E005	FBgn0000479	E005	19.6067	0.000429078	5.00562	0.0252651	0.429676	1.23753	1.33318	0.335181	X	3245073	3246195	1123	+	12	13	13	24	28	27	FBtr0070509; FBtr0333316; FBtr0333317; FBtr0333315
FBgn0000479:E006	FBgn0000479	E006	13.9087	0.000311326	0.53257	0.465528	NA	NA	NA	NA	X	3246295	3246685	391	+	10	12	10	15	20	16	FBtr0070509; FBtr0333316; FBtr0333317; FBtr0333315
FBgn0000479:E007	FBgn0000479	E007	12.6845	0.00027306	0.755541	0.384728	NA	NA	NA	NA	X	3256068	3256211	144	+	12	14	10	17	11	12	FBtr0070519; FBtr0070511; FBtr0070512; FBtr0070513; FBtr0070515; FBtr0333312
FBgn0000479:E008	FBgn0000479	E008	10.3617	0.000203219	1.44652	0.229087	NA	NA	NA	NA	X	3256287	3256317	31	+	11	10	10	11	10	10	FBtr0333312
FBgn0000479:E009	FBgn0000479	E009	12.1828	0.000258169	0.510344	0.47499	NA	NA	NA	NA	X	3258611	3258613	3	+	11	13	10	16	10	13	FBtr0333312; FBtr0070511; FBtr0070515; FBtr0070519
FBgn0000479:E010	FBgn0000479	E010	13.4625	0.000318106	0.132576	0.715776	NA	NA	NA	NA	X	3258614	3258878	265	+	11	13	12	22	10	13	FBtr0070519; FBtr0070511; FBtr0070512; FBtr0070513; FBtr0070515; FBtr0333312
FBgn0000479:E011	FBgn0000479	E011	12.5032	0.000266861	0.547436	0.459367	NA	NA	NA	NA	X	3279947	3281155	1209	+	11	11	13	15	10	15	FBtr0070519; FBtr0070511; FBtr0070512; FBtr0070513; FBtr0070515; FBtr0333312
FBgn0000479:E012	FBgn0000479	E012	25.6019	0.000751512	0.310361	0.577459	0.983385	1.44024	1.39644	-0.151283	X	3289381	3290291	911	+	15	21	26	36	35	21	FBtr0333313
FBgn0000479:E013	FBgn0000479	E013	10.3638	0.000203432	1.44616	0.229146	NA	NA	NA	NA	X	3291010	3291113	104	+	10	11	10	10	11	10	FBtr0333314
FBgn0000479:E014	FBgn0000479	E014	10.5351	0.000208882	1.17742	0.277883	NA	NA	NA	NA	X	3291114	3291243	130	+	10	11	10	10	12	10	FBtr0333313; FBtr0333314
FBgn0000479:E015	FBgn0000479	E015	10.864	0.000218652	1.22369	0.268637	NA	NA	NA	NA	X	3291244	3291871	628	+	10	11	11	10	12	11	FBtr0333313; FBtr0333314; FBtr0070517
FBgn0000479:E016	FBgn0000479	E016	10.1972	0.000198446	1.13108	0.287546	NA	NA	NA	NA	X	3291872	3291877	6	+	10	10	10	10	11	10	FBtr0333313; FBtr0333314
FBgn0000479:E017	FBgn0000479	E017	14.7756	0.000428136	0.0887996	0.765709	0.995121	1.21545	1.16191	-0.190179	X	3293600	3295280	1681	+	13	12	11	14	17	21	FBtr0333312; FBtr0070519
FBgn0000479:E018	FBgn0000479	E018	12.2373	0.000264613	2.75708	0.0968247	NA	NA	NA	NA	X	3295281	3295383	103	+	15	13	10	12	11	12	FBtr0333312; FBtr0070519; FBtr0070518
FBgn0000479:E019	FBgn0000479	E019	13.5644	0.000296495	2.21531	0.136647	NA	NA	NA	NA	X	3295384	3295453	70	+	15	14	12	13	14	13	FBtr0333312; FBtr0070518
FBgn0000479:E020	FBgn0000479	E020	12.5318	0.000268713	3.63483	0.0565823	NA	NA	NA	NA	X	3313500	3314178	679	+	14	12	14	11	14	10	FBtr0070519
FBgn0000479:E021	FBgn0000479	E021	12.508	0.000264436	2.0739	0.149838	NA	NA	NA	NA	X	3314179	3314608	430	+	11	13	14	12	13	12	FBtr0070519; FBtr0070520
FBgn0000479:E022	FBgn0000479	E022	13.5243	0.000292422	0.131903	0.716467	NA	NA	NA	NA	X	3321041	3321217	177	+	11	12	13	15	17	13	FBtr0070518; FBtr0070519; FBtr0070509; FBtr0070511; FBtr0070512; FBtr0070513; FBtr0070515; FBtr0070517; FBtr0070520; FBtr0333312; FBtr0333313; FBtr0333316; FBtr0333317; FBtr0333314; FBtr0333315
FBgn0000479:E023	FBgn0000479	E023	11.8629	0.000248059	0.473202	0.491518	NA	NA	NA	NA	X	3325927	3325965	39	+	11	12	10	14	14	10	FBtr0070518; FBtr0070509; FBtr0070511; FBtr0070513; FBtr0070515; FBtr0070517; FBtr0333312; FBtr0333313; FBtr0333316; FBtr0333317; FBtr0333314; FBtr0333315
FBgn0000479:E024	FBgn0000479	E024	10.026	0.000193098	1.39921	0.236855	NA	NA	NA	NA	X	3329407	3329844	438	+	10	10	10	10	10	10	FBtr0070521
FBgn0000479:E025	FBgn0000479	E025	12.6755	0.00027054	0.754981	0.384904	NA	NA	NA	NA	X	3332442	3332546	105	+	11	13	12	15	15	10	FBtr0070518; FBtr0070519; FBtr0070509; FBtr0070511; FBtr0070512; FBtr0070513; FBtr0070521; FBtr0070515; FBtr0070517; FBtr0070520; FBtr0333312; FBtr0333313; FBtr0333316; FBtr0333317; FBtr0333314; FBtr0333315
FBgn0000479:E026	FBgn0000479	E026	10.3495	0.000202498	2.12815	0.144615	NA	NA	NA	NA	X	3333870	3334144	275	+	10	11	11	10	10	10	FBtr0070522
FBgn0000479:E027	FBgn0000479	E027	10.8627	0.000218232	1.22401	0.268576	NA	NA	NA	NA	X	3334145	3334150	6	+	10	12	10	11	12	10	FBtr0070518; FBtr0070519; FBtr0070509; FBtr0070511; FBtr0070512; FBtr0070513; FBtr0070521; FBtr0070520; FBtr0070517; FBtr0333312; FBtr0333313; FBtr0070522; FBtr0333316; FBtr0333317; FBtr0333314; FBtr0333315
FBgn0000479:E028	FBgn0000479	E028	13.0178	0.00028157	0.0669157	0.795882	NA	NA	NA	NA	X	3334151	3334331	181	+	10	12	10	18	17	11	FBtr0070518; FBtr0070519; FBtr0070509; FBtr0070511; FBtr0070512; FBtr0070513; FBtr0070521; FBtr0070515; FBtr0070520; FBtr0070522; FBtr0333312; FBtr0333313; FBtr0070517; FBtr0333316; FBtr0333317; FBtr0333314; FBtr0333315
FBgn0000479:E029	FBgn0000479	E029	13.0246	0.000281355	0.187496	0.665009	NA	NA	NA	NA	X	3334555	3334648	94	+	11	11	13	14	17	12	FBtr0070518; FBtr0070519; FBtr0070509; FBtr0070511; FBtr0070512; FBtr0070513; FBtr0070521; FBtr0070515; FBtr0070520; FBtr0070522; FBtr0333312; FBtr0333313; FBtr0070517; FBtr0333316; FBtr0333317; FBtr0333314; FBtr0333315
FBgn0000479:E030	FBgn0000479	E030	19.1335	0.000416106	0.535808	0.464175	0.968922	1.30701	1.28321	-0.0832825	X	3337242	3337582	341	+	13	13	19	28	24	18	FBtr0070518; FBtr0070519; FBtr0070509; FBtr0070511; FBtr0070512; FBtr0070513; FBtr0070521; FBtr0070515; FBtr0070520; FBtr0070522; FBtr0333312; FBtr0333313; FBtr0070517; FBtr0333316; FBtr0333317; FBtr0333314; FBtr0333315
FBgn0000479:E031	FBgn0000479	E031	20.0687	0.000452302	0.195762	0.658164	0.990656	1.34223	1.29481	-0.165472	X	3337689	3337953	265	+	11	16	22	31	20	21	FBtr0070518; FBtr0070519; FBtr0070509; FBtr0070511; FBtr0070512; FBtr0070513; FBtr0070521; FBtr0070515; FBtr0070520; FBtr0070522; FBtr0333312; FBtr0333313; FBtr0070517; FBtr0333316; FBtr0333317; FBtr0333314; FBtr0333315
FBgn0000479:E032	FBgn0000479	E032	19.3228	0.000879269	0.0199013	0.887813	0.998594	1.35064	1.259	-0.320332	X	3338026	3338140	115	+	12	24	14	28	20	18	FBtr0070518; FBtr0070519; FBtr0070509; FBtr0070511; FBtr0070512; FBtr0070513; FBtr0070521; FBtr0070515; FBtr0070520; FBtr0070522; FBtr0333312; FBtr0333313; FBtr0070517; FBtr0333316; FBtr0333317; FBtr0333314; FBtr0333315
FBgn0000479:E033	FBgn0000479	E033	22.4755	0.00580999	0.681357	0.40912	0.954994	1.36703	1.35321	-0.0479905	X	3338215	3338377	163	+	15	22	15	39	18	26	FBtr0070518; FBtr0070519; FBtr0070509; FBtr0070511; FBtr0070512; FBtr0070513; FBtr0070521; FBtr0070515; FBtr0070520; FBtr0070522; FBtr0333312; FBtr0333313; FBtr0070517; FBtr0333316; FBtr0333317; FBtr0333314; FBtr0333315
FBgn0000479:E034	FBgn0000479	E034	29.6627	0.00565699	1.19547	0.274229	0.910076	1.47841	1.47458	-0.0131802	X	3338448	3338816	369	+	15	20	33	49	30	32	FBtr0070518; FBtr0070519; FBtr0070509; FBtr0070511; FBtr0070512; FBtr0070513; FBtr0070521; FBtr0070515; FBtr0070520; FBtr0070522; FBtr0333312; FBtr0333313; FBtr0070517; FBtr0333316; FBtr0333317; FBtr0333314; FBtr0333315
FBgn0000479:E035	FBgn0000479	E035	22.2392	0.000754706	0.746561	0.387567	0.950201	1.36686	1.34859	-0.0634784	X	3338970	3339327	358	+	13	13	26	33	26	23	FBtr0070518; FBtr0070519; FBtr0070509; FBtr0070511; FBtr0070512; FBtr0070513; FBtr0070521; FBtr0070515; FBtr0070520; FBtr0070522; FBtr0333312; FBtr0333313; FBtr0070517; FBtr0333316; FBtr0333317; FBtr0333314; FBtr0333315
FBgn0000479:E036	FBgn0000479	E036	50.9784	0.000471573	12.9638	0.000317569	0.0251795	1.64182	1.73677	0.322016	X	3339328	3343767	4440	+	24	34	42	78	62	66	FBtr0070519; FBtr0333312; FBtr0333313; FBtr0333316; FBtr0333317; FBtr0333314; FBtr0333315
FBgn0000482:E001	FBgn0000482	E001	29.3969	0.000511356	0.0672673	0.795358	0.99685	1.47115	1.48706	0.0546441	X	1665052	1665411	360	+	31	42	26	30	20	27	FBtr0070269
FBgn0000482:E002	FBgn0000482	E002	65.2519	0.000435125	0.145685	0.702694	0.992991	1.82321	1.80782	-0.0519204	X	1665474	1666132	659	+	70	95	62	65	49	50	FBtr0070269
FBgn0000482:E003	FBgn0000482	E003	127.253	0.000458607	0.0137663	0.906599	0.998594	2.10461	2.10147	-0.0104909	X	1666187	1667612	1426	+	146	169	122	126	115	84	FBtr0070269
FBgn0000482:E004	FBgn0000482	E004	40.8498	0.00048252	5.66111e-05	0.993997	0.999888	1.61732	1.61795	0.00212126	X	1667674	1667825	152	+	46	52	42	44	30	31	FBtr0070269
FBgn0000482:E005	FBgn0000482	E005	57.1521	0.000910559	0.113132	0.736606	0.993434	1.75397	1.76957	0.0527279	X	1667888	1668451	564	+	68	70	55	73	35	42	FBtr0070269
FBgn0000489:E001	FBgn0000489	E001	10.7017	0.000215179	0.423322	0.515284	NA	NA	NA	NA	3L	15925805	15926000	196	-	10	12	10	10	12	10	FBtr0075529
FBgn0000489:E002	FBgn0000489	E002	13.2362	0.00029008	0.0187417	0.89111	NA	NA	NA	NA	3L	15926001	15926336	336	-	15	15	12	11	15	11	FBtr0075528; FBtr0075529
FBgn0000489:E003	FBgn0000489	E003	12.5621	0.000271018	0.0104766	0.918474	NA	NA	NA	NA	3L	15927065	15927142	78	-	14	15	11	11	13	11	FBtr0075528; FBtr0075529
FBgn0000489:E004	FBgn0000489	E004	12.5463	0.000269054	0.394467	0.529961	NA	NA	NA	NA	3L	15927736	15927917	182	-	15	15	13	10	12	10	FBtr0075528; FBtr0075529
FBgn0000489:E005	FBgn0000489	E005	11.4917	0.000238533	0.00226895	0.962008	NA	NA	NA	NA	3L	15927978	15928223	246	-	12	11	14	12	10	10	FBtr0075528; FBtr0075529
FBgn0000489:E006	FBgn0000489	E006	10.8324	0.000218734	0.0717204	0.788848	NA	NA	NA	NA	3L	15928289	15928398	110	-	11	10	13	11	10	10	FBtr0075528; FBtr0075529
FBgn0000489:E007	FBgn0000489	E007	11.0308	0.000224488	0.0121992	0.912053	NA	NA	NA	NA	3L	15928760	15928928	169	-	13	11	12	10	10	10	FBtr0075528; FBtr0075529
FBgn0000489:E008	FBgn0000489	E008	10.8739	0.000220048	7.08002e-05	0.993286	NA	NA	NA	NA	3L	15946908	15947579	672	-	13	11	11	10	10	10	FBtr0075528; FBtr0075529
FBgn0000489:E009	FBgn0000489	E009	15.2224	0.0367716	0.868013	0.351506	0.938381	NA	NA	NA	3L	15952102	15952993	892	-	15	12	29	12	12	12	FBtr0075529
FBgn0000489:E010	FBgn0000489	E010	10.026	0.000194096	0.394992	0.529687	NA	NA	NA	NA	3L	15954525	15954587	63	-	10	10	10	10	10	10	FBtr0075528
FBgn0000489:E011	FBgn0000489	E011	10.026	0.000194096	0.394992	0.529687	NA	NA	NA	NA	3L	15954651	15954797	147	-	10	10	10	10	10	10	FBtr0075528
FBgn0000490:E001	FBgn0000490	E001	21.244	0.000905952	5.57118	0.0182584	0.368304	1.4343	1.24797	-0.648788	2L	2428372	2429050	679	+	22	19	36	16	16	19	FBtr0077771
FBgn0000490:E002	FBgn0000490	E002	12.3484	0.000270796	0.0827116	0.773656	NA	NA	NA	NA	2L	2450193	2450325	133	+	14	12	12	15	11	10	FBtr0077772
FBgn0000490:E003	FBgn0000490	E003	173.194	0.000647501	9.57942	0.00196771	0.0964465	2.20621	2.27466	0.228709	2L	2451229	2452414	1186	+	125	156	189	231	195	146	FBtr0077773
FBgn0000490:E004	FBgn0000490	E004	14.8295	0.000323556	0.0684117	0.793664	0.99685	1.1938	1.2058	0.0425402	2L	2454737	2454908	172	+	13	14	16	17	15	14	FBtr0077775
FBgn0000490:E005	FBgn0000490	E005	130.893	0.00188612	0.0281781	0.866691	0.998594	2.12797	2.11382	-0.047367	2L	2455057	2455938	882	+	113	136	143	147	145	102	FBtr0077775; FBtr0077771; FBtr0077773; FBtr0077772
FBgn0000490:E006	FBgn0000490	E006	388.273	0.00372018	1.21109	0.271117	0.908801	2.60794	2.57411	-0.112655	2L	2457662	2459823	2162	+	281	408	506	414	357	372	FBtr0077775; FBtr0077771; FBtr0077773; FBtr0077772
FBgn0000492:E001	FBgn0000492	E001	22.8256	0.00047931	1.02894	0.310407	0.928058	1.40389	1.35128	-0.182414	3R	29556386	29557845	1460	+	21	23	26	24	23	20	FBtr0085441
FBgn0000492:E002	FBgn0000492	E002	25.553	0.000505954	1.02823	0.310575	0.928058	1.39792	1.44554	0.164395	3R	29564153	29565244	1092	+	25	23	21	34	25	25	FBtr0085441
FBgn0000497:E001	FBgn0000497	E001	160.636	0.00673713	4.29636	0.0381941	0.517311	2.25769	2.14264	-0.384629	2L	640013	640305	293	-	147	178	265	145	87	148	FBtr0078045
FBgn0000497:E002	FBgn0000497	E002	674.505	0.0016305	15.3679	8.84805e-05	0.00951603	2.86627	2.78147	-0.282103	2L	640306	644314	4009	-	658	724	1020	642	458	564	FBtr0343249; FBtr0078045
FBgn0000497:E003	FBgn0000497	E003	65.7806	0.00217159	0.0466647	0.828972	0.997966	1.8373	1.80743	-0.100733	2L	644437	645716	1280	-	73	60	88	61	56	57	FBtr0343249; FBtr0078045
FBgn0000497:E004	FBgn0000497	E004	30.4528	0.000536557	0.243785	0.621485	0.989354	1.49209	1.50333	0.0385633	2L	647989	648361	373	-	26	36	36	31	25	29	FBtr0343249; FBtr0078045
FBgn0000497:E005	FBgn0000497	E005	25.4644	0.000485613	1.18181	0.276987	0.911179	1.39654	1.45078	0.187231	2L	648479	648886	408	-	23	26	29	29	26	20	FBtr0343249; FBtr0078045
FBgn0000497:E006	FBgn0000497	E006	30.269	0.000579003	6.10565	0.013475	0.312256	1.42748	1.5633	0.466145	2L	648991	649765	775	-	25	27	32	41	34	23	FBtr0343249; FBtr0078045
FBgn0000497:E007	FBgn0000497	E007	34.5689	0.00185678	8.95983	0.00275981	0.119436	1.46985	1.6345	0.562835	2L	649934	650293	360	-	18	33	42	54	32	30	FBtr0343249; FBtr0078045
FBgn0000497:E008	FBgn0000497	E008	36.2768	0.000910164	5.25169	0.0219254	0.405215	1.51699	1.63096	0.389021	2L	652786	653288	503	-	21	39	44	50	35	30	FBtr0343249; FBtr0078045
FBgn0000497:E009	FBgn0000497	E009	37.5879	0.000549829	1.32419	0.249841	0.896195	1.56673	1.61214	0.154855	2L	654247	654700	454	-	30	36	51	50	35	25	FBtr0343249; FBtr0078045
FBgn0000497:E010	FBgn0000497	E010	42.3608	0.00392416	1.8909	0.169101	0.828279	1.60476	1.6727	0.231002	2L	655274	655866	593	-	42	38	48	60	37	30	FBtr0343249; FBtr0078045
FBgn0000497:E011	FBgn0000497	E011	96.5218	0.000346259	7.45611	0.00632214	0.203329	1.95234	2.02951	0.258991	2L	656712	657384	673	-	80	81	128	109	90	93	FBtr0343249; FBtr0078045
FBgn0000497:E012	FBgn0000497	E012	390.308	0.00227739	1.3882	0.23871	0.887543	2.58872	2.59732	0.0286721	2L	705871	707867	1997	-	326	371	570	452	349	288	FBtr0343249; FBtr0078045
FBgn0000497:E013	FBgn0000497	E013	170.181	0.000447976	7.63748	0.00571678	0.19034	2.2084	2.26308	0.182704	2L	714275	714983	709	-	128	160	236	191	167	144	FBtr0343249; FBtr0078045
FBgn0000499:E001	FBgn0000499	E001	94.3763	NA	NA	NA	NA	NA	NA	NA	X	11355881	11358724	2844	+	92	101	125	84	71	94	FBtr0073454
FBgn0000500:E001	FBgn0000500	E001	19.3983	NA	NA	NA	NA	NA	NA	NA	3R	4189692	4190260	569	-	10	11	11	46	29	10	FBtr0078989
FBgn0000504:E001	FBgn0000504	E001	63.1633	0.000445855	5.1133	0.0237431	0.420733	1.75765	1.85584	0.331359	3R	7924323	7925360	1038	-	52	69	93	64	48	55	FBtr0330073; FBtr0081759; FBtr0330074
FBgn0000504:E002	FBgn0000504	E002	10.6907	0.000217026	3.48582	0.0618967	NA	NA	NA	NA	3R	7930171	7930687	517	-	11	10	11	11	10	11	FBtr0330073; FBtr0081759; FBtr0330074
FBgn0000504:E003	FBgn0000504	E003	16.8733	0.000377909	6.65007	0.00991521	0.265936	1.15048	1.36232	0.745503	3R	7931168	7934481	3314	-	10	15	25	21	13	18	FBtr0339710
FBgn0000504:E004	FBgn0000504	E004	69.4082	0.000407858	7.22484	0.00719014	0.221255	1.87414	1.77428	-0.336786	3R	7934482	7935653	1172	-	69	98	114	53	32	53	FBtr0339710; FBtr0081761; FBtr0081760
FBgn0000504:E005	FBgn0000504	E005	17.6159	0.000384419	1.4892	0.222341	0.873721	1.21767	1.32043	0.360818	3R	7935768	7935905	138	-	15	21	23	17	15	15	FBtr0081760; FBtr0081761; FBtr0081759; FBtr0339710; FBtr0330073; FBtr0330074
FBgn0000504:E006	FBgn0000504	E006	55.6626	0.000481578	6.50546	0.0107544	0.277151	1.78284	1.67377	-0.369273	3R	7959752	7961122	1371	-	53	85	89	42	23	44	FBtr0081760; FBtr0081761; FBtr0081759; FBtr0339710; FBtr0330073; FBtr0330074
FBgn0000504:E007	FBgn0000504	E007	18.1468	0.00040714	0.941047	0.332009	0.935603	1.23795	1.32042	0.289183	3R	7962230	7962786	557	-	20	20	22	19	12	16	FBtr0330073; FBtr0081761
FBgn0000504:E008	FBgn0000504	E008	66.3109	0.000459838	0.391415	0.531557	0.979257	1.82576	1.80708	-0.0629899	3R	7966463	7967408	946	-	56	87	108	47	43	59	FBtr0339710; FBtr0081760; FBtr0081759; FBtr0330074
FBgn0000520:E001	FBgn0000520	E001	49.0565	0.000461545	0.44623	0.504131	0.976784	1.68463	1.71429	0.100539	X	2727698	2728263	566	+	41	56	50	49	44	54	FBtr0070487
FBgn0000520:E002	FBgn0000520	E002	63.0932	0.000533886	0.680877	0.409285	0.955071	1.82232	1.79106	-0.105479	X	2728545	2728934	390	+	58	74	71	69	41	66	FBtr0070487
FBgn0000520:E003	FBgn0000520	E003	108.244	0.000433184	0.0373792	0.846695	0.99799	2.03479	2.03946	0.0156482	X	2728997	2730042	1046	+	105	129	99	98	96	120	FBtr0070487
FBgn0000524:E001	FBgn0000524	E001	140.45	0.000356044	0.128335	0.720164	0.993366	2.13972	2.15271	0.0434629	X	6533999	6534901	903	+	146	175	168	143	106	106	FBtr0070914
FBgn0000524:E002	FBgn0000524	E002	260.311	0.000741827	0.0055583	0.94057	0.999791	2.41123	2.41254	0.0043801	X	6535521	6536804	1284	+	270	322	325	258	205	185	FBtr0070914
FBgn0000524:E003	FBgn0000524	E003	85.8429	0.000389362	1.38075	0.239974	0.888886	1.95046	1.90805	-0.14255	X	6536867	6537009	143	+	88	121	106	78	65	58	FBtr0070914
FBgn0000524:E004	FBgn0000524	E004	506.511	0.0033184	0.142763	0.70555	0.992991	2.69688	2.70468	0.0259692	X	6537078	6538575	1498	+	420	675	685	536	358	381	FBtr0070914
FBgn0000527:E001	FBgn0000527	E001	10.6801	0.000214432	0.050444	0.822292	NA	NA	NA	NA	3R	21229839	21230366	528	-	10	10	10	13	11	10	FBtr0084106
FBgn0000527:E002	FBgn0000527	E002	10.026	0.000194338	0.092512	0.761008	NA	NA	NA	NA	3R	21230423	21230598	176	-	10	10	10	10	10	10	FBtr0084106
FBgn0000527:E003	FBgn0000527	E003	10.026	0.000194338	0.092512	0.761008	NA	NA	NA	NA	3R	21230660	21230750	91	-	10	10	10	10	10	10	FBtr0084106
FBgn0000527:E004	FBgn0000527	E004	11.0532	0.000227916	0.229387	0.631979	NA	NA	NA	NA	3R	21230817	21231588	772	-	10	10	10	10	16	10	FBtr0084106
FBgn0000527:E005	FBgn0000527	E005	10.3684	0.000204884	0.00131467	0.971076	NA	NA	NA	NA	3R	21231676	21231843	168	-	10	10	10	10	12	10	FBtr0084106
FBgn0000527:E006	FBgn0000527	E006	10.8447	0.000220251	0.00705017	0.933084	NA	NA	NA	NA	3R	21231910	21233033	1124	-	11	10	10	14	10	10	FBtr0084106
FBgn0000527:E007	FBgn0000527	E007	10.1869	0.000199264	0.0286548	0.865579	NA	NA	NA	NA	3R	21236895	21237177	283	-	10	10	10	11	10	10	FBtr0084106
FBgn0000529:E001	FBgn0000529	E001	10.6858	0.000214572	0.0176607	0.894278	NA	NA	NA	NA	2L	19765776	19766284	509	-	10	11	10	12	11	10	FBtr0089320
FBgn0000529:E002	FBgn0000529	E002	10.5294	0.00021018	0.000168872	0.989632	NA	NA	NA	NA	2L	19766285	19766628	344	-	10	10	10	11	12	10	FBtr0089320; FBtr0343855
FBgn0000529:E003	FBgn0000529	E003	10.3582	0.000204807	0.0147585	0.903307	NA	NA	NA	NA	2L	19767048	19767350	303	-	10	10	10	11	11	10	FBtr0089320; FBtr0343855
FBgn0000529:E004	FBgn0000529	E004	11.1847	0.00022963	0.000159562	0.989922	NA	NA	NA	NA	2L	19767740	19768014	275	-	10	12	10	13	12	10	FBtr0089320; FBtr0343855
FBgn0000529:E005	FBgn0000529	E005	11.4964	0.000240044	0.0604599	0.805771	NA	NA	NA	NA	2L	19768487	19769067	581	-	10	12	10	16	11	10	FBtr0089320; FBtr0343855
FBgn0000533:E001	FBgn0000533	E001	84.7002	0.000742796	7.85396	0.00507096	0.175125	1.88318	1.98083	0.328238	3R	15328729	15328993	265	+	102	86	78	101	55	85	FBtr0334588; FBtr0083083
FBgn0000533:E002	FBgn0000533	E002	13.5119	0.000292728	0.96065	0.327023	NA	NA	NA	NA	3R	15329083	15329179	97	+	16	12	15	15	12	11	FBtr0334588
FBgn0000533:E003	FBgn0000533	E003	159.823	0.000376411	0.187969	0.664613	0.990656	2.19873	2.20343	0.0156918	3R	15329180	15329566	387	+	198	167	189	152	116	136	FBtr0334588; FBtr0083083
FBgn0000533:E004	FBgn0000533	E004	276.163	0.00216938	5.19871	0.0226036	0.411104	2.45768	2.40757	-0.167096	3R	15329631	15330408	778	+	319	362	327	230	209	209	FBtr0334588; FBtr0083083
FBgn0000535:E001	FBgn0000535	E001	10.1869	0.0001976	1.95115e-11	0.999996	NA	NA	NA	NA	X	14955477	14955549	73	+	10	10	10	11	10	10	FBtr0073955; FBtr0303286; FBtr0303285; FBtr0310016; FBtr0111009; FBtr0310014; FBtr0310015
FBgn0000535:E002	FBgn0000535	E002	10.3479	0.000202547	0.0162646	0.898519	NA	NA	NA	NA	X	14955865	14956129	265	+	10	10	10	12	10	10	FBtr0073955; FBtr0303286; FBtr0303285; FBtr0310016; FBtr0111009; FBtr0310014; FBtr0310015
FBgn0000535:E003	FBgn0000535	E003	10.1869	0.0001976	1.95115e-11	0.999996	NA	NA	NA	NA	X	14971099	14971798	700	+	10	10	10	11	10	10	FBtr0073955; FBtr0303286; FBtr0303285; FBtr0310016; FBtr0111009; FBtr0310014; FBtr0310015
FBgn0000535:E004	FBgn0000535	E004	10.026	0.000192665	0.0167839	0.89692	NA	NA	NA	NA	X	14986273	14986393	121	+	10	10	10	10	10	10	FBtr0073955; FBtr0303286; FBtr0303285; FBtr0310016; FBtr0111009; FBtr0310014; FBtr0310015
FBgn0000535:E005	FBgn0000535	E005	10.026	0.000192665	0.0167839	0.89692	NA	NA	NA	NA	X	14986394	14986399	6	+	10	10	10	10	10	10	FBtr0073955; FBtr0303285; FBtr0310016; FBtr0111009; FBtr0310014; FBtr0310015
FBgn0000535:E006	FBgn0000535	E006	10.026	0.000192665	0.0167839	0.89692	NA	NA	NA	NA	X	14990320	14990432	113	+	10	10	10	10	10	10	FBtr0073955; FBtr0303286; FBtr0303285; FBtr0310016; FBtr0111009; FBtr0310014; FBtr0310015
FBgn0000535:E007	FBgn0000535	E007	10.1869	0.0001976	1.95115e-11	0.999996	NA	NA	NA	NA	X	14991346	14991396	51	+	10	10	10	11	10	10	FBtr0073955; FBtr0303286; FBtr0111009
FBgn0000535:E008	FBgn0000535	E008	10.026	0.000192665	0.0167839	0.89692	NA	NA	NA	NA	X	14992720	14992851	132	+	10	10	10	10	10	10	FBtr0073955; FBtr0303286; FBtr0303285; FBtr0310016; FBtr0111009; FBtr0310014; FBtr0310015
FBgn0000535:E009	FBgn0000535	E009	10.026	0.000192665	0.0167839	0.89692	NA	NA	NA	NA	X	14993425	14993445	21	+	10	10	10	10	10	10	FBtr0310015
FBgn0000535:E010	FBgn0000535	E010	10.026	0.000192665	0.0167839	0.89692	NA	NA	NA	NA	X	14993446	14993451	6	+	10	10	10	10	10	10	FBtr0073955; FBtr0303286; FBtr0303285; FBtr0310016; FBtr0111009; FBtr0310015
FBgn0000535:E011	FBgn0000535	E011	10.026	0.000192665	0.0167839	0.89692	NA	NA	NA	NA	X	14993452	14993558	107	+	10	10	10	10	10	10	FBtr0073955; FBtr0303286; FBtr0303285; FBtr0310016; FBtr0111009; FBtr0310014; FBtr0310015
FBgn0000535:E012	FBgn0000535	E012	10.026	0.000192665	0.0167839	0.89692	NA	NA	NA	NA	X	14993623	14993766	144	+	10	10	10	10	10	10	FBtr0073955; FBtr0303286; FBtr0303285; FBtr0310016; FBtr0111009; FBtr0310014; FBtr0310015
FBgn0000535:E013	FBgn0000535	E013	10.026	0.000192665	0.0167839	0.89692	NA	NA	NA	NA	X	14995793	14995889	97	+	10	10	10	10	10	10	FBtr0073955; FBtr0303286; FBtr0303285; FBtr0310016; FBtr0111009; FBtr0310014; FBtr0310015
FBgn0000535:E014	FBgn0000535	E014	10.026	0.000192665	0.0167839	0.89692	NA	NA	NA	NA	X	14995946	14996292	347	+	10	10	10	10	10	10	FBtr0073955; FBtr0303286; FBtr0303285; FBtr0310016; FBtr0111009; FBtr0310014; FBtr0310015
FBgn0000535:E015	FBgn0000535	E015	10.3479	0.000202547	0.0162646	0.898519	NA	NA	NA	NA	X	14996355	14996510	156	+	10	10	10	12	10	10	FBtr0073955; FBtr0303286; FBtr0303285; FBtr0310016; FBtr0111009; FBtr0310014; FBtr0310015
FBgn0000535:E016	FBgn0000535	E016	10.026	0.000192665	0.0167839	0.89692	NA	NA	NA	NA	X	14996634	14996706	73	+	10	10	10	10	10	10	FBtr0073955; FBtr0303286; FBtr0303285; FBtr0310016; FBtr0111009; FBtr0310014; FBtr0310015
FBgn0000535:E017	FBgn0000535	E017	10.026	0.000192665	0.0167839	0.89692	NA	NA	NA	NA	X	14997934	14998133	200	+	10	10	10	10	10	10	FBtr0073955; FBtr0303286; FBtr0303285; FBtr0310016; FBtr0111009; FBtr0310014; FBtr0310015
FBgn0000535:E018	FBgn0000535	E018	10.026	0.000192665	0.0167839	0.89692	NA	NA	NA	NA	X	14998134	14999242	1109	+	10	10	10	10	10	10	FBtr0303285; FBtr0310014; FBtr0310015
FBgn0000535:E019	FBgn0000535	E019	10.026	0.000192665	0.0167839	0.89692	NA	NA	NA	NA	X	14999858	15000110	253	+	10	10	10	10	10	10	FBtr0073955; FBtr0310016; FBtr0303286; FBtr0111009
FBgn0000535:E020	FBgn0000535	E020	10.026	0.000192665	0.0167839	0.89692	NA	NA	NA	NA	X	15000413	15000828	416	+	10	10	10	10	10	10	FBtr0073955; FBtr0310016; FBtr0303286; FBtr0111009
FBgn0000535:E021	FBgn0000535	E021	10.026	0.000192665	0.0167839	0.89692	NA	NA	NA	NA	X	15002112	15002114	3	+	10	10	10	10	10	10	FBtr0310016
FBgn0000535:E022	FBgn0000535	E022	10.026	0.000192665	0.0167839	0.89692	NA	NA	NA	NA	X	15002115	15002402	288	+	10	10	10	10	10	10	FBtr0310016; FBtr0111009; FBtr0303286
FBgn0000535:E023	FBgn0000535	E023	12.7049	0.000277769	3.0332	0.0815769	NA	NA	NA	NA	X	15004035	15009989	5955	+	10	10	10	16	19	11	FBtr0073955; FBtr0310016; FBtr0303286; FBtr0111009
FBgn0000536:E001	FBgn0000536	E001	10.5338	0.000210811	0.94944	0.329862	NA	NA	NA	NA	X	16278328	16278356	29	+	11	10	10	11	10	11	FBtr0343520; FBtr0308617
FBgn0000536:E002	FBgn0000536	E002	24.6368	0.000463978	0.0190944	0.890096	0.998594	1.40267	1.41325	0.0365559	X	16278357	16278547	191	+	23	30	28	26	19	22	FBtr0343519; FBtr0308619; FBtr0308618; FBtr0308617; FBtr0343520; FBtr0074212; FBtr0074211
FBgn0000536:E003	FBgn0000536	E003	18.9704	0.000410956	0.330273	0.565498	0.9818	1.27831	1.32359	0.158335	X	16278548	16278578	31	+	17	21	22	21	13	20	FBtr0074211; FBtr0343519; FBtr0343520; FBtr0308617; FBtr0308618
FBgn0000536:E004	FBgn0000536	E004	19.9797	0.00043106	0.0145215	0.904083	0.998594	1.32384	1.31587	-0.0278068	X	16278579	16278615	37	+	21	20	26	19	14	20	FBtr0343520; FBtr0308618; FBtr0308617; FBtr0343519; FBtr0074211; FBtr0074214
FBgn0000536:E005	FBgn0000536	E005	22.6911	0.00334832	0.491488	0.483264	0.9726	1.34782	1.40067	0.183314	X	16278616	16278693	78	+	24	19	28	21	17	27	FBtr0343520; FBtr0308617; FBtr0074214
FBgn0000536:E006	FBgn0000536	E006	21.1597	0.00139834	0.1556	0.69324	0.992789	1.32995	1.3603	0.105591	X	16278694	16278761	68	+	24	16	28	21	16	22	FBtr0308617; FBtr0343520; FBtr0343519; FBtr0074214
FBgn0000536:E007	FBgn0000536	E007	32.4178	0.00870557	0.510172	0.475065	0.972526	1.54557	1.49281	-0.180717	X	16278762	16278969	208	+	34	32	48	28	18	35	FBtr0343520; FBtr0308617; FBtr0074214
FBgn0000536:E008	FBgn0000536	E008	23.0074	0.000620308	0.138416	0.709861	0.993366	1.39221	1.36725	-0.0865562	X	16278970	16279021	52	+	21	25	33	29	11	20	FBtr0308617
FBgn0000536:E009	FBgn0000536	E009	39.875	0.000494906	0.569157	0.450594	0.966529	1.59168	1.63337	0.141938	X	16279022	16279705	684	+	32	45	50	43	34	36	FBtr0343520; FBtr0308617
FBgn0000536:E010	FBgn0000536	E010	14.8548	0.000329157	0.00196852	0.964611	0.999791	1.19547	1.20042	0.0175341	X	16279706	16279828	123	+	16	17	16	14	15	11	FBtr0308619; FBtr0308617; FBtr0343520; FBtr0308618
FBgn0000536:E011	FBgn0000536	E011	12.8258	0.000272758	0.10937	0.740863	NA	NA	NA	NA	X	16279829	16279908	80	+	14	15	15	13	10	10	FBtr0343520; FBtr0308617
FBgn0000536:E012	FBgn0000536	E012	14.8188	0.000322666	0.149014	0.699479	0.992991	1.21175	1.17958	-0.114163	X	16279909	16279991	83	+	15	18	18	14	12	12	FBtr0308619; FBtr0308617; FBtr0343520; FBtr0308618
FBgn0000536:E013	FBgn0000536	E013	19.8073	0.000423637	0.0215689	0.88324	0.998594	1.31132	1.32358	0.042811	X	16279992	16280885	894	+	18	26	21	22	17	15	FBtr0343520; FBtr0308617
FBgn0000536:E014	FBgn0000536	E014	20.34	0.000434884	0.0706154	0.790443	0.99685	1.31764	1.33864	0.0732281	X	16280886	16280977	92	+	21	24	21	22	20	14	FBtr0343520; FBtr0308619; FBtr0308617; FBtr0343519; FBtr0074212; FBtr0074211; FBtr0074214
FBgn0000536:E015	FBgn0000536	E015	33.8295	0.000546455	0.0658706	0.797447	0.99685	1.54613	1.53237	-0.0470398	X	16280978	16281273	296	+	36	44	34	38	27	24	FBtr0343519; FBtr0308619; FBtr0308618; FBtr0308617; FBtr0343520; FBtr0074212; FBtr0074211; FBtr0074214
FBgn0000536:E016	FBgn0000536	E016	11.821	0.000245052	0.0906137	0.763398	NA	NA	NA	NA	X	16281439	16281503	65	+	11	14	13	13	10	10	FBtr0343520; FBtr0308617; FBtr0308618
FBgn0000536:E017	FBgn0000536	E017	71.0134	0.00114456	0.261411	0.609152	0.988232	1.86471	1.84561	-0.0643505	X	16283670	16284238	569	+	77	85	79	87	54	45	FBtr0343519; FBtr0308619; FBtr0308618; FBtr0308617; FBtr0343520; FBtr0074212; FBtr0074211; FBtr0074214
FBgn0000536:E018	FBgn0000536	E018	84.1481	0.00292078	0.000738529	0.978319	0.999791	1.92991	1.93068	0.00259566	X	16284312	16284761	450	+	73	92	116	103	71	53	FBtr0343519; FBtr0308619; FBtr0308618; FBtr0308617; FBtr0343520; FBtr0074212; FBtr0074211; FBtr0074214
FBgn0000536:E019	FBgn0000536	E019	93.0715	0.000377769	0.15635	0.69254	0.992547	1.97814	1.96569	-0.0418238	X	16285022	16285618	597	+	89	110	115	101	80	65	FBtr0343519; FBtr0308619; FBtr0308618; FBtr0308617; FBtr0343520; FBtr0074212; FBtr0074211; FBtr0074214
FBgn0000541:E001	FBgn0000541	E001	111.509	0.000365792	7.87607	0.00500932	0.173846	2.09043	2.00549	-0.284745	3L	233926	234504	579	-	109	117	160	100	86	99	FBtr0072522; FBtr0072521; FBtr0301348; FBtr0332101; FBtr0332102; FBtr0332103; FBtr0332104
FBgn0000541:E002	FBgn0000541	E002	57.0381	0.000564182	2.02801	0.154423	0.812347	1.79072	1.73342	-0.193676	3L	234568	234652	85	-	56	54	82	50	49	52	FBtr0072522; FBtr0072521; FBtr0301348; FBtr0332101; FBtr0332102; FBtr0332103; FBtr0332104
FBgn0000541:E003	FBgn0000541	E003	79.2037	0.00174253	2.26444	0.132374	0.785316	1.93155	1.87444	-0.192114	3L	234982	235345	364	-	67	83	117	70	62	78	FBtr0072522; FBtr0072521; FBtr0301348; FBtr0332101; FBtr0332102; FBtr0332103; FBtr0332104
FBgn0000541:E004	FBgn0000541	E004	41.6548	0.000486145	0.0203751	0.886494	0.998594	1.62148	1.63921	0.0602869	3L	235410	235514	105	-	36	45	48	41	39	41	FBtr0072522; FBtr0072521; FBtr0301348; FBtr0332101; FBtr0332102; FBtr0332103; FBtr0332104
FBgn0000541:E005	FBgn0000541	E005	78.2359	0.00156918	0.373514	0.541095	0.979914	1.90849	1.89046	-0.0606584	3L	235579	236074	496	-	65	75	113	72	76	70	FBtr0072522; FBtr0072521; FBtr0301348; FBtr0332101; FBtr0332102; FBtr0332103; FBtr0332104
FBgn0000541:E006	FBgn0000541	E006	66.6489	0.00792037	0.441046	0.506618	0.977612	1.84562	1.81523	-0.102466	3L	236139	236427	289	-	53	68	98	70	40	73	FBtr0072522; FBtr0072521; FBtr0301348; FBtr0332101; FBtr0332102; FBtr0332103; FBtr0332104
FBgn0000541:E007	FBgn0000541	E007	16.2557	0.000357802	0.0392091	0.843035	0.997966	1.242	1.23513	-0.0242383	3L	236428	236501	74	-	11	18	23	16	15	15	FBtr0332102
FBgn0000541:E008	FBgn0000541	E008	20.0845	0.000426002	0.294571	0.587306	0.985573	1.30081	1.35144	0.176508	3L	236554	236755	202	-	15	17	28	22	18	21	FBtr0332102
FBgn0000541:E009	FBgn0000541	E009	23.7867	0.000481314	0.0573871	0.810674	0.99685	1.38211	1.40871	0.0920754	3L	236863	236906	44	-	17	29	27	25	25	20	FBtr0332101
FBgn0000541:E010	FBgn0000541	E010	111.988	0.00171241	0.171077	0.679156	0.991067	2.05454	2.05109	-0.0115548	3L	238323	239054	732	-	116	115	124	124	91	102	FBtr0301349; FBtr0072523
FBgn0000541:E011	FBgn0000541	E011	66.2172	0.000398481	2.3015	0.129249	0.78169	1.85474	1.79879	-0.188682	3L	239055	239185	131	-	57	72	94	66	52	58	FBtr0072523; FBtr0072522; FBtr0072521; FBtr0301349; FBtr0301348; FBtr0332101; FBtr0332102; FBtr0332103; FBtr0332104
FBgn0000541:E012	FBgn0000541	E012	176.258	0.000328384	3.55718	0.0592885	0.612735	2.26832	2.22826	-0.133816	3L	239243	240116	874	-	158	200	225	192	128	158	FBtr0072523; FBtr0072522; FBtr0072521; FBtr0301349; FBtr0301348; FBtr0332101; FBtr0332102; FBtr0332103; FBtr0332104
FBgn0000541:E013	FBgn0000541	E013	40.8524	0.000509818	0.0378087	0.845828	0.99799	1.61152	1.63214	0.0701955	3L	240117	240176	60	-	37	42	47	39	37	43	FBtr0072523; FBtr0072521; FBtr0301348; FBtr0332101; FBtr0332102; FBtr0332103; FBtr0332104
FBgn0000541:E014	FBgn0000541	E014	111.524	0.00142131	0.186168	0.666125	0.990656	2.05328	2.04965	-0.0121501	3L	240177	240667	491	-	113	116	125	132	94	90	FBtr0072523; FBtr0072522; FBtr0072521; FBtr0301349; FBtr0301348; FBtr0332101; FBtr0332102; FBtr0332103; FBtr0332104
FBgn0000541:E015	FBgn0000541	E015	81.3139	0.00485834	0.832185	0.361642	0.941143	1.9306	1.8978	-0.110311	3L	240734	241057	324	-	95	75	96	90	62	70	FBtr0072523; FBtr0072522; FBtr0072521; FBtr0301349; FBtr0301348; FBtr0332101; FBtr0332102; FBtr0332103; FBtr0332104
FBgn0000541:E016	FBgn0000541	E016	69.1955	0.000486567	0.020702	0.885594	0.998594	1.84507	1.84916	0.0137853	3L	241118	241498	381	-	60	76	82	75	71	52	FBtr0072523; FBtr0072522; FBtr0072521; FBtr0301349; FBtr0301348; FBtr0332101; FBtr0332102; FBtr0332103; FBtr0332104
FBgn0000541:E017	FBgn0000541	E017	25.4879	0.00939518	0.000150521	0.990211	0.999888	1.41978	1.42659	0.0234821	3L	241499	241501	3	-	18	31	31	20	32	21	FBtr0072523; FBtr0072522; FBtr0072521; FBtr0332101; FBtr0301348; FBtr0301349; FBtr0332102; FBtr0332104
FBgn0000541:E018	FBgn0000541	E018	675.48	0.00506506	1.17546	0.278281	0.911248	2.81076	2.85093	0.133658	3L	241564	245475	3912	-	527	646	879	848	638	535	FBtr0072523; FBtr0072522; FBtr0072521; FBtr0301349; FBtr0301348; FBtr0332101; FBtr0332102; FBtr0332103; FBtr0332104
FBgn0000541:E019	FBgn0000541	E019	133.467	0.0032703	4.91384	0.0266424	0.43999	2.07881	2.17826	0.332869	3L	245928	246323	396	-	95	146	135	167	115	144	FBtr0072523; FBtr0072522; FBtr0072521; FBtr0301349; FBtr0301348; FBtr0332101; FBtr0332102; FBtr0332103; FBtr0332104
FBgn0000541:E020	FBgn0000541	E020	26.8275	0.000523495	1.4755	0.22448	0.875318	1.39893	1.49	0.31384	3L	246383	246427	45	-	26	25	25	37	25	23	FBtr0332102; FBtr0072523; FBtr0072522; FBtr0072521
FBgn0000541:E021	FBgn0000541	E021	51.8518	0.000443479	4.02158	0.0449217	0.554345	1.66819	1.77636	0.366305	3L	246428	246794	367	-	44	48	52	62	52	53	FBtr0301348; FBtr0332102; FBtr0072523; FBtr0072522; FBtr0072521
FBgn0000541:E022	FBgn0000541	E022	33.2303	0.00208661	2.43526	0.118634	0.761198	1.47881	1.58718	0.370913	3L	246795	246885	91	-	24	36	32	33	35	39	FBtr0072523; FBtr0072522; FBtr0072521; FBtr0301349; FBtr0301348; FBtr0332101; FBtr0332102; FBtr0332103
FBgn0000541:E023	FBgn0000541	E023	19.8393	0.000439096	0.517445	0.471933	0.971831	1.28687	1.35144	0.225308	3L	246886	246912	27	-	15	24	19	22	18	21	FBtr0072523; FBtr0072522; FBtr0072521; FBtr0301349; FBtr0301348; FBtr0332101; FBtr0332102; FBtr0332103; FBtr0332104
FBgn0000542:E001	FBgn0000542	E001	103.289	0.00448645	0.00808652	0.928347	0.999737	2.02323	2.01086	-0.0414666	X	3811698	3812272	575	+	94	106	142	92	83	104	FBtr0112801
FBgn0000542:E002	FBgn0000542	E002	31.0759	0.00300881	3.49445	0.0615747	0.623351	1.44621	1.56416	0.404522	X	3820726	3821015	290	+	28	28	32	30	41	27	FBtr0112801
FBgn0000542:E003	FBgn0000542	E003	153.612	0.0219896	0.631374	0.426852	0.961455	2.16711	2.21169	0.149087	X	3836080	3836840	761	+	114	156	210	139	133	172	FBtr0070606
FBgn0000542:E004	FBgn0000542	E004	47.5705	0.000466083	0.879877	0.348235	0.93836	1.66845	1.70923	0.138288	X	3841324	3841416	93	+	38	48	63	60	41	37	FBtr0112801; FBtr0070606
FBgn0000542:E005	FBgn0000542	E005	23.4624	0.000860568	1.02352	0.311686	0.928376	1.35672	1.4226	0.228156	X	3845898	3846207	310	+	21	28	22	32	19	19	FBtr0112802
FBgn0000542:E006	FBgn0000542	E006	23.4922	0.00693501	1.17029	0.279341	0.911248	1.42707	1.33682	-0.3128	X	3850246	3850711	466	+	26	35	23	26	16	15	FBtr0112802
FBgn0000542:E007	FBgn0000542	E007	44.1299	0.00582915	0.839112	0.359651	0.940239	1.68008	1.6201	-0.203823	X	3850963	3851256	294	+	48	59	46	50	32	30	FBtr0112801; FBtr0112802; FBtr0070606
FBgn0000542:E008	FBgn0000542	E008	36.3579	0.00573593	0.306459	0.579861	0.984154	1.55527	1.58897	0.115033	X	3851937	3852065	129	+	43	30	41	41	36	27	FBtr0112801; FBtr0112802; FBtr0070606
FBgn0000542:E009	FBgn0000542	E009	777.669	0.00321957	1.455	0.227728	0.879312	2.90021	2.87898	-0.0705871	X	3852140	3857621	5482	+	677	870	1057	840	691	552	FBtr0112801; FBtr0112802; FBtr0070606
FBgn0000543:E001	FBgn0000543	E001	468.542	0.0141347	0.458998	0.498093	0.975415	2.68379	2.65731	-0.0881713	3L	2263581	2265422	1842	-	400	578	547	482	367	442	FBtr0072903
FBgn0000543:E002	FBgn0000543	E002	77.1325	0.00586203	0.835604	0.360657	0.940835	1.87812	1.90841	0.101929	3L	2265496	2265857	362	-	77	87	71	103	64	61	FBtr0072903
FBgn0000546:E001	FBgn0000546	E001	17.5238	0.000401457	16.4074	5.10856e-05	0.00618292	1.08684	1.41971	1.17304	2R	6087873	6090418	2546	-	12	12	14	25	25	17	FBtr0302439
FBgn0000546:E002	FBgn0000546	E002	396.672	0.00165282	0.567821	0.451126	0.966529	2.58779	2.60844	0.0687758	2R	6090419	6091865	1447	-	361	463	486	378	320	375	FBtr0086010; FBtr0086012; FBtr0086008; FBtr0302439
FBgn0000546:E003	FBgn0000546	E003	167.794	0.00150047	0.00410489	0.948915	0.999791	2.22505	2.22566	0.00204796	2R	6091866	6092276	411	-	148	212	206	167	116	160	FBtr0086009; FBtr0086010; FBtr0302439; FBtr0086008; FBtr0086012
FBgn0000546:E004	FBgn0000546	E004	911.126	0.000123012	11.4908	0.000699406	0.0457129	2.97296	2.93875	-0.113791	2R	6092277	6093733	1457	-	884	1115	1183	884	693	722	FBtr0086009; FBtr0302439; FBtr0086008; FBtr0086010; FBtr0086011; FBtr0086012
FBgn0000546:E005	FBgn0000546	E005	164.76	0.00452993	0.0138039	0.906472	0.998594	2.21143	2.22464	0.0441271	2R	6093797	6093949	153	-	158	210	180	201	109	133	FBtr0086009; FBtr0302439; FBtr0086008; FBtr0086010; FBtr0086011; FBtr0086012
FBgn0000546:E006	FBgn0000546	E006	165.667	0.00166387	1.02289	0.311834	0.928376	2.23268	2.20427	-0.0949463	2R	6094010	6094153	144	-	157	214	205	191	114	117	FBtr0086009; FBtr0302439; FBtr0086008; FBtr0086010; FBtr0086011; FBtr0086012
FBgn0000546:E007	FBgn0000546	E007	224.7	0.00360912	0.238909	0.624995	0.989715	2.34005	2.36501	0.0832804	2R	6094557	6095071	515	-	216	279	243	271	176	166	FBtr0086009; FBtr0302439; FBtr0086008; FBtr0086010; FBtr0086011; FBtr0086012
FBgn0000546:E008	FBgn0000546	E008	222.481	0.00028841	0.685316	0.407762	0.9546	2.35541	2.33836	-0.0568963	2R	6122882	6123847	966	-	213	255	297	237	180	158	FBtr0086011; FBtr0302439
FBgn0000546:E009	FBgn0000546	E009	627.32	0.000603209	5.76817	0.016319	0.349029	2.77787	2.81936	0.138046	2R	6131066	6131841	776	-	512	713	807	699	537	511	FBtr0086011; FBtr0302439; FBtr0086012
FBgn0000546:E010	FBgn0000546	E010	97.4114	0.00402983	0.396559	0.528872	0.979257	1.97856	2.00753	0.0972377	2R	6131842	6131922	81	-	83	93	144	95	88	84	FBtr0086011; FBtr0086012
FBgn0000546:E011	FBgn0000546	E011	74.174	0.02399	0.0090094	0.92438	0.999421	1.87497	1.87394	-0.00346955	2R	6151830	6151996	167	-	45	90	118	80	48	68	FBtr0086010; FBtr0086009; FBtr0086008
FBgn0000546:E012	FBgn0000546	E012	151.152	0.00111599	0.0296356	0.86332	0.998594	2.18176	2.17941	-0.00786894	2R	6152069	6152550	482	-	147	157	208	156	109	133	FBtr0086010; FBtr0086009; FBtr0086008
FBgn0000546:E013	FBgn0000546	E013	102.945	0.000341669	0.058623	0.808686	0.99685	2.01812	2.01236	-0.0193225	2R	6156158	6156368	211	-	93	119	138	106	89	75	FBtr0086010; FBtr0086009
FBgn0000546:E014	FBgn0000546	E014	40.8517	0.00047669	0.00182059	0.965966	0.999791	1.62032	1.62073	0.00137443	2R	6156369	6156414	46	-	35	50	53	42	37	29	FBtr0086010
FBgn0000546:E015	FBgn0000546	E015	47.7109	0.000623829	1.77105	0.183253	0.842642	1.71389	1.64739	-0.225626	2R	6156930	6157129	200	-	51	51	70	40	34	41	FBtr0086010; FBtr0086009
FBgn0000546:E016	FBgn0000546	E016	38.8187	0.000514997	1.49493	0.221453	0.873399	1.5647	1.63618	0.243586	2R	6168756	6169087	332	-	31	45	45	36	37	39	FBtr0086008
FBgn0000547:E001	FBgn0000547	E001	179.752	0.00110089	8.14341	0.00432178	0.157176	2.21428	2.30209	0.293316	2L	4031377	4031555	179	+	136	181	265	180	164	158	FBtr0077465; FBtr0334266; FBtr0334265
FBgn0000547:E002	FBgn0000547	E002	240.593	0.00305115	2.29307	0.129953	0.782118	2.35553	2.40873	0.177485	2L	4032423	4032769	347	+	205	235	369	248	215	180	FBtr0077465; FBtr0334266; FBtr0334265
FBgn0000547:E003	FBgn0000547	E003	116.36	0.0298711	0.0193349	0.889411	0.998594	2.05244	2.07876	0.0881953	2L	4074514	4074712	199	+	137	115	147	121	110	69	FBtr0077465; FBtr0334266; FBtr0334265
FBgn0000547:E004	FBgn0000547	E004	192.735	0.0211648	0.309865	0.577763	0.983385	2.25759	2.31272	0.184085	2L	4079504	4079764	261	+	193	197	254	208	189	119	FBtr0077465; FBtr0334266; FBtr0334265
FBgn0000547:E005	FBgn0000547	E005	225.131	0.00486065	0.437334	0.508412	0.977698	2.33471	2.36884	0.11391	2L	4079826	4080022	197	+	202	262	306	242	199	146	FBtr0077465; FBtr0334266; FBtr0334265
FBgn0000547:E006	FBgn0000547	E006	1329.24	0.0121989	0.00019159	0.988956	0.999888	3.11388	3.12348	0.031915	2L	4097850	4100039	2190	+	1292	1587	1772	1378	1073	903	FBtr0077465; FBtr0334266; FBtr0334265
FBgn0000547:E007	FBgn0000547	E007	482.988	0.000149691	5.45293	0.0195356	0.380467	2.69515	2.65933	-0.119219	2L	4100622	4101128	507	+	465	585	716	452	343	351	FBtr0077465; FBtr0334266; FBtr0334265
FBgn0000547:E008	FBgn0000547	E008	593.724	0.000486509	3.49235	0.0616531	0.623507	2.78148	2.75304	-0.0946334	2L	4107436	4107804	369	+	560	690	908	553	379	491	FBtr0077465; FBtr0334266; FBtr0334265
FBgn0000547:E009	FBgn0000547	E009	21.3072	0.000584681	0.742411	0.38889	0.951052	1.31416	1.38113	0.232943	2L	4113298	4113344	47	+	18	28	24	21	21	16	FBtr0334266
FBgn0000547:E010	FBgn0000547	E010	1568.32	0.00967655	0.018415	0.892057	0.998594	3.19154	3.1872	-0.0144137	2L	4113621	4114436	816	+	1294	1786	2516	1421	1040	1412	FBtr0077465; FBtr0334266; FBtr0334265
FBgn0000547:E011	FBgn0000547	E011	651.455	0.0169435	0.0376697	0.846108	0.99799	2.80915	2.80769	-0.00486004	2L	4114437	4115749	1313	+	568	793	950	546	399	667	FBtr0334265
FBgn0000551:E001	FBgn0000551	E001	10.2008	0.000200966	0.0844477	0.771358	NA	NA	NA	NA	3L	21296763	21297183	421	-	11	10	10	10	10	10	FBtr0078408
FBgn0000551:E002	FBgn0000551	E002	10.9995	0.000224968	0.0183071	0.892372	NA	NA	NA	NA	3L	21297184	21297641	458	-	11	10	14	10	11	10	FBtr0078408; FBtr0344634
FBgn0000551:E003	FBgn0000551	E003	10.6535	0.000214535	0.0227241	0.880177	NA	NA	NA	NA	3L	21297716	21297803	88	-	10	10	14	10	10	10	FBtr0078408; FBtr0344634
FBgn0000552:E001	FBgn0000552	E001	10.1926	0.000200998	0.00811211	0.928234	NA	NA	NA	NA	3R	6684445	6684517	73	+	10	11	10	10	10	10	FBtr0081688
FBgn0000552:E002	FBgn0000552	E002	10.026	0.000195777	0.00811256	0.928232	NA	NA	NA	NA	3R	6684579	6685157	579	+	10	10	10	10	10	10	FBtr0081688
FBgn0000556:E001	FBgn0000556	E001	10.026	0.000193303	0.221053	0.638239	NA	NA	NA	NA	2R	11891135	11891244	110	+	10	10	10	10	10	10	FBtr0345023
FBgn0000556:E002	FBgn0000556	E002	10.3647	0.000203358	0.228388	0.632721	NA	NA	NA	NA	2R	11891396	11891465	70	+	10	11	10	10	10	11	FBtr0331927
FBgn0000556:E003	FBgn0000556	E003	4939.01	0.000942065	1.05738	0.303813	0.92617	3.6957	3.69137	-0.0143898	2R	11892122	11892184	63	+	4610	5516	5319	5407	4433	4359	FBtr0088035
FBgn0000556:E004	FBgn0000556	E004	21.6383	0.000445814	3.61704	0.0571907	0.60446	1.2931	1.41415	0.420834	2R	11893542	11893554	13	+	17	22	19	32	17	23	FBtr0345022
FBgn0000556:E005	FBgn0000556	E005	141977	0.00133209	1.857	0.172972	0.833667	5.16215	5.14095	-0.0704192	2R	11893555	11895520	1966	+	131661	160768	160214	151307	116670	131937	FBtr0088035; FBtr0345023; FBtr0345022; FBtr0331927
FBgn0000556:E006	FBgn0000556	E006	431.19	0.00347064	12.1941	0.000479401	0.0344867	2.58606	2.6838	0.325429	2R	11895521	11895762	242	+	318	412	470	550	451	392	FBtr0331927
FBgn0000557:E001	FBgn0000557	E001	17.6258	0.000698466	0.0308328	0.860614	0.998594	1.28286	1.25652	-0.0924839	3R	31738468	31738529	62	+	13	16	19	23	22	13	FBtr0085832; FBtr0085835
FBgn0000557:E002	FBgn0000557	E002	13.7306	0.105856	0.0532718	0.817465	NA	NA	NA	NA	3R	31739660	31739709	50	+	15	14	13	12	16	12	FBtr0085833; FBtr0085834
FBgn0000557:E003	FBgn0000557	E003	36.3697	0.00864416	1.09089	0.296274	0.921974	1.55457	1.57998	0.0867745	3R	31739777	31739864	88	+	27	36	29	48	56	22	FBtr0085833; FBtr0085832; FBtr0085835; FBtr0085834
FBgn0000557:E004	FBgn0000557	E004	20.7313	0.0491266	0.205926	0.64998	0.990656	1.33961	1.32818	-0.0397919	3R	31740317	31740319	3	+	16	23	16	23	31	15	FBtr0085833; FBtr0085832
FBgn0000557:E005	FBgn0000557	E005	157.862	0.00349029	4.94933	0.0261008	0.435683	2.17407	2.21751	0.145242	3R	31740320	31741169	850	+	97	153	142	273	238	49	FBtr0085833; FBtr0085832; FBtr0085835; FBtr0085834
FBgn0000557:E006	FBgn0000557	E006	76.8997	0.000404664	3.59301	0.0580232	0.607642	1.87201	1.905	0.111015	3R	31741627	31741832	206	+	49	73	72	135	105	30	FBtr0085833; FBtr0085832; FBtr0085835; FBtr0085834
FBgn0000557:E007	FBgn0000557	E007	323.85	0.0121989	4.27768	0.038616	0.520429	2.56589	2.45926	-0.355319	3R	31741910	31743306	1397	+	210	335	432	492	380	112	FBtr0085833; FBtr0085832; FBtr0085835; FBtr0085834
FBgn0000559:E001	FBgn0000559	E001	1102.42	0.00221199	0.0889865	0.76547	0.995121	3.0593	3.02616	-0.110185	2L	21677913	21678149	237	-	946	1145	1402	1195	878	1067	FBtr0332966
FBgn0000559:E002	FBgn0000559	E002	24282.3	0.00160658	2.27258	0.131681	0.784754	4.40496	4.36444	-0.134616	2L	21678150	21679402	1253	-	21922	26381	29125	25971	20457	22092	FBtr0332966; FBtr0085911; FBtr0085912
FBgn0000559:E003	FBgn0000559	E003	11653.3	0.00142735	0.0123515	0.911507	0.998594	4.07751	4.05509	-0.0744974	2L	21679484	21680180	697	-	10364	13426	12569	13507	10206	9941	FBtr0332966; FBtr0085911; FBtr0085912
FBgn0000559:E004	FBgn0000559	E004	7309.7	0.000767082	4.08849	0.0431762	0.545764	3.86313	3.86511	0.00655058	2L	21680757	21681284	528	-	6427	7934	7833	8819	6534	6374	FBtr0332966; FBtr0085911; FBtr0085912
FBgn0000559:E005	FBgn0000559	E005	2810.79	0.000672222	7.96826	0.00476047	0.168104	3.44105	3.45771	0.0553471	2L	21681344	21681558	215	-	2485	2839	3072	3478	2537	2482	FBtr0332966; FBtr0085911; FBtr0085912
FBgn0000559:E006	FBgn0000559	E006	1156.04	0.000407281	14.4862	0.000141192	0.0136796	3.04834	3.07951	0.10363	2L	21682039	21682116	78	-	1023	1126	1246	1431	1028	1091	FBtr0332966; FBtr0085911; FBtr0085912
FBgn0000559:E007	FBgn0000559	E007	40.2248	0.000477447	13.1044	0.000294602	0.0237485	1.51748	1.6966	0.610209	2L	21682117	21682164	48	-	28	33	36	50	47	47	FBtr0085912
FBgn0000560:E001	FBgn0000560	E001	10.198	0.000199872	0.0630337	0.801764	NA	NA	NA	NA	3L	21808703	21808804	102	+	10	10	10	10	10	11	FBtr0078437
FBgn0000560:E002	FBgn0000560	E002	17.9956	0.000405001	0.517619	0.471859	0.971831	1.30376	1.2525	-0.179758	3L	21808839	21809237	399	+	15	23	20	17	14	19	FBtr0078438
FBgn0000560:E003	FBgn0000560	E003	11.3382	0.000234827	0.164142	0.685371	NA	NA	NA	NA	3L	21814779	21814856	78	+	11	11	14	10	11	11	FBtr0078438; FBtr0078437
FBgn0000560:E004	FBgn0000560	E004	10.026	0.000194497	0.012626	0.910534	NA	NA	NA	NA	3L	21815413	21815543	131	+	10	10	10	10	10	10	FBtr0332810
FBgn0000560:E005	FBgn0000560	E005	24.4701	0.000499314	0.487257	0.485154	0.972608	1.38763	1.42593	0.132433	3L	21816278	21817600	1323	+	22	24	25	32	23	21	FBtr0078438; FBtr0078437; FBtr0332810
FBgn0000562:E001	FBgn0000562	E001	156.687	0.000336833	2.24177	0.134327	0.788609	2.21737	2.17865	-0.129444	2R	23734904	23735788	885	-	134	176	201	165	122	145	FBtr0343272; FBtr0114586
FBgn0000562:E002	FBgn0000562	E002	51.994	0.00044197	0.194977	0.658806	0.990656	1.71356	1.73587	0.0755306	2R	23735854	23735942	89	-	46	59	53	59	45	50	FBtr0343272; FBtr0114586
FBgn0000562:E003	FBgn0000562	E003	71.0121	0.000415915	1.18614	0.27611	0.910972	1.83502	1.88052	0.153271	2R	23736002	23736251	250	-	57	81	72	77	69	70	FBtr0343272; FBtr0114586
FBgn0000562:E004	FBgn0000562	E004	61.9757	0.000533566	1.69595	0.192819	0.85221	1.76918	1.82785	0.198062	2R	23736314	23736412	99	-	62	57	61	67	62	62	FBtr0343272; FBtr0114586
FBgn0000562:E005	FBgn0000562	E005	281.716	0.000234377	0.482965	0.487083	0.973106	2.45775	2.4465	-0.0374849	2R	23736474	23738424	1951	-	248	317	326	323	231	249	FBtr0343272; FBtr0114586
FBgn0000562:E006	FBgn0000562	E006	59.2198	0.000511795	0.0414383	0.838694	0.997966	1.7832	1.77551	-0.0259753	2R	23738626	23738871	246	-	62	66	58	68	49	52	FBtr0343272; FBtr0114586
FBgn0000562:E007	FBgn0000562	E007	72.3171	0.000425654	0.0178178	0.893811	0.998594	1.86835	1.8643	-0.0136318	2R	23744337	23744614	278	-	66	78	83	88	64	56	FBtr0343272; FBtr0114586
FBgn0000562:E008	FBgn0000562	E008	11.3829	0.000240636	0.308743	0.578453	NA	NA	NA	NA	2R	23745098	23745184	87	-	10	13	10	10	14	11	FBtr0343272
FBgn0000562:E009	FBgn0000562	E009	95.6744	0.00475598	0.319131	0.57213	0.982025	1.97399	1.99824	0.0814069	2R	23746200	23746829	630	-	75	93	123	91	104	89	FBtr0114586
FBgn0000564:E001	FBgn0000564	E001	30.9406	0.000578755	9.26626	0.00233414	0.107237	1.30331	1.46241	0.551494	3R	17446642	17447044	403	-	10	10	11	73	72	10	FBtr0083444; FBtr0334930
FBgn0000564:E002	FBgn0000564	E002	19.338	0.000419801	0.12103	0.727921	0.993366	1.2898	1.2185	-0.250819	3R	17447246	17447274	29	-	10	10	10	37	39	10	FBtr0083444; FBtr0334930
FBgn0000564:E003	FBgn0000564	E003	23.4241	0.000479001	1.08839	0.296829	0.922285	1.2898	1.32332	0.117162	3R	17447351	17447526	176	-	10	10	10	56	45	10	FBtr0083444; FBtr0334930
FBgn0000564:E004	FBgn0000564	E004	13.3582	0.000303423	7.56825	0.00594055	NA	NA	NA	NA	3R	17447527	17447530	4	-	10	10	10	19	21	10	FBtr0083444
FBgn0000564:E005	FBgn0000564	E005	15.1291	0.000349366	3.7879	0.0516244	0.583086	1.2898	1.07997	-0.746339	3R	17448767	17448858	92	-	10	10	10	30	21	10	FBtr0083444; FBtr0334930
FBgn0000565:E001	FBgn0000565	E001	17.2486	0.000442967	2.54648	0.11054	0.743991	1.20053	1.32723	0.445223	3L	15511052	15511169	118	+	12	15	26	17	17	17	FBtr0075553; FBtr0075554; FBtr0330177; FBtr0075552
FBgn0000565:E002	FBgn0000565	E002	16.4924	0.000372556	0.690983	0.40583	0.954097	1.20818	1.27558	0.237521	3L	15511563	15511632	70	+	14	23	17	17	11	17	FBtr0303531
FBgn0000565:E003	FBgn0000565	E003	31.6602	0.00392443	1.47675	0.224284	0.875252	1.5428	1.45935	-0.286235	3L	15511889	15512082	194	+	29	35	57	19	21	30	FBtr0330176
FBgn0000565:E004	FBgn0000565	E004	81.0881	0.000383301	1.47822	0.224054	0.875252	1.92736	1.88096	-0.156061	3L	15512172	15512353	182	+	82	104	112	56	56	77	FBtr0330177; FBtr0330176; FBtr0303531; FBtr0075554; FBtr0075553; FBtr0075552
FBgn0000565:E005	FBgn0000565	E005	39.9854	0.000536269	10.2812	0.00134392	0.0739158	1.52565	1.69745	0.58511	3L	15512354	15512365	12	+	35	46	35	38	38	47	FBtr0303531; FBtr0075553; FBtr0330177; FBtr0330176; FBtr0075552
FBgn0000565:E006	FBgn0000565	E006	13.3492	0.000291239	0.000412352	0.983799	NA	NA	NA	NA	3L	15512366	15512475	110	+	13	19	15	10	12	11	FBtr0075552
FBgn0000565:E007	FBgn0000565	E007	151.386	0.000296784	2.747e-06	0.998678	0.999888	2.17762	2.17681	-0.00270885	3L	15512476	15512736	261	+	155	187	191	130	108	138	FBtr0330177; FBtr0330176; FBtr0303531; FBtr0075554; FBtr0075553; FBtr0075552
FBgn0000565:E008	FBgn0000565	E008	181.7	0.000261981	1.16572	0.280282	0.9115	2.26656	2.2417	-0.0830299	3L	15512796	15513202	407	+	188	219	248	149	126	162	FBtr0330177; FBtr0330176; FBtr0303531; FBtr0075554; FBtr0075553; FBtr0075552
FBgn0000566:E001	FBgn0000566	E001	1409.29	0.000165401	0.599547	0.438751	0.96454	3.14993	3.14884	-0.00361269	2R	18627918	18629279	1362	+	1270	1584	1640	1496	1187	1290	FBtr0086710; FBtr0345422
FBgn0000566:E002	FBgn0000566	E002	21.0641	0.000440545	0.592618	0.441409	0.965158	1.31791	1.37445	0.196708	2R	18629280	18629395	116	+	16	20	27	27	17	20	FBtr0345422
FBgn0000567:E001	FBgn0000567	E001	12.3524	0.000262346	0.186103	0.66618	NA	NA	NA	NA	3L	17558672	17560157	1486	-	11	12	14	11	13	13	FBtr0100411
FBgn0000567:E002	FBgn0000567	E002	200.418	0.000273312	2.27358	0.131596	0.784754	2.31613	2.29304	-0.077067	3L	17560158	17562758	2601	-	173	207	274	210	152	191	FBtr0075203; FBtr0305796; FBtr0075204; FBtr0100411; FBtr0075202
FBgn0000567:E003	FBgn0000567	E003	23.3521	0.000492144	6.53758e-07	0.999355	0.999888	1.38603	1.39215	0.0211883	3L	17564606	17564860	255	-	20	22	32	31	18	18	FBtr0075203; FBtr0305796; FBtr0075204; FBtr0100411; FBtr0075202
FBgn0000567:E004	FBgn0000567	E004	29.9124	0.000489833	1.28478	0.257012	0.900217	1.45365	1.52962	0.260803	3L	17565357	17565725	369	-	23	29	35	37	28	28	FBtr0075203; FBtr0305796; FBtr0075204; FBtr0100411; FBtr0075202
FBgn0000567:E005	FBgn0000567	E005	134.201	0.000359614	0.000339685	0.985295	0.999791	2.12903	2.13567	0.0222146	3L	17574793	17576320	1528	-	104	134	186	132	117	135	FBtr0075204; FBtr0100411
FBgn0000567:E006	FBgn0000567	E006	27.9817	0.000522902	0.247635	0.618745	0.989354	1.44391	1.48179	0.130307	3L	17576321	17576626	306	-	28	20	37	28	25	30	FBtr0075204
FBgn0000567:E007	FBgn0000567	E007	10.026	0.000195316	0.150271	0.698277	NA	NA	NA	NA	3L	17597460	17597967	508	-	10	10	10	10	10	10	FBtr0305796; FBtr0075203; FBtr0075202
FBgn0000567:E008	FBgn0000567	E008	10.026	0.000195316	0.150271	0.698277	NA	NA	NA	NA	3L	17598187	17598468	282	-	10	10	10	10	10	10	FBtr0305796; FBtr0075203; FBtr0075202
FBgn0000567:E009	FBgn0000567	E009	10.026	0.000195316	0.150271	0.698277	NA	NA	NA	NA	3L	17598821	17599433	613	-	10	10	10	10	10	10	FBtr0305796; FBtr0075203; FBtr0075202
FBgn0000567:E010	FBgn0000567	E010	10.5351	0.000212842	0.275099	0.599931	NA	NA	NA	NA	3L	17602675	17603383	709	-	10	11	10	10	12	10	FBtr0305796; FBtr0075203; FBtr0075202
FBgn0000567:E011	FBgn0000567	E011	10.026	0.000195316	0.150271	0.698277	NA	NA	NA	NA	3L	17618651	17619325	675	-	10	10	10	10	10	10	FBtr0305796; FBtr0075203; FBtr0075202
FBgn0000568:E001	FBgn0000568	E001	30.1326	0.0377572	0.585951	0.443989	0.965158	1.53262	1.45217	-0.276154	3L	17950953	17952161	1209	-	25	42	31	32	32	19	FBtr0306814
FBgn0000568:E002	FBgn0000568	E002	86.3392	0.000613907	0.635607	0.425306	0.961207	1.95979	1.92634	-0.112413	3L	17952162	17953357	1196	-	72	81	114	100	63	90	FBtr0306814; FBtr0075150; FBtr0075149
FBgn0000568:E003	FBgn0000568	E003	214.203	0.00263838	1.97466	0.159954	0.819382	2.35766	2.31038	-0.157778	3L	17953358	17955049	1692	-	181	174	319	222	213	182	FBtr0075148; FBtr0075149; FBtr0347013; FBtr0306814; FBtr0075151; FBtr0075150; FBtr0306813
FBgn0000568:E004	FBgn0000568	E004	104.379	0.000671496	1.33246	0.248369	0.895496	2.00552	2.04183	0.121762	3L	17955215	17956223	1009	-	85	81	131	125	114	92	FBtr0075148; FBtr0075149; FBtr0347013; FBtr0306814; FBtr0075151; FBtr0075150; FBtr0306813
FBgn0000568:E005	FBgn0000568	E005	42.5535	0.000479908	0.392538	0.530968	0.979257	1.62536	1.65491	0.100472	3L	17959382	17959620	239	-	30	42	50	50	43	41	FBtr0075148; FBtr0075149; FBtr0347013; FBtr0306814; FBtr0075151; FBtr0075150; FBtr0306813
FBgn0000568:E006	FBgn0000568	E006	78.0696	0.000424259	6.63576	0.00999517	0.267336	1.84657	1.94463	0.329938	3L	17961005	17961814	810	-	63	57	85	102	84	78	FBtr0075151
FBgn0000568:E007	FBgn0000568	E007	29.9765	0.000520246	5.78142	0.0161964	0.347524	1.56583	1.41038	-0.533815	3L	17969363	17969507	145	-	27	27	52	26	20	29	FBtr0075148; FBtr0075149; FBtr0347013; FBtr0306814; FBtr0075150; FBtr0306813
FBgn0000568:E008	FBgn0000568	E008	10.8746	0.000230704	0.00387853	0.950342	NA	NA	NA	NA	3L	17969644	17971439	1796	-	10	12	10	10	11	12	FBtr0075150
FBgn0000568:E009	FBgn0000568	E009	36.6028	0.000497704	3.50568	0.0611586	0.620616	1.62884	1.51825	-0.377482	3L	17992908	17992996	89	-	35	39	49	33	31	33	FBtr0075148; FBtr0306814; FBtr0347013; FBtr0306813; FBtr0075149
FBgn0000568:E010	FBgn0000568	E010	115.01	0.00450657	0.188196	0.664422	0.990656	2.0564	2.07352	0.0573593	3L	17998423	17999821	1399	-	85	106	144	115	98	143	FBtr0075149
FBgn0000568:E011	FBgn0000568	E011	13.4828	0.000290787	0.032318	0.857331	NA	NA	NA	NA	3L	18025331	18026032	702	-	11	13	17	13	14	13	FBtr0347013
FBgn0000568:E012	FBgn0000568	E012	24.5742	0.000482003	0.531256	0.466079	0.969927	1.38571	1.43207	0.160254	3L	18058237	18059598	1362	-	20	19	30	33	26	20	FBtr0075148; FBtr0306814; FBtr0306813
FBgn0000568:E013	FBgn0000568	E013	50.4888	0.00158337	1.60226	0.205583	0.862828	1.68345	1.74336	0.202959	3L	18059599	18060274	676	-	32	36	72	68	43	54	FBtr0306814; FBtr0306813
FBgn0000568:E014	FBgn0000568	E014	27.2341	0.000475268	2.16436	0.141244	0.797745	1.40342	1.49597	0.3188	3L	18060422	18060550	129	-	17	20	35	33	30	29	FBtr0306814; FBtr0306813
FBgn0000568:E015	FBgn0000568	E015	32.0297	0.000713513	0.0328248	0.856229	0.998474	1.52841	1.51385	-0.0498771	3L	18060551	18060854	304	-	23	35	39	39	33	24	FBtr0306814
FBgn0000568:E016	FBgn0000568	E016	112.937	0.00146668	1.57574	0.209376	0.865991	2.03721	2.07801	0.136738	3L	18060946	18061453	508	-	72	105	143	130	98	132	FBtr0306813
FBgn0000568:E017	FBgn0000568	E017	24.1056	0.000488634	6.65493	0.00988821	0.265868	1.48742	1.30366	-0.636234	3L	18064511	18064696	186	-	17	29	42	23	15	20	FBtr0306814
FBgn0000575:E001	FBgn0000575	E001	2478.06	0.000533437	0.1753	0.675444	0.990952	3.39628	3.39313	-0.0104538	3L	749400	750227	828	+	2117	2439	3166	2616	2046	2519	FBtr0072578
FBgn0000575:E002	FBgn0000575	E002	3763.59	0.000534479	0.175125	0.675596	0.991067	3.57486	3.57755	0.00892793	3L	752272	753492	1221	+	2962	3851	4855	4091	3013	3882	FBtr0072578
FBgn0000576:E001	FBgn0000576	E001	264.981	0.000354882	0.0726911	0.787458	0.996726	2.42722	2.42313	-0.0136273	3R	13901853	13903313	1461	+	241	279	320	277	195	280	FBtr0082863
FBgn0000576:E002	FBgn0000576	E002	224.986	0.000391178	0.072261	0.788073	0.996782	2.35321	2.35798	0.0159209	3R	13903604	13904620	1017	+	179	255	274	268	166	213	FBtr0082863
FBgn0000577:E001	FBgn0000577	E001	78.2579	0.0004353	0.171367	0.6789	0.991067	1.8747	1.90011	0.0855286	2R	11524006	11524847	842	-	79	105	107	53	57	69	FBtr0088096; FBtr0088095
FBgn0000577:E002	FBgn0000577	E002	27.8003	0.00061717	0.0548049	0.814904	0.996997	1.44618	1.44298	-0.0110414	2R	11525128	11525225	98	-	35	36	35	26	19	16	FBtr0088096; FBtr0088095
FBgn0000577:E003	FBgn0000577	E003	88.3929	0.00041211	1.28216	0.257498	0.900609	1.9452	1.9234	-0.0732591	2R	11526359	11527883	1525	-	95	115	133	65	51	73	FBtr0088096; FBtr0088095
FBgn0000577:E004	FBgn0000577	E004	10.026	0.000193325	4.1666	0.0412285	NA	NA	NA	NA	2R	11527884	11528210	327	-	10	10	10	10	10	10	FBtr0088095
FBgn0000578:E001	FBgn0000578	E001	45.3841	0.000687537	1.38836	0.238682	0.887543	1.69136	1.63058	-0.206404	2R	19141632	19141770	139	+	50	49	62	44	38	30	FBtr0086582; FBtr0340450; FBtr0100176; FBtr0086583; FBtr0100174
FBgn0000578:E002	FBgn0000578	E002	44.5007	0.0265573	0.576662	0.447624	0.965703	1.62258	1.6937	0.24156	2R	19141771	19141846	76	+	50	31	56	47	45	38	FBtr0086582; FBtr0100176
FBgn0000578:E003	FBgn0000578	E003	76.5941	0.00272047	0.200502	0.654316	0.990656	1.89737	1.87785	-0.0657002	2R	19141847	19142206	360	+	78	72	111	73	67	60	FBtr0086582
FBgn0000578:E004	FBgn0000578	E004	69.553	0.000735648	1.20048	0.273225	0.909522	1.86708	1.82079	-0.15602	2R	19142207	19142354	148	+	60	94	89	57	50	68	FBtr0086582; FBtr0340450; FBtr0100176; FBtr0086583; FBtr0100174
FBgn0000578:E005	FBgn0000578	E005	69.6372	0.00146326	1.12893	0.288003	0.916371	1.86713	1.82077	-0.15623	2R	19151905	19152027	123	+	65	97	81	60	52	63	FBtr0086582; FBtr0340450; FBtr0100176; FBtr0086583; FBtr0100174
FBgn0000578:E006	FBgn0000578	E006	53.9371	0.00183062	0.438979	0.507615	0.977612	1.72187	1.75773	0.121331	2R	19155221	19155914	694	+	43	69	61	54	37	60	FBtr0114623; FBtr0086584
FBgn0000578:E007	FBgn0000578	E007	12.8283	0.00027293	0.69798	0.403463	NA	NA	NA	NA	2R	19155915	19156367	453	+	10	15	14	13	12	13	FBtr0114623
FBgn0000578:E008	FBgn0000578	E008	128.517	0.00211298	0.450685	0.50201	0.976749	2.12096	2.09932	-0.0724469	2R	19158734	19159055	322	+	112	162	165	137	79	119	FBtr0114623; FBtr0100176; FBtr0086584; FBtr0086582; FBtr0086583; FBtr0100174; FBtr0340450
FBgn0000578:E009	FBgn0000578	E009	109.577	0.000331484	2.55587	0.109886	0.742899	2.06589	2.01306	-0.1771	2R	19159120	19159352	233	+	98	140	148	107	75	92	FBtr0114623; FBtr0100176; FBtr0086584; FBtr0086582; FBtr0086583; FBtr0100174; FBtr0340450
FBgn0000578:E010	FBgn0000578	E010	35.8849	0.000489856	1.98887	0.158459	0.816972	1.60057	1.51896	-0.278809	2R	19159783	19159794	12	+	33	47	50	30	30	26	FBtr0086584; FBtr0340450; FBtr0100174
FBgn0000578:E011	FBgn0000578	E011	99.8642	0.000339049	3.26384	0.070823	0.653839	2.02986	1.96676	-0.211736	2R	19159795	19160035	241	+	90	128	137	86	79	81	FBtr0114623; FBtr0100176; FBtr0086584; FBtr0086582; FBtr0086583; FBtr0100174; FBtr0340450
FBgn0000578:E012	FBgn0000578	E012	26.596	0.000540494	0.137094	0.711187	0.993366	1.45029	1.42656	-0.0818274	2R	19160177	19160179	3	+	22	29	40	19	23	27	FBtr0114623; FBtr0100176; FBtr0086584; FBtr0086582; FBtr0086583
FBgn0000578:E013	FBgn0000578	E013	75.4411	0.000387651	1.37759	0.240512	0.889684	1.90264	1.85595	-0.157206	2R	19160180	19160248	69	+	67	97	100	69	61	60	FBtr0114623; FBtr0086582; FBtr0086584; FBtr0100176; FBtr0086583; FBtr0100174
FBgn0000578:E014	FBgn0000578	E014	147.17	0.000326131	0.235776	0.627274	0.989885	2.17567	2.16289	-0.0427458	2R	19160249	19160902	654	+	130	176	192	150	124	114	FBtr0114623; FBtr0100176; FBtr0086584; FBtr0086582; FBtr0086583; FBtr0100174; FBtr0340450
FBgn0000578:E015	FBgn0000578	E015	75.9643	0.000767336	0.0642103	0.799961	0.99685	1.88089	1.8926	0.0394068	2R	19160974	19161132	159	+	56	97	98	84	60	63	FBtr0114623; FBtr0100176; FBtr0086584; FBtr0086582; FBtr0086583; FBtr0100174; FBtr0340450
FBgn0000578:E016	FBgn0000578	E016	126.905	0.000308048	1.13447	0.286825	0.915922	2.08977	2.12459	0.116585	2R	19161194	19161415	222	+	115	132	161	130	112	113	FBtr0114623; FBtr0100176; FBtr0086584; FBtr0086582; FBtr0086583; FBtr0100174; FBtr0340450
FBgn0000578:E017	FBgn0000578	E017	24.7451	0.00292268	0.0229683	0.87954	0.998594	1.40169	1.4144	0.0439348	2R	19161473	19161475	3	+	26	26	29	17	26	24	FBtr0086584
FBgn0000578:E018	FBgn0000578	E018	113.275	0.00032425	0.737264	0.390539	0.951575	2.04301	2.07308	0.100798	2R	19161476	19161593	118	+	106	116	144	117	94	104	FBtr0114623; FBtr0100176; FBtr0086584; FBtr0086582; FBtr0086583; FBtr0100174; FBtr0340450
FBgn0000578:E019	FBgn0000578	E019	201.933	0.000260478	0.665876	0.414493	0.956424	2.2966	2.31825	0.0722544	2R	19161660	19162097	438	+	171	230	258	208	148	200	FBtr0114623; FBtr0100176; FBtr0086584; FBtr0086582; FBtr0086583; FBtr0100174; FBtr0340450
FBgn0000578:E020	FBgn0000578	E020	154.156	0.00046769	2.8785	0.0897694	0.704338	2.1668	2.21718	0.168454	2R	19162098	19162598	501	+	128	150	210	159	126	155	FBtr0114623; FBtr0086582; FBtr0086584; FBtr0100176; FBtr0086583; FBtr0340450
FBgn0000578:E021	FBgn0000578	E021	165.497	0.000466966	4.23073	0.0396983	0.528353	2.19336	2.25206	0.196176	2R	19162599	19163705	1107	+	135	161	223	169	139	169	FBtr0340450
FBgn0000579:E001	FBgn0000579	E001	122.581	0.0805142	2.29468	0.129818	0.782118	1.94496	2.21066	0.890192	2L	1724768	1724973	206	-	70	107	99	246	155	63	FBtr0077906
FBgn0000579:E002	FBgn0000579	E002	322.897	0.00101021	1.78856	0.181102	0.839518	2.49451	2.52989	0.117903	2L	1724974	1725059	86	-	250	326	409	398	283	280	FBtr0077908; FBtr0077909; FBtr0077906; FBtr0077907; FBtr0077905
FBgn0000579:E003	FBgn0000579	E003	5319.26	0.000132453	11.385	0.000740402	0.0476599	3.7281	3.72415	-0.0131156	2L	1725060	1726655	1596	-	4825	5659	6428	5906	4629	4539	FBtr0077908; FBtr0077909; FBtr0077906; FBtr0077907; FBtr0077905; FBtr0302115
FBgn0000579:E004	FBgn0000579	E004	54.4088	0.0371937	0.65549	0.418157	0.957815	1.78887	1.68898	-0.338007	2L	1726753	1727645	893	-	47	45	101	47	36	53	FBtr0302115
FBgn0000579:E005	FBgn0000579	E005	398.455	0.000177611	0.0262698	0.871243	0.998594	2.59902	2.60504	0.0200508	2L	1727646	1727717	72	-	356	425	471	422	370	350	FBtr0077908; FBtr0077909; FBtr0077906; FBtr0077907; FBtr0077905; FBtr0302115
FBgn0000579:E006	FBgn0000579	E006	40.6503	0.0047173	0.232841	0.629425	0.989885	1.60161	1.63576	0.116234	2L	1727718	1727880	163	-	44	40	39	40	35	45	FBtr0077908; FBtr0077906; FBtr0077907; FBtr0077905
FBgn0000579:E007	FBgn0000579	E007	28.2371	0.00276509	0.037514	0.846422	0.99799	1.4697	1.45936	-0.0355794	2L	1728054	1728232	179	-	30	30	30	26	21	32	FBtr0077908; FBtr0077906; FBtr0077907; FBtr0077905
FBgn0000579:E008	FBgn0000579	E008	17.4872	0.000387454	0.324078	0.569167	0.981832	1.28687	1.24393	-0.150842	2L	1728303	1728361	59	-	17	21	20	18	11	18	FBtr0077907
FBgn0000579:E009	FBgn0000579	E009	17.8232	0.00113409	0.000525526	0.981711	0.999791	1.27243	1.27744	0.0175737	2L	1728362	1728463	102	-	15	23	18	20	11	20	FBtr0077908; FBtr0077907
FBgn0000579:E010	FBgn0000579	E010	10.026	0.00019504	0.144255	0.704087	NA	NA	NA	NA	2L	1729275	1729549	275	-	10	10	10	10	10	10	FBtr0077906
FBgn0000579:E011	FBgn0000579	E011	10.026	0.00019504	0.144255	0.704087	NA	NA	NA	NA	2L	1729550	1729636	87	-	10	10	10	10	10	10	FBtr0077906; FBtr0077905
FBgn0000581:E001	FBgn0000581	E001	10.5302	0.000209427	0.0304258	0.861528	NA	NA	NA	NA	2R	11452043	11452188	146	+	10	10	10	11	11	11	FBtr0330623; FBtr0330622
FBgn0000581:E002	FBgn0000581	E002	78.5543	0.000393683	0.00824656	0.927643	0.999678	1.90006	1.90302	0.0099428	2R	11452189	11452383	195	+	58	78	93	83	76	84	FBtr0088139; FBtr0330623; FBtr0330622
FBgn0000581:E003	FBgn0000581	E003	49.758	0.03415	0.00299202	0.956378	0.999791	1.69964	1.71139	0.0398344	2R	11452769	11452880	112	+	38	41	65	50	35	70	FBtr0088140; FBtr0330621
FBgn0000581:E004	FBgn0000581	E004	31.1569	0.0064548	0.132989	0.715353	0.993366	1.52081	1.49475	-0.0893282	2R	11452881	11452885	5	+	26	29	39	29	23	41	FBtr0330621
FBgn0000581:E005	FBgn0000581	E005	132.318	0.00680191	0.74103	0.389331	0.951251	2.10953	2.14075	0.104483	2R	11453393	11454469	1077	+	81	108	186	136	144	142	FBtr0330623; FBtr0088139; FBtr0330622; FBtr0330621; FBtr0088140
FBgn0000581:E006	FBgn0000581	E006	16.7958	0.000372452	0.41069	0.521619	0.978407	1.22426	1.27594	0.181939	2R	11454534	11454669	136	+	11	14	21	18	22	15	FBtr0330623; FBtr0088139; FBtr0330622; FBtr0330621; FBtr0088140
FBgn0000581:E007	FBgn0000581	E007	18.5149	0.000417747	0.933313	0.334004	0.935861	1.25012	1.32537	0.263568	2R	11454825	11455063	239	+	16	13	20	21	25	16	FBtr0330623; FBtr0088139; FBtr0330622; FBtr0330621; FBtr0088140
FBgn0000581:E008	FBgn0000581	E008	14.9057	0.00036567	1.83184	0.17591	0.836545	1.13599	1.25291	0.415012	2R	11455133	11455287	155	+	13	13	11	17	21	14	FBtr0330623; FBtr0088139; FBtr0330622; FBtr0330621; FBtr0088140
FBgn0000581:E009	FBgn0000581	E009	15.8833	0.000363126	1.18052	0.277249	0.911248	1.17746	1.26839	0.321335	2R	11455588	11455755	168	+	14	15	12	20	19	15	FBtr0330623; FBtr0088139; FBtr0330622; FBtr0330621; FBtr0088140
FBgn0000581:E010	FBgn0000581	E010	10.2008	0.000201432	0.108996	0.74129	NA	NA	NA	NA	2R	11455756	11455790	35	+	11	10	10	10	10	10	FBtr0330621
FBgn0000581:E011	FBgn0000581	E011	15.7258	0.000359787	2.61217	0.106046	0.736647	1.14674	1.28335	0.483438	2R	11455820	11456001	182	+	14	12	12	20	21	15	FBtr0088140; FBtr0088139; FBtr0330623; FBtr0330622
FBgn0000581:E012	FBgn0000581	E012	18.1464	0.00040652	0.959484	0.327317	0.934064	1.24167	1.31863	0.269812	2R	11456367	11456734	368	+	15	14	19	24	23	14	FBtr0330623; FBtr0088139; FBtr0330622; FBtr0330621; FBtr0088140
FBgn0000581:E013	FBgn0000581	E013	17.6813	0.00601479	1.2971	0.254744	0.899158	1.21554	1.31831	0.360977	2R	11456805	11456920	116	+	17	15	13	28	18	15	FBtr0330623; FBtr0088139; FBtr0330622; FBtr0330621; FBtr0088140
FBgn0000581:E014	FBgn0000581	E014	136.633	0.0246766	0.0607433	0.805325	0.99685	2.14361	2.13441	-0.0308015	2R	11456988	11460319	3332	+	100	149	156	159	167	91	FBtr0330623; FBtr0088139; FBtr0330622; FBtr0330621; FBtr0088140
FBgn0000581:E015	FBgn0000581	E015	397.249	0.000208345	7.12406	0.00760562	0.228064	2.62093	2.58233	-0.128572	2R	11460591	11464030	3440	+	318	403	496	436	366	371	FBtr0330623; FBtr0088139; FBtr0330622; FBtr0330621; FBtr0088140
FBgn0000581:E016	FBgn0000581	E016	14.5276	0.00223703	1.24218	0.265052	0.90568	1.13606	1.23675	0.357846	2R	11464031	11465270	1240	+	15	11	11	22	15	13	FBtr0330623; FBtr0330621
FBgn0000588:E001	FBgn0000588	E001	203.475	0.000293174	0.463478	0.496003	0.975229	2.3161	2.30511	-0.0366781	2L	11827204	11828371	1168	-	179	189	223	212	206	211	FBtr0080325
FBgn0000588:E002	FBgn0000588	E002	54.1261	0.000428716	0.896029	0.343849	0.936985	1.71817	1.75989	0.141176	2L	11828736	11828907	172	-	46	49	52	58	60	59	FBtr0080325
FBgn0000588:E003	FBgn0000588	E003	39.9759	0.000510283	0.0539975	0.816248	0.997195	1.61753	1.60514	-0.0421671	2L	11828970	11829103	134	-	39	35	42	35	46	42	FBtr0080325
FBgn0000588:E004	FBgn0000588	E004	35.488	0.000592024	0.0376411	0.846166	0.99799	1.5548	1.56547	0.0364708	2L	11829176	11829405	230	-	37	35	28	40	39	33	FBtr0080325
FBgn0000591:E001	FBgn0000591	E001	604.165	NA	NA	NA	NA	NA	NA	NA	3R	26040240	26041008	769	+	599	567	937	537	432	567	FBtr0084961
FBgn0000592:E001	FBgn0000592	E001	73.4429	0.123141	0.898111	0.343289	0.936764	1.84352	1.89633	0.177848	3L	12188818	12190245	1428	+	22	17	165	80	52	111	FBtr0076003; FBtr0333383
FBgn0000592:E002	FBgn0000592	E002	25.7783	0.000722614	0.499101	0.479895	0.9726	1.439	1.42425	-0.0509038	3L	12190297	12190580	284	+	14	15	47	26	22	32	FBtr0076003; FBtr0333383
FBgn0000592:E003	FBgn0000592	E003	12.1806	0.174524	0.245094	0.620551	NA	NA	NA	NA	3L	12190581	12190705	125	+	10	10	13	13	14	13	FBtr0333383
FBgn0000594:E001	FBgn0000594	E001	10.026	0.000195777	-1.63425e-13	1	NA	NA	NA	NA	3L	12190733	12192124	1392	+	10	10	10	10	10	10	FBtr0076004
FBgn0000594:E002	FBgn0000594	E002	10.026	0.000195777	-1.63425e-13	1	NA	NA	NA	NA	3L	12192181	12192528	348	+	10	10	10	10	10	10	FBtr0076004
FBgn0000606:E001	FBgn0000606	E001	10.026	0.000195777	-1.63425e-13	1	NA	NA	NA	NA	2R	9979319	9979553	235	+	10	10	10	10	10	10	FBtr0088390
FBgn0000606:E002	FBgn0000606	E002	10.026	0.000195777	-1.63425e-13	1	NA	NA	NA	NA	2R	9979625	9980795	1171	+	10	10	10	10	10	10	FBtr0088390
FBgn0000611:E001	FBgn0000611	E001	250.374	0.000350074	1.98304	0.15907	0.817615	2.38322	2.41557	0.107917	X	15992468	15992661	194	+	225	310	292	261	232	185	FBtr0074135
FBgn0000611:E002	FBgn0000611	E002	32.7146	0.000510093	1.77728	0.182483	0.841173	1.48697	1.56781	0.276745	X	15992700	15992854	155	+	31	35	36	30	31	33	FBtr0333322; FBtr0074137
FBgn0000611:E003	FBgn0000611	E003	21.3505	0.000485756	0.235307	0.627616	0.989885	1.32989	1.36533	0.123257	X	15992855	15992924	70	+	20	26	24	19	15	24	FBtr0333322
FBgn0000611:E004	FBgn0000611	E004	22.2371	0.00573805	2.25974	0.132776	0.786092	1.30555	1.42566	0.417049	X	15992936	15993113	178	+	21	21	24	19	19	29	FBtr0333323
FBgn0000611:E005	FBgn0000611	E005	437.14	0.000293393	3.96271e-05	0.994977	0.999888	2.63896	2.63862	-0.00110016	X	15993472	15993773	302	+	415	554	524	443	377	315	FBtr0333323; FBtr0333322; FBtr0074137; FBtr0074135
FBgn0000611:E006	FBgn0000611	E006	467.239	0.000342647	0.757515	0.384107	0.948912	2.67429	2.65877	-0.0516594	X	15993965	15994283	319	+	467	563	590	454	393	342	FBtr0333323; FBtr0333322; FBtr0074137; FBtr0074135
FBgn0000611:E007	FBgn0000611	E007	425.641	0.000154826	0.0648951	0.79892	0.99685	2.62959	2.62471	-0.0162655	X	15994347	15994605	259	+	400	541	520	435	350	314	FBtr0333323; FBtr0333322; FBtr0074137; FBtr0074135
FBgn0000611:E008	FBgn0000611	E008	1756.42	0.000166122	0.10517	0.745711	0.994072	3.2434	3.24056	-0.0094294	X	15994685	15995996	1312	+	1634	2204	2180	1797	1351	1400	FBtr0333323; FBtr0333322; FBtr0074137; FBtr0074135
FBgn0000611:E009	FBgn0000611	E009	452.232	0.00123555	0.0262515	0.871288	0.998594	2.65529	2.6509	-0.0146031	X	15995997	15996509	513	+	421	555	576	443	327	398	FBtr0333323; FBtr0333322
FBgn0000615:E001	FBgn0000615	E001	19.1119	0.000420204	0.00765332	0.930287	0.999742	1.29405	1.31612	0.0771507	2R	20667427	20668282	856	-	16	18	24	22	16	19	FBtr0086244; FBtr0302285
FBgn0000615:E002	FBgn0000615	E002	14.1694	0.000311385	0.429398	0.512284	NA	NA	NA	NA	2R	20668352	20668574	223	-	14	15	17	13	13	13	FBtr0086243; FBtr0086242
FBgn0000615:E003	FBgn0000615	E003	18.4746	0.000414816	0.295582	0.586665	0.985476	1.30112	1.27825	-0.0800544	2R	20668575	20669895	1321	-	17	23	19	22	17	13	FBtr0086244; FBtr0302285; FBtr0086243; FBtr0086242
FBgn0000615:E004	FBgn0000615	E004	11.1447	0.000228528	0.276655	0.598902	NA	NA	NA	NA	2R	20669979	20670131	153	-	10	10	12	15	10	10	FBtr0086244; FBtr0302285; FBtr0086243; FBtr0086242
FBgn0000615:E005	FBgn0000615	E005	10.6658	0.000213571	0.159093	0.689993	NA	NA	NA	NA	2R	20670201	20670377	177	-	10	10	11	13	10	10	FBtr0086244; FBtr0302285; FBtr0086243; FBtr0086242
FBgn0000615:E006	FBgn0000615	E006	10.026	0.000194454	0.0171221	0.895893	NA	NA	NA	NA	2R	20670378	20670491	114	-	10	10	10	10	10	10	FBtr0086244; FBtr0086243
FBgn0000615:E007	FBgn0000615	E007	10.026	0.000194454	0.0171221	0.895893	NA	NA	NA	NA	2R	20670638	20670761	124	-	10	10	10	10	10	10	FBtr0302285; FBtr0086242
FBgn0000615:E008	FBgn0000615	E008	10.026	0.000194454	0.0171221	0.895893	NA	NA	NA	NA	2R	20670762	20671083	322	-	10	10	10	10	10	10	FBtr0086242
FBgn0000617:E001	FBgn0000617	E001	110.218	0.000376358	0.0115984	0.914237	0.998594	2.0492	2.04598	-0.0107741	X	17842161	17842409	249	+	81	114	129	128	104	107	FBtr0074463
FBgn0000617:E002	FBgn0000617	E002	255.484	0.000263551	0.0121643	0.912178	0.998594	2.40866	2.41009	0.00477525	X	17842474	17843348	875	+	213	262	270	285	233	270	FBtr0074463
FBgn0000618:E001	FBgn0000618	E001	266.282	NA	NA	NA	NA	NA	NA	NA	X	11576118	11576620	503	-	251	286	289	294	200	278	FBtr0073540
FBgn0000625:E001	FBgn0000625	E001	21.635	0.00400773	1.62134	0.202906	0.859303	1.30257	1.4021	0.34605	3L	12462537	12462993	457	-	21	21	19	18	20	30	FBtr0339921
FBgn0000625:E002	FBgn0000625	E002	76.6353	0.000945771	0.0112219	0.915635	0.998594	1.88981	1.88975	-0.00021871	3L	12462994	12464102	1109	-	74	99	72	94	55	66	FBtr0339921; FBtr0075979; FBtr0100170
FBgn0000625:E003	FBgn0000625	E003	44.1369	0.00407939	0.0152916	0.901585	0.998594	1.64826	1.65825	0.0339424	3L	12464314	12464897	584	-	45	59	35	48	34	43	FBtr0339921; FBtr0075979; FBtr0100170
FBgn0000625:E004	FBgn0000625	E004	22.3049	0.000446246	1.10392	0.293407	0.91958	1.39908	1.32857	-0.244835	3L	12465023	12465163	141	-	23	26	28	21	19	17	FBtr0339921; FBtr0075979; FBtr0100170
FBgn0000625:E005	FBgn0000625	E005	28.9783	0.000491168	4.02078	0.044943	0.554381	1.52913	1.40799	-0.416635	3L	12465844	12466164	321	-	32	35	38	24	19	26	FBtr0339921; FBtr0075979; FBtr0100170
FBgn0000625:E006	FBgn0000625	E006	20.6731	0.000443709	0.163085	0.686332	0.991149	1.34738	1.32126	-0.0909767	3L	12467486	12467644	159	-	20	22	26	17	18	21	FBtr0339921; FBtr0075979; FBtr0100170
FBgn0000625:E007	FBgn0000625	E007	26.3987	0.000537778	2.36949	0.123727	0.772629	1.38809	1.49035	0.352542	3L	12467645	12467711	67	-	21	23	31	36	27	21	FBtr0339921; FBtr0075979
FBgn0000625:E008	FBgn0000625	E008	60.076	0.0328767	0.11307	0.736676	0.993434	1.77518	1.79835	0.0782398	3L	12467712	12468021	310	-	44	53	92	70	52	52	FBtr0339921; FBtr0075979; FBtr0100170
FBgn0000629:E001	FBgn0000629	E001	114.407	0.000350255	3.39002	0.0655923	0.638001	2.08906	2.0327	-0.188864	3L	10634575	10635047	473	-	102	141	135	107	97	105	FBtr0334067; FBtr0076279; FBtr0273338
FBgn0000629:E002	FBgn0000629	E002	194.014	0.00052714	0.654446	0.418527	0.957815	2.29905	2.28199	-0.0569814	3L	10635116	10635685	570	-	179	215	221	220	173	158	FBtr0334067; FBtr0076279; FBtr0273338
FBgn0000629:E003	FBgn0000629	E003	105.607	0.000325561	1.59262	0.206953	0.86401	2.00649	2.05039	0.14722	3L	10635748	10635937	190	-	94	105	113	124	95	103	FBtr0334067; FBtr0076279; FBtr0273338
FBgn0000629:E004	FBgn0000629	E004	73.3601	0.000465186	2.59997	0.106866	0.738894	1.83667	1.90399	0.226685	3L	10635996	10636093	98	-	71	67	72	77	72	80	FBtr0334067; FBtr0076279; FBtr0273338
FBgn0000629:E005	FBgn0000629	E005	11.2073	0.000228531	1.27191	0.259409	NA	NA	NA	NA	3L	10636426	10636440	15	-	10	10	10	12	11	14	FBtr0334067
FBgn0000629:E006	FBgn0000629	E006	91.286	0.000447456	0.00829898	0.927414	0.999678	1.96604	1.96503	-0.00341088	3L	10636624	10636784	161	-	86	87	111	92	76	96	FBtr0334067; FBtr0076279; FBtr0273338
FBgn0000629:E007	FBgn0000629	E007	191.902	0.000359891	0.719916	0.396171	0.952903	2.27521	2.29746	0.0742855	3L	10636846	10637577	732	-	154	220	208	219	158	194	FBtr0334067; FBtr0076279; FBtr0273338
FBgn0000629:E008	FBgn0000629	E008	53.8853	0.000458231	2.72959	0.0985049	0.719966	1.77542	1.69973	-0.256119	3L	10637640	10637879	240	-	52	57	73	50	41	51	FBtr0334067; FBtr0076279; FBtr0273338
FBgn0000629:E009	FBgn0000629	E009	10.6919	0.000213848	0.0689874	0.792817	NA	NA	NA	NA	3L	10637880	10637976	97	-	10	11	11	10	12	10	FBtr0076279
FBgn0000629:E010	FBgn0000629	E010	10.026	0.000193202	0.0645791	0.7994	NA	NA	NA	NA	3L	10638042	10638130	89	-	10	10	10	10	10	10	FBtr0076279
FBgn0000633:E001	FBgn0000633	E001	23.0359	0.000724246	3.12608	0.077049	0.675534	1.37209	1.36107	-0.038226	2R	13623044	13623684	641	+	12	16	22	42	33	14	FBtr0087625; FBtr0339940
FBgn0000633:E002	FBgn0000633	E002	10.026	0.000196091	1.28491	0.256988	NA	NA	NA	NA	2R	13643722	13643820	99	+	10	10	10	10	10	10	FBtr0087625
FBgn0000633:E003	FBgn0000633	E003	10.6821	0.000216109	1.37546	0.240877	NA	NA	NA	NA	2R	13654284	13654454	171	+	10	10	12	10	12	10	FBtr0087625; FBtr0339940
FBgn0000633:E004	FBgn0000633	E004	12.9401	0.000315211	0.348964	0.5547	NA	NA	NA	NA	2R	13706435	13707198	764	+	10	10	11	25	12	10	FBtr0087625; FBtr0339940
FBgn0000633:E005	FBgn0000633	E005	10.998	0.00022241	0.465668	0.494987	NA	NA	NA	NA	2R	13713129	13713306	178	+	10	10	11	14	11	10	FBtr0087625; FBtr0339940
FBgn0000633:E006	FBgn0000633	E006	11.4912	0.000236634	0.119767	0.729287	NA	NA	NA	NA	2R	13713763	13713989	227	+	10	10	11	16	12	10	FBtr0087625; FBtr0339940
FBgn0000633:E007	FBgn0000633	E007	11.4953	0.00023724	0.00906722	0.924139	NA	NA	NA	NA	2R	13714717	13714873	157	+	10	10	10	17	12	10	FBtr0087625; FBtr0339940
FBgn0000633:E008	FBgn0000633	E008	11.3343	0.000232295	0.0417501	0.838097	NA	NA	NA	NA	2R	13718378	13718517	140	+	10	10	10	16	12	10	FBtr0087625; FBtr0339940
FBgn0000633:E009	FBgn0000633	E009	11.1897	0.000228949	0.323242	0.569666	NA	NA	NA	NA	2R	13719086	13719215	130	+	10	10	11	12	14	10	FBtr0087625; FBtr0339940
FBgn0000633:E010	FBgn0000633	E010	11.3609	0.000234669	0.208289	0.648112	NA	NA	NA	NA	2R	13725546	13725674	129	+	10	10	11	12	15	10	FBtr0087625; FBtr0339940
FBgn0000633:E011	FBgn0000633	E011	11.0328	0.000224562	0.182058	0.66961	NA	NA	NA	NA	2R	13726078	13726278	201	+	10	10	10	12	14	10	FBtr0087625; FBtr0339940
FBgn0000633:E012	FBgn0000633	E012	11.5419	0.00024248	0.119527	0.729549	NA	NA	NA	NA	2R	13746163	13746341	179	+	10	11	10	12	16	10	FBtr0087625; FBtr0339940
FBgn0000633:E013	FBgn0000633	E013	17.8069	0.000466193	3.41399	0.0646458	0.635678	1.2478	1.26193	0.0496958	2R	13746406	13749367	2962	+	10	15	12	31	29	10	FBtr0087625; FBtr0339940
FBgn0000635:E001	FBgn0000635	E001	314.328	0.00229608	1.28351	0.257247	0.900609	2.50805	2.48058	-0.0915195	X	4132887	4134382	1496	-	262	397	445	289	201	300	FBtr0336884
FBgn0000635:E002	FBgn0000635	E002	334.815	0.000558938	1.74657	0.186308	0.845592	2.53471	2.51076	-0.0798006	X	4134383	4134903	521	-	286	397	489	325	225	297	FBtr0343523; FBtr0070665; FBtr0336884; FBtr0336882
FBgn0000635:E003	FBgn0000635	E003	84.2144	0.000382673	5.27511	0.0216324	0.401957	1.96389	1.8775	-0.290487	X	4135411	4135497	87	-	79	110	123	66	52	77	FBtr0343523; FBtr0070665
FBgn0000635:E004	FBgn0000635	E004	17.9691	0.000391849	0.0428819	0.835948	0.997966	1.28083	1.26848	-0.0433244	X	4135498	4135533	36	-	18	19	25	15	17	14	FBtr0343523
FBgn0000635:E005	FBgn0000635	E005	17.6393	0.000420209	0.869852	0.350996	0.93836	1.23169	1.31099	0.278357	X	4135870	4136298	429	-	17	15	23	18	19	14	FBtr0343524
FBgn0000635:E006	FBgn0000635	E006	177.722	0.00199851	1.50055	0.220587	0.873399	2.26527	2.23025	-0.117001	X	4136569	4136770	202	-	156	218	255	182	106	155	FBtr0336884; FBtr0070665; FBtr0343524; FBtr0343523; FBtr0336882
FBgn0000635:E007	FBgn0000635	E007	15.6867	0.000381556	5.15985	0.0231148	0.41599	1.1224	1.31901	0.695358	X	4139053	4139317	265	-	15	11	16	19	18	15	FBtr0070666
FBgn0000635:E008	FBgn0000635	E008	494.419	0.00224816	0.0030892	0.955676	0.999791	2.68928	2.69526	0.0199	X	4140175	4141770	1596	-	456	519	703	414	357	524	FBtr0070667
FBgn0000635:E009	FBgn0000635	E009	440.155	0.000731442	2.71427	0.0994545	0.721499	2.65371	2.62651	-0.0905674	X	4141771	4141954	184	-	411	497	635	378	290	438	FBtr0070666; FBtr0070667; FBtr0070665; FBtr0343524; FBtr0336882; FBtr0336884; FBtr0343523
FBgn0000635:E010	FBgn0000635	E010	1191.3	0.00219377	2.38853e-05	0.996101	0.999888	3.07039	3.07695	0.0217889	X	4142050	4143543	1494	-	1094	1349	1598	1193	923	1014	FBtr0070666; FBtr0070667; FBtr0070665; FBtr0343524; FBtr0336882; FBtr0336884; FBtr0343523
FBgn0000635:E011	FBgn0000635	E011	167.095	0.0174473	0.749562	0.386615	0.950201	2.19146	2.25909	0.22598	X	4143627	4143751	125	-	168	156	206	181	164	129	FBtr0070666; FBtr0070667; FBtr0070665; FBtr0343524; FBtr0336882; FBtr0336884; FBtr0343523
FBgn0000635:E012	FBgn0000635	E012	149.877	0.0082397	0.785412	0.375491	0.945733	2.15311	2.20438	0.171456	X	4149388	4149551	164	-	139	133	214	178	127	113	FBtr0070666; FBtr0070667; FBtr0070665; FBtr0343524; FBtr0336882; FBtr0336884; FBtr0343523
FBgn0000635:E013	FBgn0000635	E013	14.9822	0.000326741	0.343296	0.557933	0.981414	1.17626	1.2312	0.194667	X	4154387	4154431	45	-	13	15	20	13	12	17	FBtr0336884
FBgn0000635:E014	FBgn0000635	E014	99.0668	0.00250079	0.88972	0.345553	0.937629	1.97835	2.02321	0.150516	X	4154585	4154756	172	-	89	100	134	113	84	77	FBtr0070666; FBtr0070667; FBtr0070665; FBtr0343524; FBtr0336882; FBtr0336884; FBtr0343523
FBgn0000635:E015	FBgn0000635	E015	194.48	0.00244507	4.49485	0.0339972	0.492867	2.2532	2.32988	0.256031	X	4203191	4203486	296	-	169	172	271	175	164	218	FBtr0070666; FBtr0070667; FBtr0070665; FBtr0343524; FBtr0336882; FBtr0336884; FBtr0343523
FBgn0000635:E016	FBgn0000635	E016	440.663	0.00522865	0.21823	0.640392	0.990435	2.63106	2.65543	0.0811341	X	4205900	4206093	194	-	394	430	646	358	329	493	FBtr0070666; FBtr0070667; FBtr0070665; FBtr0343524; FBtr0336882; FBtr0336884; FBtr0343523
FBgn0000636:E001	FBgn0000636	E001	2130.99	0.00295074	0.163655	0.685814	0.9911	3.32725	3.33031	0.0101523	2L	18320102	18320730	629	+	1755	2144	2763	2192	1738	2226	FBtr0344782; FBtr0301391; FBtr0340580; FBtr0112805; FBtr0112804; FBtr0081052; FBtr0081051
FBgn0000636:E002	FBgn0000636	E002	588.547	0.000691286	0.0277767	0.867635	0.998594	2.77143	2.77116	-0.000888033	2L	18383402	18383719	318	+	516	633	693	687	486	525	FBtr0344782; FBtr0301391; FBtr0340580; FBtr0112805; FBtr0112804; FBtr0081052; FBtr0081051
FBgn0000636:E003	FBgn0000636	E003	898.712	0.00127519	0.22197	0.637543	0.990341	2.95158	2.95772	0.0203927	2L	18383839	18384180	342	+	770	974	1049	1059	757	797	FBtr0344782; FBtr0301391; FBtr0340580; FBtr0112805; FBtr0112804; FBtr0081052; FBtr0081051
FBgn0000636:E004	FBgn0000636	E004	1375.8	0.000926815	0.00564052	0.940132	0.999791	3.14127	3.13679	-0.0148915	2L	18384459	18384893	435	+	1227	1498	1598	1533	1182	1231	FBtr0344782; FBtr0301391; FBtr0340580; FBtr0112805; FBtr0112804; FBtr0081052; FBtr0081051
FBgn0000636:E005	FBgn0000636	E005	784.038	0.00524472	3.41104	0.0647617	0.635678	2.92552	2.85911	-0.220874	2L	18386157	18387103	947	+	803	965	855	810	643	629	FBtr0112804
FBgn0000636:E006	FBgn0000636	E006	254.91	0.000180225	0.893814	0.344446	0.937378	2.40068	2.41762	0.0565092	2L	18387287	18387317	31	+	220	260	302	281	221	248	FBtr0344782; FBtr0301391; FBtr0340580; FBtr0081051; FBtr0081052; FBtr0112805
FBgn0000636:E007	FBgn0000636	E007	59.3398	0.000541774	0.00196413	0.964651	0.999791	1.78482	1.7786	-0.0210197	2L	18388382	18388956	575	+	54	66	67	74	48	48	FBtr0112805; FBtr0301391
FBgn0000636:E008	FBgn0000636	E008	29.2725	0.000492026	0.0886839	0.765857	0.995121	1.47485	1.48969	0.0509735	2L	18388957	18389011	55	+	27	31	32	37	25	24	FBtr0112805
FBgn0000636:E009	FBgn0000636	E009	44.0731	0.00182976	2.72855	0.098569	0.719966	1.60999	1.69874	0.301522	2L	18389012	18389248	237	+	33	49	42	61	42	38	FBtr0112805; FBtr0301391
FBgn0000636:E010	FBgn0000636	E010	68.9594	0.000407346	0.112681	0.737112	0.993434	1.84046	1.85031	0.0331947	2L	18389249	18390710	1462	+	62	66	85	67	64	70	FBtr0112805
FBgn0000636:E011	FBgn0000636	E011	169.649	0.00260554	1.22071	0.269222	0.908244	2.25338	2.20922	-0.147562	2L	18391052	18391364	313	+	160	167	230	162	121	180	FBtr0344782; FBtr0081051
FBgn0000636:E012	FBgn0000636	E012	18.0579	0.00583444	0.940812	0.332069	0.935634	1.23898	1.31853	0.278967	2L	18392065	18392135	71	+	13	18	20	13	18	26	FBtr0081051
FBgn0000636:E013	FBgn0000636	E013	708.366	0.00258805	1.21602	0.270144	0.908471	2.83955	2.86297	0.0779315	2L	18392245	18392911	667	+	568	702	892	704	611	780	FBtr0344782; FBtr0081051; FBtr0340580; FBtr0081052
FBgn0000636:E014	FBgn0000636	E014	168.074	0.002319	0.016676	0.89725	0.998594	2.23283	2.22393	-0.0297529	2L	18392912	18393441	530	+	134	193	204	165	126	188	FBtr0344782; FBtr0081051; FBtr0081052
FBgn0000639:E001	FBgn0000639	E001	16.2592	0.000404469	5.62462	0.0177099	0.362953	NA	NA	NA	3L	14094589	14097808	3220	-	10	14	10	35	18	11	FBtr0075750; FBtr0339515; FBtr0075749
FBgn0000639:E002	FBgn0000639	E002	10.026	0.000196521	1.00167	0.316906	NA	NA	NA	NA	3L	14097809	14097868	60	-	10	10	10	10	10	10	FBtr0075750
FBgn0000639:E003	FBgn0000639	E003	10.1869	0.000201042	0.750892	0.386194	NA	NA	NA	NA	3L	14097869	14097874	6	-	10	10	10	11	10	10	FBtr0075750; FBtr0075749
FBgn0000639:E004	FBgn0000639	E004	10.1869	0.000201042	0.750892	0.386194	NA	NA	NA	NA	3L	14097875	14098053	179	-	10	10	10	11	10	10	FBtr0075750; FBtr0339515; FBtr0075749
FBgn0000640:E001	FBgn0000640	E001	19.0623	0.0037115	60.3562	7.91535e-15	7.81641e-12	1.67048	0.878994	-2.80255	2L	9426784	9426859	76	+	11	12	10	47	21	14	FBtr0343428
FBgn0000640:E002	FBgn0000640	E002	203.787	0.000239678	1.91501	0.166407	0.827695	2.03863	1.96813	-0.236564	2L	9426860	9426870	11	+	31	26	21	566	408	173	FBtr0079808; FBtr0343428
FBgn0000640:E003	FBgn0000640	E003	1712.33	0.000131059	7.62939	0.00574248	0.190903	2.85416	2.89354	0.130982	2L	9426871	9427258	388	+	200	165	149	4651	3583	1536	FBtr0079808; FBtr0343429; FBtr0343428
FBgn0000640:E004	FBgn0000640	E004	1819.73	8.46916e-05	3.33732	0.067725	0.643023	2.89593	2.91947	0.0782976	2L	9427319	9427801	483	+	215	182	169	4978	3733	1655	FBtr0079808; FBtr0343429; FBtr0343428
FBgn0000640:E005	FBgn0000640	E005	53.2874	0.00369394	15.6746	7.52279e-05	0.00825418	1.71919	1.37381	-1.18184	2L	9427802	9427835	34	+	13	13	11	135	89	59	FBtr0079808; FBtr0343428
FBgn0000640:E006	FBgn0000640	E006	32.2511	0.00234017	34.081	5.28662e-09	2.12689e-06	1.68315	1.14046	-1.88089	2L	9427836	9427869	34	+	11	13	10	81	47	32	FBtr0343428
FBgn0000644:E001	FBgn0000644	E001	17.0401	0.000387316	0.0993171	0.752651	0.995121	1.26248	1.24761	-0.0523123	X	3173376	3173595	220	-	14	23	17	14	13	21	FBtr0070542
FBgn0000644:E002	FBgn0000644	E002	19.8593	0.00043476	0.0127503	0.910096	0.998594	1.31267	1.32553	0.0448679	X	3173668	3174278	611	-	17	20	24	16	15	27	FBtr0070542
FBgn0000644:E003	FBgn0000644	E003	13.1862	0.000287846	0.0456119	0.830883	NA	NA	NA	NA	X	3174343	3174474	132	-	12	13	15	12	10	17	FBtr0070542
FBgn0000658:E001	FBgn0000658	E001	2545.73	NA	NA	NA	NA	NA	NA	NA	2R	18232761	18236311	3551	+	1745	2301	2814	2906	2345	3176	FBtr0086754
FBgn0000659:E001	FBgn0000659	E001	10.1869	0.000200362	8.02168	0.00462206	NA	NA	NA	NA	3R	28580976	28581082	107	-	10	10	10	11	10	10	FBtr0345227
FBgn0000659:E002	FBgn0000659	E002	14.7424	0.0393687	0.0797108	0.77769	0.995736	1.27919	1.07693	-0.720195	3R	28581083	28581832	750	-	11	10	10	19	15	23	FBtr0300259; FBtr0330333; FBtr0345227; FBtr0346765
FBgn0000659:E003	FBgn0000659	E003	26.7482	0.000856489	18.4095	1.78172e-05	0.00262426	1.31685	1.40396	0.302583	3R	28581833	28585112	3280	-	10	12	12	63	43	21	FBtr0300259; FBtr0330333; FBtr0345227; FBtr0346765; FBtr0085321
FBgn0000659:E004	FBgn0000659	E004	11.1955	0.000230282	4.7676	0.0290003	NA	NA	NA	NA	3R	28585113	28585264	152	-	10	10	10	13	12	12	FBtr0345227
FBgn0000662:E001	FBgn0000662	E001	330.864	0.000214843	0.167237	0.68258	0.991067	2.52437	2.51562	-0.0291326	2R	13819624	13820969	1346	-	302	358	440	318	268	304	FBtr0087648; FBtr0087647; FBtr0304697; FBtr0304696
FBgn0000662:E002	FBgn0000662	E002	164.46	0.000345263	0.142364	0.705942	0.993034	2.22386	2.212	-0.0396409	2R	13821036	13821369	334	-	144	185	220	163	153	125	FBtr0087648; FBtr0087647; FBtr0304697; FBtr0304696
FBgn0000662:E003	FBgn0000662	E003	102.279	0.0249012	0.193516	0.660006	0.990656	2.02409	1.99806	-0.0873199	2R	13821433	13821557	125	-	113	113	119	106	101	62	FBtr0087648; FBtr0087647; FBtr0304697; FBtr0304696
FBgn0000662:E004	FBgn0000662	E004	31.7962	0.00498972	1.31157	0.252111	0.897275	1.47841	1.55501	0.262461	2R	13821766	13822125	360	-	22	37	37	30	40	25	FBtr0087648; FBtr0304697; FBtr0304696
FBgn0000662:E005	FBgn0000662	E005	16.5386	0.000426497	2.80843	0.0937704	0.710455	1.17464	1.31097	0.480452	2R	13822126	13822175	50	-	14	14	18	15	22	16	FBtr0304697
FBgn0000662:E006	FBgn0000662	E006	365.72	0.000348405	0.251565	0.615975	0.989166	2.56897	2.55863	-0.0344667	2R	13823792	13824283	492	-	303	408	509	360	283	340	FBtr0087647
FBgn0000662:E007	FBgn0000662	E007	155.836	0.00141493	0.0288773	0.865063	0.998594	2.19407	2.19784	0.0126145	2R	13824284	13824470	187	-	128	165	220	174	110	143	FBtr0087647; FBtr0304697; FBtr0304696
FBgn0000662:E008	FBgn0000662	E008	56.9031	0.000430281	2.05124	0.152083	0.809406	1.73289	1.79717	0.217276	2R	13824471	13824553	83	-	43	58	74	68	49	51	FBtr0087648; FBtr0087647; FBtr0304697; FBtr0304696
FBgn0000667:E001	FBgn0000667	E001	10.5302	0.00021155	1.07024	0.30089	NA	NA	NA	NA	X	2023822	2024755	934	-	10	10	10	11	11	11	FBtr0070345
FBgn0000667:E002	FBgn0000667	E002	14.3213	0.000311953	1.9946	0.157861	NA	NA	NA	NA	X	2024756	2025115	360	-	12	12	16	17	15	14	FBtr0310657; FBtr0070345
FBgn0000667:E003	FBgn0000667	E003	409.95	0.000343292	0.405153	0.52444	0.978735	2.6187	2.60894	-0.0325093	X	2025116	2025699	584	-	350	459	545	448	334	334	FBtr0310657; FBtr0310658; FBtr0070343; FBtr0070345; FBtr0310659; FBtr0070344; FBtr0333802; FBtr0303048; FBtr0333801
FBgn0000667:E004	FBgn0000667	E004	669.326	0.000267832	0.0663999	0.796652	0.99685	2.82383	2.82913	0.0176329	X	2025775	2026909	1135	-	581	781	811	753	538	564	FBtr0310657; FBtr0310658; FBtr0070343; FBtr0070345; FBtr0310659; FBtr0070344; FBtr0333802; FBtr0303048; FBtr0333801
FBgn0000667:E005	FBgn0000667	E005	11.6756	0.000242668	0.0455572	0.830983	NA	NA	NA	NA	X	2027184	2027189	6	-	11	13	13	11	11	11	FBtr0310657
FBgn0000667:E006	FBgn0000667	E006	171.809	0.00024862	0.627855	0.428143	0.962056	2.24691	2.22752	-0.0647579	X	2027284	2027462	179	-	146	210	217	192	140	130	FBtr0310657; FBtr0310658; FBtr0070343; FBtr0070345; FBtr0310659; FBtr0070344; FBtr0333802; FBtr0303048; FBtr0333801
FBgn0000667:E007	FBgn0000667	E007	246.176	0.000244288	0.00412984	0.94876	0.999791	2.39167	2.39518	0.0117264	X	2027521	2027871	351	-	209	292	300	277	226	178	FBtr0310657; FBtr0310658; FBtr0070343; FBtr0070345; FBtr0310659; FBtr0070344; FBtr0333802; FBtr0303048; FBtr0333801
FBgn0000667:E008	FBgn0000667	E008	130.323	0.00158986	0.376178	0.539656	0.979867	2.1066	2.13147	0.0832772	X	2027935	2028027	93	-	115	149	150	153	131	86	FBtr0310657; FBtr0310658; FBtr0070343; FBtr0070345; FBtr0310659; FBtr0070344; FBtr0333802; FBtr0303048; FBtr0333801
FBgn0000667:E009	FBgn0000667	E009	136.096	0.000891968	1.5125	0.218758	0.871673	2.15316	2.11616	-0.123833	X	2028665	2028750	86	-	138	170	153	153	109	95	FBtr0310657; FBtr0070344
FBgn0000667:E010	FBgn0000667	E010	21.7945	0.000571923	0.196416	0.65763	0.990656	1.37428	1.34389	-0.105571	X	2029775	2029840	66	-	17	23	34	28	16	14	FBtr0310658; FBtr0333802; FBtr0070345; FBtr0310659
FBgn0000667:E011	FBgn0000667	E011	26.0624	0.0101336	0.0300574	0.86236	0.998594	1.4406	1.42751	-0.0451556	X	2029841	2029926	86	-	20	23	44	33	24	14	FBtr0310658; FBtr0070343; FBtr0070345; FBtr0310659; FBtr0333802; FBtr0303048; FBtr0333801
FBgn0000667:E012	FBgn0000667	E012	190.133	0.000321413	1.6988	0.192445	0.85175	2.2954	2.26419	-0.104243	X	2030215	2030368	154	-	191	220	230	219	145	139	FBtr0310657; FBtr0310658; FBtr0070343; FBtr0070345; FBtr0310659; FBtr0070344; FBtr0333802; FBtr0303048; FBtr0333801
FBgn0000667:E013	FBgn0000667	E013	238.765	0.000702412	0.359203	0.548949	0.980565	2.37119	2.3898	0.0620841	X	2030443	2030859	417	-	225	259	280	296	206	171	FBtr0310657; FBtr0310658; FBtr0070343; FBtr0070345; FBtr0310659; FBtr0070344; FBtr0333802; FBtr0303048; FBtr0333801
FBgn0000667:E014	FBgn0000667	E014	126.394	0.000827292	1.4996	0.220733	0.873399	2.0862	2.12816	0.140469	X	2034955	2035195	241	-	91	139	165	145	122	100	FBtr0310657; FBtr0310658; FBtr0070343; FBtr0070345; FBtr0310659; FBtr0070344; FBtr0333802; FBtr0303048; FBtr0333801
FBgn0000667:E015	FBgn0000667	E015	16.1927	0.00100845	0.0938136	0.759384	0.995121	1.22087	1.24838	0.097065	X	2035196	2035198	3	-	16	16	19	14	13	19	FBtr0310657; FBtr0070345; FBtr0070343; FBtr0310658; FBtr0310659; FBtr0070344; FBtr0303048; FBtr0333801
FBgn0000667:E016	FBgn0000667	E016	15.8691	0.0015502	0.242859	0.622149	0.989354	1.20456	1.24839	0.154799	X	2035199	2035201	3	-	16	15	18	14	13	19	FBtr0310657; FBtr0070343; FBtr0310659; FBtr0070344; FBtr0303048; FBtr0333801
FBgn0000667:E017	FBgn0000667	E017	14.1849	0.000314543	0.0481208	0.826366	NA	NA	NA	NA	X	2035202	2035411	210	-	14	16	15	14	11	15	FBtr0333801
FBgn0000667:E018	FBgn0000667	E018	14.9751	0.000839041	0.98193	0.321723	0.931336	1.16086	1.24837	0.310128	X	2036407	2036466	60	-	11	14	19	15	12	19	FBtr0310658; FBtr0333802; FBtr0303048; FBtr0333801
FBgn0000667:E019	FBgn0000667	E019	10.6838	0.000218128	0.438083	0.508049	NA	NA	NA	NA	X	2036581	2036619	39	-	10	10	12	10	10	12	FBtr0310659
FBgn0000709:E001	FBgn0000709	E001	15.6655	0.00036139	0.363587	0.546521	0.980337	1.24467	1.1954	-0.174164	X	21339741	21339947	207	+	15	16	21	12	13	17	FBtr0077192
FBgn0000709:E002	FBgn0000709	E002	110.616	0.00039213	6.71261	0.00957337	0.261283	2.07963	2.0131	-0.223026	X	21340111	21343265	3155	+	104	121	149	115	85	92	FBtr0077192
FBgn0000709:E003	FBgn0000709	E003	27.4143	0.000610927	0.287136	0.592062	0.986722	1.43838	1.47221	0.116458	X	21343501	21343651	151	+	19	33	31	32	29	21	FBtr0077192
FBgn0000709:E004	FBgn0000709	E004	100.783	0.000595945	6.44546	0.0111237	0.28228	1.97182	2.04425	0.243001	X	21343775	21345088	1314	+	96	99	96	137	79	98	FBtr0077192
FBgn0000711:E001	FBgn0000711	E001	263.798	0.000294826	0.830624	0.362092	0.941388	2.43052	2.41492	-0.0519958	X	10385960	10386563	604	+	222	300	348	269	187	262	FBtr0333305; FBtr0071447; FBtr0071446
FBgn0000711:E002	FBgn0000711	E002	11.7037	0.000253439	2.5167	0.112646	NA	NA	NA	NA	X	10388443	10388835	393	+	10	11	10	13	15	11	FBtr0071446
FBgn0000711:E003	FBgn0000711	E003	130.362	0.000899317	2.29427	0.129852	0.782118	2.13812	2.09336	-0.149837	X	10406353	10406700	348	+	132	153	157	129	99	113	FBtr0333305; FBtr0071447; FBtr0071446
FBgn0000711:E004	FBgn0000711	E004	186.819	0.00032571	0.0413718	0.838822	0.997966	2.27067	2.27869	0.0267992	X	10406762	10407105	344	+	157	213	231	217	140	167	FBtr0333305; FBtr0071447; FBtr0071446
FBgn0000711:E005	FBgn0000711	E005	131.553	0.00124441	0.0894694	0.764853	0.995121	2.11694	2.12852	0.038788	X	10407166	10407300	135	+	101	169	151	137	119	114	FBtr0333305; FBtr0071447; FBtr0071446
FBgn0000711:E006	FBgn0000711	E006	340.581	0.000203434	3.16022e-05	0.995515	0.999888	2.53286	2.5352	0.00780271	X	10407366	10408065	700	+	260	417	425	354	271	323	FBtr0333305; FBtr0071447; FBtr0071446
FBgn0000711:E007	FBgn0000711	E007	85.0515	0.00369051	3.36663	0.0665296	0.639971	1.89372	1.97855	0.285116	X	10408066	10409817	1752	+	53	85	113	86	72	103	FBtr0333305
FBgn0000715:E001	FBgn0000715	E001	11.8582	0.0777032	3.85531	0.0495887	NA	NA	NA	NA	2R	9906294	9906401	108	+	10	10	10	15	16	10	FBtr0088383
FBgn0000715:E002	FBgn0000715	E002	24.1575	0.0777032	3.85531	0.0495887	0.575335	NA	NA	NA	2R	9909139	9910457	1319	+	10	10	10	68	38	10	FBtr0088383
FBgn0000719:E001	FBgn0000719	E001	12.0146	0.000258071	2.38822	0.122253	NA	NA	NA	NA	X	22824317	22826161	1845	-	14	10	15	11	10	12	FBtr0333182
FBgn0000719:E002	FBgn0000719	E002	70.0717	0.000614253	6.52677	0.0106263	0.275993	1.83837	1.81575	-0.0762674	X	22826162	22829277	3116	-	64	100	123	56	35	46	FBtr0100538; FBtr0077342; FBtr0333179; FBtr0333182; FBtr0333181; FBtr0333180
FBgn0000719:E003	FBgn0000719	E003	10.026	0.000195016	4.29574	0.0382079	NA	NA	NA	NA	X	22836188	22836259	72	-	10	10	10	10	10	10	FBtr0333180
FBgn0000719:E004	FBgn0000719	E004	13.5187	0.000297808	1.31981	0.250626	NA	NA	NA	NA	X	22844759	22844901	143	-	16	15	15	13	11	11	FBtr0100538; FBtr0333181; FBtr0077342; FBtr0333182
FBgn0000719:E005	FBgn0000719	E005	27.7703	0.000504814	0.13024	0.718183	0.993366	1.42054	1.46566	0.155514	X	22853807	22854332	526	-	29	40	38	21	21	18	FBtr0100538; FBtr0333179; FBtr0333181; FBtr0077342
FBgn0000719:E006	FBgn0000719	E006	28.4165	0.000486166	0.909044	0.340368	0.936661	1.44334	1.45146	0.0279567	X	22854333	22855042	710	-	32	37	44	19	18	21	FBtr0333179; FBtr0077342
FBgn0000719:E007	FBgn0000719	E007	14.1403	0.000308566	1.02751	0.310744	NA	NA	NA	NA	X	22855043	22855154	112	-	12	18	19	11	12	13	FBtr0100538; FBtr0333179; FBtr0333182; FBtr0077342
FBgn0000719:E008	FBgn0000719	E008	13.7763	0.000300039	1.43299	0.231277	NA	NA	NA	NA	X	22855155	22855194	40	-	12	14	21	12	12	12	FBtr0100538; FBtr0333179; FBtr0333181; FBtr0077342; FBtr0333182
FBgn0000721:E001	FBgn0000721	E001	103.193	0.00141559	0.105941	0.744813	0.993675	2.01864	2.00925	-0.0314976	2L	3622074	3622616	543	-	97	108	158	95	70	94	FBtr0089304; FBtr0089307; FBtr0089306; FBtr0089309; FBtr0089308; FBtr0100363; FBtr0089312; FBtr0089310
FBgn0000721:E002	FBgn0000721	E002	65.9793	0.000430166	1.11708	0.290549	0.918234	1.83968	1.79736	-0.142743	2L	3622617	3622943	327	-	70	71	98	55	47	56	FBtr0089304; FBtr0089307; FBtr0089306; FBtr0089309; FBtr0089308; FBtr0301399; FBtr0100363; FBtr0089312; FBtr0089310
FBgn0000721:E003	FBgn0000721	E003	57.0093	0.00206995	0.172598	0.677813	0.991067	1.74836	1.77233	0.0810196	2L	3623006	3623195	190	-	67	51	75	51	47	51	FBtr0089304; FBtr0089307; FBtr0089306; FBtr0089309; FBtr0089308; FBtr0301399; FBtr0100363; FBtr0089312; FBtr0089310
FBgn0000721:E004	FBgn0000721	E004	90.3135	0.000817061	1.45922	0.227054	0.878104	1.9729	1.93128	-0.139817	2L	3623262	3623881	620	-	108	101	117	78	63	75	FBtr0089304; FBtr0089307; FBtr0089306; FBtr0089309; FBtr0089308; FBtr0301399; FBtr0100363; FBtr0089312; FBtr0089310
FBgn0000721:E005	FBgn0000721	E005	34.1615	0.000494014	0.0329074	0.85605	0.998474	1.54666	1.53894	-0.0264123	2L	3624224	3624373	150	-	31	40	49	35	24	27	FBtr0089304; FBtr0089307; FBtr0089306; FBtr0089309; FBtr0089308; FBtr0301399; FBtr0100363; FBtr0089312; FBtr0089310
FBgn0000721:E006	FBgn0000721	E006	44.5435	0.000510359	1.15232	0.283064	0.913008	1.67643	1.62335	-0.180387	2L	3624440	3624676	237	-	46	59	58	42	36	27	FBtr0089304; FBtr0089307; FBtr0089306; FBtr0089309; FBtr0089308; FBtr0301399; FBtr0100363; FBtr0089312; FBtr0089310
FBgn0000721:E007	FBgn0000721	E007	38.3467	0.00136302	0.0126242	0.91054	0.998594	1.59323	1.58976	-0.0118483	2L	3625997	3626216	220	-	31	54	49	38	33	26	FBtr0089304; FBtr0089307; FBtr0089306; FBtr0089309; FBtr0089308; FBtr0301399; FBtr0100363; FBtr0089312; FBtr0089310
FBgn0000721:E008	FBgn0000721	E008	10.7086	0.000216879	1.52145	0.2174	NA	NA	NA	NA	2L	3626217	3626336	120	-	12	10	10	11	10	11	FBtr0089306; FBtr0100363
FBgn0000721:E009	FBgn0000721	E009	37.5055	0.000504733	1.41312	0.23454	0.885876	1.6088	1.54384	-0.221667	2L	3626337	3627525	1189	-	34	49	56	30	31	26	FBtr0089307; FBtr0089306; FBtr0089309; FBtr0089308; FBtr0301399; FBtr0100363
FBgn0000721:E010	FBgn0000721	E010	15.6597	0.000346577	0.651859	0.419449	0.958104	1.24395	1.17786	-0.233948	2L	3627526	3627635	110	-	17	22	19	13	11	12	FBtr0089307; FBtr0089306; FBtr0100363; FBtr0089308; FBtr0301399
FBgn0000721:E011	FBgn0000721	E011	27.2922	0.000486052	0.00598028	0.938359	0.999791	1.44847	1.4464	-0.00714561	2L	3631523	3631804	282	-	26	34	35	24	19	26	FBtr0089306; FBtr0089308
FBgn0000721:E012	FBgn0000721	E012	25.8895	0.000539999	1.33929	0.247159	0.894336	1.45717	1.38103	-0.262953	2L	3631805	3631962	158	-	21	38	38	19	20	20	FBtr0089306; FBtr0089309; FBtr0089308
FBgn0000721:E013	FBgn0000721	E013	16.7344	0.000372427	0.132282	0.716077	0.993366	1.25783	1.2308	-0.095203	2L	3631963	3631974	12	-	14	23	23	18	11	12	FBtr0089307; FBtr0089306; FBtr0089309; FBtr0089308
FBgn0000721:E014	FBgn0000721	E014	18.4146	0.000405344	0.0351205	0.851343	0.99799	1.27787	1.29552	0.0618447	2L	3631975	3632154	180	-	14	25	24	19	15	14	FBtr0089307; FBtr0089306; FBtr0089309; FBtr0089308; FBtr0301399; FBtr0100363
FBgn0000721:E015	FBgn0000721	E015	30.4575	0.000504553	0.266176	0.605909	0.988232	1.47831	1.5137	0.121446	2L	3634239	3634405	167	-	33	33	36	34	22	25	FBtr0089312; FBtr0089304; FBtr0089310
FBgn0000721:E016	FBgn0000721	E016	86.8275	0.00265803	3.36558	0.0665722	0.640082	1.90407	1.98509	0.272218	2L	3638939	3640517	1579	-	77	88	113	100	86	59	FBtr0089312; FBtr0089304; FBtr0089310
FBgn0000721:E017	FBgn0000721	E017	14.8286	0.000324146	1.28921	0.256193	0.899596	1.14968	1.25031	0.356859	2L	3645856	3646138	283	-	13	15	18	14	13	16	FBtr0089310
FBgn0000721:E018	FBgn0000721	E018	21.4519	0.000437211	0.601191	0.438124	0.964243	1.32134	1.38102	0.207516	2L	3655270	3655585	316	-	18	26	26	22	17	20	FBtr0089312; FBtr0089304
FBgn0000721:E019	FBgn0000721	E019	15.3176	0.0003377	0.722532	0.395315	0.952782	1.17523	1.25032	0.265737	2L	3656708	3656721	14	-	13	16	20	13	16	14	FBtr0089304
FBgn0000721:E020	FBgn0000721	E020	24.0674	0.000460716	3.15346	0.0757661	0.671543	1.33869	1.46422	0.434302	2L	3656722	3656953	232	-	19	22	32	28	22	22	FBtr0089312; FBtr0089304
FBgn0000723:E001	FBgn0000723	E001	165.172	0.00210697	2.10146	0.147159	0.803161	2.19828	2.24424	0.153603	3R	9367603	9368392	790	-	127	203	186	180	139	158	FBtr0333296; FBtr0333295; FBtr0082051; FBtr0082052; FBtr0082053; FBtr0082054
FBgn0000723:E002	FBgn0000723	E002	93.8858	0.00195235	0.0268744	0.869783	0.998594	1.97913	1.97281	-0.0212186	3R	9368456	9368638	183	-	83	121	106	96	68	90	FBtr0333296; FBtr0333295; FBtr0082051; FBtr0082052; FBtr0082053; FBtr0082054
FBgn0000723:E003	FBgn0000723	E003	75.8199	0.000429183	0.938052	0.332779	0.935648	1.90205	1.86385	-0.128608	3R	9368699	9368827	129	-	68	102	89	79	58	60	FBtr0333296; FBtr0333295; FBtr0082051; FBtr0082052; FBtr0082053; FBtr0082054
FBgn0000723:E004	FBgn0000723	E004	58.3429	0.000437712	0.0236561	0.877763	0.998594	1.76948	1.77753	0.0272041	3R	9368897	9368983	87	-	55	64	71	66	55	40	FBtr0333296; FBtr0333295; FBtr0082051; FBtr0082052; FBtr0082053; FBtr0082054
FBgn0000723:E005	FBgn0000723	E005	88.0675	0.00038487	1.47812	0.224069	0.875252	1.96936	1.92464	-0.150266	3R	9369055	9369268	214	-	79	108	116	85	65	77	FBtr0333296; FBtr0333295; FBtr0082051; FBtr0082052; FBtr0082053; FBtr0082054
FBgn0000723:E006	FBgn0000723	E006	115.661	0.000361396	1.1989	0.273542	0.909755	2.08231	2.04734	-0.117185	3R	9369336	9369710	375	-	100	142	152	109	101	92	FBtr0333296; FBtr0333295; FBtr0082051; FBtr0082052; FBtr0082053; FBtr0082054
FBgn0000723:E007	FBgn0000723	E007	14.6476	0.000320454	1.72125e-07	0.999669	0.999888	1.19331	1.19419	0.00311344	3R	9371015	9371539	525	-	16	15	17	17	12	11	FBtr0082052; FBtr0082054
FBgn0000723:E008	FBgn0000723	E008	20.1427	0.000556484	0.522569	0.469748	0.971618	1.29815	1.35391	0.194439	3R	9371540	9372376	837	-	22	20	20	28	18	13	FBtr0082052
FBgn0000723:E009	FBgn0000723	E009	16.3066	0.000378497	1.21687	0.269977	0.908267	1.19331	1.2855	0.324995	3R	9372377	9372577	201	-	17	14	17	23	16	11	FBtr0333296; FBtr0082052; FBtr0333295
FBgn0000723:E010	FBgn0000723	E010	12.6221	0.000269299	2.20652	0.137429	NA	NA	NA	NA	3R	9372578	9372580	3	-	10	12	13	19	11	11	FBtr0333296
FBgn0000723:E011	FBgn0000723	E011	74.6597	0.000722726	2.85906	0.0908604	0.70447	1.90859	1.83924	-0.233495	3R	9372756	9372933	178	-	76	89	98	70	71	45	FBtr0333296; FBtr0082052; FBtr0082053; FBtr0333295; FBtr0082051
FBgn0000723:E012	FBgn0000723	E012	89.9341	0.00544259	0.0881232	0.766577	0.995228	1.96222	1.95307	-0.0307088	3R	9372990	9373268	279	-	90	104	104	107	85	51	FBtr0333296; FBtr0082052; FBtr0082053; FBtr0333295; FBtr0082051
FBgn0000723:E013	FBgn0000723	E013	91.8678	0.00939742	2.63411	0.104591	0.733924	2.00432	1.91815	-0.289416	3R	9373331	9373667	337	-	96	111	122	92	88	44	FBtr0333296; FBtr0082052; FBtr0082053; FBtr0333295; FBtr0082051
FBgn0000723:E014	FBgn0000723	E014	54.809	0.00124909	1.92719	0.165067	0.82735	1.77607	1.70866	-0.22804	3R	9373779	9373875	97	-	60	53	80	54	43	40	FBtr0333296; FBtr0082052; FBtr0082053; FBtr0333295; FBtr0082051
FBgn0000723:E015	FBgn0000723	E015	10.8451	0.000218131	0.132018	0.716349	NA	NA	NA	NA	3R	9374645	9374811	167	-	10	12	12	10	10	11	FBtr0082053
FBgn0000723:E016	FBgn0000723	E016	70.9868	0.000685226	0.582735	0.445242	0.965158	1.84169	1.87459	0.110821	3R	9390886	9391073	188	-	64	70	91	77	54	71	FBtr0333296; FBtr0082052; FBtr0333295; FBtr0082051
FBgn0000723:E017	FBgn0000723	E017	69.739	0.00143329	2.95164	0.0857906	0.696651	1.81214	1.88915	0.259495	3R	9392741	9392972	232	-	66	59	85	79	60	70	FBtr0333296; FBtr0082052; FBtr0333295; FBtr0082051
FBgn0000723:E018	FBgn0000723	E018	88.5731	0.00135031	6.41228	0.0113334	0.284805	1.90201	2.00378	0.341899	3R	9394241	9394546	306	-	80	82	97	109	70	94	FBtr0333296; FBtr0082052; FBtr0333295; FBtr0082051
FBgn0000808:E001	FBgn0000808	E001	11.3478	0.000234064	0.132374	0.715983	NA	NA	NA	NA	X	11985534	11986296	763	-	10	11	11	13	11	12	FBtr0332308; FBtr0332309; FBtr0332310
FBgn0000808:E002	FBgn0000808	E002	10.8546	0.000219607	0.000593572	0.980563	NA	NA	NA	NA	X	11986419	11986970	552	-	10	11	11	11	10	12	FBtr0332308; FBtr0332309; FBtr0332310
FBgn0000808:E003	FBgn0000808	E003	10.026	0.000194322	0.022888	0.879749	NA	NA	NA	NA	X	11987032	11987049	18	-	10	10	10	10	10	10	FBtr0332310
FBgn0000808:E004	FBgn0000808	E004	10.5146	0.000209237	0.000391437	0.984215	NA	NA	NA	NA	X	11987050	11987206	157	-	10	11	10	12	10	10	FBtr0332308; FBtr0332309; FBtr0332310
FBgn0000808:E005	FBgn0000808	E005	10.5146	0.000209237	0.000391437	0.984215	NA	NA	NA	NA	X	11987271	11987421	151	-	10	11	10	12	10	10	FBtr0332308; FBtr0332309; FBtr0332310
FBgn0000808:E006	FBgn0000808	E006	10.026	0.000194322	0.022888	0.879749	NA	NA	NA	NA	X	11987422	11987430	9	-	10	10	10	10	10	10	FBtr0332309
FBgn0000808:E007	FBgn0000808	E007	10.1869	0.000199187	0.000225964	0.988007	NA	NA	NA	NA	X	11987474	11987764	291	-	10	10	10	11	10	10	FBtr0332308; FBtr0332309; FBtr0332310
FBgn0000810:E001	FBgn0000810	E001	122.058	0.000339622	0.191526	0.66165	0.990656	2.08531	2.09631	0.0368244	X	2242138	2243604	1467	+	107	148	121	147	108	102	FBtr0070396
FBgn0000810:E002	FBgn0000810	E002	179.254	0.000292275	0.192938	0.660482	0.990656	2.25947	2.25187	-0.0253892	X	2244457	2246041	1585	+	172	212	179	197	163	152	FBtr0070396
FBgn0000826:E001	FBgn0000826	E001	17.081	NA	NA	NA	NA	NA	NA	NA	X	1356488	1357601	1114	-	18	15	14	19	17	19	FBtr0070234
FBgn0000927:E001	FBgn0000927	E001	10.026	0.000195777	-1.63425e-13	1	NA	NA	NA	NA	X	2724286	2724385	100	+	10	10	10	10	10	10	FBtr0070485
FBgn0000927:E002	FBgn0000927	E002	10.026	0.000195777	-1.63425e-13	1	NA	NA	NA	NA	X	2724443	2726577	2135	+	10	10	10	10	10	10	FBtr0070485
FBgn0000928:E001	FBgn0000928	E001	10.026	0.000194825	0.380555	0.537306	NA	NA	NA	NA	X	2720468	2720849	382	+	10	10	10	10	10	10	FBtr0070484
FBgn0000928:E002	FBgn0000928	E002	11.4162	0.000240373	0.212172	0.64507	NA	NA	NA	NA	X	2720909	2723125	2217	+	17	11	10	10	10	10	FBtr0070484
FBgn0000928:E003	FBgn0000928	E003	10.6714	0.000214685	0.00450034	0.946514	NA	NA	NA	NA	X	2723188	2723499	312	+	11	10	13	10	10	10	FBtr0070484
FBgn0000928:E004	FBgn0000928	E004	10.9851	0.000225245	0.0397024	0.842064	NA	NA	NA	NA	X	2723568	2724158	591	+	11	10	15	10	10	10	FBtr0070484
FBgn0000964:E001	FBgn0000964	E001	12.1817	NA	NA	NA	NA	NA	NA	NA	2L	19464267	19467758	3492	+	10	11	11	15	16	10	FBtr0301669; FBtr0329891
FBgn0000996:E001	FBgn0000996	E001	370.877	0.000196046	0.0452958	0.831461	0.997966	2.57362	2.57082	-0.00930267	2R	15376619	15378421	1803	-	319	396	417	493	330	278	FBtr0339999; FBtr0087387
FBgn0000996:E002	FBgn0000996	E002	129.095	0.000422374	0.0407843	0.839955	0.997966	2.11859	2.11224	-0.0212546	2R	15379557	15380221	665	-	110	153	132	162	119	100	FBtr0339999; FBtr0087387
FBgn0000996:E003	FBgn0000996	E003	72.3995	0.000939049	0.585977	0.443979	0.965158	1.85299	1.88382	0.103846	2R	15380319	15380614	296	-	55	65	93	101	71	52	FBtr0339999; FBtr0087387
FBgn0000996:E004	FBgn0000996	E004	22.2742	0.0309755	0.0370669	0.847329	0.99799	1.38103	1.35386	-0.0943102	2R	15380615	15380988	374	-	18	23	29	23	14	27	FBtr0087387
FBgn0001075:E001	FBgn0001075	E001	1246.04	0.000138307	23.1261	1.51716e-06	0.000320002	3.10858	3.08574	-0.0759439	2L	4198404	4201799	3396	-	978	1286	1731	1343	1046	1127	FBtr0077478
FBgn0001075:E002	FBgn0001075	E002	231.577	0.0191466	0.0798199	0.777542	0.995736	2.36352	2.37006	0.0218254	2L	4201865	4205421	3557	-	189	247	282	268	248	160	FBtr0077478
FBgn0001075:E003	FBgn0001075	E003	227.994	0.000650387	0.0136738	0.906912	0.998594	2.35572	2.36788	0.0405866	2L	4205478	4208240	2763	-	166	244	293	264	215	192	FBtr0077478
FBgn0001075:E004	FBgn0001075	E004	22.7829	0.000497744	0.287276	0.591972	0.986722	1.38872	1.36479	-0.0829916	2L	4208539	4208825	287	-	20	28	25	27	17	20	FBtr0077478
FBgn0001075:E005	FBgn0001075	E005	34.9627	0.00234519	0.0646163	0.799343	0.99685	1.5568	1.55603	-0.00263583	2L	4208888	4209089	202	-	25	46	38	35	30	36	FBtr0077478
FBgn0001075:E006	FBgn0001075	E006	42.8519	0.00377543	0.131017	0.71738	0.993366	1.64696	1.63949	-0.0253911	2L	4209150	4209383	234	-	28	51	56	42	30	51	FBtr0077478
FBgn0001075:E007	FBgn0001075	E007	38.0141	0.000614653	0.23798	0.625669	0.989794	1.59754	1.58437	-0.0449189	2L	4209457	4209765	309	-	33	42	45	33	36	39	FBtr0077478
FBgn0001075:E008	FBgn0001075	E008	122.774	0.000489435	0.0219316	0.882269	0.998594	2.0858	2.10508	0.0645868	2L	4212417	4217976	5560	-	79	133	164	148	109	108	FBtr0077478
FBgn0001075:E009	FBgn0001075	E009	639.035	0.00325784	11.1876	0.000823474	0.0519864	2.7552	2.8552	0.332717	2L	4221253	4221796	544	-	452	549	775	725	585	756	FBtr0077478
FBgn0001077:E001	FBgn0001077	E001	10.5192	0.000211121	0.161147	0.688102	NA	NA	NA	NA	3R	6864324	6865141	818	+	10	10	10	12	11	10	FBtr0081625
FBgn0001077:E002	FBgn0001077	E002	11.3769	0.000237563	0.161101	0.688145	NA	NA	NA	NA	3R	6865289	6866244	956	+	10	10	10	12	14	12	FBtr0081625
FBgn0001078:E001	FBgn0001078	E001	94.6203	0.000379711	0.0154358	0.901125	0.998594	1.97657	1.9888	0.0410587	3L	18750607	18751748	1142	-	70	110	106	124	82	78	FBtr0347045; FBtr0304627
FBgn0001078:E002	FBgn0001078	E002	132.661	0.0076986	4.86682	0.0273779	0.44571	2.16985	2.07927	-0.303194	3L	18751749	18752895	1147	-	114	167	168	175	96	81	FBtr0347045; FBtr0075087; FBtr0304627; FBtr0075086
FBgn0001078:E003	FBgn0001078	E003	39.0265	0.0085602	4.71721	0.0298622	0.461732	1.66757	1.52967	-0.469988	3L	18753018	18753118	101	-	35	52	52	53	22	22	FBtr0347045; FBtr0075087; FBtr0304627; FBtr0075086
FBgn0001078:E004	FBgn0001078	E004	46.2222	0.000451082	0.477727	0.489453	0.973508	1.68896	1.66121	-0.0941589	3L	18753185	18753443	259	-	40	51	55	52	40	40	FBtr0347045; FBtr0075087; FBtr0304627; FBtr0075086
FBgn0001078:E005	FBgn0001078	E005	36.74	0.000491034	0.109185	0.741074	0.993434	1.56505	1.59154	0.0904007	3L	18754314	18754512	199	-	31	36	42	46	34	32	FBtr0347045; FBtr0075087; FBtr0304627; FBtr0075086
FBgn0001078:E006	FBgn0001078	E006	23.954	0.00047508	0.0726596	0.787503	0.996726	1.38518	1.41155	0.0912305	3L	18754577	18754633	57	-	22	24	25	32	23	18	FBtr0347045; FBtr0075087; FBtr0304627; FBtr0075086
FBgn0001078:E007	FBgn0001078	E007	14.5131	0.00411927	0.164726	0.684842	0.991067	1.16917	1.21198	0.152018	3L	18754984	18755133	150	-	10	14	18	11	15	19	FBtr0347045
FBgn0001078:E008	FBgn0001078	E008	39.409	0.000505248	1.5453	0.213831	0.869319	1.56888	1.64483	0.258724	3L	18755134	18755504	371	-	25	41	44	46	46	35	FBtr0347045; FBtr0075087; FBtr0304627; FBtr0075086
FBgn0001078:E009	FBgn0001078	E009	29.8203	0.00150142	0.574683	0.448404	0.965995	1.46041	1.51752	0.196066	3L	18755656	18755873	218	-	24	35	26	39	34	21	FBtr0347045; FBtr0075087; FBtr0304627; FBtr0075086
FBgn0001078:E010	FBgn0001078	E010	38.7565	0.00679328	0.477267	0.489663	0.973508	1.57242	1.62753	0.187796	3L	18763329	18763862	534	-	27	44	40	47	50	25	FBtr0347045; FBtr0075087; FBtr0304627; FBtr0075086
FBgn0001078:E011	FBgn0001078	E011	20.2882	0.000421394	0.0776019	0.780574	0.996002	1.31534	1.34361	0.0985259	3L	18763863	18764956	1094	-	17	21	22	26	17	19	FBtr0347045; FBtr0075087; FBtr0304627
FBgn0001078:E012	FBgn0001078	E012	49.1683	0.000487344	9.6263	0.00191811	0.094599	1.76859	1.62077	-0.501242	3L	18764957	18765744	788	-	48	62	66	48	29	43	FBtr0347045; FBtr0304627
FBgn0001078:E013	FBgn0001078	E013	109.953	0.00765202	0.423071	0.515408	0.977698	2.02434	2.06621	0.140347	3L	18797537	18798855	1319	-	81	126	113	119	136	85	FBtr0075086
FBgn0001078:E014	FBgn0001078	E014	618.531	0.00451511	1.94158	0.163497	0.82575	2.77527	2.80937	0.113479	3L	18800108	18801309	1202	-	443	663	717	705	557	635	FBtr0075086
FBgn0001079:E001	FBgn0001079	E001	29.4579	0.000512484	2.72515	0.098779	0.720367	1.43398	1.53465	0.345788	X	18657755	18657950	196	+	25	31	28	41	22	30	FBtr0074602
FBgn0001079:E002	FBgn0001079	E002	133.359	0.000444289	0.237604	0.625942	0.989794	2.13414	2.12118	-0.0434002	X	18658023	18659392	1370	+	133	164	137	159	118	90	FBtr0074602
FBgn0001079:E003	FBgn0001079	E003	83.6304	0.000397085	1.65212	0.198671	0.858565	1.90706	1.95083	0.147164	X	18659452	18660026	575	+	78	89	89	112	68	67	FBtr0074602
FBgn0001079:E004	FBgn0001079	E004	114.078	0.00058327	2.50248	0.113667	0.751496	2.08343	2.03722	-0.154862	X	18660095	18661204	1110	+	92	147	147	131	89	82	FBtr0074602
FBgn0001083:E001	FBgn0001083	E001	64.1204	0.000545466	13.6831	0.000216392	0.0190401	1.87586	1.7282	-0.498416	X	11992915	11993630	716	-	62	90	89	53	48	44	FBtr0073580; FBtr0342733; FBtr0112806
FBgn0001083:E002	FBgn0001083	E002	30.3189	0.00191846	0.0414269	0.838716	0.997966	1.48894	1.50681	0.061304	X	11993792	11994316	525	-	22	32	43	34	31	21	FBtr0073580; FBtr0342733; FBtr0112806
FBgn0001083:E003	FBgn0001083	E003	20.0998	0.000426793	0.313151	0.575753	0.983187	1.30265	1.34937	0.162897	X	11994377	11994730	354	-	17	18	27	22	18	19	FBtr0073580; FBtr0342733; FBtr0112806
FBgn0001083:E004	FBgn0001083	E004	15.6447	0.000341766	0.0995504	0.75237	0.995121	1.23042	1.20957	-0.0736804	X	11994815	11994927	113	-	14	17	21	13	15	14	FBtr0073580; FBtr0342733; FBtr0112806
FBgn0001083:E005	FBgn0001083	E005	15.4366	0.000365752	0.00797915	0.928823	0.999737	1.2062	1.21918	0.0459255	X	11994994	11995120	127	-	19	15	15	11	17	15	FBtr0073580; FBtr0342733; FBtr0112806
FBgn0001083:E006	FBgn0001083	E006	16.3846	0.000366159	0.0178017	0.893859	0.998594	1.23043	1.24675	0.0575484	X	11995185	11995364	180	-	17	16	19	12	19	15	FBtr0073580; FBtr0342733; FBtr0112806
FBgn0001083:E007	FBgn0001083	E007	17.9215	0.000398412	1.63243	0.201367	0.859111	1.2225	1.32777	0.369348	X	11995463	11995871	409	-	18	15	18	15	21	20	FBtr0073580; FBtr0342733; FBtr0112806
FBgn0001083:E008	FBgn0001083	E008	16.0566	0.00035509	2.47655	0.115556	0.755249	1.1625	1.29714	0.475402	X	11995936	11996231	296	-	13	17	14	16	18	18	FBtr0073580; FBtr0342733; FBtr0112806
FBgn0001083:E009	FBgn0001083	E009	13.4054	0.000299326	0.456964	0.499046	NA	NA	NA	NA	X	11996392	11996568	177	-	16	13	11	14	13	13	FBtr0073580; FBtr0342733; FBtr0112806
FBgn0001083:E010	FBgn0001083	E010	13.1635	0.00029448	0.311232	0.576925	NA	NA	NA	NA	X	11996641	11996790	150	-	15	11	14	17	12	10	FBtr0073580; FBtr0342733; FBtr0112806
FBgn0001083:E011	FBgn0001083	E011	12.6451	0.000270761	0.0373959	0.846661	NA	NA	NA	NA	X	11996856	11997008	153	-	13	12	15	15	10	11	FBtr0073580; FBtr0342733; FBtr0112806
FBgn0001083:E012	FBgn0001083	E012	13.9765	0.000302961	0.037634	0.84618	NA	NA	NA	NA	X	11997088	11997562	475	-	14	14	18	14	13	11	FBtr0073580; FBtr0342733; FBtr0112806
FBgn0001083:E013	FBgn0001083	E013	12.5401	0.000267837	0.091747	0.761968	NA	NA	NA	NA	X	11998238	11998500	263	-	13	14	12	12	11	13	FBtr0073580; FBtr0342733; FBtr0112806
FBgn0001083:E014	FBgn0001083	E014	21.1991	0.00125516	0.0196858	0.888418	0.998594	1.34696	1.34228	-0.0162651	X	12001928	12002307	380	-	27	16	26	21	15	22	FBtr0073580; FBtr0342733
FBgn0001083:E015	FBgn0001083	E015	51.9318	0.000496639	0.459578	0.497821	0.975415	1.70616	1.7427	0.123705	X	12002308	12002519	212	-	43	50	69	46	49	55	FBtr0073580
FBgn0001083:E016	FBgn0001083	E016	29.8305	0.000503469	0.413553	0.520171	0.978407	1.46693	1.51176	0.153918	X	12003747	12003914	168	-	26	29	37	27	26	34	FBtr0073580
FBgn0001084:E001	FBgn0001084	E001	48.1012	0.000475884	0.0725205	0.787702	0.996726	1.69713	1.68756	-0.0324262	2L	8401476	8401771	296	-	35	58	63	53	42	39	FBtr0331992; FBtr0079712
FBgn0001084:E002	FBgn0001084	E002	187.285	0.000288591	0.00494394	0.943944	0.999791	2.27491	2.27713	0.00742696	2L	8401831	8402945	1115	-	150	226	223	224	146	159	FBtr0331992; FBtr0079712
FBgn0001084:E003	FBgn0001084	E003	29.385	0.000495184	0.00048806	0.982375	0.999791	1.48291	1.48497	0.00709455	2L	8403004	8403139	136	-	26	34	34	38	24	21	FBtr0331992; FBtr0079712
FBgn0001084:E004	FBgn0001084	E004	13.4653	0.000289755	0.453145	0.500845	NA	NA	NA	NA	2L	8403140	8403280	141	-	11	14	15	17	12	12	FBtr0079712
FBgn0001085:E001	FBgn0001085	E001	409.151	0.000937739	0.18329	0.668561	0.990656	2.61053	2.6016	-0.0297275	3L	14274343	14275726	1384	+	353	444	694	343	287	350	FBtr0330102; FBtr0075743
FBgn0001085:E002	FBgn0001085	E002	72.8047	0.00322032	1.45298	0.228051	0.879453	1.83622	1.8957	0.200309	3L	14304897	14305016	120	+	64	93	90	74	53	64	FBtr0330102; FBtr0075743
FBgn0001085:E003	FBgn0001085	E003	72.8295	0.000443216	3.13035	0.0768474	0.674626	1.83122	1.90256	0.240248	3L	14311861	14312055	195	+	65	82	97	67	63	64	FBtr0330102; FBtr0075743
FBgn0001085:E004	FBgn0001085	E004	66.9269	0.000448408	0.286583	0.592419	0.986722	1.81691	1.83839	0.0724326	3L	14317112	14317337	226	+	60	70	106	49	56	62	FBtr0330102; FBtr0075743
FBgn0001085:E005	FBgn0001085	E005	330.184	0.000279615	2.05685	0.151523	0.808133	2.52375	2.49884	-0.0830222	3L	14366748	14368639	1892	+	319	386	512	276	206	291	FBtr0330102; FBtr0075743
FBgn0001086:E001	FBgn0001086	E001	228.819	0.000455097	1.71105	0.190849	0.849542	2.34765	2.37656	0.0964599	2L	16310956	16311412	457	+	222	225	249	275	188	215	FBtr0080833
FBgn0001086:E002	FBgn0001086	E002	319.22	0.000241421	0.0131653	0.908651	0.998594	2.50786	2.5044	-0.0115397	2L	16311506	16311827	322	+	297	351	360	379	259	273	FBtr0080833
FBgn0001086:E003	FBgn0001086	E003	760.959	0.00068401	0.593075	0.441232	0.965158	2.88701	2.87704	-0.0331549	2L	16311881	16313097	1217	+	669	853	898	804	662	687	FBtr0080833
FBgn0001087:E001	FBgn0001087	E001	31.6717	0.00050386	0.00086091	0.976592	0.999791	1.51586	1.51569	-0.000581492	X	13727204	13727521	318	-	22	37	43	34	27	28	FBtr0331710; FBtr0331709
FBgn0001087:E002	FBgn0001087	E002	87.6546	0.000421266	1.75069	0.185791	0.844326	1.96976	1.92352	-0.155367	X	13727522	13728614	1093	-	81	94	121	91	74	67	FBtr0331710; FBtr0073842; FBtr0331709
FBgn0001087:E003	FBgn0001087	E003	34.3729	0.000486578	2.28922	0.130275	0.782263	1.588	1.50126	-0.296625	X	13728685	13728817	133	-	34	40	47	35	23	28	FBtr0331710; FBtr0073842; FBtr0331709
FBgn0001087:E004	FBgn0001087	E004	22.7526	0.000446826	0.121825	0.727064	0.993366	1.38711	1.36442	-0.0787078	X	13728880	13728882	3	-	21	26	28	27	15	20	FBtr0331710; FBtr0073842
FBgn0001087:E005	FBgn0001087	E005	34.6773	0.000520843	0.545879	0.460006	0.967666	1.53211	1.57729	0.154399	X	13728883	13729023	141	-	31	34	41	49	23	31	FBtr0331710; FBtr0073842; FBtr0331709
FBgn0001087:E006	FBgn0001087	E006	69.1231	0.000427364	1.75448	0.185315	0.843803	1.82055	1.87666	0.18906	X	13729084	13729693	610	-	52	70	87	92	60	56	FBtr0331710; FBtr0073842; FBtr0331709
FBgn0001087:E007	FBgn0001087	E007	64.8149	0.000430326	0.0191665	0.88989	0.998594	1.81644	1.82419	0.0261525	X	13729760	13730436	677	-	48	74	85	78	45	61	FBtr0331710; FBtr0073842; FBtr0331709
FBgn0001087:E008	FBgn0001087	E008	31.7815	0.000528303	0.835474	0.360694	0.940876	1.49037	1.54757	0.195956	X	13730496	13730644	149	-	20	37	39	45	22	29	FBtr0331710; FBtr0073842; FBtr0331709
FBgn0001087:E009	FBgn0001087	E009	29.8972	0.00048338	1.08083	0.298512	0.923253	1.45861	1.52505	0.22807	X	13731549	13731622	74	-	22	31	36	36	25	30	FBtr0331710; FBtr0073842
FBgn0001087:E010	FBgn0001087	E010	10.9939	0.00022249	0.613778	0.433369	NA	NA	NA	NA	X	13732626	13732699	74	-	10	10	12	13	11	10	FBtr0331709
FBgn0001087:E011	FBgn0001087	E011	36.6904	0.00246595	0.244325	0.6211	0.989354	1.59115	1.56067	-0.104042	X	13733085	13733224	140	-	25	46	51	32	31	36	FBtr0331710; FBtr0073842; FBtr0331709
FBgn0001087:E012	FBgn0001087	E012	42.9294	0.000508317	0.100543	0.751178	0.995078	1.64981	1.63492	-0.0506264	X	13733312	13733441	130	-	37	52	51	43	38	37	FBtr0331710; FBtr0073842; FBtr0331709
FBgn0001087:E013	FBgn0001087	E013	51.351	0.00045105	0.263487	0.607735	0.988232	1.7299	1.70755	-0.0757019	X	13733496	13733636	141	-	50	55	64	59	36	45	FBtr0331710; FBtr0073842; FBtr0331709
FBgn0001087:E014	FBgn0001087	E014	47.242	0.00056879	0.0236844	0.877691	0.998594	1.68754	1.68246	-0.0172306	X	13733707	13733835	129	-	42	53	58	65	28	39	FBtr0331710; FBtr0073842; FBtr0331709
FBgn0001087:E015	FBgn0001087	E015	35.8412	0.000522797	0.0183296	0.892306	0.998594	1.57016	1.5648	-0.0183335	X	13734643	13734738	96	-	34	39	43	48	26	26	FBtr0331710; FBtr0073842; FBtr0331709
FBgn0001087:E016	FBgn0001087	E016	15.5029	0.000416533	0.904609	0.341549	0.936676	1.17698	1.25873	0.289109	X	13735531	13735689	159	-	10	19	16	15	17	16	FBtr0331710
FBgn0001087:E017	FBgn0001087	E017	34.3971	0.000526962	0.0604015	0.805863	0.99685	1.55534	1.54317	-0.0415782	X	13735942	13736257	316	-	34	34	44	40	21	34	FBtr0073842; FBtr0331709
FBgn0001087:E018	FBgn0001087	E018	10.026	0.000196424	0.260933	0.60948	NA	NA	NA	NA	X	13736258	13736278	21	-	10	10	10	10	10	10	FBtr0073842
FBgn0001089:E001	FBgn0001089	E001	12.5212	0.000265815	0.754702	0.384992	NA	NA	NA	NA	2L	6003574	6004854	1281	-	11	13	11	15	12	13	FBtr0079230; FBtr0332603
FBgn0001089:E002	FBgn0001089	E002	11.3406	0.000234197	0.00119833	0.972385	NA	NA	NA	NA	2L	6005006	6005153	148	-	11	13	11	13	10	10	FBtr0079230; FBtr0332603
FBgn0001089:E003	FBgn0001089	E003	11.6821	0.000244183	0.0819166	0.774717	NA	NA	NA	NA	2L	6005213	6005552	340	-	12	14	11	13	10	10	FBtr0079230; FBtr0332603
FBgn0001089:E004	FBgn0001089	E004	11.2216	0.00023073	0.187715	0.664826	NA	NA	NA	NA	2L	6005686	6005836	151	-	13	13	10	10	11	10	FBtr0079230; FBtr0332603
FBgn0001089:E005	FBgn0001089	E005	10.8744	0.000218753	0.00774003	0.929895	NA	NA	NA	NA	2L	6005904	6006061	158	-	12	11	10	11	11	10	FBtr0079230; FBtr0332603
FBgn0001089:E006	FBgn0001089	E006	10.5422	0.000208879	0.035385	0.850791	NA	NA	NA	NA	2L	6006062	6006067	6	-	12	11	10	10	10	10	FBtr0079230
FBgn0001089:E007	FBgn0001089	E007	10.3674	0.000203422	0.00322026	0.954746	NA	NA	NA	NA	2L	6006567	6006827	261	-	11	11	10	10	10	10	FBtr0079230; FBtr0332603
FBgn0001090:E001	FBgn0001090	E001	123.029	0.00590284	0.213625	0.643941	0.990656	2.00562	1.97552	-0.101031	X	18794246	18794519	274	-	152	220	231	45	42	53	FBtr0074656
FBgn0001090:E002	FBgn0001090	E002	1835.14	0.000133719	16.7095	4.35612e-05	0.00547033	3.17382	3.15308	-0.0689565	X	18794520	18796294	1775	-	2574	3007	3367	912	645	573	FBtr0074659; FBtr0074658; FBtr0074657; FBtr0074656
FBgn0001090:E003	FBgn0001090	E003	14.1281	0.000305411	15.8861	6.72714e-05	NA	NA	NA	NA	X	18796295	18796502	208	-	15	18	19	13	10	10	FBtr0074658
FBgn0001090:E004	FBgn0001090	E004	15.2165	0.000342139	12.4666	0.000414283	0.0307952	1.03501	1.36238	1.16308	X	18796503	18796580	78	-	15	17	27	13	10	10	FBtr0074659; FBtr0074658
FBgn0001090:E005	FBgn0001090	E005	14.4301	0.000316297	13.1068	0.000294232	0.0237485	1.00744	1.34961	1.21996	X	18796581	18796614	34	-	14	18	23	11	11	10	FBtr0074658
FBgn0001090:E006	FBgn0001090	E006	249.753	0.000199701	0.501417	0.478878	0.9726	2.30127	2.32079	0.0651471	X	18797331	18797469	139	-	355	399	440	129	95	88	FBtr0074657; FBtr0074656
FBgn0001090:E007	FBgn0001090	E007	35.4023	0.000501998	14.2558	0.00015957	0.0149747	1.40681	1.65388	0.846031	X	18797470	18797654	185	-	45	47	55	24	18	24	FBtr0074656
FBgn0001090:E008	FBgn0001090	E008	87.0539	0.00150738	2.20352	0.137696	0.794229	1.83676	1.90898	0.243158	X	18797655	18797687	33	-	123	118	165	56	29	35	FBtr0074657; FBtr0074656
FBgn0001091:E001	FBgn0001091	E001	3001.63	0.000885198	0.0205508	0.886009	0.998594	3.47682	3.47709	0.000898269	2R	7791901	7793230	1330	-	2337	2752	3395	3704	2968	2891	FBtr0088903; FBtr0100479
FBgn0001091:E002	FBgn0001091	E002	18.2072	0.00143712	0.0202394	0.886871	0.998594	1.28853	1.27665	-0.0416253	2R	7793231	7793380	150	-	14	22	16	19	16	22	FBtr0088903
FBgn0001092:E001	FBgn0001092	E001	38.1685	0.00238984	5.12221	0.0236215	0.419948	1.52353	1.65977	0.46453	X	15868145	15868210	66	+	39	43	29	42	36	39	FBtr0074112
FBgn0001092:E002	FBgn0001092	E002	729.643	0.000124657	0.961944	0.326697	0.934064	2.85555	2.86802	0.0414796	X	15868211	15868243	33	+	712	896	848	792	568	570	FBtr0074112; FBtr0332618
FBgn0001092:E003	FBgn0001092	E003	11148.4	0.000134652	2.1473	0.142821	0.800017	4.04536	4.04239	-0.00986352	X	15868318	15869661	1344	+	10964	13609	13533	11421	8884	8608	FBtr0074112; FBtr0332618
FBgn0001098:E001	FBgn0001098	E001	2124.28	0.00124173	1.75483	0.18527	0.84376	3.33423	3.31136	-0.0760216	3R	23935958	23936645	688	-	2171	2572	2623	2050	1692	1656	FBtr0089497; FBtr0089496; FBtr0089498; FBtr0335205
FBgn0001098:E002	FBgn0001098	E002	55.0516	0.00835188	1.95502	0.162047	0.823695	1.70351	1.79548	0.311082	3R	23936981	23937019	39	-	52	53	64	66	64	32	FBtr0089496; FBtr0089498
FBgn0001098:E003	FBgn0001098	E003	982.831	0.000198192	1.46184	0.226637	0.877742	2.99822	2.97995	-0.0607274	3R	23937423	23937627	205	-	972	1290	1131	1013	787	713	FBtr0089497; FBtr0089496; FBtr0089498; FBtr0335205
FBgn0001098:E004	FBgn0001098	E004	1242.07	9.67539e-05	0.166827	0.682947	0.991067	3.09154	3.09229	0.00249593	3R	23937732	23938051	320	-	1232	1564	1411	1310	999	946	FBtr0089497; FBtr0089496; FBtr0089498; FBtr0335205
FBgn0001098:E005	FBgn0001098	E005	1476.21	0.000673962	0.699336	0.403007	0.953073	3.16299	3.17086	0.0261648	3R	23938121	23938555	435	-	1500	1856	1601	1596	1230	1081	FBtr0089497; FBtr0089496; FBtr0089498; FBtr0335205
FBgn0001098:E006	FBgn0001098	E006	10.6857	0.000215952	0.658639	0.417041	NA	NA	NA	NA	3R	23938623	23938770	148	-	11	10	12	10	11	10	FBtr0089496; FBtr0335205
FBgn0001098:E007	FBgn0001098	E007	1052.57	0.00021335	4.4157	0.0356097	0.501303	3.01018	3.03126	0.0701096	3R	23942594	23943101	508	-	1057	1294	1136	1074	895	859	FBtr0089497; FBtr0089498
FBgn0001099:E001	FBgn0001099	E001	15.2116	NA	NA	NA	NA	NA	NA	NA	3L	15510838	15511047	210	+	16	16	14	16	16	13	FBtr0334082; FBtr0346516
FBgn0001104:E001	FBgn0001104	E001	729.699	0.00025906	0.281617	0.595643	0.986968	2.8609	2.86798	0.0235273	3L	6972750	6973533	784	-	635	780	880	795	579	718	FBtr0076934
FBgn0001104:E002	FBgn0001104	E002	328.96	0.00156736	0.855332	0.355048	0.939498	2.5068	2.53059	0.0792671	3L	6973590	6973778	189	-	306	366	341	372	298	291	FBtr0076934
FBgn0001104:E003	FBgn0001104	E003	202.094	0.00120153	0.213291	0.6442	0.990656	2.31292	2.30103	-0.039703	3L	6973838	6973932	95	-	199	237	211	213	173	179	FBtr0076934
FBgn0001104:E004	FBgn0001104	E004	421.703	0.000156813	0.0334605	0.854859	0.998436	2.62782	2.62564	-0.00725849	3L	6974002	6974473	472	-	364	475	501	467	349	380	FBtr0076934
FBgn0001104:E005	FBgn0001104	E005	320.447	0.00062579	1.48458	0.223059	0.873963	2.51979	2.49467	-0.0836998	3L	6979518	6980044	527	-	268	361	416	336	241	307	FBtr0076934
FBgn0001105:E001	FBgn0001105	E001	242.713	0.000268881	0.0103272	0.919056	0.999099	2.38625	2.38939	0.0104897	X	15860115	15860250	136	+	192	274	290	252	207	244	FBtr0074111; FBtr0074110; FBtr0331597; FBtr0074107; FBtr0074106; FBtr0074108
FBgn0001105:E002	FBgn0001105	E002	64.7631	0.00203642	0.000195526	0.988843	0.999888	1.81966	1.82124	0.00533846	X	15860251	15860322	72	+	47	64	92	78	41	69	FBtr0074111; FBtr0074108
FBgn0001105:E003	FBgn0001105	E003	52.6867	0.000432676	0.648191	0.42076	0.958725	1.74935	1.71057	-0.131259	X	15860745	15860833	89	+	44	61	67	54	38	53	FBtr0074110
FBgn0001105:E004	FBgn0001105	E004	86.7096	0.000353014	3.61507	0.0572584	0.604881	1.97889	1.90591	-0.245242	X	15860834	15860988	155	+	72	97	125	90	67	72	FBtr0074110; FBtr0346794
FBgn0001105:E005	FBgn0001105	E005	102.841	0.000349729	7.19097	0.00732714	0.2242	2.06234	1.96697	-0.319936	X	15860989	15861139	151	+	80	118	159	101	68	95	FBtr0074110; FBtr0346794; FBtr0074107
FBgn0001105:E006	FBgn0001105	E006	61.2311	0.0014166	1.38626	0.239037	0.887596	1.82388	1.76565	-0.196592	X	15861140	15861153	14	+	41	66	98	59	54	52	FBtr0074110; FBtr0074111; FBtr0346794; FBtr0074107
FBgn0001105:E007	FBgn0001105	E007	71.5868	0.000464135	0.607954	0.435559	0.963745	1.87903	1.84576	-0.112081	X	15861154	15861223	70	+	52	73	108	72	64	63	FBtr0074111; FBtr0346794; FBtr0074107
FBgn0001105:E008	FBgn0001105	E008	54.6797	0.000474654	0.486388	0.485543	0.972608	1.76392	1.73064	-0.112596	X	15861224	15861235	12	+	45	52	81	61	44	47	FBtr0074111; FBtr0346794; FBtr0074108; FBtr0074107
FBgn0001105:E009	FBgn0001105	E009	88.124	0.00185142	4.03652	0.0445256	0.552795	1.99138	1.90573	-0.287767	X	15861236	15861376	141	+	78	90	135	93	71	65	FBtr0074110; FBtr0074111; FBtr0346794; FBtr0074108; FBtr0074107
FBgn0001105:E010	FBgn0001105	E010	404.745	0.000662211	0.0177603	0.893982	0.998594	2.60703	2.61131	0.0142676	X	15861377	15861486	110	+	311	466	483	430	342	402	FBtr0074111; FBtr0074110; FBtr0331597; FBtr0074107; FBtr0074106; FBtr0346794; FBtr0074108
FBgn0001105:E011	FBgn0001105	E011	263.373	0.000222788	0.0855041	0.769972	0.995588	2.41982	2.42707	0.024191	X	15861487	15861492	6	+	204	296	317	283	217	267	FBtr0074110; FBtr0074111; FBtr0074107; FBtr0074106; FBtr0346794; FBtr0074108
FBgn0001105:E012	FBgn0001105	E012	2455.38	9.24471e-05	3.29579	0.0694578	0.649719	3.38604	3.39714	0.0368854	X	15861566	15863177	1612	+	1874	2602	3116	2617	2091	2476	FBtr0074111; FBtr0074110; FBtr0331597; FBtr0074107; FBtr0074106; FBtr0346794; FBtr0074108
FBgn0001105:E013	FBgn0001105	E013	90.2734	0.00049897	6.58252	0.0102985	0.271524	1.91261	2.0103	0.328119	X	15863178	15863398	221	+	57	75	120	107	84	101	FBtr0074111; FBtr0074110; FBtr0331597; FBtr0074106; FBtr0346794; FBtr0074108
FBgn0001105:E014	FBgn0001105	E014	127.053	0.000636677	3.30091	0.0692413	0.648544	2.07987	2.1393	0.199	X	15863399	15863485	87	+	80	118	174	143	119	132	FBtr0074110; FBtr0331597; FBtr0346794; FBtr0074108; FBtr0074111
FBgn0001105:E015	FBgn0001105	E015	792.653	0.000166398	1.47598	0.224404	0.875252	2.90843	2.89336	-0.0501233	X	15863486	15866084	2599	+	614	826	1085	826	630	794	FBtr0074111; FBtr0074110; FBtr0331597; FBtr0074106; FBtr0346794; FBtr0074108
FBgn0001105:E016	FBgn0001105	E016	18.4477	0.000393274	0.102455	0.748903	0.994821	1.27777	1.3032	0.0890251	X	15866085	15866175	91	+	15	17	24	20	17	18	FBtr0074108
FBgn0001108:E001	FBgn0001108	E001	24.8967	0.000528921	1.13552	0.286601	0.915922	1.43928	1.36694	-0.250201	3L	13929387	13929541	155	+	25	38	30	28	12	17	FBtr0075756
FBgn0001108:E002	FBgn0001108	E002	23.1216	0.000477937	0.221056	0.638236	0.990435	1.39179	1.35959	-0.111682	3L	13929651	13929715	65	+	28	29	26	28	12	16	FBtr0075756
FBgn0001108:E003	FBgn0001108	E003	116.491	0.000827029	0.383278	0.535854	0.979298	2.07336	2.05509	-0.0612337	3L	13929780	13931198	1419	+	124	158	130	125	95	68	FBtr0075756
FBgn0001108:E004	FBgn0001108	E004	337.241	0.000411359	1.57307	0.209761	0.865991	2.51888	2.53411	0.050735	3L	13931746	13934656	2911	+	347	382	427	366	262	245	FBtr0075756
FBgn0001112:E001	FBgn0001112	E001	101.298	0.000426024	0.415822	0.519029	0.978407	2.01683	2.00368	-0.0441127	3R	7252063	7254324	2262	-	88	129	97	118	95	81	FBtr0081596
FBgn0001112:E002	FBgn0001112	E002	15.3606	0.000338043	0.705127	0.401066	0.953073	1.17892	1.24659	0.239481	3R	7257124	7257244	121	-	13	19	11	20	16	13	FBtr0081596
FBgn0001112:E003	FBgn0001112	E003	15.7119	0.000344412	0.381853	0.536613	0.979539	1.19739	1.2466	0.173916	3R	7257317	7257493	177	-	15	17	13	18	17	14	FBtr0081596
FBgn0001112:E004	FBgn0001112	E004	15.783	0.000453286	0.217936	0.640617	0.990435	1.24039	1.20266	-0.133363	3R	7265365	7265703	339	-	20	16	14	12	16	16	FBtr0081596
FBgn0001114:E001	FBgn0001114	E001	10.026	0.0812228	0.0445145	0.832899	NA	NA	NA	NA	2L	8672698	8672783	86	+	10	10	10	10	10	10	FBtr0079727
FBgn0001114:E002	FBgn0001114	E002	10.026	0.0812228	0.0445145	0.832899	NA	NA	NA	NA	2L	8673125	8673151	27	+	10	10	10	10	10	10	FBtr0079727
FBgn0001114:E003	FBgn0001114	E003	61.6529	0.000434938	0.266784	0.605497	0.988232	1.81106	1.79061	-0.0690363	2L	8673152	8674369	1218	+	32	50	107	62	37	85	FBtr0079727; FBtr0307091
FBgn0001114:E004	FBgn0001114	E004	126.693	0.000491345	0.323629	0.569435	0.981832	2.10496	2.11534	0.0347604	2L	8674763	8676804	2042	+	53	103	219	133	79	180	FBtr0079727; FBtr0307091
FBgn0001120:E001	FBgn0001120	E001	14.9026	0.000337557	0.395866	0.529232	0.979257	NA	NA	NA	3L	14802380	14803173	794	-	16	12	14	15	13	19	FBtr0075697
FBgn0001120:E002	FBgn0001120	E002	10.5243	0.000211344	0.396528	0.528888	NA	NA	NA	NA	3L	14803232	14803360	129	-	11	11	11	10	10	10	FBtr0075697
FBgn0001122:E001	FBgn0001122	E001	51.8242	0.00724997	6.65255	0.00990139	0.265893	1.81247	1.6374	-0.592845	2R	10437985	10438106	122	+	36	45	83	53	46	50	FBtr0088265; FBtr0088264
FBgn0001122:E002	FBgn0001122	E002	25.0261	0.0611778	1.31281	0.251886	0.897249	1.50091	1.33211	-0.583262	2R	10438248	10438296	49	+	14	30	35	26	14	32	FBtr0088268; FBtr0088267
FBgn0001122:E003	FBgn0001122	E003	15.5132	0.0559325	0.65596	0.41799	0.957815	1.2777	1.15853	-0.421474	2R	10438297	10438351	55	+	11	17	18	13	11	23	FBtr0088268
FBgn0001122:E004	FBgn0001122	E004	17.4054	0.000477319	4.89757	0.0268946	0.441303	1.36014	1.17441	-0.652551	2R	10438471	10438492	22	+	13	18	25	19	11	19	FBtr0088269
FBgn0001122:E005	FBgn0001122	E005	19.9339	0.0294993	0.393181	0.530632	0.979257	1.35915	1.28302	-0.265604	2R	10438606	10438737	132	+	15	17	24	26	12	26	FBtr0088270
FBgn0001122:E006	FBgn0001122	E006	11.5414	0.0165524	0.887139	0.346254	NA	NA	NA	NA	2R	10439371	10439374	4	+	11	11	12	10	10	15	FBtr0088271
FBgn0001122:E007	FBgn0001122	E007	37.2141	0.000739241	4.90665	0.0267536	0.440905	1.65154	1.51675	-0.459785	2R	10439375	10439445	71	+	28	37	47	42	30	40	FBtr0088265; FBtr0088264; FBtr0088270; FBtr0088271; FBtr0088269; FBtr0088268; FBtr0088267
FBgn0001122:E008	FBgn0001122	E008	35.4975	0.00135069	5.3868	0.0202896	0.38834	1.63613	1.48963	-0.500435	2R	10439446	10439631	186	+	33	33	42	36	32	37	FBtr0088264; FBtr0088267; FBtr0088271; FBtr0088269; FBtr0088268; FBtr0088270
FBgn0001122:E009	FBgn0001122	E009	14.7894	0.000323217	0.0389159	0.843615	0.997966	1.1898	1.19853	0.0309748	2R	10444344	10444462	119	+	11	10	16	22	16	14	FBtr0088266
FBgn0001122:E010	FBgn0001122	E010	12.1755	0.000258021	0.20377	0.651695	NA	NA	NA	NA	2R	10445116	10445246	131	+	11	10	12	15	15	10	FBtr0088272
FBgn0001122:E011	FBgn0001122	E011	17.6825	0.000409533	1.49056	0.22213	0.873399	1.21124	1.3024	0.320597	2R	10445247	10445383	137	+	15	10	14	28	24	15	FBtr0088272; FBtr0088266
FBgn0001122:E012	FBgn0001122	E012	19.4462	0.00327112	3.71811	0.0538253	0.591798	1.21121	1.36509	0.53909	2R	10445384	10445624	241	+	13	11	15	37	28	13	FBtr0088272; FBtr0088265; FBtr0088266
FBgn0001122:E013	FBgn0001122	E013	45.1091	0.000484708	0.0874856	0.767398	0.995228	1.65539	1.66229	0.0234216	2R	10448199	10448383	185	+	34	39	40	68	49	41	FBtr0088272; FBtr0088264; FBtr0088270; FBtr0088271; FBtr0088269; FBtr0088268; FBtr0088266; FBtr0088265; FBtr0088267
FBgn0001122:E014	FBgn0001122	E014	35.897	0.00123313	0.00438609	0.947197	0.999791	1.56373	1.55963	-0.0140098	2R	10448472	10448632	161	+	29	35	27	49	40	35	FBtr0088272; FBtr0088264; FBtr0088270; FBtr0088271; FBtr0088269; FBtr0088268; FBtr0088266; FBtr0088265; FBtr0088267
FBgn0001122:E015	FBgn0001122	E015	10.1828	0.000200952	1.68031	0.194883	NA	NA	NA	NA	2R	10459163	10459360	198	+	10	10	11	10	10	10	FBtr0333064
FBgn0001122:E016	FBgn0001122	E016	41.3122	0.000504967	0.531801	0.465851	0.969911	1.60356	1.63455	0.105489	2R	10460903	10461031	129	+	27	39	34	60	49	39	FBtr0088265; FBtr0088264; FBtr0088270; FBtr0088266; FBtr0088269; FBtr0088268; FBtr0088271; FBtr0088267; FBtr0088272; FBtr0333064
FBgn0001122:E017	FBgn0001122	E017	47.1178	0.000475483	9.0846	0.00257771	0.114521	1.58627	1.73401	0.501803	2R	10461096	10461225	130	+	25	36	35	78	64	45	FBtr0088265; FBtr0088264; FBtr0088270; FBtr0088266; FBtr0088269; FBtr0088268; FBtr0088271; FBtr0088267; FBtr0088272; FBtr0333064
FBgn0001122:E018	FBgn0001122	E018	54.55	0.000459461	6.72461	0.00950914	0.260184	1.67013	1.78553	0.390693	2R	10461290	10461443	154	+	31	37	49	87	75	49	FBtr0088265; FBtr0088264; FBtr0088270; FBtr0088266; FBtr0088269; FBtr0088268; FBtr0088271; FBtr0088267; FBtr0088272; FBtr0333064
FBgn0001122:E019	FBgn0001122	E019	148.315	0.00728746	2.00293	0.156995	0.815864	2.13242	2.19453	0.207761	2R	10461513	10462686	1174	+	89	115	141	256	183	110	FBtr0088265; FBtr0088264; FBtr0088270; FBtr0088266; FBtr0088269; FBtr0088268; FBtr0088271; FBtr0088267; FBtr0088272; FBtr0333064
FBgn0001122:E020	FBgn0001122	E020	54.3207	0.00550339	1.20543	0.272239	0.908999	1.78309	1.70562	-0.262067	2R	10462687	10463718	1032	+	27	51	75	65	65	45	FBtr0088272; FBtr0088266
FBgn0001122:E021	FBgn0001122	E021	48.9545	0.000517895	3.98123	0.0460101	0.560768	1.64002	1.73171	0.311011	2R	10463719	10465701	1983	+	24	36	49	79	66	41	FBtr0088272
FBgn0001123:E001	FBgn0001123	E001	43.6119	0.0005542	0.410875	0.521526	0.978407	1.63173	1.666	0.116475	2R	23942538	23942601	64	+	43	51	37	49	40	41	FBtr0301411; FBtr0072143; FBtr0072142; FBtr0072144
FBgn0001123:E002	FBgn0001123	E002	23.8787	0.00363992	0.192524	0.660824	0.990656	1.41301	1.38055	-0.112348	2R	23942602	23942814	213	+	21	21	36	25	22	19	FBtr0072143; FBtr0072144
FBgn0001123:E003	FBgn0001123	E003	11.8212	0.000246783	0.0637617	0.800646	NA	NA	NA	NA	2R	23943977	23944229	253	+	11	11	14	13	11	11	FBtr0343279
FBgn0001123:E004	FBgn0001123	E004	262.839	0.000592297	0.229273	0.632064	0.990118	2.41589	2.42772	0.0394566	2R	23944230	23944740	511	+	248	282	283	300	248	217	FBtr0072142; FBtr0301411; FBtr0072143; FBtr0343279; FBtr0072144
FBgn0001123:E005	FBgn0001123	E005	176.82	0.000273695	0.483878	0.486671	0.973052	2.25861	2.24054	-0.060362	2R	23944807	23944903	97	+	168	213	184	191	163	142	FBtr0072142; FBtr0301411; FBtr0072143; FBtr0343279; FBtr0072144
FBgn0001123:E006	FBgn0001123	E006	197.74	0.00024389	1.49191	0.221921	0.873399	2.31372	2.28358	-0.100638	2R	23944960	23945080	121	+	162	250	230	223	171	154	FBtr0072142; FBtr0301411; FBtr0072143; FBtr0343279; FBtr0072144
FBgn0001123:E007	FBgn0001123	E007	204.662	0.000231501	0.701272	0.402357	0.953073	2.32311	2.30287	-0.067543	2R	23945696	23945824	129	+	182	258	216	223	185	165	FBtr0072142; FBtr0301411; FBtr0072143; FBtr0343279; FBtr0072144
FBgn0001123:E008	FBgn0001123	E008	235.995	0.000598565	0.820705	0.364974	0.942676	2.38559	2.36324	-0.0745534	2R	23945898	23946077	180	+	204	311	243	256	201	202	FBtr0072142; FBtr0301411; FBtr0072143; FBtr0343279; FBtr0072144
FBgn0001123:E009	FBgn0001123	E009	201.879	0.000253321	0.53796	0.463279	0.968922	2.31705	2.29907	-0.0600221	2R	23946137	23946261	125	+	160	249	238	226	180	162	FBtr0072142; FBtr0301411; FBtr0072143; FBtr0343279; FBtr0072144
FBgn0001123:E010	FBgn0001123	E010	48.2222	0.00355948	0.10917	0.741091	0.993434	1.68589	1.70321	0.0587387	2R	23946438	23946446	9	+	28	65	56	62	43	37	FBtr0301411; FBtr0072143
FBgn0001123:E011	FBgn0001123	E011	176.758	0.000262459	1.85372	0.173351	0.833792	2.23334	2.26916	0.119649	2R	23946447	23946520	74	+	135	204	194	209	178	143	FBtr0072142; FBtr0301411; FBtr0072143; FBtr0343279; FBtr0072144
FBgn0001123:E012	FBgn0001123	E012	255.708	0.000213861	4.03565	0.0445486	0.552795	2.38895	2.43232	0.144615	2R	23946601	23946936	336	+	210	275	279	306	253	214	FBtr0072142; FBtr0301411; FBtr0072143; FBtr0343279; FBtr0072144
FBgn0001124:E001	FBgn0001124	E001	10.1972	0.000201654	0.0659987	0.797254	NA	NA	NA	NA	2R	16138352	16138438	87	+	10	10	10	10	11	10	FBtr0087231
FBgn0001124:E002	FBgn0001124	E002	96.9543	0.000342472	2.17696	0.140091	0.795992	1.96893	2.01647	0.15955	2R	16138679	16138766	88	+	67	99	113	125	92	88	FBtr0087232
FBgn0001124:E003	FBgn0001124	E003	159.045	0.00035814	0.0457196	0.830686	0.997966	2.21149	2.20089	-0.0354291	2R	16138767	16138884	118	+	141	151	198	202	137	129	FBtr0087232; FBtr0087231
FBgn0001124:E004	FBgn0001124	E004	184.139	0.00132453	0.0246863	0.875151	0.998594	2.26828	2.26882	0.00183119	2R	16140330	16140437	108	+	172	172	215	222	179	147	FBtr0087232; FBtr0087231
FBgn0001124:E005	FBgn0001124	E005	171.788	0.000685371	0.443343	0.505513	0.977545	2.23132	2.24551	0.0474237	2R	16140500	16140573	74	+	159	162	192	206	168	145	FBtr0087232; FBtr0087231
FBgn0001124:E006	FBgn0001124	E006	1145.37	0.0015407	0.580057	0.44629	0.965346	3.06618	3.05366	-0.0416126	2R	16140634	16141928	1295	+	915	1263	1357	1376	987	997	FBtr0087232; FBtr0087231
FBgn0001125:E001	FBgn0001125	E001	1157.13	0.00087879	0.129841	0.718596	0.993366	3.05953	3.06381	0.0142205	2L	1984512	1985401	890	-	1111	1288	1483	1149	871	1055	FBtr0077868; FBtr0077867
FBgn0001125:E002	FBgn0001125	E002	402.779	0.000337622	0.00323445	0.954647	0.999791	2.60404	2.60426	0.000745572	2L	1985471	1985719	249	-	374	488	494	401	267	397	FBtr0077868; FBtr0077867
FBgn0001125:E003	FBgn0001125	E003	274.107	0.000184104	0.0854796	0.770005	0.995588	2.43428	2.44137	0.0236515	2L	1985782	1985883	102	-	268	303	345	268	198	265	FBtr0077868; FBtr0077867
FBgn0001125:E004	FBgn0001125	E004	292.97	0.000232059	0.197035	0.657125	0.990656	2.46925	2.46107	-0.0272767	2L	1985946	1986105	160	-	293	355	345	269	213	283	FBtr0077868; FBtr0077867
FBgn0001125:E005	FBgn0001125	E005	10.6784	0.000212306	0.501426	0.478874	NA	NA	NA	NA	2L	1986797	1986955	159	-	10	11	12	10	10	11	FBtr0077868
FBgn0001125:E006	FBgn0001125	E006	207.679	0.00159267	0.29833	0.584932	0.985476	2.32252	2.30876	-0.0459266	2L	1987585	1987758	174	-	222	255	230	195	136	207	FBtr0077867
FBgn0001128:E001	FBgn0001128	E001	26.9332	0.031751	0.779412	0.377321	0.94593	1.48175	1.39514	-0.298633	2L	5943643	5943964	322	+	17	26	23	27	31	37	FBtr0333230; FBtr0333228; FBtr0333229
FBgn0001128:E002	FBgn0001128	E002	79.4384	0.000475017	0.762137	0.382661	0.948331	1.87386	1.89701	0.0779017	2L	5943965	5944153	189	+	35	40	91	95	94	122	FBtr0333230; FBtr0079146; FBtr0079147; FBtr0079148; FBtr0333228; FBtr0333229
FBgn0001128:E003	FBgn0001128	E003	91.544	0.000384327	2.39819	0.121476	0.766603	1.9181	1.96567	0.159869	2L	5944268	5944445	178	+	48	51	85	126	102	137	FBtr0333230; FBtr0079146; FBtr0079147; FBtr0079148; FBtr0333228; FBtr0333229
FBgn0001128:E004	FBgn0001128	E004	127.592	0.000359693	3.98268	0.0459704	0.560756	2.05827	2.11048	0.174892	2L	5946044	5946250	207	+	56	68	131	171	127	213	FBtr0333230; FBtr0079146; FBtr0079147; FBtr0079148; FBtr0333228; FBtr0333229
FBgn0001128:E005	FBgn0001128	E005	188.918	0.000248017	0.488402	0.484641	0.972608	2.25881	2.26434	0.0184903	2L	5946316	5946688	373	+	91	100	215	255	190	285	FBtr0333230; FBtr0079146; FBtr0079147; FBtr0079148; FBtr0333228; FBtr0333229
FBgn0001128:E006	FBgn0001128	E006	122.68	0.000967666	0.307977	0.578924	0.983577	2.07276	2.07894	0.0207145	2L	5947018	5947171	154	+	52	63	149	173	112	190	FBtr0333230; FBtr0079146; FBtr0079147; FBtr0079148; FBtr0333228; FBtr0333229
FBgn0001128:E007	FBgn0001128	E007	117.032	0.000441268	0.00544393	0.941183	0.999791	2.06317	2.05283	-0.0346445	2L	5947240	5947332	93	+	46	64	148	154	114	179	FBtr0333230; FBtr0079146; FBtr0079147; FBtr0079148; FBtr0333228; FBtr0333229
FBgn0001128:E008	FBgn0001128	E008	69.6474	0.0829206	1.29116	0.255834	0.899573	1.78405	1.85632	0.243766	2L	5947333	5947617	285	+	18	18	102	103	61	119	FBtr0079148; FBtr0333228
FBgn0001128:E009	FBgn0001128	E009	12.8325	0.02152	1.8153	0.177873	NA	NA	NA	NA	2L	5947618	5947856	239	+	11	10	14	15	16	11	FBtr0079148
FBgn0001128:E010	FBgn0001128	E010	48.3963	0.00407686	3.48663	0.0618665	0.623865	1.74867	1.63166	-0.396828	2L	5947857	5947872	16	+	26	43	55	57	54	56	FBtr0079146; FBtr0079148; FBtr0333229
FBgn0001128:E011	FBgn0001128	E011	97.9037	0.00669733	4.98571	0.0255574	0.431927	2.05007	1.93251	-0.394574	2L	5947873	5948313	441	+	57	81	113	122	108	108	FBtr0079146; FBtr0333229
FBgn0001128:E012	FBgn0001128	E012	10.3692	0.017308	2.95988	0.0853542	NA	NA	NA	NA	2L	5948314	5948406	93	+	10	10	10	10	11	11	FBtr0333229
FBgn0001128:E013	FBgn0001128	E013	12.2137	0.0157412	1.37233	0.241412	NA	NA	NA	NA	2L	5948407	5948843	437	+	11	10	11	13	14	14	FBtr0333230; FBtr0079147; FBtr0333229
FBgn0001128:E014	FBgn0001128	E014	10.026	0.0164584	3.71323	0.0539829	NA	NA	NA	NA	2L	5948844	5948968	125	+	10	10	10	10	10	10	FBtr0333230
FBgn0001133:E001	FBgn0001133	E001	67.0643	0.000572436	1.55436	0.212493	0.867464	1.85635	1.80662	-0.167672	2R	21009764	21010105	342	-	57	84	87	72	38	66	FBtr0071548
FBgn0001133:E002	FBgn0001133	E002	90.2866	0.000374836	0.637833	0.424497	0.960384	1.94759	1.9739	0.0883905	2R	21010169	21010544	376	-	87	95	100	101	69	90	FBtr0071548
FBgn0001133:E003	FBgn0001133	E003	63.3456	0.00045446	0.251533	0.615998	0.989166	1.79823	1.81864	0.0688543	2R	21010607	21010816	210	-	64	63	72	66	57	58	FBtr0071548
FBgn0001133:E004	FBgn0001133	E004	113.726	0.000374319	0.0350566	0.851477	0.99799	2.06201	2.05645	-0.0186069	2R	21010879	21011645	767	-	105	129	134	114	101	100	FBtr0071548
FBgn0001133:E005	FBgn0001133	E005	32.2517	0.000492104	0.0184958	0.891822	0.998594	1.51859	1.52647	0.0269766	2R	21011723	21011921	199	-	27	38	38	36	25	30	FBtr0071548
FBgn0001134:E001	FBgn0001134	E001	10.026	0.000194368	0.000550355	0.981284	NA	NA	NA	NA	3L	17823333	17823500	168	+	10	10	10	10	10	10	FBtr0075139
FBgn0001134:E002	FBgn0001134	E002	10.026	0.000194368	0.000550355	0.981284	NA	NA	NA	NA	3L	17828562	17829701	1140	+	10	10	10	10	10	10	FBtr0075139
FBgn0001134:E003	FBgn0001134	E003	10.026	0.000194368	0.000550355	0.981284	NA	NA	NA	NA	3L	17831122	17831189	68	+	10	10	10	10	10	10	FBtr0075139
FBgn0001134:E004	FBgn0001134	E004	10.026	0.000194368	0.000550355	0.981284	NA	NA	NA	NA	3L	17831559	17831862	304	+	10	10	10	10	10	10	FBtr0075139
FBgn0001134:E005	FBgn0001134	E005	10.026	0.000194368	0.000550355	0.981284	NA	NA	NA	NA	3L	17837278	17837643	366	+	10	10	10	10	10	10	FBtr0075139
FBgn0001134:E006	FBgn0001134	E006	10.1869	0.000199338	0.0135773	0.907239	NA	NA	NA	NA	3L	17837743	17839767	2025	+	10	10	10	11	10	10	FBtr0075139
FBgn0001137:E001	FBgn0001137	E001	17.8194	0.00040708	0.180952	0.670557	0.990656	NA	NA	NA	2L	8431086	8431741	656	-	15	17	21	19	13	22	FBtr0079708
FBgn0001137:E002	FBgn0001137	E002	14.2921	0.000323077	0.000188483	0.989046	NA	NA	NA	NA	2L	8431877	8432494	618	-	11	18	15	18	13	11	FBtr0079708
FBgn0001137:E003	FBgn0001137	E003	11.1621	0.000229254	0.0344049	0.852848	NA	NA	NA	NA	2L	8433013	8433272	260	-	10	12	13	11	11	10	FBtr0079708
FBgn0001137:E004	FBgn0001137	E004	10.9913	0.000224632	0.107252	0.743295	NA	NA	NA	NA	2L	8433415	8433598	184	-	10	11	14	10	11	10	FBtr0079708
FBgn0001138:E001	FBgn0001138	E001	45.0216	0.000546386	2.8974	0.0887227	0.701292	1.69984	1.61996	-0.271303	3R	8147368	8148964	1597	-	39	57	60	42	35	38	FBtr0300040; FBtr0081808; FBtr0330188
FBgn0001138:E002	FBgn0001138	E002	15.8223	0.000350994	0.134863	0.713443	0.993366	1.23978	1.20984	-0.10576	3R	8149270	8149457	188	-	15	20	17	17	12	14	FBtr0300040; FBtr0081808; FBtr0330188
FBgn0001138:E003	FBgn0001138	E003	14.8254	0.000329631	0.174341	0.676283	0.991067	1.21549	1.18044	-0.124332	3R	8149547	8149733	187	-	16	14	19	14	15	11	FBtr0300040; FBtr0081808; FBtr0330188
FBgn0001138:E004	FBgn0001138	E004	16.007	0.000357552	0.0289146	0.864976	0.998594	1.22375	1.23738	0.048105	3R	8153258	8153401	144	-	17	16	17	18	16	12	FBtr0300040; FBtr0081808; FBtr0330188
FBgn0001138:E005	FBgn0001138	E005	17.6859	0.000389245	0.391298	0.531618	0.979257	1.24758	1.29556	0.1684	3R	8160963	8161108	146	-	18	17	18	20	18	15	FBtr0300040; FBtr0081808; FBtr0330188
FBgn0001138:E006	FBgn0001138	E006	21.4771	0.000456832	0.765896	0.38149	0.947731	1.37982	1.31831	-0.213919	3R	8166732	8167370	639	-	20	24	29	17	18	21	FBtr0300040; FBtr0330188
FBgn0001138:E007	FBgn0001138	E007	15.6827	0.0003504	0.00290848	0.956991	0.999791	1.22375	1.21922	-0.0160055	3R	8167371	8167530	160	-	14	21	15	16	13	15	FBtr0300040; FBtr0081808; FBtr0330188
FBgn0001138:E008	FBgn0001138	E008	16.2572	0.000373932	0.316595	0.573661	0.982612	1.25526	1.20985	-0.160257	3R	8167831	8168117	287	-	19	22	13	14	16	13	FBtr0300040; FBtr0081808; FBtr0330188
FBgn0001138:E009	FBgn0001138	E009	20.6247	0.000454417	1.31958	0.250667	0.896708	1.29168	1.37368	0.285679	3R	8179355	8179850	496	-	23	21	15	22	20	22	FBtr0300040; FBtr0081808; FBtr0330188
FBgn0001138:E010	FBgn0001138	E010	22.0959	0.000467394	6.41979	0.0112855	0.2841	1.27017	1.44542	0.6091	3R	8181199	8181444	246	-	17	19	20	21	28	27	FBtr0300040; FBtr0081808; FBtr0330188
FBgn0001139:E001	FBgn0001139	E001	225.067	0.00340468	0.212362	0.644922	0.990656	2.36461	2.34236	-0.0742314	3R	26041736	26041901	166	+	194	222	330	218	182	210	FBtr0305047; FBtr0339900; FBtr0337057; FBtr0084962; FBtr0302952; FBtr0084966
FBgn0001139:E002	FBgn0001139	E002	78.6223	0.0108687	2.256	0.133097	0.786206	1.859	1.94454	0.287786	3R	26042080	26042184	105	+	50	74	107	73	78	91	FBtr0084963; FBtr0084964
FBgn0001139:E003	FBgn0001139	E003	84.7799	0.0278284	0.70948	0.399616	0.953073	1.90179	1.96593	0.21557	3R	26042185	26042264	80	+	58	77	121	73	80	101	FBtr0084963
FBgn0001139:E004	FBgn0001139	E004	99.7477	0.00825975	0.319339	0.572005	0.982025	1.99084	2.01824	0.0919157	3R	26042641	26042812	172	+	70	101	143	113	66	109	FBtr0302951
FBgn0001139:E005	FBgn0001139	E005	74.612	0.0109701	0.968224	0.325123	0.933058	1.84667	1.91245	0.221454	3R	26042820	26042903	84	+	56	74	94	84	46	95	FBtr0084965
FBgn0001139:E006	FBgn0001139	E006	263.112	0.000797239	1.5521	0.212826	0.868127	2.43721	2.40432	-0.109644	3R	26042995	26043379	385	+	241	275	364	263	197	244	FBtr0305047; FBtr0339900; FBtr0337057; FBtr0302951; FBtr0084962; FBtr0084963; FBtr0302952; FBtr0084966; FBtr0084964; FBtr0084965
FBgn0001139:E007	FBgn0001139	E007	96.0892	0.000410276	0.415342	0.519271	0.978407	1.97623	1.99879	0.0757155	3R	26043515	26043609	95	+	97	99	106	112	84	79	FBtr0305047; FBtr0339900; FBtr0337057; FBtr0302951; FBtr0084962; FBtr0084963; FBtr0302952; FBtr0084966; FBtr0084964; FBtr0084965
FBgn0001139:E008	FBgn0001139	E008	104.903	0.00611987	0.013551	0.907328	0.998594	2.01993	2.02949	0.0320443	3R	26044310	26044373	64	+	111	114	109	131	92	73	FBtr0305047; FBtr0339900; FBtr0337057; FBtr0302951; FBtr0084962; FBtr0084963; FBtr0302952; FBtr0084966; FBtr0084964; FBtr0084965
FBgn0001139:E009	FBgn0001139	E009	133.894	0.0301819	0.437538	0.508313	0.977698	2.15065	2.1033	-0.158464	3R	26044444	26044626	183	+	155	165	131	172	98	83	FBtr0305047; FBtr0339900; FBtr0337057; FBtr0302951; FBtr0084962; FBtr0084963; FBtr0302952; FBtr0084966; FBtr0084964; FBtr0084965
FBgn0001139:E010	FBgn0001139	E010	11.0317	0.00022991	0.130078	0.718351	NA	NA	NA	NA	3R	26045004	26045036	33	+	12	10	12	10	12	10	FBtr0305047; FBtr0302952; FBtr0084966
FBgn0001139:E011	FBgn0001139	E011	52.2725	0.0483297	0.0185431	0.891684	0.998594	1.72713	1.72436	-0.00938214	3R	26045469	26045474	6	+	55	70	43	76	39	31	FBtr0302951; FBtr0084962; FBtr0084963; FBtr0084966; FBtr0084964; FBtr0084965
FBgn0001139:E012	FBgn0001139	E012	130.897	0.00841885	0.453946	0.500467	0.976313	2.13278	2.10458	-0.0943841	3R	26045475	26045663	189	+	144	146	144	167	101	85	FBtr0305047; FBtr0339900; FBtr0337057; FBtr0302951; FBtr0084962; FBtr0084963; FBtr0302952; FBtr0084966; FBtr0084964; FBtr0084965
FBgn0001139:E013	FBgn0001139	E013	95.0503	0.00414218	0.0201844	0.887023	0.998594	1.98458	1.98049	-0.0137037	3R	26045729	26045827	99	+	98	97	113	120	81	63	FBtr0305047; FBtr0339900; FBtr0337057; FBtr0302951; FBtr0084962; FBtr0084963; FBtr0302952; FBtr0084966; FBtr0084964; FBtr0084965
FBgn0001139:E014	FBgn0001139	E014	78.3774	0.000402003	0.663925	0.415178	0.957103	1.88469	1.9164	0.106696	3R	26046536	26046592	57	+	78	77	89	95	68	64	FBtr0339900; FBtr0302951; FBtr0084962; FBtr0084963; FBtr0302952; FBtr0084966; FBtr0084964; FBtr0084965
FBgn0001139:E015	FBgn0001139	E015	133.663	0.00179818	0.326793	0.567554	0.981832	2.1192	2.13999	0.0695791	3R	26046733	26046909	177	+	133	140	148	159	121	102	FBtr0305047; FBtr0339900; FBtr0337057; FBtr0302951; FBtr0084962; FBtr0084963; FBtr0302952; FBtr0084966; FBtr0084964; FBtr0084965
FBgn0001139:E016	FBgn0001139	E016	180.935	0.00181996	0.00113802	0.973089	0.999791	2.26032	2.25877	-0.00516198	3R	26046974	26047245	272	+	185	185	214	200	164	139	FBtr0305047; FBtr0339900; FBtr0337057; FBtr0302951; FBtr0084962; FBtr0084963; FBtr0302952; FBtr0084966; FBtr0084964; FBtr0084965
FBgn0001139:E017	FBgn0001139	E017	479.674	0.000307154	0.842504	0.358682	0.940218	2.68961	2.67375	-0.0527899	3R	26047496	26048169	674	+	454	528	593	555	363	394	FBtr0305047; FBtr0339900; FBtr0337057; FBtr0302951; FBtr0084962; FBtr0084963; FBtr0302952; FBtr0084966; FBtr0084964; FBtr0084965
FBgn0001139:E018	FBgn0001139	E018	276.941	0.00237459	1.27269	0.259263	0.90163	2.46058	2.42442	-0.120571	3R	26048236	26048435	200	+	230	338	362	289	193	256	FBtr0305047; FBtr0339900; FBtr0337057; FBtr0302951; FBtr0084962; FBtr0084963; FBtr0302952; FBtr0084966; FBtr0084964; FBtr0084965
FBgn0001139:E019	FBgn0001139	E019	289.855	0.00425534	0.0128097	0.909888	0.998594	2.46508	2.46184	-0.0107893	3R	26048498	26048899	402	+	221	320	401	284	243	277	FBtr0305047; FBtr0339900; FBtr0337057; FBtr0302951; FBtr0084962; FBtr0084963; FBtr0302952; FBtr0084966; FBtr0084964; FBtr0084965
FBgn0001139:E020	FBgn0001139	E020	137.292	0.000498101	6.05549	0.0138632	0.317104	2.10448	2.17919	0.250002	3R	26048900	26049911	1012	+	110	132	165	147	133	138	FBtr0305047; FBtr0339900; FBtr0337057
FBgn0001142:E001	FBgn0001142	E001	47.8852	0.00207271	0.479281	0.488748	0.973508	1.58547	1.61877	0.113452	2L	132077	132255	179	+	11	11	38	89	90	49	FBtr0078114; FBtr0078115; FBtr0300568
FBgn0001142:E002	FBgn0001142	E002	11.2126	0.160529	8.68791	0.00320328	NA	NA	NA	NA	2L	132256	132475	220	+	10	10	11	10	13	13	FBtr0078115
FBgn0001142:E003	FBgn0001142	E003	310.08	0.0581065	6.36877	0.0116146	0.287765	2.28865	2.44038	0.506247	2L	132476	133995	1520	+	45	32	241	649	509	392	FBtr0078114; FBtr0078115; FBtr0300568
FBgn0001142:E004	FBgn0001142	E004	52.1788	0.00182427	8.49066	0.00356974	0.140395	1.71294	1.62793	-0.288571	2L	133996	134472	477	+	20	15	46	96	71	66	FBtr0078114; FBtr0078115
FBgn0001145:E001	FBgn0001145	E001	23.4722	0.245546	6.24667	0.0124427	0.29689	1.78726	1.00632	-2.7202	X	11422832	11423072	241	+	23	25	22	33	20	18	FBtr0073494; FBtr0343561
FBgn0001145:E002	FBgn0001145	E002	50.4563	0.00050644	0.585119	0.444313	0.965158	1.51561	1.55146	0.122665	X	11423957	11424103	147	+	10	14	13	136	117	14	FBtr0343562; FBtr0343563; FBtr0073496; FBtr0073495
FBgn0001145:E003	FBgn0001145	E003	10.026	0.31305	4.28473	0.0384562	NA	NA	NA	NA	X	11424104	11424264	161	+	10	10	10	10	10	10	FBtr0343563
FBgn0001145:E004	FBgn0001145	E004	10.52	0.317589	3.75243	0.0527309	NA	NA	NA	NA	X	11424265	11424269	5	+	10	10	10	12	10	11	FBtr0343562; FBtr0343563
FBgn0001145:E005	FBgn0001145	E005	40.5546	0.000538717	0.469429	0.49325	0.974961	1.51563	1.44448	-0.244465	X	11424270	11424281	12	+	13	13	11	104	89	14	FBtr0073495; FBtr0343562; FBtr0343563; FBtr0343561
FBgn0001145:E006	FBgn0001145	E006	96.5336	0.00161592	2.55928	0.109649	0.742813	1.91247	1.8062	-0.357998	X	11424282	11424454	173	+	29	35	30	243	211	33	FBtr0073494; FBtr0073495; FBtr0073496; FBtr0343562; FBtr0343563; FBtr0343561
FBgn0001145:E007	FBgn0001145	E007	199.885	0.000252379	3.8871	0.0486583	0.570699	2.09281	2.14199	0.16462	X	11428529	11428869	341	+	45	46	52	572	441	50	FBtr0073494; FBtr0073495; FBtr0073496; FBtr0343562; FBtr0343563; FBtr0343561
FBgn0001145:E008	FBgn0001145	E008	180.053	0.00030579	6.72785	0.00949189	0.259876	2.02093	2.10066	0.267188	X	11428982	11429173	192	+	40	45	36	539	391	36	FBtr0073494; FBtr0073495; FBtr0073496; FBtr0343562; FBtr0343563; FBtr0343561
FBgn0001145:E009	FBgn0001145	E009	346.036	0.0355487	2.11597	0.145769	0.802405	2.25573	2.38316	0.425357	X	11429239	11429992	754	+	53	84	72	1073	751	59	FBtr0073494; FBtr0073495; FBtr0073496; FBtr0343562; FBtr0343563; FBtr0343561
FBgn0001145:E010	FBgn0001145	E010	71.758	0.000400729	4.8798	0.0271728	0.444011	1.8157	1.67568	-0.473698	X	11429993	11430197	205	+	20	28	27	191	146	21	FBtr0343562; FBtr0073494; FBtr0343563; FBtr0073496; FBtr0343561
FBgn0001147:E001	FBgn0001147	E001	35.5868	0.00071366	0.0150414	0.90239	0.998594	1.56587	1.5597	-0.0210808	2R	25040383	25041218	836	-	34	35	37	33	46	28	FBtr0072461
FBgn0001147:E002	FBgn0001147	E002	26.9692	0.000495813	0.119514	0.729562	0.993366	1.45779	1.4374	-0.0702688	2R	25041333	25041926	594	-	24	26	32	29	27	24	FBtr0072461
FBgn0001147:E003	FBgn0001147	E003	17.8571	0.000396457	0.0562704	0.812491	0.99685	1.28417	1.26659	-0.0616713	2R	25048047	25048158	112	-	18	17	19	19	14	20	FBtr0072461
FBgn0001147:E004	FBgn0001147	E004	22.3606	0.000475303	0.364651	0.545935	0.980337	1.34789	1.38757	0.137725	2R	25051310	25051623	314	-	19	24	20	27	18	26	FBtr0072461
FBgn0001147:E005	FBgn0001147	E005	22.513	0.000487972	0.0169722	0.896347	0.998594	1.36719	1.37568	0.0294718	2R	25051951	25052331	381	-	18	25	23	24	17	28	FBtr0072461
FBgn0001148:E001	FBgn0001148	E001	21.7032	0.000474276	0.0499976	0.823067	0.997444	1.34978	1.36413	0.049849	2R	25061964	25062202	239	+	13	16	30	28	24	20	FBtr0072444
FBgn0001148:E002	FBgn0001148	E002	83.7102	0.000463389	0.0499824	0.823094	0.997444	1.92969	1.92573	-0.0133229	2R	25063234	25064643	1410	+	67	72	93	104	79	88	FBtr0072444
FBgn0001149:E001	FBgn0001149	E001	4599.87	0.000788599	0.00136225	0.970558	0.999791	3.6612	3.66229	0.00362349	3R	12367817	12368575	759	-	3708	4352	4799	5261	4309	5166	FBtr0100410; FBtr0082607
FBgn0001149:E002	FBgn0001149	E002	30.1082	0.000795256	0.661248	0.41612	0.957438	1.52023	1.46808	-0.178998	3R	12368576	12368593	18	-	21	30	39	28	33	30	FBtr0100410
FBgn0001149:E003	FBgn0001149	E003	794.096	0.000896161	0.00515525	0.942761	0.999791	2.89897	2.90006	0.00362285	3R	12369203	12369268	66	-	611	831	776	920	758	867	FBtr0100410; FBtr0082607
FBgn0001150:E001	FBgn0001150	E001	12.8791	0.000284301	0.0364454	0.848599	NA	NA	NA	NA	X	2427113	2428725	1613	-	11	11	14	10	20	11	FBtr0070460
FBgn0001150:E002	FBgn0001150	E002	10.3692	0.000207735	0.0365308	0.848423	NA	NA	NA	NA	X	2428801	2428967	167	-	10	10	10	10	11	11	FBtr0070460
FBgn0001168:E001	FBgn0001168	E001	123.855	0.00242824	1.29644	0.254865	0.899158	2.07765	2.11934	0.139616	3L	8675759	8675954	196	+	84	107	184	130	109	133	FBtr0100153
FBgn0001168:E002	FBgn0001168	E002	293.432	0.000368453	0.372215	0.541799	0.979928	2.47408	2.4651	-0.0299252	3L	8675955	8676348	394	+	235	289	413	259	233	336	FBtr0100153; FBtr0076569
FBgn0001168:E003	FBgn0001168	E003	132.193	0.00345601	3.01774	0.0823583	0.687099	2.1579	2.08794	-0.234176	3L	8677372	8677467	96	+	105	141	206	128	109	109	FBtr0100153; FBtr0076569
FBgn0001168:E004	FBgn0001168	E004	872.064	0.00195084	0.423173	0.515358	0.977698	2.93387	2.94857	0.0488922	3L	8677605	8679253	1649	+	766	845	1102	865	685	976	FBtr0100153; FBtr0076569
FBgn0001169:E001	FBgn0001169	E001	44.901	0.000659729	3.89423	0.0484521	0.569922	1.60997	1.71335	0.351107	3R	20621938	20622127	190	+	46	43	43	53	44	40	FBtr0083916; FBtr0083917; FBtr0083914; FBtr0083915
FBgn0001169:E002	FBgn0001169	E002	80.1954	0.000388196	0.0142936	0.904835	0.998594	1.90716	1.91194	0.0160863	3R	20622128	20622498	371	+	65	102	98	90	62	66	FBtr0083916; FBtr0083917; FBtr0083914
FBgn0001169:E003	FBgn0001169	E003	36.9928	0.0101517	1.4581	0.227232	0.878715	1.53307	1.62723	0.321258	3R	20622499	20622583	85	+	39	32	39	46	44	22	FBtr0083917
FBgn0001169:E004	FBgn0001169	E004	129.513	0.000367959	0.1283	0.720202	0.993366	2.11935	2.10929	-0.0336524	3R	20622584	20623298	715	+	127	156	151	148	114	83	FBtr0083916; FBtr0083917; FBtr0083914; FBtr0083915
FBgn0001169:E005	FBgn0001169	E005	50.9108	0.000442055	0.0241363	0.876539	0.998594	1.71741	1.71023	-0.0243169	3R	20623371	20623544	174	+	49	63	58	56	39	41	FBtr0083916; FBtr0083917; FBtr0083914; FBtr0083915
FBgn0001169:E006	FBgn0001169	E006	113.678	0.00039265	1.04569	0.306501	0.927532	2.07326	2.04044	-0.109973	3R	20624131	20624891	761	+	108	140	142	118	105	71	FBtr0083916; FBtr0083917; FBtr0083914; FBtr0083915
FBgn0001169:E007	FBgn0001169	E007	257.14	0.000198926	0.412016	0.520948	0.978407	2.40551	2.41856	0.0435033	3R	20625042	20626593	1552	+	222	312	308	296	211	199	FBtr0083916; FBtr0083917; FBtr0083914; FBtr0083915
FBgn0001169:E008	FBgn0001169	E008	145.149	0.00035811	0.633743	0.425986	0.961362	2.17426	2.15208	-0.0741692	3R	20626760	20627251	492	+	134	178	181	163	100	118	FBtr0083916; FBtr0083917; FBtr0083914; FBtr0083915
FBgn0001169:E009	FBgn0001169	E009	152.708	0.0014334	0.344239	0.557392	0.981414	2.19521	2.17511	-0.0672205	3R	20627252	20628915	1664	+	118	207	193	159	120	123	FBtr0083917; FBtr0083914
FBgn0001170:E001	FBgn0001170	E001	11.0174	0.000225468	0.018321	0.892331	NA	NA	NA	NA	2L	6013059	6013497	439	-	12	10	13	10	11	10	FBtr0079227
FBgn0001170:E002	FBgn0001170	E002	10.1828	0.000199981	0.0845099	0.771276	NA	NA	NA	NA	2L	6013600	6014096	497	-	10	10	11	10	10	10	FBtr0079227
FBgn0001170:E003	FBgn0001170	E003	10.6714	0.000214873	0.0227434	0.880126	NA	NA	NA	NA	2L	6018677	6019402	726	-	11	10	13	10	10	10	FBtr0079227
FBgn0001174:E001	FBgn0001174	E001	10.026	NA	NA	NA	NA	NA	NA	NA	2L	1517533	1518148	616	-	10	10	10	10	10	10	FBtr0114554
FBgn0001179:E001	FBgn0001179	E001	22.132	0.000439533	0.396685	0.528806	0.979257	1.38619	1.34167	-0.154589	3L	10631342	10631365	24	+	21	24	27	23	18	20	FBtr0114599
FBgn0001179:E002	FBgn0001179	E002	31.0803	0.000487966	0.0134647	0.907623	0.998594	1.51097	1.50417	-0.0233068	3L	10631366	10631459	94	+	23	34	40	31	28	31	FBtr0114599; FBtr0076253
FBgn0001179:E003	FBgn0001179	E003	335.178	0.00120034	0.73661	0.390749	0.951584	2.5216	2.53397	0.0412006	3L	10631520	10633318	1799	+	276	338	410	391	287	315	FBtr0114599; FBtr0076253
FBgn0001179:E004	FBgn0001179	E004	141.214	0.00325109	0.299176	0.5844	0.985368	2.16158	2.14377	-0.0595988	3L	10633376	10633969	594	+	118	166	161	125	140	137	FBtr0114599; FBtr0076253
FBgn0001180:E001	FBgn0001180	E001	10.026	0.000194705	-3.55271e-14	1	NA	NA	NA	NA	3R	8690980	8691488	509	-	10	10	10	10	10	10	FBtr0081951
FBgn0001180:E002	FBgn0001180	E002	10.026	0.000194705	-3.55271e-14	1	NA	NA	NA	NA	3R	8691489	8694172	2684	-	10	10	10	10	10	10	FBtr0081950; FBtr0081951
FBgn0001180:E003	FBgn0001180	E003	10.026	0.000194705	-3.55271e-14	1	NA	NA	NA	NA	3R	8694456	8694600	145	-	10	10	10	10	10	10	FBtr0081951
FBgn0001180:E004	FBgn0001180	E004	10.026	0.000194705	-3.55271e-14	1	NA	NA	NA	NA	3R	8697326	8697822	497	-	10	10	10	10	10	10	FBtr0081950
FBgn0001185:E001	FBgn0001185	E001	170.804	0.000305857	6.19315	0.0128246	0.304164	2.20904	2.26119	0.17428	2L	16677185	16678249	1065	+	141	177	171	206	130	200	FBtr0080883; FBtr0335138
FBgn0001185:E002	FBgn0001185	E002	72.4894	0.000621491	4.39857	0.0359691	0.503003	1.90279	1.82406	-0.265198	2L	16678318	16678581	264	+	83	78	79	68	45	81	FBtr0080883; FBtr0335138
FBgn0001185:E003	FBgn0001185	E003	116.542	0.000403719	0.999262	0.317489	0.929608	2.08407	2.05724	-0.0898862	2L	16678643	16679383	741	+	103	126	137	121	97	116	FBtr0080883; FBtr0335138
FBgn0001185:E004	FBgn0001185	E004	12.0242	0.000254244	0.123275	0.725509	NA	NA	NA	NA	2L	16679384	16679691	308	+	12	12	11	14	12	11	FBtr0335138
FBgn0001186:E001	FBgn0001186	E001	11.8657	0.000262573	0.159813	0.689329	NA	NA	NA	NA	X	9585675	9585889	215	+	12	10	13	11	12	13	FBtr0333335
FBgn0001186:E002	FBgn0001186	E002	775.048	0.000245656	2.52192	0.112274	0.74724	2.89646	2.88656	-0.0329198	X	9585890	9588401	2512	+	594	843	1002	894	717	621	FBtr0333335; FBtr0071362; FBtr0071361
FBgn0001186:E003	FBgn0001186	E003	196.982	0.000369608	2.23787	0.134666	0.789277	2.28135	2.31626	0.116551	X	9588402	9589813	1412	+	151	177	261	233	199	166	FBtr0333335
FBgn0001187:E001	FBgn0001187	E001	21.0372	NA	NA	NA	NA	NA	NA	NA	2R	15218837	15220329	1493	-	16	25	22	18	21	24	FBtr0087399
FBgn0001189:E001	FBgn0001189	E001	75.5189	0.000429206	0.917205	0.33821	0.936596	1.8645	1.90285	0.129067	X	1669570	1669937	368	+	74	65	77	94	78	65	FBtr0333115; FBtr0070270
FBgn0001189:E002	FBgn0001189	E002	190.942	0.0274424	0.703683	0.401549	0.953073	2.25184	2.312	0.200899	X	1670816	1671729	914	+	192	177	160	274	206	136	FBtr0333115; FBtr0070270
FBgn0001189:E003	FBgn0001189	E003	174.131	0.000298715	0.360064	0.54847	0.980565	2.25154	2.23777	-0.0459932	X	1671787	1672297	511	+	155	175	201	209	153	154	FBtr0333115; FBtr0070270
FBgn0001189:E004	FBgn0001189	E004	265.58	0.0153788	0.992105	0.319228	0.929656	2.44842	2.40278	-0.152192	X	1672364	1673110	747	+	229	306	304	290	207	260	FBtr0333115; FBtr0070270
FBgn0001189:E005	FBgn0001189	E005	10.026	0.000193917	0.000383934	0.984367	NA	NA	NA	NA	X	1673111	1673608	498	+	10	10	10	10	10	10	FBtr0333115
FBgn0001197:E001	FBgn0001197	E001	1776.21	0.00103138	0.00444997	0.946814	0.999791	3.2502	3.24942	-0.00260322	3R	26866929	26867095	167	+	1599	1613	2001	1993	1577	1878	FBtr0334311; FBtr0085062
FBgn0001197:E002	FBgn0001197	E002	1775.72	0.00059092	0.550732	0.458019	0.967216	3.2545	3.24513	-0.0311595	3R	26867409	26867486	78	+	1598	1699	1965	1953	1560	1880	FBtr0334311; FBtr0085062
FBgn0001197:E003	FBgn0001197	E003	2513.47	7.22819e-05	0.0661727	0.796993	0.99685	3.4022	3.39991	-0.00762981	3R	26867669	26867782	114	+	2145	2434	2812	2850	2251	2601	FBtr0334311; FBtr0085062
FBgn0001197:E004	FBgn0001197	E004	4320.31	6.40492e-05	0.173086	0.677383	0.991067	3.63761	3.63497	-0.0087672	3R	26868356	26868686	331	+	3561	4296	4858	4926	3818	4493	FBtr0334311; FBtr0085062
FBgn0001197:E005	FBgn0001197	E005	2277.92	0.00147945	0.100696	0.750996	0.995078	3.35561	3.36005	0.0147367	3R	26868687	26868741	55	+	1719	2339	2604	2709	1969	2359	FBtr0085062
FBgn0001197:E006	FBgn0001197	E006	1236.8	0.000109433	5.22211	0.0223015	0.407578	3.08097	3.10518	0.0804932	3R	26868742	26868908	167	+	973	1190	1363	1497	1085	1324	FBtr0334311; FBtr0085062
FBgn0001197:E007	FBgn0001197	E007	101.871	0.00228292	3.19827	0.0737164	0.664794	2.04938	1.97409	-0.252578	3R	26868909	26869220	312	+	98	121	106	107	93	86	FBtr0334311
FBgn0001202:E001	FBgn0001202	E001	61.0933	0.000899017	1.17339	0.278706	0.911248	1.80973	1.7674	-0.14295	2L	19030844	19031241	398	-	60	61	95	52	49	51	FBtr0081180
FBgn0001202:E002	FBgn0001202	E002	54.5893	0.00141386	0.955751	0.32826	0.934064	1.76151	1.71999	-0.140459	2L	19031293	19031469	177	-	51	54	88	44	51	41	FBtr0081180
FBgn0001202:E003	FBgn0001202	E003	36.331	0.00576991	0.525074	0.468685	0.970932	1.58978	1.54499	-0.152925	2L	19031527	19031579	53	-	34	35	60	29	26	35	FBtr0081180
FBgn0001202:E004	FBgn0001202	E004	41.9886	0.000684746	0.00233589	0.961452	0.999791	1.63114	1.6336	0.00838011	2L	19031644	19031762	119	-	31	53	58	39	34	38	FBtr0081180
FBgn0001202:E005	FBgn0001202	E005	80.5153	0.000719197	5.07186	0.0243172	0.422972	1.86729	1.9558	0.297686	2L	19031821	19032381	561	-	67	97	83	83	83	70	FBtr0081180
FBgn0001202:E006	FBgn0001202	E006	112.865	0.0247444	0.0472166	0.827979	0.997733	2.04036	2.06937	0.0972393	2L	19032435	19033208	774	-	120	129	120	120	120	68	FBtr0081180
FBgn0001202:E007	FBgn0001202	E007	37.3898	0.000504665	0.976523	0.323059	0.932313	1.60347	1.55412	-0.168401	2L	19033264	19033498	235	-	38	47	48	38	29	25	FBtr0081180
FBgn0001206:E001	FBgn0001206	E001	55.4587	0.000505645	0.0139697	0.905914	0.998594	1.75612	1.75042	-0.0192673	X	10590920	10591499	580	-	49	58	68	69	40	50	FBtr0071511
FBgn0001206:E002	FBgn0001206	E002	62.5036	0.000447004	0.00170785	0.967036	0.999791	1.8045	1.80575	0.00420377	X	10591557	10592252	696	-	48	72	76	82	52	47	FBtr0071511
FBgn0001206:E003	FBgn0001206	E003	30.991	0.000521452	2.00854	0.156416	0.815072	1.46503	1.54932	0.289011	X	10592312	10592653	342	-	22	29	37	45	33	21	FBtr0071511
FBgn0001206:E004	FBgn0001206	E004	181.154	0.00028631	4.17223	0.0410916	0.538266	2.28066	2.24097	-0.132585	X	10592712	10595477	2766	-	152	208	233	197	163	138	FBtr0071511
FBgn0001206:E005	FBgn0001206	E005	33.8794	0.000554495	5.22503	0.022264	0.407486	1.4745	1.60529	0.447421	X	10595544	10595855	312	-	28	30	32	40	41	32	FBtr0071511
FBgn0001208:E001	FBgn0001208	E001	15.6418	0.000367134	2.96015	0.08534	0.69589	1.28949	1.13306	-0.553906	3L	7760453	7760550	98	+	11	10	15	24	17	17	FBtr0076811
FBgn0001208:E002	FBgn0001208	E002	23.9709	0.000498328	1.45669	0.227458	0.878928	1.42582	1.33037	-0.330984	3L	7760551	7760656	106	+	11	12	27	30	34	30	FBtr0076811; FBtr0334645; FBtr0334646
FBgn0001208:E003	FBgn0001208	E003	10.1926	0.0548125	7.00444	0.0081308	NA	NA	NA	NA	3L	7760984	7761277	294	+	10	11	10	10	10	10	FBtr0334646
FBgn0001208:E004	FBgn0001208	E004	11.0127	0.0258049	8.625	0.0033158	NA	NA	NA	NA	3L	7761367	7761562	196	+	10	10	13	10	10	13	FBtr0100225
FBgn0001208:E005	FBgn0001208	E005	82.3071	0.0254036	6.7069	0.00960405	0.261956	1.77951	1.91914	0.470512	3L	7761563	7762235	673	+	14	24	79	133	116	129	FBtr0076811; FBtr0100225; FBtr0334645; FBtr0334646
FBgn0001208:E006	FBgn0001208	E006	44.7279	0.000513263	0.147114	0.701309	0.992991	1.61838	1.62777	0.0319768	3L	7762294	7762556	263	+	12	18	49	79	53	59	FBtr0076811; FBtr0100225; FBtr0334645; FBtr0334646
FBgn0001208:E007	FBgn0001208	E007	36.8567	0.00384362	0.0496023	0.823757	0.997444	1.56048	1.53625	-0.0828358	3L	7762622	7762851	230	+	12	15	42	71	48	35	FBtr0076811; FBtr0100225; FBtr0334645; FBtr0334646
FBgn0001208:E008	FBgn0001208	E008	30.222	0.000502419	1.06015	0.30318	0.92579	1.41737	1.47505	0.1987	3L	7762912	7763166	255	+	11	10	28	55	41	37	FBtr0076811; FBtr0100225; FBtr0334645; FBtr0334646
FBgn0001215:E001	FBgn0001215	E001	161.288	0.00139146	0.848472	0.356985	0.940108	2.22582	2.19279	-0.110388	3R	28599834	28599999	166	+	125	205	217	177	127	122	FBtr0085299; FBtr0085298
FBgn0001215:E002	FBgn0001215	E002	196.406	0.000296061	1.64665	0.199416	0.858565	2.27975	2.31123	0.105093	3R	28600407	28600568	162	+	172	219	228	192	181	187	FBtr0085301; FBtr0085300; FBtr0085303; FBtr0085302
FBgn0001215:E003	FBgn0001215	E003	119.284	0.00161579	0.901682	0.342331	0.936696	2.09737	2.05887	-0.129	3R	28600706	28600717	12	+	96	151	159	110	83	119	FBtr0085301; FBtr0085300; FBtr0085298
FBgn0001215:E004	FBgn0001215	E004	841.834	0.000974459	0.00208417	0.963587	0.999791	2.9255	2.92403	-0.00488596	3R	28600718	28601195	478	+	783	955	1014	850	740	716	FBtr0085301; FBtr0085300; FBtr0085303; FBtr0085302; FBtr0085299; FBtr0085298
FBgn0001215:E005	FBgn0001215	E005	378.167	0.00107072	1.85469	0.173239	0.833788	2.5631	2.59509	0.10655	3R	28602772	28602947	176	+	355	403	434	423	327	330	FBtr0085301; FBtr0085300; FBtr0085303; FBtr0085302; FBtr0085299; FBtr0085298
FBgn0001215:E006	FBgn0001215	E006	606.981	0.000131225	3.06382	0.0800532	0.681791	2.77288	2.79631	0.0779364	3R	28603012	28603318	307	+	507	688	739	651	538	528	FBtr0085301; FBtr0085300; FBtr0085303; FBtr0085302; FBtr0085299; FBtr0085298
FBgn0001215:E007	FBgn0001215	E007	500.756	0.000156676	0.982848	0.321497	0.931317	2.69394	2.70783	0.0462252	3R	28603608	28603698	91	+	410	597	605	527	434	439	FBtr0085301; FBtr0085300; FBtr0085303; FBtr0085302; FBtr0085299; FBtr0085298
[truncated: 74,939 more rows]

## Sheet: FDR 0.1
		groupID	featureID	exonBaseMean	dispersion	stat	pvalue	padj	PTEN_CONTROL_10	PTEN_SF2_10	log2fold_PTEN_SF2_10_PTEN_CONTROL_10	genomicData.seqnames	genomicData.start	genomicData.end	genomicData.width	genomicData.strand	countData.PTEN_RNAi_CONTROL_RNAi_10_1	countData.PTEN_RNAi_CONTROL_RNAi_10_2	countData.PTEN_RNAi_CONTROL_RNAi_10_3	countData.PTEN_RNAi_SF2_RNAi_10_1	countData.PTEN_RNAi_SF2_RNAi_10_2	countData.PTEN_RNAi_SF2_RNAi_10_3	transcripts
FBgn0034011:E001	CG8160	FBgn0034011	E001	23.2615	0.00050725	10.2436	0.00137161	0.0748697	NA	NA	NA	2R	15327143	15328175	1033	-	10	10	11	54	42	13	FBtr0087389
FBgn0037164:E002	CG11438	FBgn0037164	E002	129.412	0.000388619	10.2601	0.00135936	0.0746702	NA	NA	NA	3L	22466832	22468076	1245	+	183	179	191	78	59	87	FBtr0345586; FBtr0078504
FBgn0052532:E002	CG32532	FBgn0052532	E002	16.5898	0.000364746	10.3253	0.00131217	0.0725367	NA	NA	NA	X	19532012	19533270	1259	-	10	10	10	22	26	21	FBtr0340420; FBtr0340419; FBtr0340418
FBgn0040099:E001	lectin-28C	FBgn0040099	E001	57.4433	0.000533415	10.4631	0.00121781	0.0682759	NA	NA	NA	2L	7857077	7858136	1060	+	20	32	47	78	58	109	FBtr0343418; FBtr0308065
FBgn0036212:E001	CG11597	FBgn0036212	E001	51.9139	0.00052081	11.3349	0.000760624	0.048745	NA	NA	NA	3L	11820338	11821482	1145	-	66	66	87	38	28	28	FBtr0076080; FBtr0302137; FBtr0110780
FBgn0033196:E002	CG1358	FBgn0033196	E002	21.058	0.00045495	11.5769	0.000667753	0.0443067	NA	NA	NA	2R	7595735	7596828	1094	-	11	16	12	32	34	21	FBtr0303287; FBtr0088948; FBtr0088949; FBtr0088950
FBgn0000422:E001	Ddc	FBgn0000422	E001	24.4238	0.000546306	11.8079	0.000589808	0.0403578	NA	NA	NA	2L	19116483	19118128	1646	-	10	13	14	52	45	13	FBtr0081167; FBtr0081166; FBtr0290291
FBgn0260499:E008	qvr	FBgn0260499	E008	23.4233	0.000695527	11.8938	0.000563211	0.0387821	NA	NA	NA	2R	11447527	11451604	4078	+	13	17	15	47	39	10	FBtr0339545; FBtr0114575
FBgn0033936:E001	CG17386	FBgn0033936	E001	42.2832	0.000543887	12.1349	0.000494859	0.0353645	NA	NA	NA	2R	14420324	14424594	4271	+	48	68	71	24	15	29	FBtr0345529; FBtr0087488
FBgn0040571:E001	CG17193	FBgn0040571	E001	17.4444	0.000439206	12.3628	0.000437962	0.032139	NA	NA	NA	3R	20036421	20039735	3315	-	10	10	10	38	27	10	FBtr0083838; FBtr0344607; FBtr0300810
FBgn0039779:E003	PH4alphaSG2	FBgn0039779	E003	24.1976	0.000518466	13.2918	0.000266575	0.0221466	NA	NA	NA	3R	30490596	30491569	974	+	10	10	16	42	19	48	FBtr0085653
FBgn0050158:E008	CG30158	FBgn0050158	E008	18.5815	0.000505737	13.4607	0.000243616	0.0206338	NA	NA	NA	2R	6920268	6922613	2346	+	10	10	10	44	28	10	FBtr0086165
FBgn0004897:E002	fd96Ca	FBgn0004897	E002	57.4026	0.000523338	14.0062	0.000182207	0.0165972	NA	NA	NA	3R	25083177	25084878	1702	+	81	90	109	18	14	34	FBtr0339246; FBtr0084770
FBgn0066365:E001	dyl	FBgn0066365	E001	22.2082	0.0004687	14.1722	0.000166818	0.0153917	NA	NA	NA	3L	4294004	4296291	2288	-	26	35	38	13	11	11	FBtr0073341; FBtr0073342; FBtr0073343
FBgn0266100:E002	CG44837	FBgn0266100	E002	21.9206	0.000659159	14.7461	0.000122999	0.0122576	NA	NA	NA	3L	11850651	11852603	1953	-	10	13	10	51	38	10	FBtr0345349; FBtr0343554; FBtr0343553; FBtr0343552
FBgn0001226:E001	Hsp27	FBgn0001226	E001	2707.18	0.000160343	14.9135	0.000112553	0.011453	NA	NA	NA	3L	9384063	9385282	1220	+	2739	3861	5288	1516	1284	1694	FBtr0346541; FBtr0076454
FBgn0033448:E001	hebe	FBgn0033448	E001	31.4403	0.000744778	15.178	9.78349e-05	0.0102592	NA	NA	NA	2R	9828104	9829859	1756	-	12	28	16	62	37	34	FBtr0113061; FBtr0088487; FBtr0088486; FBtr0088490
FBgn0000036:E001	nAChRalpha1	FBgn0000036	E001	18.9357	0.000578905	16.1504	5.8507e-05	0.00687062	NA	NA	NA	3R	24393896	24401096	7201	-	10	11	11	41	31	10	FBtr0334916
FBgn0085399:E001	CG34370	FBgn0085399	E001	20.7793	0.00066873	16.3184	5.35411e-05	0.0063911	NA	NA	NA	2R	21987068	21989807	2740	-	10	13	11	44	37	10	FBtr0299544; FBtr0332252
FBgn0034899:E001	CG13560	FBgn0034899	E001	44.9283	0.000543284	19.6127	9.48373e-06	0.00156086	NA	NA	NA	2R	23747560	23748218	659	+	26	16	16	78	73	59	FBtr0072088; FBtr0345534
FBgn0262881:E001	CG43236	FBgn0262881	E001	44.4734	0.00055512	21.0498	4.47499e-06	0.000813549	NA	NA	NA	2R	14638538	14638775	238	+	14	13	26	89	64	61	FBtr0306289; FBtr0345941
FBgn0025630:E003	CG4061	FBgn0025630	E003	288.546	0.000265325	24.233	8.53578e-07	0.000194178	NA	NA	NA	X	2073134	2074890	1757	+	411	388	416	187	126	204	FBtr0344156; FBtr0070330
FBgn0002565:E001	Lsp2	FBgn0002565	E001	2454.18	0.0833609	46.7386	8.11136e-12	5.10781e-09	NA	NA	NA	3L	12129393	12131696	2304	+	96	141	207	6928	5607	1779	FBtr0345352; FBtr0089324
FBgn0259789:E001	vfl	FBgn0259789	E001	61.5343	0.0342248	38.4711	5.55693e-10	2.74373e-07	1.33501	2.00175	2.26873	X	19766465	19769507	3043	-	11	25	24	125	121	63	FBtr0307537
FBgn0033158:E005	CG12164	FBgn0033158	E005	15.6189	0.000360439	37.7335	8.11012e-10	3.83027e-07	0.901934	1.50021	2.13429	2R	7313346	7313495	150	+	19	20	25	10	10	10	FBtr0345800
FBgn0003089:E032	pip	FBgn0003089	E032	33.6716	0.0021264	77.5654	1.28402e-18	2.3246e-15	1.11838	1.69343	1.99502	3L	19311619	19312184	566	-	10	11	10	63	36	71	FBtr0075012
FBgn0010415:E007	Sdc	FBgn0010415	E007	26.3568	0.0728649	10.5526	0.00116022	0.0666818	1.13447	1.64165	1.76144	2R	21398887	21399174	288	-	12	16	14	47	50	19	FBtr0342895; FBtr0342894; FBtr0342893
FBgn0260658:E002	CG42541	FBgn0260658	E002	130.188	0.00628006	67.8523	1.7621e-16	2.25186e-13	1.49507	2.00669	1.7322	X	3892384	3895046	2663	-	11	16	10	249	226	263	FBtr0332388; FBtr0332389; FBtr0301100
FBgn0000116:E012	Argk	FBgn0000116	E012	15.6656	0.000349756	33.4186	7.431e-09	2.9088e-06	0.974121	1.45188	1.69708	3L	9065708	9066027	320	-	10	12	13	23	22	14	FBtr0112791; FBtr0076543
FBgn0000116:E011	Argk	FBgn0000116	E011	14.975	0.000327432	30.8572	2.77729e-08	9.42761e-06	0.962886	1.43003	1.66359	3L	9064464	9064517	54	-	10	11	13	24	18	14	FBtr0112791; FBtr0076543
FBgn0039965:E003	CG13865	FBgn0039965	E003	50.3139	0.00045792	83.6453	5.91995e-20	1.23827e-16	1.39402	1.87803	1.64804	X	23014109	23014266	158	+	19	19	30	98	67	69	FBtr0111191
FBgn0260658:E003	CG42541	FBgn0260658	E003	119.422	0.000336412	80.911	2.36112e-19	4.46046e-16	1.49495	1.9687	1.60508	X	3895047	3896681	1635	-	13	13	11	260	207	209	FBtr0332388; FBtr0332389; FBtr0301099; FBtr0301100
FBgn0003089:E031	pip	FBgn0003089	E031	28.0021	0.000803597	49.0279	2.52345e-12	1.8274e-09	1.14352	1.5925	1.56171	3L	19310894	19311311	418	-	11	12	10	47	29	58	FBtr0075012
FBgn0263780:E015	CG17684	FBgn0263780	E015	21.547	0.000432867	27.3482	1.69925e-07	4.70269e-05	1.12227	1.53925	1.45608	2R	2261829	2262115	287	-	13	15	15	32	25	29	FBtr0334734; FBtr0300103
FBgn0000116:E009	Argk	FBgn0000116	E009	21.1188	0.00201163	28.7464	8.2503e-08	2.47224e-05	1.14572	1.54147	1.37959	3L	9061907	9062467	561	-	11	16	27	22	27	24	FBtr0076543; FBtr0076544
FBgn0039131:E007	CG12268	FBgn0039131	E007	17.2955	0.000382203	19.5686	9.70523e-06	0.0015825	1.07409	1.44555	1.30835	3R	23948191	23948338	148	-	15	22	24	13	15	15	FBtr0308071
FBgn0000116:E006	Argk	FBgn0000116	E006	33.0526	0.00769158	28.4501	9.61454e-08	2.82265e-05	1.34068	1.72245	1.30799	3L	9051718	9051901	184	-	20	34	33	47	44	21	FBtr0076546
FBgn0261552:E018	ps	FBgn0261552	E018	69.0654	0.000432962	72.1258	2.01907e-17	3.02513e-14	1.60135	1.98622	1.30012	3R	9446498	9447628	1131	+	28	41	42	102	98	102	FBtr0082037; FBtr0111030
FBgn0003502:E020	Btk29A	FBgn0003502	E020	46.9319	0.0118712	22.7486	1.8464e-06	0.000373144	1.45295	1.81504	1.23234	2L	8296441	8297124	684	-	18	32	28	72	84	47	FBtr0330693
FBgn0001090:E005	bnb	FBgn0001090	E005	14.4301	0.000316297	13.1068	0.000294232	0.0237485	1.00744	1.34961	1.21996	X	18796581	18796614	34	-	14	18	23	11	11	10	FBtr0074658
FBgn0036837:E002	CG18135	FBgn0036837	E002	14.5313	0.000322095	12.7546	0.000355142	0.0273114	1.01589	1.35459	1.20617	3L	18992726	18992816	91	-	10	11	14	16	19	17	FBtr0332651; FBtr0075045
FBgn0000546:E001	EcR	FBgn0000546	E001	17.5238	0.000401457	16.4074	5.10856e-05	0.00618292	1.08684	1.41971	1.17304	2R	6087873	6090418	2546	-	12	12	14	25	25	17	FBtr0302439
FBgn0004435:E007	Galphaq	FBgn0004435	E007	46.3054	0.000572936	66.1098	4.26496e-16	5.29465e-13	1.47822	1.82282	1.17165	2R	12621243	12623197	1955	+	24	26	41	86	59	43	FBtr0304955
FBgn0001090:E004	bnb	FBgn0001090	E004	15.2165	0.000342139	12.4666	0.000414283	0.0307952	1.03501	1.36238	1.16308	X	18796503	18796580	78	-	15	17	27	13	10	10	FBtr0074659; FBtr0074658
FBgn0062449:E008	CG13197	FBgn0062449	E008	19.925	0.00161458	18.3682	1.82074e-05	0.00265115	1.14181	1.47096	1.15181	2R	11695447	11697785	2339	+	16	16	12	28	18	29	FBtr0345619
FBgn0005278:E016	Sam-S	FBgn0005278	E016	70.7773	0.0279624	13.6738	0.000217462	0.0190884	1.66267	2.00037	1.13903	2L	111005	111117	113	+	34	45	64	88	94	99	FBtr0089428; FBtr0089435; FBtr0089431; FBtr0089436; FBtr0308091
FBgn0026262:E005	bip2	FBgn0026262	E005	94.014	0.00115916	87.4308	8.7282e-21	2.10689e-17	1.78733	2.12556	1.13646	4	462388	462501	114	-	49	55	90	127	108	135	FBtr0089110
FBgn0027932:E008	Akap200	FBgn0027932	E008	124.335	0.000464489	103.714	2.33742e-24	8.46339e-21	1.90687	2.24523	1.13377	2L	8428068	8428319	252	+	69	82	105	169	153	167	FBtr0079667; FBtr0340241
FBgn0058160:E001	CG40160	FBgn0058160	E001	20.2636	0.000458738	14.3887	0.000148693	0.0142307	1.16379	1.48811	1.13217	3L	26215815	26215898	84	+	22	25	19	16	18	21	FBtr0333380; FBtr0301802
FBgn0001248:E008	Idh	FBgn0001248	E008	45.5123	0.000493063	39.9212	2.64413e-10	1.40107e-07	1.49601	1.82491	1.11763	3L	8358941	8359079	139	-	35	35	40	65	47	51	FBtr0076669; FBtr0114549
FBgn0039915:E012	CG1732	FBgn0039915	E012	51.9772	0.000516665	30.2603	3.77784e-08	1.21591e-05	1.38189	1.7009	1.09188	4	634410	635350	941	+	12	13	12	141	115	20	FBtr0089972; FBtr0089971
FBgn0029685:E001	CG2938	FBgn0029685	E001	18.0233	0.000400731	19.1517	1.2073e-05	0.00187348	1.11748	1.42668	1.08656	X	3932000	3932155	156	-	14	15	14	26	19	20	FBtr0345712
FBgn0003371:E018	sgg	FBgn0003371	E018	51.3366	0.00857702	22.0878	2.60453e-06	0.000509761	1.5343	1.85288	1.0807	X	2646637	2646871	235	+	23	27	52	66	64	76	FBtr0331752
FBgn0026319:E003	Traf4	FBgn0026319	E003	119.892	0.00589321	47.0389	6.95927e-12	4.65201e-09	1.90644	2.22522	1.06833	2L	4371990	4372539	550	+	57	88	116	161	151	147	FBtr0077429
FBgn0004838:E014	Hrb27C	FBgn0004838	E014	87.222	0.0112649	23.013	1.60912e-06	0.000336136	1.77096	2.08725	1.0635	2L	6928676	6932057	3382	+	38	62	89	145	111	81	FBtr0307032; FBtr0079348
FBgn0027507:E001	CG1344	FBgn0027507	E001	106.898	0.000435967	97.3221	5.89183e-23	1.82857e-19	1.875	2.19099	1.05977	2R	5653676	5653916	241	+	86	116	103	122	103	111	FBtr0331967; FBtr0086034
FBgn0027341:E011	Gfat1	FBgn0027341	E011	35.0303	0.000779385	27.1065	1.92545e-07	5.13257e-05	1.40253	1.71231	1.05908	3R	4134146	4134172	27	+	25	33	37	52	32	32	FBtr0302847; FBtr0302848; FBtr0302846; FBtr0302850; FBtr0113687
FBgn0028427:E002	Ilk	FBgn0028427	E002	72.4117	0.000451008	54.2167	1.79559e-13	1.59221e-10	1.68373	1.99726	1.05714	3L	21217153	21217566	414	+	37	62	46	98	86	104	FBtr0307160
FBgn0041171:E009	ago	FBgn0041171	E009	20.2419	0.000443303	16.1039	5.99614e-05	0.00700356	1.17005	1.47223	1.05534	3L	4253989	4254052	64	-	14	18	18	20	28	23	FBtr0073246
FBgn0027343:E005	fz3	FBgn0027343	E005	16.1426	0.000363084	12.7934	0.000347838	0.0270206	1.08358	1.38	1.04748	X	783303	784222	920	+	12	12	17	22	16	18	FBtr0345511
FBgn0011760:E006	ctp	FBgn0011760	E006	150.997	0.00456441	52.3702	4.59654e-13	3.7683e-10	2.00872	2.31898	1.03792	X	4699457	4702034	2578	+	69	112	143	209	188	186	FBtr0307065; FBtr0070707
FBgn0031030:E015	Tao	FBgn0031030	E015	79.406	0.00115642	50.6543	1.10153e-12	8.5467e-10	1.72929	2.03594	1.03248	X	19574975	19575357	383	-	48	65	49	131	95	88	FBtr0309237
FBgn0267698:E015	Pak	FBgn0267698	E015	24.013	0.000475906	17.6292	2.68428e-05	0.00366767	1.23602	1.53293	1.02969	3R	6360249	6361614	1366	+	13	20	20	33	26	32	FBtr0334542; FBtr0334543; FBtr0334544
FBgn0040284:E001	SF2	FBgn0040284	E001	51.3794	0.000580438	23.5659	1.20708e-06	0.000263714	1.49597	1.79709	1.0239	3R	16338943	16339310	368	-	70	77	93	27	29	14	FBtr0304727
FBgn0040284:E002	SF2	FBgn0040284	E002	102.016	0.000336861	45.9701	1.20074e-11	7.34817e-09	1.78822	2.08841	1.00906	3R	16339576	16340126	551	-	133	166	179	62	44	32	FBtr0304727
FBgn0030114:E001	CG17754	FBgn0030114	E001	26.4991	0.000558471	17.6151	2.70427e-05	0.0036834	1.29492	1.58452	0.999086	X	9250420	9250563	144	+	27	25	33	25	23	26	FBtr0071315; FBtr0071314; FBtr0071316; FBtr0340123; FBtr0340122
FBgn0039904:E009	Hcf	FBgn0039904	E009	35.9629	0.00202136	21.7101	3.17122e-06	0.000604341	1.39904	1.68999	0.995504	4	363640	363645	6	+	23	25	25	49	42	51	FBtr0307379
FBgn0039359:E003	RpL27	FBgn0039359	E003	68.034	0.00151831	39.7406	2.90039e-10	1.51833e-07	1.6688	1.96324	0.9936	3R	25684959	25685017	59	-	33	54	52	85	73	110	FBtr0331360; FBtr0331362
FBgn0001248:E007	Idh	FBgn0001248	E007	48.0367	0.000677721	32.3736	1.27204e-08	4.68391e-06	1.54299	1.83268	0.982882	3L	8358850	8358940	91	-	33	40	50	69	47	50	FBtr0076669; FBtr0076670; FBtr0114549; FBtr0333058
FBgn0005632:E023	faf	FBgn0005632	E023	17.2761	0.000399782	11.9537	0.000545395	0.0377949	1.11241	1.39117	0.982084	3R	31788198	31788310	113	+	12	12	15	31	18	16	FBtr0085844
FBgn0033661:E011	CG13185	FBgn0033661	E011	58.9321	0.000715297	37.7352	8.10312e-10	3.83027e-07	1.5987	1.88671	0.974712	2R	11884028	11884994	967	-	27	30	50	95	92	60	FBtr0310323
FBgn0020236:E012	ATPCL	FBgn0020236	E012	15.6484	0.000344042	10.4509	0.00122589	0.0685675	1.07689	1.35168	0.973403	2R	16000095	16000287	193	-	10	11	16	21	21	15	FBtr0340016; FBtr0300598
FBgn0004449:E008	Ten-m	FBgn0004449	E008	17.668	0.000593754	11.8036	0.000591158	0.0403865	1.11506	1.39139	0.973306	3L	22304246	22304529	284	-	13	13	11	32	17	20	FBtr0306107; FBtr0078509; FBtr0330159
FBgn0261565:E018	Lmpt	FBgn0261565	E018	36.4813	0.00051514	22.1894	2.47035e-06	0.000487893	1.41108	1.69218	0.96129	3L	16906823	16907156	334	+	25	25	25	49	46	48	FBtr0302787; FBtr0302786
FBgn0033429:E002	CG12929	FBgn0033429	E002	30.0296	0.000529077	18.8475	1.41599e-05	0.00217402	1.31163	1.58805	0.952669	2R	9586232	9586289	58	-	19	17	16	41	38	48	FBtr0113060
FBgn0005630:E021	lola	FBgn0005630	E021	78.6318	0.0348467	9.54657	0.00200323	0.0972517	1.74508	2.02661	0.947754	2R	10524805	10525862	1058	-	31	49	95	111	86	102	FBtr0089352
FBgn0040087:E002	p115	FBgn0040087	E002	15.9233	0.000357602	9.94046	0.00161685	0.0832372	1.09244	1.36049	0.947726	X	7896787	7896991	205	+	12	20	24	13	13	14	FBtr0340162
FBgn0051363:E006	Jupiter	FBgn0051363	E006	17.1742	0.000379455	9.78272	0.00176159	0.0888979	1.12481	1.39239	0.941719	3R	11593322	11593354	33	-	12	15	19	18	14	25	FBtr0082454; FBtr0082453
FBgn0024491:E004	Bin1	FBgn0024491	E004	36.8128	0.000513235	22.7986	1.79893e-06	0.000368696	1.43024	1.70451	0.936925	3R	16187107	16189202	2096	-	23	24	38	48	44	44	FBtr0347200
FBgn0016797:E013	fz2	FBgn0016797	E013	24.2144	0.00914832	9.69021	0.00185253	0.0922019	1.25825	1.52453	0.922697	3L	19234805	19235013	209	-	17	15	23	45	29	17	FBtr0299586
FBgn0039261:E009	CG6422	FBgn0039261	E009	32.5948	0.000539642	19.18	1.18953e-05	0.00185251	1.38331	1.65186	0.920538	3R	25038517	25038652	136	-	29	26	23	47	31	39	FBtr0084795
FBgn0003261:E011	Rm62	FBgn0003261	E011	30.2233	0.000621025	16.9585	3.82062e-05	0.00486821	1.35437	1.62114	0.916508	3R	6005206	6005297	92	-	18	32	24	36	39	32	FBtr0078654; FBtr0078649; FBtr0078651
FBgn0039120:E006	Nup98-96	FBgn0039120	E006	20.8375	0.000430162	11.8329	0.000581924	0.0399441	1.19809	1.46013	0.914062	3R	23777216	23777437	222	-	16	15	17	32	24	21	FBtr0304567
FBgn0030245:E005	CG1637	FBgn0030245	E005	42.7217	0.00233245	21.62	3.32368e-06	0.000627887	1.48523	1.75336	0.91301	X	10873136	10873479	344	-	26	33	30	49	57	60	FBtr0073408; FBtr0346382
FBgn0035542:E004	DOR	FBgn0035542	E004	23.1357	0.000504848	12.9534	0.000319336	0.0251818	1.24567	1.50741	0.908276	3L	4414665	4414858	194	+	12	17	27	26	28	29	FBtr0073296
FBgn0031306:E006	CG4577	FBgn0031306	E006	48.5501	0.00115883	31.6832	1.81487e-08	6.51704e-06	1.39683	1.66151	0.906484	2L	1139832	1140988	1157	+	11	16	11	124	113	17	FBtr0077957; FBtr0332271
FBgn0002774:E001	mle	FBgn0002774	E001	21.2257	0.000878334	12.2724	0.000459716	0.0334025	1.22032	1.47988	0.903243	2R	5974857	5975093	237	-	12	22	28	24	25	17	FBtr0100576
FBgn0265487:E014	mbl	FBgn0265487	E014	22.0773	0.00313471	12.9807	0.000314718	0.0250116	1.22098	1.48014	0.901805	2R	17361155	17361486	332	+	14	14	22	22	23	37	FBtr0086992
FBgn0266375:E002	IP3K2	FBgn0266375	E002	81.7546	0.00254795	41.8633	9.78839e-11	5.52345e-08	1.74742	2.01459	0.899553	X	13305515	13306947	1433	+	39	57	51	150	107	87	FBtr0346133
FBgn0041171:E008	ago	FBgn0041171	E008	19.3716	0.000431097	11.2607	0.000791648	0.0503618	1.17809	1.43521	0.899245	3L	4253027	4253077	51	-	18	16	17	25	18	22	FBtr0073246
FBgn0000259:E020	CkIIbeta	FBgn0000259	E020	42.624	0.00884151	12.9859	0.000313838	0.0250116	1.49265	1.7558	0.895795	X	11799993	11801587	1595	+	30	31	32	73	52	38	FBtr0073562
FBgn0030479:E003	Rbp1-like	FBgn0030479	E003	93.343	0.000520308	63.2529	1.81796e-15	2.0787e-12	1.8396	2.10599	0.894603	X	13381750	13383623	1874	-	65	76	105	116	84	115	FBtr0304001
FBgn0031571:E005	CG3921	FBgn0031571	E005	71.8395	0.00584565	24.0838	9.22343e-07	0.000206576	1.71961	1.9838	0.890359	2L	3792833	3796886	4054	+	54	64	49	118	83	63	FBtr0077496; FBtr0307052; FBtr0307051
FBgn0003187:E008	qua	FBgn0003187	E008	18.7793	0.000431156	10.2955	0.00133352	0.0734365	1.17217	1.42521	0.88582	2L	17491802	17492315	514	-	14	21	23	20	21	14	FBtr0306165; FBtr0080997
FBgn0262614:E020	pyd	FBgn0262614	E020	29.8477	0.00934484	11.4428	0.000717706	0.0466831	1.3404	1.59777	0.885519	3R	8846161	8846289	129	-	16	18	28	39	48	30	FBtr0305296; FBtr0305297; FBtr0305294; FBtr0305295; FBtr0305299; FBtr0305304
FBgn0262029:E001	d	FBgn0262029	E001	28.6293	0.00240835	14.5385	0.000137324	0.0134209	1.34375	1.60088	0.884448	2L	8466817	8467133	317	+	27	24	29	40	31	21	FBtr0303924
FBgn0086357:E005	Sec61alpha	FBgn0086357	E005	40.7063	0.00314182	18.6567	1.56497e-05	0.00235287	1.48139	1.74029	0.882016	2L	6480467	6480575	109	-	33	32	31	63	30	55	FBtr0345753
FBgn0030114:E002	CG17754	FBgn0030114	E002	21.0096	0.000478195	10.6011	0.00113018	0.0652144	1.2153	1.4671	0.877051	X	9250564	9250627	64	+	23	21	26	19	17	20	FBtr0071316; FBtr0340123; FBtr0340122
FBgn0038826:E020	Syp	FBgn0038826	E020	65.1505	0.00054912	34.4481	4.37759e-09	1.77763e-06	1.69118	1.95017	0.873768	3R	20804675	20805511	837	+	37	60	77	93	56	70	FBtr0083962; FBtr0334720; FBtr0334718; FBtr0334717; FBtr0334716; FBtr0334715; FBtr0334711
FBgn0035264:E010	Oseg4	FBgn0035264	E010	24.6392	0.000891172	13.2704	0.000269636	0.0223156	1.28194	1.53271	0.867508	3L	1735566	1735767	202	-	28	21	21	25	25	27	FBtr0334077; FBtr0072797
FBgn0004227:E005	nonA	FBgn0004227	E005	79.3156	0.00644954	23.4107	1.30852e-06	0.000281461	1.77349	2.03119	0.867089	X	16365643	16366903	1261	+	38	81	87	109	80	83	FBtr0100586
FBgn0085443:E021	spri	FBgn0085443	E021	24.4143	0.000526605	12.9418	0.000321328	0.0252929	1.26255	1.51132	0.862319	X	10555460	10556751	1292	-	17	14	21	30	31	33	FBtr0336904
FBgn0261641:E012	CG42724	FBgn0261641	E012	31.8853	0.000505535	16.246	5.56257e-05	0.00660365	1.38136	1.63054	0.854802	3R	6365259	6365953	695	-	17	27	28	54	33	33	FBtr0303015
FBgn0001090:E007	bnb	FBgn0001090	E007	35.4023	0.000501998	14.2558	0.00015957	0.0149747	1.40681	1.65388	0.846031	X	18797470	18797654	185	-	45	47	55	24	18	24	FBtr0074656
FBgn0022981:E001	rpk	FBgn0022981	E001	25.6414	0.000486921	14.1414	0.000169571	0.0155769	1.30467	1.5489	0.843328	3R	4645981	4646330	350	+	25	23	26	35	21	24	FBtr0305313; FBtr0078859
FBgn0261573:E007	CoRest	FBgn0261573	E007	25.9595	0.000495662	12.4651	0.000414619	0.0307952	1.30388	1.54741	0.841008	X	19522570	19522635	66	+	17	20	27	35	27	30	FBtr0302859
FBgn0058160:E008	CG40160	FBgn0058160	E008	262.723	0.00138587	87.5791	8.09744e-21	2.06961e-17	2.28905	2.54062	0.838968	3L	26226007	26229433	3427	+	243	339	360	243	182	215	FBtr0333380
FBgn0035103:E005	Vdup1	FBgn0035103	E005	53.5696	0.00045045	26.2863	2.94376e-07	7.43642e-05	1.61339	1.86009	0.835042	3L	177874	178021	148	-	41	55	57	51	55	62	FBtr0301890
FBgn0004893:E003	bowl	FBgn0004893	E003	61.1616	0.00752621	17.9207	2.30298e-05	0.00320719	1.67135	1.91766	0.831744	2L	3771785	3771867	83	+	36	45	90	69	63	66	FBtr0077490; FBtr0307027
FBgn0265998:E016	Doa	FBgn0265998	E016	40.4613	0.00405426	15.3944	8.72474e-05	0.0094301	1.49287	1.73487	0.824252	3R	28907710	28909654	1945	+	20	30	51	55	36	52	FBtr0299751; FBtr0308599
FBgn0002973:E004	numb	FBgn0002973	E004	27.6326	0.000486916	14.077	0.00017548	0.0160856	1.33682	1.57615	0.824246	2L	9450596	9450620	25	+	17	31	27	34	26	31	FBtr0339526
FBgn0082582:E024	tmod	FBgn0082582	E024	30.8341	0.00598086	10.7323	0.00105281	0.0619843	1.3817	1.62133	0.822288	3R	30575432	30575948	517	+	18	20	42	40	35	31	FBtr0302600; FBtr0336447; FBtr0336446; FBtr0306687
FBgn0015756:E005	RpL9	FBgn0015756	E005	61.7669	0.0010825	28.4035	9.84884e-08	2.87203e-05	1.6578	1.90093	0.821491	2L	11004056	11004128	73	-	43	41	49	73	79	84	FBtr0080164
FBgn0027279:E001	l(1)G0196	FBgn0027279	E001	112.411	0.000340788	53.6992	2.33656e-13	2.03047e-10	1.92564	2.16997	0.819088	X	22487459	22487789	331	+	87	94	95	157	127	114	FBtr0343582; FBtr0299525; FBtr0299526; FBtr0343581; FBtr0299524; FBtr0343583; FBtr0299522
FBgn0004893:E004	bowl	FBgn0004893	E004	44.6776	0.000888665	20.7462	5.24365e-06	0.000915006	1.54048	1.78131	0.818129	2L	3771868	3771873	6	+	30	37	58	52	38	54	FBtr0077490
FBgn0027866:E002	CG9776	FBgn0027866	E002	23.2806	0.000724524	10.8411	0.00099272	0.0595769	1.26084	1.49643	0.817256	3R	4328057	4328136	80	-	19	24	15	28	24	29	FBtr0078956
FBgn0042135:E001	CG18812	FBgn0042135	E001	42.1783	0.0068175	12.0903	0.000506859	0.0359267	1.50724	1.74737	0.817216	2R	7716807	7718278	1472	-	22	35	43	63	54	37	FBtr0088936
FBgn0035253:E011	CG7971	FBgn0035253	E011	50.9757	0.00350199	18.2476	1.93972e-05	0.00280003	1.58305	1.82411	0.817186	3L	1660858	1661108	251	-	38	39	40	67	55	66	FBtr0072808
FBgn0004227:E008	nonA	FBgn0004227	E008	28.823	0.000478723	13.5578	0.000231334	0.0198646	1.35411	1.59114	0.815197	X	16371314	16371525	212	+	22	27	27	38	32	27	FBtr0340313; FBtr0074233
FBgn0035688:E001	CG10289	FBgn0035688	E001	86.6466	0.00567824	22.0318	2.68173e-06	0.000522516	1.81094	2.05331	0.8148	3L	6164916	6167312	2397	-	40	80	82	106	98	114	FBtr0331790
FBgn0264273:E017	Sema-2b	FBgn0264273	E017	23.8477	0.0028031	9.76097	0.00178256	0.0894368	1.27938	1.51276	0.808153	2R	16429331	16429462	132	+	21	28	24	25	26	19	FBtr0329992; FBtr0290009
FBgn0029950:E004	CG9657	FBgn0029950	E004	28.5182	0.0121989	12.3756	0.000434977	0.0319793	1.25251	1.48305	0.800603	X	7420120	7421210	1091	+	11	10	11	76	52	12	FBtr0345910; FBtr0071057
FBgn0262955:E005	RpII140	FBgn0262955	E005	21.0182	0.000427923	9.8041	0.00174123	0.0881778	1.21865	1.44762	0.798164	3R	14129827	14130111	285	+	14	19	16	30	26	21	FBtr0344600
FBgn0262614:E019	pyd	FBgn0262614	E019	45.5894	0.000869	20.5027	5.95485e-06	0.00101466	1.53662	1.77122	0.79722	3R	8845151	8846160	1010	-	21	31	47	78	47	51	FBtr0305304
FBgn0033661:E012	CG13185	FBgn0033661	E012	28.9467	0.000525764	12.4603	0.00041569	0.030822	1.33479	1.56486	0.792756	2R	11885053	11885273	221	-	19	18	20	39	46	31	FBtr0310323
FBgn0058178:E007	CG40178	FBgn0058178	E007	33.9252	0.000535054	16.0929	6.03095e-05	0.00701317	1.41833	1.64962	0.791787	3L	25961360	25961540	181	-	20	24	35	48	44	33	FBtr0333869; FBtr0113817; FBtr0113818
FBgn0001248:E006	Idh	FBgn0001248	E006	55.9613	0.00460851	17.4042	3.02164e-05	0.0040273	1.63815	1.87177	0.790113	3L	8358716	8358849	134	-	40	66	48	75	53	54	FBtr0076669; FBtr0076670; FBtr0333058
FBgn0039790:E016	CG2246	FBgn0039790	E016	40.8911	0.000558563	17.3844	3.05317e-05	0.00405689	1.49556	1.7273	0.789382	3R	30601201	30601308	108	-	25	37	33	54	39	57	FBtr0085675; FBtr0302313; FBtr0302605; FBtr0085673; FBtr0335443; FBtr0335444
FBgn0021796:E003	Tor	FBgn0021796	E003	40.1327	0.00512786	14.0416	0.000178812	0.0163566	1.49556	1.72713	0.788826	2L	13005431	13005997	567	+	27	23	52	57	41	42	FBtr0080422; FBtr0336615
FBgn0010300:E011	brat	FBgn0010300	E011	189.385	0.000301804	91.9578	8.85447e-22	2.40454e-18	2.152	2.38802	0.788319	2L	19177444	19179758	2315	+	105	156	181	281	209	207	FBtr0336627; FBtr0081160
FBgn0003423:E011	slgA	FBgn0003423	E011	23.0541	0.000472978	10.0275	0.00154218	0.0809272	1.26435	1.49119	0.786953	X	21379973	21380094	122	+	20	21	19	29	26	23	FBtr0307528; FBtr0077204; FBtr0307524; FBtr0077206
FBgn0259740:E005	CG42394	FBgn0259740	E005	74.6797	0.000398837	31.9038	1.62001e-08	5.8658e-06	1.75389	1.9868	0.784409	3R	10851489	10851540	52	+	43	62	73	92	69	109	FBtr0300045; FBtr0304667
FBgn0030406:E005	CG1463	FBgn0030406	E005	31.1405	0.000533465	11.5447	0.000679443	0.0447634	1.31206	1.53844	0.781757	X	12611609	12611667	59	-	13	15	12	69	51	27	FBtr0346381
FBgn0027594:E014	drpr	FBgn0027594	E014	106.986	0.000431505	46.6491	8.49049e-12	5.27017e-09	1.90489	2.13726	0.779428	3L	1723770	1723933	164	-	57	88	97	159	113	129	FBtr0072798; FBtr0072799; FBtr0309845; FBtr0334080; FBtr0334078; FBtr0334079
FBgn0004449:E007	Ten-m	FBgn0004449	E007	22.292	0.000936864	9.57387	0.00197367	0.0964465	1.24516	1.46859	0.776784	3L	22303699	22304110	412	-	16	17	18	38	26	19	FBtr0306107; FBtr0078509; FBtr0330159
FBgn0004370:E006	Ptp10D	FBgn0004370	E006	33.1669	0.000584104	13.4618	0.000243476	0.0206338	1.40987	1.63497	0.771194	X	11664730	11664979	250	+	21	29	26	50	30	43	FBtr0331406; FBtr0330394; FBtr0330393; FBtr0330392; FBtr0073522; FBtr0273235
FBgn0263998:E004	Ack-like	FBgn0263998	E004	40.5625	0.00934126	10.5182	0.00118204	0.0673129	1.5053	1.73053	0.766875	2R	13145062	13146212	1151	-	21	33	53	57	42	39	FBtr0330332
FBgn0003371:E022	sgg	FBgn0003371	E022	48.5199	0.00177959	16.0549	6.15328e-05	0.00711064	1.57115	1.79701	0.76636	X	2659148	2661093	1946	+	26	41	44	77	60	44	FBtr0070471; FBtr0331751; FBtr0331752
FBgn0026262:E004	bip2	FBgn0026262	E004	266.739	0.00443806	54.2949	1.72548e-13	1.56192e-10	2.30509	2.53394	0.763152	4	461505	462328	824	-	180	193	275	309	280	362	FBtr0089110
FBgn0033005:E003	CG3107	FBgn0033005	E003	80.2351	0.00412787	22.6377	1.95605e-06	0.000393475	1.79706	2.02335	0.76119	2R	5091004	5091800	797	+	64	76	90	94	65	93	FBtr0345009
FBgn0052475:E001	mthl8	FBgn0052475	E001	63.8649	0.000408089	26.2331	3.02593e-07	7.59981e-05	1.66033	1.88384	0.755395	3L	22428	22482	55	+	33	43	36	116	72	83	FBtr0329896
FBgn0033699:E001	RpS11	FBgn0033699	E001	92.6685	0.00156471	29.1575	6.67285e-08	2.0418e-05	1.84721	2.07146	0.753299	2R	12199024	12199111	88	-	63	74	77	106	97	137	FBtr0088007
FBgn0012037:E011	Ance	FBgn0012037	E011	44.1814	0.00047911	17.9236	2.29949e-05	0.00320719	1.5437	1.76533	0.753103	2L	13909171	13909212	42	+	34	42	47	48	42	52	FBtr0343667
FBgn0011581:E004	Ms	FBgn0011581	E004	55.2013	0.0326492	11.9443	0.000548149	0.0379253	1.42234	1.64223	0.752808	3R	24343103	24343685	583	+	10	10	13	159	131	10	FBtr0346341; FBtr0084607; FBtr0334600
FBgn0010382:E005	CycE	FBgn0010382	E005	39.7037	0.00687357	11.5272	0.000685846	0.0450151	1.48922	1.70992	0.752273	2L	15731002	15731784	783	-	31	24	38	52	58	35	FBtr0080777
FBgn0027339:E001	jim	FBgn0027339	E001	122.023	0.00788727	19.2261	1.16113e-05	0.00181478	1.96349	2.18798	0.75215	3L	22789233	22795976	6744	-	50	104	118	189	156	118	FBtr0078582; FBtr0304985
FBgn0031030:E014	Tao	FBgn0031030	E014	43.6613	0.000470972	17.0252	3.68878e-05	0.00474193	1.52888	1.7498	0.751321	X	19574785	19574974	190	-	23	43	35	61	50	50	FBtr0336692; FBtr0309237
FBgn0026262:E003	bip2	FBgn0026262	E003	52.873	0.00044128	26.8135	2.24064e-07	5.86481e-05	1.61394	1.83462	0.747341	4	460714	461047	334	-	33	50	46	67	59	62	FBtr0089110
[truncated: 755 more rows]
