# Supplementary material for: The Splicing Factor SF2 Is Critical for Hyperproliferation and Survival in a TORC1-Dependent Model of Early Tumorigenesis in Drosophila
Source: Int J Mol Sci. 2020 Jun 24;21(12):4465. doi: 10.3390/ijms21124465 (PMC7352841; doi:10.3390/ijms21124465)
Supplement: Supplementary file 1 [file ijms-21-04465-s001.zip › Table S6.xlsx]

## Sheet: Sheet1
Identifier	transcript_id	gene_name	type	biotypes	description	gc	GO BP	GO MF	GO CC	featWidth	pValue	fdr	seqnames	start	end	width	strand	isPresent	log2 Ratio	PTEN_RNAi_CONTROL_RNAi_100_2 [normalized count]	PTEN_RNAi_CONTROL_RNAi_100_3 [normalized count]	PTEN_RNAi_SF2_RNAi_100_1 [normalized count]	PTEN_RNAi_SF2_RNAi_100_2 [normalized count]	PTEN_RNAi_CONTROL_RNAi_10_1 [normalized count]	PTEN_RNAi_CONTROL_RNAi_10_2 [normalized count]	PTEN_RNAi_CONTROL_RNAi_10_3 [normalized count]	PTEN_RNAi_SF2_RNAi_10_1 [normalized count]	PTEN_RNAi_SF2_RNAi_10_2 [normalized count]	PTEN_RNAi_SF2_RNAi_10_3 [normalized count]	CONTROL_RNAi_100_2 [normalized count]	CONTROL_RNAi_100_3 [normalized count]	SF2_RNAi_100_1 [normalized count]	SF2_RNAi_100_2 [normalized count]	SF2_RNAi_100_3 [normalized count]	PTEN_RNAi_CONTROL_RNAi_100_2 [FPKM]	PTEN_RNAi_CONTROL_RNAi_100_3 [FPKM]	PTEN_RNAi_SF2_RNAi_100_1 [FPKM]	PTEN_RNAi_SF2_RNAi_100_2 [FPKM]	PTEN_RNAi_CONTROL_RNAi_10_1 [FPKM]	PTEN_RNAi_CONTROL_RNAi_10_2 [FPKM]	PTEN_RNAi_CONTROL_RNAi_10_3 [FPKM]	PTEN_RNAi_SF2_RNAi_10_1 [FPKM]	PTEN_RNAi_SF2_RNAi_10_2 [FPKM]	PTEN_RNAi_SF2_RNAi_10_3 [FPKM]	CONTROL_RNAi_100_2 [FPKM]	CONTROL_RNAi_100_3 [FPKM]	SF2_RNAi_100_1 [FPKM]	SF2_RNAi_100_2 [FPKM]	SF2_RNAi_100_3 [FPKM]
FBgn0029766	FBtr0070777; FBtr0340460	CG15784	protein_coding	protein_coding	IP13321p [Source:UniProtKB/TrEMBL;Acc:Q9W4C1]	0.5187	GO:0008150	GO:0003674	GO:0005575	2459	8.53e-10	7.628e-06	X	5429571	5432526	2956	+	TRUE	3.067	330.5	251.8	1595	1620	1298	1280	1246	5653	5759	6499	190.9	203.6	1852	1632	1637	15.59	12.09	74.77	75.15	61.9	62.8	60.63	279	283	305.3	9.228	10.15	91.47	83.18	78.09
FBgn0040284	FBtr0083272; FBtr0304727	SF2	protein_coding	protein_coding	SF2 [Source:FlyBase;Acc:FBgn0040284]	0.4724	GO:0000398; GO:0000381; GO:0022008; GO:0019233; GO:0031440; GO:0001178; GO:0007095; GO:0010468; GO:0006376	GO:0000166; GO:0003729; GO:0003677; GO:0003676; GO:0005515	GO:0071011; GO:0071013; GO:0005634; GO:0005681	1984	1.187e-08	5.308e-05	3R	16338943	16341988	3046	-	TRUE	-2.791	4839	4639	598.6	587.2	4428	4417	4189	676.9	647.3	606.4	4596	4742	567.2	660.6	775.6	282.9	276	34.78	33.77	261.7	268.7	252.7	41.4	39.43	35.31	275.3	293.1	34.72	41.74	45.87
FBgn0260658	FBtr0301099; FBtr0301100; FBtr0332388; FBtr0332389	CG42541	protein_coding	protein_coding	Uncharacterized protein, isoform C [Source:UniProtKB/TrEMBL;Acc:Q7KVX6]	0.477	GO:0006909; GO:0007264; GO:0006184; GO:0007165	GO:0005525	GO:0016020; GO:0005622	8360	2.519e-08	7.509e-05	X	3891497	3930578	39082	-	TRUE	4.831	8.646	12.05	566.8	434.4	6.733	15.36	4.894	850.9	910.7	840.5	4.048	11.44	425.2	387.4	455.1	0.12	0.1701	7.814	5.929	0.09444	0.2218	0.07005	12.35	13.16	11.61	0.05755	0.1678	6.177	5.808	6.387
FBgn0024920	FBtr0077679; FBtr0343784	Ts	protein_coding	protein_coding	Ts [Source:FlyBase;Acc:FBgn0024920]	0.5277	GO:0022008; GO:0009263; GO:0006231; GO:0019233; GO:0006235	GO:0004799		1241	3.627e-08	8.109e-05	2L	2968293	2969638	1346	-	TRUE	-1.636	773.3	683	296.1	265	910.3	936.1	766.4	335.2	331.9	321.1	865.7	851.8	263.6	282.6	267.5	72.29	64.97	27.5	24.36	86.01	91.03	73.89	32.78	32.32	29.89	82.9	84.16	25.8	28.54	25.29
FBgn0040321	FBtr0076510	GNBP3	protein_coding	protein_coding	Gram-negative bacteria binding protein 3 [Source:FlyBase;Acc:FBgn0040321]	0.531	GO:0002758; GO:0005975; GO:0009620; GO:0032491; GO:0045087; GO:0045088	GO:0001872; GO:0004553; GO:0008329; GO:0001530; GO:0030246	GO:0009986; GO:0005576	1531	1.229e-07	0.0001954	3L	8955021	8956551	1531	+	TRUE	-1.631	938.5	896.2	227.1	284	1332	1325	1285	260	186.5	337.8	1073	1062	305.6	343.4	369.8	71.12	69.1	17.1	21.17	102	104.4	100.4	20.61	14.72	25.48	83.27	85.02	24.24	28.11	28.34
FBgn0250830	FBtr0111273; FBtr0329829; FBtr0345222	CG12547	protein_coding	protein_coding	RE33981p [Source:UniProtKB/TrEMBL;Acc:Q9W5T4]	0.3915		GO:0005515		2406	1.311e-07	0.0001954	2R	4785855	4788965	3111	-	TRUE	-1.414	898.2	949.2	449	342.5	871.2	1033	968.1	436.2	474.5	410.7	1041	1102	379.2	420.1	392.8	43.31	46.57	21.51	16.24	42.46	51.8	48.14	22	23.83	19.72	51.42	56.16	19.14	21.89	19.16
FBgn0032925	FBtr0081472	CG9246	protein_coding	protein_coding	Nucleolar complex protein 2 homolog [Source:UniProtKB/Swiss-Prot;Acc:Q9VIF0]	0.4797	GO:0035067; GO:0022008; GO:0000122; GO:0042273	GO:0005488; GO:0003674; GO:0042393; GO:0003714; GO:0070491	GO:0030691; GO:0030690; GO:0005730; GO:0005654	2391	1.962e-07	0.0002507	2L	21163641	21166090	2450	+	TRUE	-1.175	1279	1225	660.2	570.5	1212	1187	1182	351.3	382.6	367.2	1281	1325	586.8	565.2	565.8	62.04	60.48	31.82	27.22	59.43	59.93	59.17	17.83	19.34	17.74	63.68	67.97	29.8	29.63	27.77
FBgn0033153	FBtr0089049	Gadd45	protein_coding	protein_coding	Gadd45 [Source:FlyBase;Acc:FBgn0033153]	0.499	GO:0051726; GO:0007254; GO:0046662; GO:0000185; GO:0006950		GO:0005634; GO:0005737	1495	4.006e-07	0.0004478	2R	7249161	7250655	1495	+	TRUE	1.706	111.4	104.8	300.4	233.9	96.95	155.8	169.3	611.3	595.2	763.8	113.4	129.6	384	449.1	405.1	8.647	8.275	23.16	17.85	7.604	12.58	13.55	49.62	48.11	59.02	9.011	10.63	31.19	37.66	31.8
FBgn0035943	FBtr0076559	CG5653	protein_coding	protein_coding	CG5653 [Source:UniProtKB/TrEMBL;Acc:Q9VSR8]	0.5256	GO:0055114	GO:0016491		1463	9.577e-07	0.0009515	3L	8964912	8966374	1463	-	TRUE	-2.479	294	266.2	26.53	46.55	320.5	409.3	393.5	17.19	10.97	28.15	196.3	254.7	37.86	35.56	29.21	23.31	21.48	2.09	3.63	25.69	33.77	32.18	1.426	0.9063	2.222	15.95	21.35	3.142	3.046	2.343
FBgn0001090	FBtr0074656; FBtr0074657; FBtr0074658; FBtr0074659	bnb	protein_coding	protein_coding	bangles and beads [Source:FlyBase;Acc:FBgn0001090]	0.5684	GO:0007275; GO:0042063	GO:0003674	GO:0005575	2075	2.077e-06	0.001857	X	18794246	18797687	3442	-	TRUE	-1.338	4563	4585	1776	1961	3789	3610	3632	1045	953.2	807.3	4496	5268	1692	1989	2089	255.1	260.8	98.63	107.8	214.1	210	209.5	61.13	55.51	44.94	257.5	311.3	99.03	120.2	118.1
FBgn0030793	FBtr0074352	CG9125	protein_coding	protein_coding	Decapping nuclease DXO homolog [Source:UniProtKB/Swiss-Prot;Acc:Q9VXA8]	0.5192	GO:0006402	GO:0000166; GO:0046872; GO:0003723; GO:0008409	GO:0005634	1329	3.008e-06	0.002445	X	16801929	16803344	1416	-	TRUE	-1.017	483.2	497.5	229.3	238.7	596.5	579.4	465.9	260	249.6	271.2	490.5	449.9	230.5	222.7	232.2	42.18	44.19	19.88	20.49	52.63	52.62	41.95	23.74	22.7	23.58	43.86	41.51	21.06	21	20.5
FBgn0261113	FBtr0083700; FBtr0083701; FBtr0083702; FBtr0083703; FBtr0113246; FBtr0334523; FBtr0334524	Xrp1	protein_coding	protein_coding	Xrp1, isoform A [Source:UniProtKB/TrEMBL;Acc:Q9VE23]	0.511	GO:0007476; GO:0008285; GO:0009987; GO:0042048; GO:0051276	GO:0046983; GO:0003677		2700	3.407e-06	0.002495	3R	18914968	18926989	12022	+	TRUE	1.224	1824	1680	3082	2696	2907	3030	3274	5284	5346	5437	1558	1638	3670	4176	3372	78.38	73.47	131.6	113.9	126.3	135.4	145.1	237.5	239.3	232.6	68.57	74.39	165.1	193.9	146.5
FBgn0040087	FBtr0071089; FBtr0340162	p115	protein_coding	protein_coding	p115 [Source:FlyBase;Acc:FBgn0040087]	0.5334	GO:0006888; GO:0007030; GO:0051726; GO:0045056; GO:0048211; GO:0048280; GO:0061025; GO:0006886; GO:0048193; GO:0006904	GO:0005488; GO:0005515; GO:0008565	GO:0005795; GO:0005783; GO:0012507; GO:0000139; GO:0005737; GO:0016020	2858	3.627e-06	0.002495	X	7894031	7896991	2961	+	TRUE	-1.084	692.6	677	347.1	303.1	669.3	659.5	635.3	254.6	253.7	236.7	846.8	777.1	394.8	337.8	403.6	28.11	27.96	14	12.1	27.46	27.85	26.6	10.81	10.73	9.566	35.21	33.34	16.77	14.81	16.57
FBgn0262109	FBtr0304059; FBtr0309035; FBtr0309036; FBtr0309037; FBtr0309038	CR42862	long_noncoding	lincRNA		0.4582				5379	4.997e-06	0.003192	3L	224106	230964	6859	+	TRUE	-1.342	1357	1479	468.1	384.3	1403	1702	1683	720.9	599.3	547.6	1276	1481	469.2	626.9	521.2	29.28	32.46	10.03	8.152	30.59	38.19	37.43	16.26	13.46	11.76	28.19	33.76	10.59	14.61	11.37
FBgn0034312	FBtr0086749; FBtr0332853	CG10916	protein_coding	protein_coding	LD46221p [Source:UniProtKB/TrEMBL;Acc:Q7K1R6]	0.4576	GO:0016567; GO:0035556; GO:0008340	GO:0005515; GO:0004842; GO:0008270	GO:0005622; GO:0005575	1536	5.62e-06	0.00335	2R	18173669	18175725	2057	+	TRUE	1.007	232.5	207.2	338.6	299.6	208.7	241.4	247.6	450.2	506.1	510.5	174.1	183.8	357.6	381.8	361.3	17.56	15.92	25.41	22.25	15.93	18.97	19.29	35.56	39.82	38.39	13.47	14.67	28.27	31.15	27.6
FBgn0031942	FBtr0290272; FBtr0346499	CG7203	protein_coding	protein_coding	CG7203, isoform B [Source:UniProtKB/TrEMBL;Acc:Q9VLX9]	0.5501				713	6.235e-06	0.003485	2L	7752170	7753186	1017	-	TRUE	-2.374	305.5	121.7	15.92	58.48	83.49	252.4	30.34	134.3	148.1	414.5	340.1	210.5	37.86	51.46	52.27	49.67	20.13	2.572	9.352	13.72	42.69	5.089	22.84	25.09	67.11	56.64	36.17	6.443	9.041	8.596
FBgn0033205	FBtr0088923	CG2064	protein_coding	protein_coding	CG2064 [Source:UniProtKB/TrEMBL;Acc:A1Z729]	0.476	GO:0008152	GO:0016491	GO:0012505	1210	7.704e-06	0.004052	2R	7665828	7667343	1516	+	TRUE	1.266	142.2	112	240.9	242.3	136	138.3	134.1	522.2	562.3	577	101.9	112.1	254.9	258.2	289.8	13.63	10.93	22.95	22.85	13.18	13.79	13.26	52.36	56.16	55.08	10.01	11.36	25.58	26.75	28.1
FBgn0039678	FBtr0085450; FBtr0339147	Obp99a	protein_coding	protein_coding	Odorant-binding protein 99a [Source:FlyBase;Acc:FBgn0039678]	0.5468	GO:0042048; GO:0019236; GO:0007606; GO:0007608; GO:0006810	GO:0005549	GO:0005576; GO:0012505; GO:0005615	585	1.155e-05	0.005737	3R	29671657	29672334	678	+	TRUE	-1.021	1136	1174	843.8	634.9	1139	1154	1149	1535	1533	431.1	1159	1418	576.6	672.8	642.6	225.2	236.8	166.1	123.7	228.1	238	234.8	318.2	316.5	85.06	235.3	297	119.6	144	128.8
FBgn0267733	FBtr0347293	CR46064	long_noncoding	lincRNA		0.4003				2473	1.28e-05	0.006025	2R	4782890	4785362	2473	+	TRUE	-1.491	276.7	230.1	104	89.51	307	304	257.4	115	134.4	99.79	384.6	404.2	121.7	114.2	169.9	12.98	10.98	4.848	4.13	14.56	14.83	12.46	5.641	6.568	4.661	18.48	20.04	5.975	5.786	8.061
FBgn0037973	FBtr0082506	CG18547	protein_coding	protein_coding	IP11040p [Source:UniProtKB/TrEMBL;Acc:Q9VGF3]	0.5234	GO:0055114	GO:0016491		1131	1.409e-05	0.006299	3R	11978574	11980390	1817	-	TRUE	1.008	298.8	297.5	664.4	603.9	284.1	270	304.4	1056	1004	1281	282.7	248.6	559.7	572.6	494.3	30.65	31.05	67.71	60.92	29.46	28.81	32.2	113.3	107.3	130.8	29.71	26.95	60.1	63.46	51.28
FBgn0001259	FBtr0078183	in	protein_coding	protein_coding	inturned [Source:FlyBase;Acc:FBgn0001259]	0.5317	GO:0007163; GO:0001736; GO:0001737; GO:0035316	GO:0005515	GO:0005886; GO:0005737	3062	1.845e-05	0.007857	3L	20367198	20370259	3062	+	TRUE	-1.037	283.4	225.3	88.09	146.8	363.6	359.9	294.6	82.73	102.9	74.2	278.7	297.4	130.5	136.6	142.2	10.74	8.684	3.316	5.47	13.92	14.19	11.51	3.278	4.059	2.799	10.82	11.91	5.174	5.592	5.45
FBgn0025382	FBtr0070293; FBtr0070294	Rab27	protein_coding	protein_coding	Rab27 [Source:FlyBase;Acc:FBgn0025382]	0.6073	GO:0016192; GO:0030431; GO:0015031; GO:0032482; GO:0032402; GO:0045921; GO:1990182; GO:0007264	GO:0005525; GO:0005515; GO:0003924	GO:0008021; GO:0045202; GO:0031982; GO:0030141; GO:0042470	1515	2.449e-05	0.009955	X	1473884	1476974	3091	-	TRUE	-1.332	184.4	193.9	73.23	82.35	320.5	313.9	325.9	152.6	141.3	163.8	181.5	191.4	71.66	68.3	68.42	14.12	15.11	5.572	6.202	24.8	25	25.74	12.22	11.27	12.49	14.24	15.49	5.744	5.651	5.299
FBgn0063494	FBtr0086674	GstE6	protein_coding	protein_coding	Glutathione S transferase E6 [Source:FlyBase;Acc:FBgn0063494]	0.4714	GO:0006749	GO:0005515; GO:0004364; GO:0004602	GO:0005737	751	2.851e-05	0.01108	2R	18406011	18406761	751	+	TRUE	1.734	187.3	168.6	526.4	460.7	323.2	275.4	275	979.8	1030	1223	97.84	108.3	471.9	323.7	282.9	28.94	26.51	80.79	69.99	50.46	44.26	43.82	158.3	165.7	188.1	15.48	17.68	76.3	54.04	44.2
FBgn0264460	FBtr0332780; FBtr0332781	CR43868	long_noncoding	lincRNA		0.4508				462	3.332e-05	0.01242	3L	12498487	12500307	1821	+	TRUE	0.6665	516.8	532.4	856.5	803.2	564.2	519.1	541.3	821.9	844.8	1059	437.9	437	682.8	712.1	700.3	129.8	136	213.7	198.4	143.2	135.6	140.2	215.9	221	264.9	112.6	116	179.5	193.2	177.9
FBgn0053139	FBtr0087278	Ranbp11	protein_coding	protein_coding	Ranbp11 [Source:FlyBase;Acc:FBgn0053139]	0.5649	GO:0006886; GO:0042991	GO:0005488; GO:0008536; GO:0008565	GO:0005829; GO:0005635	3395	3.762e-05	0.01305	2R	15682719	15687415	4697	+	TRUE	-0.6987	739.7	581.8	357.7	356.9	759.5	695.7	623.5	387.9	358	280.2	646.4	604	398.2	363	385.1	25.28	20.23	12.14	11.99	26.23	24.73	21.97	13.86	12.74	9.533	22.63	21.81	14.24	13.4	13.31
FBgn0031643	FBtr0077389	CG3008	protein_coding	protein_coding	CG3008 [Source:UniProtKB/TrEMBL;Acc:Q9VR42]	0.4949	GO:0006468	GO:0005524; GO:0004674; GO:0004672	GO:0005737; GO:0005634	2263	3.796e-05	0.01305	2L	4883298	4885669	2372	+	TRUE	0.8604	952	892.6	1679	1881	1057	1098	1016	2570	2517	2469	825.2	912	1769	1557	1418	48.8	46.56	85.52	94.83	54.77	58.58	53.72	137.8	134.4	126	43.33	49.42	94.93	86.24	73.54
FBgn0029814	FBtr0070817; FBtr0332935	CG15765	protein_coding	protein_coding	GH28601p [Source:UniProtKB/TrEMBL;Acc:Q9W468]	0.5082	GO:0007399	GO:0030246		3726	4.249e-05	0.01407	X	5818559	5840823	22265	+	TRUE	-1.48	259.4	249.4	92.34	74	379.7	342.4	324	220.2	201.6	130.5	276	295.9	121.7	95.44	75.33	8.076	7.9	2.856	2.266	11.95	11.09	10.4	7.173	6.539	4.046	8.802	9.737	3.966	3.211	2.372
FBgn0027507	FBtr0086034; FBtr0331967	CG1344	protein_coding	protein_coding	CG1344, isoform A [Source:UniProtKB/TrEMBL;Acc:A1Z6G6]	0.4184		GO:0005488; GO:0004672; GO:0016772	GO:0005737	2626	4.497e-05	0.01436	2R	5653676	5656778	3103	+	TRUE	-0.6449	1105	1014	636.8	558.5	1030	1118	1055	653.2	683	638.4	1051	1058	638.8	662.5	712.6	48.81	45.59	27.95	24.27	46	51.39	48.08	30.18	31.43	28.08	47.57	49.39	29.54	31.62	31.84
FBgn0259244	FBtr0299894; FBtr0303650; FBtr0305005; FBtr0305006; FBtr0336775; FBtr0336776; FBtr0336777; FBtr0336778; FBtr0336779; FBtr0336780; FBtr0336781; FBtr0336782	CG42342	protein_coding	protein_coding	Uncharacterized protein, isoform H [Source:UniProtKB/TrEMBL;Acc:A0A0B4JDF5]	0.5518	GO:0008150	GO:0003674	GO:0005886; GO:0016021; GO:0005581; GO:0005575	4280	5.18e-05	0.01597	3R	16502770	16571363	68594	+	TRUE	-0.5952	1159	1320	1020	876	806.6	928.4	1094	790.7	818.8	923.7	1272	1322	824.1	868.3	874	31.4	36.41	27.47	23.35	22.1	26.18	30.59	22.42	23.12	24.93	35.31	37.88	23.38	25.43	23.96
FBgn0266215	FBtr0343876	CR44910	long_noncoding	lincRNA		0.4439				401	5.369e-05	0.016	2L	21163871	21164271	401	-	TRUE	-1.043	263.2	254.2	131.6	126.5	258.5	263.4	217.3	70.91	85.03	67.81	278	285.2	120.3	126.3	151.4	76.15	74.82	37.83	36	75.6	79.26	64.84	21.46	25.62	19.53	82.38	87.21	36.44	39.48	44.31
FBgn0029970	FBtr0071142	Nek2	protein_coding	protein_coding	Nek2 [Source:FlyBase;Acc:FBgn0029970]	0.518	GO:0007088; GO:0006468; GO:0007067; GO:0031647; GO:0030177; GO:0007017	GO:0005524; GO:0004674; GO:0004672; GO:0004702; GO:0030165; GO:0004697	GO:0005813; GO:0030496	2581	5.599e-05	0.01615	X	7889066	7891646	2581	-	TRUE	-0.765	352.6	336.1	204.8	198.1	338	313.9	279	116	159.1	139.5	321.8	358.4	197.4	195.6	197.6	15.85	15.37	9.148	8.758	15.36	14.68	12.93	5.455	7.449	6.241	14.82	17.03	9.288	9.497	8.981
FBgn0050157	FBtr0086186; FBtr0345010	CG30157	protein_coding	protein_coding	Probable Ufm1-specific protease 1 [Source:UniProtKB/Swiss-Prot;Acc:Q4V6M7]	0.5279	GO:0008150	GO:0016790; GO:0016787; GO:0071567	GO:0005575	980	5.967e-05	0.01633	2R	6974038	6975133	1096	-	TRUE	1.587	20.17	12.05	95.52	139.6	14.81	28.53	16.64	131.1	115.2	144.6	26.31	23.64	91.26	94.5	84.56	2.387	1.45	11.23	16.25	1.771	3.512	2.031	16.22	14.2	17.03	3.189	2.956	11.3	12.08	10.12
FBgn0053229	FBtr0072499; FBtr0345592	CG33229	protein_coding	protein_coding	LD20362p [Source:UniProtKB/TrEMBL;Acc:Q95RM0]	0.4524	GO:0008150	GO:0003674	GO:0005575	1627	6.026e-05	0.01633	3L	223852	225605	1754	+	TRUE	0.8806	499.5	518	901.1	754.3	513.1	538.8	684.2	1035	1016	1140	475	455.3	753.1	863.6	970.9	35.62	37.58	63.84	52.9	36.98	39.97	50.32	77.16	75.48	80.93	34.7	34.31	56.21	66.54	70.02
FBgn0020639	FBtr0077057	Lcp65Af	protein_coding	protein_coding	Lcp65Af [Source:FlyBase;Acc:FBgn0020639]	0.4528	GO:0040003	GO:0005214; GO:0008010; GO:0042302	GO:0031012; GO:0005615	519	6.848e-05	0.01801	3L	6136215	6136791	577	-	TRUE	-1.18	259.4	307.2	190	162.3	328.6	290.8	254.5	127.9	153.6	157.4	301.6	237.2	128.4	101.1	114.5	57.98	69.86	42.19	35.68	74.23	67.62	58.67	29.89	35.77	35.03	69.06	56.03	30.05	24.41	25.9
FBgn0033993	FBtr0087418	CG8089	protein_coding	protein_coding	CG8089 [Source:UniProtKB/TrEMBL;Acc:Q4V3F5]	0.43		GO:0003676; GO:0008270; GO:0046872		2000	7.638e-05	0.01887	2R	15145825	15147824	2000	-	TRUE	-1.472	91.26	116.8	44.58	48.93	103.7	108.6	139	33.31	32.92	25.59	110	145.7	43.26	40.23	39.97	5.294	6.896	2.569	2.792	6.079	6.556	8.315	2.021	1.989	1.478	6.535	8.93	2.627	2.522	2.345
FBgn0034617	FBtr0071615	CG9754	protein_coding	protein_coding	Protein panoramix [Source:UniProtKB/Swiss-Prot;Acc:Q9W2H9]	0.4721	GO:1990511; GO:0008150; GO:0090309; GO:0031047	GO:0003674; GO:0003723	GO:0005634	1987	7.719e-05	0.01887	2R	21310368	21312354	1987	-	TRUE	-0.6596	333.3	342.1	220.8	261.4	410.7	394	348.5	226.7	234.5	191.9	393.4	388.9	256.2	244.2	233.7	19.46	20.32	12.81	15.01	24.24	23.93	20.98	13.84	14.26	11.16	23.53	24	15.66	15.41	13.8
FBgn0036290	FBtr0089321; FBtr0089322; FBtr0345350	CG10638	protein_coding	protein_coding	Uncharacterized protein, isoform A [Source:UniProtKB/TrEMBL;Acc:Q9VTY2]	0.4498	GO:0055114; GO:0006081	GO:0004032; GO:0016491		1236	7.806e-05	0.01887	3L	12498106	12501311	3206	-	TRUE	0.5613	1721	1676	2574	2515	1747	1587	1614	2476	2566	3197	1401	1410	2098	2103	2028	161.6	160	240	232.1	165.7	154.9	156.3	243.1	250.9	298.8	134.7	139.9	206.2	213.3	192.5
FBgn0030099	FBtr0071305	CG12056	protein_coding	protein_coding	Neuferricin homolog [Source:UniProtKB/Swiss-Prot;Acc:Q9W376]	0.5557	GO:0008150	GO:0003674; GO:0020037	GO:0005575; GO:0012505; GO:0016020; GO:0005576	952	8.265e-05	0.01908	X	9192669	9193620	952	+	TRUE	-1.133	188.3	201.2	133.7	107.4	187.2	172.3	179.1	69.84	79.55	78.04	249.6	203.6	100.1	91.7	106.1	22.94	24.94	16.19	12.87	23.05	21.84	22.51	8.901	10.1	9.47	31.16	26.22	12.76	12.07	13.08
FBgn0261548	FBtr0302654; FBtr0302655; FBtr0302656; FBtr0302657; FBtr0302658; FBtr0302659; FBtr0309966; FBtr0309967; FBtr0309968; FBtr0309969; FBtr0332901	CG42666	protein_coding	protein_coding	IP20073p [Source:UniProtKB/TrEMBL;Acc:C7LAE5]	0.5177	GO:0007343	GO:0003676; GO:0004527	GO:0016021	3290	8.408e-05	0.01908	X	1773719	1853667	79949	+	TRUE	0.8213	278.6	265	467	387.9	250.5	230.5	305.4	482.4	455.3	455.5	207.8	179.2	342.7	325.6	375.1	9.823	9.508	16.36	13.45	8.927	8.453	11.11	17.79	16.72	15.99	7.507	6.679	12.65	12.41	13.38
FBgn0037972	FBtr0082507; FBtr0335438	CG10005	protein_coding	protein_coding	RE59626p [Source:UniProtKB/TrEMBL;Acc:Q8MYX4]	0.4762	GO:0008150	GO:0003674	GO:0005575	967	8.687e-05	0.01908	3R	11975156	11977197	2042	-	TRUE	0.8515	285.3	284.3	591.2	569.3	168.3	166.8	164.4	523.2	595.2	745.9	317.8	276.1	606.4	529.6	489.7	34.21	34.69	70.43	67.14	20.4	20.81	20.34	65.62	74.34	89.06	39.04	34.99	76.11	68.61	59.39
FBgn0058160	FBtr0113813; FBtr0301797; FBtr0301802; FBtr0301803; FBtr0301804; FBtr0333380	CG40160	protein_coding	protein_coding	IP12536p [Source:UniProtKB/TrEMBL;Acc:Q95RS6]	0.4038	GO:0006508	GO:0004252	GO:0005576	2055	9.156e-05	0.01908	3L	26215815	26229433	13619	+	TRUE	-0.6725	1385	1119	657	485.7	1514	1451	1366	574.8	589.7	579.6	1122	1055	661.1	628.8	749.5	78.2	64.28	36.85	26.97	86.36	85.2	79.56	33.94	34.68	32.58	64.89	62.93	39.07	38.35	42.79
FBgn0024194	FBtr0073029	rasp	protein_coding	protein_coding	rasp [Source:FlyBase;Acc:FBgn0024194]	0.4991	GO:0007367; GO:0018345; GO:0046843; GO:0007224; GO:0018009; GO:0007225	GO:0016746; GO:0016409	GO:0005886; GO:0016021	1673	9.291e-05	0.01908	3L	3162180	3163852	1673	+	TRUE	-0.7153	496.7	551.7	292.9	311.5	635.6	700.1	570.7	218.1	251	258.4	538.4	465.9	313	283.5	312.1	34.44	38.93	20.18	21.24	44.55	50.5	40.81	15.82	18.13	17.84	38.25	34.15	22.72	21.24	21.89
FBgn0028474	FBtr0070799; FBtr0340463	CG4119	protein_coding	protein_coding	BcDNA.LD23634 [Source:UniProtKB/TrEMBL;Acc:Q9V3Y5]	0.5451	GO:0000398; GO:0000381; GO:0006397	GO:0000166; GO:0003729; GO:0003676	GO:0071011; GO:0005634	3777	9.37e-05	0.01908	X	5666052	5670652	4601	+	TRUE	-0.6652	743.5	736	434.1	476.2	597.9	645.3	612.7	430.8	436.1	422.2	795.5	772.5	534.7	490.3	448.9	22.84	23	13.25	14.39	18.56	20.62	19.41	13.84	13.95	12.91	25.03	25.08	17.19	16.27	13.95
FBgn0051125	FBtr0084665	CG31125	protein_coding	protein_coding	SD02419p [Source:UniProtKB/TrEMBL;Acc:Q8T3J1]	0.5628	GO:0008150	GO:0003674	GO:0005575	1450	9.391e-05	0.01908	3R	24653371	24654820	1450	-	TRUE	-0.6843	360.2	424	238.8	268.5	584.4	493.8	479.6	257.9	263.3	327.5	389.3	385.1	258.2	225.5	229.8	28.82	34.52	18.98	21.13	47.26	41.1	39.58	21.58	21.95	26.09	31.91	32.57	21.63	19.49	18.6
FBgn0034304	FBtr0086780; FBtr0329999; FBtr0330000	CG5742	protein_coding	protein_coding	CG5742, isoform C [Source:UniProtKB/TrEMBL;Acc:A0A0B4KFB5]	0.5037	GO:0010869; GO:0022008; GO:0006621	GO:0005515; GO:0005102	GO:0005783	2985	9.972e-05	0.01981	2R	18148096	18151410	3315	-	TRUE	-0.8258	258.4	259	131.6	114.6	241	272.2	302.5	147.2	139.9	104.9	282	260	155.5	144.1	149.1	10.04	10.24	5.082	4.379	9.469	11	12.12	5.984	5.663	4.06	11.23	10.68	6.325	6.051	5.862
FBgn0264823	FBtr0334623; FBtr0334624	CR44031	long_noncoding	lincRNA		0.4898				684	0.0001021	0.01985	4	1027863	1029359	1497	+	TRUE	-1.024	515.9	373.4	182.6	216	498.2	497.1	472.8	233.1	237.3	258.4	408.9	359.2	193.3	148.8	212.2	87.49	64.44	30.76	36.03	85.41	87.71	82.7	41.36	41.92	43.65	71.04	64.39	34.33	27.26	36.4
FBgn0034828	FBtr0306080	CG13545	protein_coding	protein_coding		0.5307	GO:0008150	GO:0003674	GO:0005575	505	0.0001119	0.02095	2R	23157577	23158185	609	-	TRUE	-2.017	183.5	62.64	3.184	22.68	41.74	233.7	42.09	103.1	155	353.1	93.79	55.67	9.464	12.16	16.91	42.15	14.64	0.7267	5.123	9.693	55.86	9.972	24.78	37.09	80.77	22.07	13.52	2.276	3.019	3.929
FBgn0039930	FBtr0089222	CG11077	protein_coding	protein_coding	Mpv17-like protein [Source:UniProtKB/Swiss-Prot;Acc:Q9V492]	0.4833	GO:0042592; GO:0000002; GO:0034614	GO:0003674	GO:0016021; GO:0005743; GO:0005778; GO:0005739	687	0.0001124	0.02095	4	1028675	1029361	687	-	TRUE	-1.03	518.7	374.6	186.8	217.2	500.9	497.1	479.6	233.1	238.6	257.2	410.9	363	194	147.8	214.5	87.6	64.37	31.34	36.08	85.5	87.33	83.53	41.18	41.98	43.24	71.08	64.79	34.29	26.97	36.63
FBgn0029804	FBtr0070836	CG3097	protein_coding	protein_coding	CG3097 [Source:UniProtKB/TrEMBL;Acc:Q9W478]	0.5224	GO:0006508	GO:0008270; GO:0004181; GO:0004180	GO:0005615	1983	0.0001294	0.02361	X	5765855	5770780	4926	-	TRUE	-0.7987	1143	1064	636.8	699.4	1126	1172	1186	206.3	205.7	382.5	1137	1168	555.7	723.3	698.8	66.88	63.32	37.01	40.24	66.57	71.33	71.58	12.62	12.54	22.28	68.13	72.24	34.03	45.72	41.35
FBgn0040319	FBtr0071107; FBtr0071108; FBtr0340138; FBtr0340139	Gclc	protein_coding	protein_coding	Glutamate-cysteine ligase catalytic subunit [Source:FlyBase;Acc:FBgn0040319]	0.5	GO:0007476; GO:0006974; GO:0007409; GO:0006750; GO:0006749; GO:0046688	GO:0005524; GO:0004357; GO:0005515	GO:0005634; GO:0017109; GO:0048471	3510	0.000137	0.0245	X	8102181	8116147	13967	-	TRUE	0.7789	140.3	172.3	312	269.7	239.7	205.2	185	493.1	508.8	406.8	188.9	160.9	319.8	291.9	305.2	4.636	5.793	10.25	8.768	8.007	7.056	6.306	17.05	17.52	13.39	6.396	5.621	11.06	10.43	10.2
FBgn0033945	FBtr0301735	CG12868	protein_coding	protein_coding	IP04230p [Source:UniProtKB/TrEMBL;Acc:Q4V4P1]	0.4041				688	0.0001511	0.0265	2R	14604549	14605297	749	-	TRUE	1.057	73.01	85.53	152.8	182.6	148.1	116.3	148.8	286.9	266.1	277.6	76.92	87.7	166.3	185.3	186	12.31	14.67	25.6	30.28	25.25	20.4	25.87	50.59	46.73	46.61	13.29	15.63	29.35	33.75	31.73
FBgn0263377	FBtr0309058	CR43429	long_noncoding	lincRNA		0.5493				2301	0.0001551	0.02667	2R	15682569	15684933	2365	-	TRUE	-0.6832	424.6	327.7	188.9	201.7	416.1	369.8	342.6	214.9	186.5	148.4	375.8	356.9	246.1	218	211.4	21.41	16.81	9.463	10	21.2	19.4	17.81	11.33	9.796	7.45	19.41	19.02	12.99	11.88	10.78
FBgn0267160	FBtr0346232	CR45600	long_noncoding	lincRNA		0.4595				2914	0.0001648	0.02745	3R	15136985	15140121	3137	-	TRUE	-1.527	48.03	57.82	25.47	14.32	59.25	70.23	379.8	125.7	138.5	255.9	59.38	73.21	15.55	18.71	19.99	1.912	2.342	1.008	0.5608	2.384	2.909	15.59	5.235	5.744	10.14	2.421	3.08	0.648	0.805	0.8048
FBgn0031737	FBtr0079163; FBtr0079164	obst-E	protein_coding	protein_coding	obstructor-E [Source:FlyBase;Acc:FBgn0031737]	0.5542	GO:0006030	GO:0008061; GO:0016490	GO:0005576	996	0.0001657	0.02745	2L	5762553	5766142	3590	-	TRUE	-1.026	308.4	293.9	93.4	94.29	705.6	785.7	664.6	377.1	300.4	328.8	281.4	240.2	143.3	121.6	107.6	35.92	34.83	10.81	10.8	83.07	95.21	79.84	45.94	36.44	38.13	33.57	29.57	17.47	15.31	12.68
FBgn0037578	FBtr0081854	CG9601	protein_coding	protein_coding	CG9601 [Source:UniProtKB/TrEMBL;Acc:Q9VHS0]	0.465	GO:0098504; GO:0098506; GO:0006281	GO:0005515; GO:0046403; GO:0046404; GO:0019201; GO:0003690	GO:0005634	1856	0.0001709	0.02778	3R	8341661	8343516	1856	-	TRUE	-0.6056	466.9	490.3	356.6	293.6	479.4	499.3	457.1	226.7	268.8	336.5	466.9	507.1	301.5	313.5	336.7	29.18	31.18	22.15	18.05	30.29	32.47	29.47	14.82	17.5	20.94	29.9	33.5	19.73	21.17	21.29
FBgn0032820	FBtr0081321; FBtr0343856; FBtr0343857; FBtr0343858	fbp	protein_coding	protein_coding	fructose-1,6-bisphosphatase [Source:FlyBase;Acc:FBgn0032820]	0.5266	GO:0005975; GO:0006001	GO:0016791; GO:0042578; GO:0042132		1158	0.0001812	0.02894	2L	19761587	19764136	2550	-	TRUE	-0.644	920.3	1076	695.2	779.3	704.3	766	887.8	474.9	460.8	580.8	707.8	716.8	409	492.2	458.2	92.2	109.7	69.19	76.79	71.31	79.83	91.73	49.76	48.09	57.94	72.64	75.9	42.89	53.27	46.42
FBgn0037742	FBtr0301536; FBtr0332172	Rpt3R	protein_coding	protein_coding	Regulatory particle triple-A ATPase 3-related [Source:FlyBase;Acc:FBgn0037742]	0.4898	GO:0006508; GO:0006974; GO:0030163; GO:0030433; GO:0045899; GO:0043161	GO:0005524; GO:0016887; GO:0017025; GO:0036402; GO:0016787	GO:0005737; GO:0000502; GO:0008540; GO:0031597; GO:0031595	1423	0.0002003	0.03142	3R	9754735	9756510	1776	-	TRUE	-1.665	77.81	71.07	10.61	21.48	43.09	47.19	41.11	19.34	12.34	5.117	71.52	83.12	15.55	15.91	26.14	6.344	5.896	0.8597	1.723	3.551	4.002	3.457	1.649	1.048	0.4154	5.973	7.162	1.327	1.401	2.155
FBgn0039644	FBtr0085386; FBtr0085387	CG11897	protein_coding	protein_coding	LD17001p [Source:UniProtKB/TrEMBL;Acc:Q961D3]	0.4947	GO:0055085; GO:0006810	GO:0005524; GO:0008559; GO:0016887; GO:0042626; GO:0015238	GO:0016021	4956	0.0002099	0.0322	3R	29158122	29164966	6845	+	TRUE	1.617	79.73	50.59	225	150.4	57.9	57.06	54.81	412.6	515.7	374.9	44.53	57.96	229.2	157.2	130.7	1.866	1.205	5.233	3.462	1.37	1.39	1.323	10.1	12.57	8.737	1.068	1.434	5.615	3.976	3.094
FBgn0027794	FBtr0070230	CG14786	protein_coding	protein_coding	EG:BACN32G11.3 protein [Source:UniProtKB/TrEMBL;Acc:Q9W592]	0.5982	GO:0044528; GO:1903108; GO:0070129; GO:0002082; GO:0022400	GO:0005515	GO:0035145; GO:0005739	3382	0.0002124	0.0322	X	1457175	1460617	3443	-	TRUE	-0.5757	651.3	683	493.5	551.4	736.6	659.5	544.2	480.3	448.5	360.8	630.2	623.8	455.6	400.5	397.4	22.34	23.84	16.82	18.6	25.54	23.53	19.25	17.23	16.02	12.32	22.14	22.62	16.36	14.84	13.79
FBgn0037788	FBtr0082179; FBtr0344391; FBtr0344392	CG3940	protein_coding	protein_coding	CG3940, isoform A [Source:UniProtKB/TrEMBL;Acc:Q9VH26]	0.4732	GO:0006730	GO:0008270; GO:0004089		1732	0.0002296	0.03421	3R	10112237	10120081	7845	+	TRUE	-0.9569	90.3	234.9	98.71	231.5	94.26	149.2	97.88	442.6	359.3	57.57	261.8	282.9	120.3	126.3	163	6.048	16.01	6.569	15.25	6.382	10.4	6.762	31.01	25.07	3.84	17.96	20.03	8.437	9.142	11.04
FBgn0040009	FBtr0111256; FBtr0111258; FBtr0111259; FBtr0302386; FBtr0332629; FBtr0344794	CG17490	protein_coding	protein_coding	LD15658p [Source:UniProtKB/TrEMBL;Acc:Q95RQ7]	0.3922				2019	0.0002443	0.03582	2L	22537668	22548451	10784	+	TRUE	-0.6276	425.6	433.7	260	256.6	507.7	578.3	564.8	298.7	279.8	296.8	474.3	462.1	282.6	285.4	332.9	24.45	25.35	14.84	14.5	29.48	34.57	33.47	17.95	16.75	16.98	27.92	28.07	17	17.72	19.34
FBgn0052095	FBtr0076077	CG32095	protein_coding	protein_coding	GH03217p [Source:UniProtKB/TrEMBL;Acc:Q95U65]	0.517	GO:0008150	GO:0003674	GO:0005575	1526	0.0002659	0.03834	3L	11824207	11825732	1526	-	TRUE	-0.8059	220	222.9	135.9	140.8	218.1	199.7	228.1	147.2	175.6	189.3	257.1	297.4	160.2	136.6	168.3	16.72	17.24	10.26	10.53	16.76	15.8	17.88	11.7	13.9	14.33	20.02	23.9	12.75	11.22	12.94
FBgn0032285	FBtr0080127	CG17108	protein_coding	protein_coding	CG17108 [Source:UniProtKB/TrEMBL;Acc:Q9VKR8]	0.6186				1164	0.000291	0.04092	2L	10692940	10694103	1164	-	TRUE	-1.622	58.6	51.8	21.23	47.74	41.74	60.36	84.18	117.1	134.4	90.84	44.53	35.84	10.14	8.421	5.381	5.84	5.253	2.102	4.68	4.205	6.258	8.653	12.21	13.95	9.015	4.547	3.776	1.058	0.9068	0.5424
FBgn0265998	FBtr0299742; FBtr0299743; FBtr0299744; FBtr0299745; FBtr0299747; FBtr0299748; FBtr0299749; FBtr0299750; FBtr0299751; FBtr0299752; FBtr0299753; FBtr0308598; FBtr0308599; FBtr0308600; FBtr0336461	Doa	protein_coding	protein_coding	Darkener of apricot [Source:FlyBase;Acc:FBgn0265998]	0.491	GO:0006468; GO:0034125; GO:2000255; GO:0007350; GO:0048102; GO:0001964; GO:0035071; GO:0000381; GO:0048749; GO:0048477; GO:0009306; GO:0046777; GO:0007601; GO:0007548; GO:0042051; GO:0048854; GO:0007399; GO:0031987; GO:0030717; GO:0007417; GO:0008362; GO:0008407; GO:0045494	GO:0005524; GO:0004712; GO:0004672; GO:0004713; GO:0004674	GO:0005875; GO:0005829; GO:0005783; GO:0005737; GO:0005634	3641	0.0002929	0.04092	3R	28888073	28922772	34700	+	TRUE	-0.4489	938.5	975.7	786.5	765	701.6	780.2	967.1	722	665.2	704.9	1087	1075	795.7	790.7	782.6	29.9	31.63	24.9	23.97	22.59	25.86	31.78	24.06	22.08	22.37	35.48	36.21	26.54	27.22	25.22
FBgn0037773	FBtr0082215; FBtr0300257; FBtr0306611	CG5359	protein_coding	protein_coding	CG5359, isoform A [Source:UniProtKB/TrEMBL;Acc:Q9VH45]	0.4962	GO:0007018	GO:0016787; GO:0045505	GO:0030286	1066	0.0003015	0.04148	3R	9999771	10001276	1506	-	TRUE	0.9711	98.95	69.87	144.3	134.9	111.8	102.1	109.6	194.5	182.4	175.3	82.32	77.02	173.1	165.6	151.4	10.77	7.737	15.61	14.43	12.29	11.55	12.31	22.14	20.68	18.99	9.177	8.859	19.71	19.47	16.67
FBgn0040251	FBtr0082378; FBtr0346101	Ugt86Di	protein_coding	protein_coding	Ugt86Di [Source:FlyBase;Acc:FBgn0040251]	0.443	GO:0009813; GO:0052696; GO:0008152	GO:0015020; GO:0008194; GO:0016758	GO:0043231; GO:0016021	2116	0.0003156	0.04243	3R	11151026	11153849	2824	-	TRUE	0.8011	134.5	153	247.3	210.1	297.6	323.7	272.1	781.1	755.7	724.1	130.9	135	213.6	238.6	259.1	7.374	8.534	13.47	11.33	16.49	18.46	15.39	44.79	43.16	39.53	7.351	7.822	12.26	14.13	14.37
FBgn0036271	FBtr0076011; FBtr0333357	Pbgs	protein_coding	protein_coding	Porphobilinogen synthase [Source:FlyBase;Acc:FBgn0036271]	0.4786	GO:0006783; GO:0033014	GO:0004655; GO:0008270; GO:0046872; GO:0003824	GO:0005829	1636	0.0003179	0.04243	3L	12269452	12271345	1894	-	TRUE	-0.7117	542.8	518	285.5	296	465.9	486.1	446.3	232.1	279.8	351.8	583.6	460.6	296.8	322.8	329	38.49	37.37	20.11	20.64	33.39	35.86	32.64	17.21	20.67	24.84	42.4	34.52	22.03	24.73	23.6
FBgn0035480	FBtr0290224; FBtr0333139	CG14984	protein_coding	protein_coding	GEO10764p1 [Source:UniProtKB/TrEMBL;Acc:Q9VZK4]	0.4994	GO:0008150	GO:0003674	GO:0005575	644	0.0003284	0.04273	3L	3951193	3952550	1358	-	TRUE	-0.9928	877.1	866.1	692	582.4	1102	927.3	918.1	1203	1233	1171	956.8	745.8	528.6	376.1	366.7	158	158.8	123.9	103.2	200.6	173.8	170.6	226.7	231.4	210	176.6	142	99.68	73.21	66.81
FBgn0032728	FBtr0081133	Tango6	protein_coding	protein_coding	Transport and Golgi organization 6 [Source:FlyBase;Acc:FBgn0032728]	0.4278	GO:0007095; GO:0007030; GO:0009306	GO:0005488	GO:0005829; GO:0005794	2859	0.0003297	0.04273	2L	18969028	18972004	2977	+	TRUE	-1.047	258.4	238.5	108.3	132.5	261.2	279.8	203.6	121.4	100.1	75.48	255.7	274.5	131.1	94.5	146.8	10.49	9.848	4.364	5.287	10.71	11.81	8.521	5.153	4.232	3.05	10.63	11.77	5.57	4.143	6.026
FBgn0041627	FBtr0080763	Ku80	protein_coding	protein_coding	Ku80 [Source:FlyBase;Acc:FBgn0041627]	0.4948	GO:0006303; GO:0000723; GO:0006310; GO:0071480; GO:0045471; GO:0071481; GO:0032508	GO:0004003; GO:0003684; GO:0042162; GO:0017116; GO:0005524; GO:0003677; GO:0016817	GO:0043564; GO:0017117; GO:0000784; GO:0005634	2304	0.0003435	0.04291	2L	15768630	15771159	2530	-	TRUE	0.7032	230.6	239.7	309.9	367.6	329.9	299.6	278	542.6	560.9	555.2	267.9	266.1	440.8	492.2	385.1	11.61	12.28	15.5	18.2	16.79	15.69	14.44	28.58	29.42	27.84	13.82	14.16	23.23	26.78	19.61
FBgn0010173	FBtr0081867	RpA-70	protein_coding	protein_coding	Replication Protein A 70 [Source:FlyBase;Acc:FBgn0010173]	0.4754	GO:0007095; GO:0048812; GO:0006281; GO:0007052; GO:0006310; GO:0006261; GO:0019233; GO:0006260	GO:0003697; GO:0046872; GO:0003676; GO:0003677	GO:0005634; GO:0005875; GO:0005662	2135	0.0003547	0.04291	3R	8262120	8264451	2332	-	TRUE	0.495	1594	1524	1904	2055	1530	1607	1617	2252	2285	2256	1597	1516	2190	2082	2316	86.6	84.25	102.8	109.8	84.01	90.81	90.62	128	129.3	122	88.9	87.07	124.6	122.2	127.3
FBgn0036363	FBtr0075853	CG10140	protein_coding	protein_coding		0.4727	GO:0006030	GO:0008061	GO:0005576	969	0.0003578	0.04291	3L	13439317	13440470	1154	-	TRUE	1.497	49.95	7.228	70.05	75.19	22.89	6.584	10.77	49.42	71.32	185.5	32.39	37.37	80.45	122.6	133	5.981	0.8805	8.332	8.853	2.77	0.82	1.33	6.189	8.894	22.11	3.972	4.728	10.08	15.86	16.1
FBgn0037011	FBtr0078210	CG4858	protein_coding	protein_coding	Cytosolic Fe-S cluster assembly factor NUBP2 homolog [Source:UniProtKB/Swiss-Prot;Acc:Q9VPD2]	0.4737	GO:0016226	GO:0000166; GO:0005524; GO:0051539; GO:0046872	GO:0005737	950	0.0003631	0.04291	3L	20526576	20527910	1335	+	TRUE	0.4837	588.9	558.9	729.1	689.8	725.8	642	675.4	859.5	817.4	1045	522.2	514.7	705.8	753.2	724.1	71.91	69.45	88.47	82.85	89.59	81.55	85.06	109.8	104	127.1	65.33	66.44	90.22	99.38	89.44
FBgn0262620	FBtr0342855; FBtr0342856; FBtr0342857	CR43144	long_noncoding	lincRNA		0.3577				498	0.0003661	0.04291	2L	21657625	21658249	625	+	TRUE	1.547	53.8	66.25	138	151.6	91.57	84.5	79.28	227.8	230.4	331.4	38.46	25.93	87.21	133.8	105.3	12.52	15.69	31.91	34.71	21.55	20.46	19.04	55.47	55.88	76.82	9.172	6.38	21.25	33.66	24.8
FBgn0024912	FBtr0081697	agt	protein_coding	protein_coding	O-6-alkylguanine-DNA alkyltransferase [Source:FlyBase;Acc:FBgn0024912]	0.5007	GO:0006307; GO:0006281	GO:0003908; GO:0003684; GO:0003824	GO:0005634	693	0.0003669	0.04291	3R	6659408	6660100	693	-	TRUE	0.6032	190.2	179.5	309.9	322.2	300.3	316	314.2	551.2	571.9	551.4	187.6	182.3	281.9	291	281.3	31.84	30.57	51.55	53.05	50.81	55.04	54.25	96.51	99.73	91.91	32.17	32.25	49.4	52.63	47.64
FBgn0033381	FBtr0088579; FBtr0302495	GstE13	protein_coding	protein_coding	Glutathione S transferase E13 [Source:FlyBase;Acc:FBgn0033381]	0.4968	GO:0006749	GO:0005515; GO:0004364	GO:0005737	961	0.0003691	0.04291	2R	9122125	9123309	1185	+	TRUE	-0.6496	1250	1260	791.8	720.9	1489	1562	1557	821.9	799.6	904.5	979	803.8	524.6	562.3	610.4	150.8	154.7	94.91	85.54	181.6	196	193.8	103.7	100.5	108.7	121	102.5	66.25	73.31	74.49
FBgn0013278	FBtr0082637	Hsp70Bb	protein_coding	protein_coding	Heat-shock-protein-70Bb [Source:FlyBase;Acc:FBgn0013278]	0.5262	GO:0001666; GO:0009408; GO:0035080; GO:0006986; GO:0031427	GO:0005524	GO:0005875	2347	0.0003695	0.04291	3R	12505793	12508139	2347	+	TRUE	2.989	1546	1538	1744	1938	1369	1407	1375	1010	1004	1117	30.36	179.2	915.3	810.3	885.6	76.4	77.37	85.64	94.23	68.42	72.34	70.11	52.22	51.69	54.97	1.537	9.362	47.36	43.28	44.27
FBgn0032393	FBtr0080290	CG12264	protein_coding	protein_coding	Probable cysteine desulfurase, mitochondrial [Source:UniProtKB/Swiss-Prot;Acc:Q9VKD3]	0.5499	GO:0016226; GO:0006523; GO:0006534; GO:0044571	GO:0030170; GO:0004123; GO:0031071; GO:0051536; GO:0046872; GO:0003824	GO:0005737; GO:0005875; GO:0005739; GO:0005634	1533	0.0003789	0.04328	2L	11999654	12001244	1591	+	TRUE	0.5383	736.8	625.2	958.4	978.7	883.4	858.2	765.4	1416	1385	1428	596.5	551.3	896.4	831.8	781.8	55.76	48.14	72.06	72.84	67.57	67.56	59.74	112.1	109.2	107.6	46.24	44.1	71.01	68.01	59.84
FBgn0030479	FBtr0073790; FBtr0304001; FBtr0339838	Rbp1-like	protein_coding	protein_coding	Rbp1-like [Source:FlyBase;Acc:FBgn0030479]	0.4861	GO:0000398; GO:0000381; GO:0031440; GO:0001178; GO:0008380; GO:0010468; GO:0006376	GO:0000166; GO:0003729; GO:0003676	GO:0071011; GO:0005681	1608	0.0003823	0.04328	X	13380166	13384877	4712	-	TRUE	-0.6919	536	604.7	446.8	370	521.1	465.3	503.1	370.7	363.4	373.6	574.2	620	325.2	349.9	424.3	38.67	44.39	32.03	26.25	38	34.92	37.44	27.97	27.31	26.84	42.44	47.28	24.56	27.28	30.96
FBgn0033158	FBtr0088963; FBtr0345800	CG12164	protein_coding	protein_coding	Uncharacterized protein, isoform A [Source:UniProtKB/TrEMBL;Acc:A1Z6X0]	0.5257				1479	0.0003877	0.04333	2R	7311395	7313495	2101	+	TRUE	-1.477	135.5	136.1	24.41	23.87	417.4	444.4	335.7	9.669	4.114	24.31	52.63	43.47	10.82	15.91	10.76	10.62	10.86	1.902	1.841	33.1	36.27	27.16	0.7933	0.3362	1.899	4.229	3.604	0.8881	1.348	0.8538
FBgn0031286	FBtr0078038	CG3862	protein_coding	protein_coding	CG3862 [Source:UniProtKB/TrEMBL;Acc:Q9VPU0]	0.529				1533	0.0003926	0.04334	2L	824329	825861	1533	-	TRUE	-0.7914	192.1	197.6	127.4	114.6	206	238.1	169.3	135.4	170.1	152.2	215.2	213.5	114.2	121.6	126.1	14.54	15.21	9.576	8.528	15.76	18.75	13.22	10.72	13.41	11.47	16.69	17.08	9.05	9.946	9.649
FBgn0259977	FBtr0086143	Tdc1	protein_coding	protein_coding	Tyrosine decarboxylase 1 [Source:FlyBase;Acc:FBgn0259977]	0.53	GO:0048149; GO:0006520; GO:0019752	GO:0030170; GO:0004058; GO:0004837; GO:0003824; GO:0016831		2281	0.0004044	0.04382	2R	6677001	6680391	3391	-	TRUE	1.559	63.4	62.64	162.4	132.5	47.13	47.19	75.37	540.4	537.6	550.1	44.53	33.55	174.4	98.25	116.8	3.225	3.242	8.206	6.627	2.423	2.497	3.954	28.75	28.48	27.86	2.32	1.804	9.285	5.399	6.011
FBgn0040964	FBtr0079763; FBtr0303880	CG18661	protein_coding	protein_coding	UPF0585 protein CG18661 [Source:UniProtKB/Swiss-Prot;Acc:Q9VLF6]	0.5222	GO:0008150	GO:0003674	GO:0005575	866	0.0004067	0.04382	2L	8997605	8998544	940	+	TRUE	0.541	325.7	286.7	488.2	587.2	294.9	250.2	281.9	357.8	434.8	483.6	264.5	286	384	410.8	415.9	43.6	39.06	64.94	77.32	39.91	34.85	38.93	50.1	60.63	64.47	36.27	40.47	53.81	59.42	56.32
FBgn0264467	FBtr0332776	CR43875	long_noncoding	lincRNA		0.5038				798	0.0004196	0.04467	3L	20315134	20317283	2150	-	TRUE	0.565	420.8	339.7	510.5	529.9	398.6	417	414	596.3	614.4	597.5	383.9	402.6	544.9	568.9	641.1	61.17	50.25	73.74	75.77	58.57	63.07	62.08	90.67	93.04	86.49	57.17	61.87	82.92	89.36	94.27
FBgn0034915	FBtr0072235	eIF6	protein_coding	protein_coding	eIF6 [Source:FlyBase;Acc:FBgn0034915]	0.5473	GO:0006413; GO:0006412; GO:0042256; GO:0009267; GO:0000054; GO:1902626; GO:0000470; GO:0000460	GO:0003743; GO:0043022; GO:0043023	GO:0005829; GO:0030687; GO:0005730	1056	0.0004395	0.04618	2R	23849246	23850301	1056	-	TRUE	0.4356	1346	1437	2108	2128	1612	1375	1490	2412	2459	2962	1278	1335	1795	1779	1731	147.9	160.6	230.1	229.9	179	157.1	168.8	277.2	281.4	324	143.8	155	206.5	211.1	192.4
FBgn0020388	FBtr0075969	Gcn5	protein_coding	protein_coding	Gcn5 ortholog [Source:FlyBase;Acc:FBgn0020388]	0.5372	GO:0048813; GO:0006355; GO:0007517; GO:0016573; GO:0043966; GO:0043967; GO:0006338; GO:0007412	GO:0005515; GO:0003682; GO:0004402; GO:0010485; GO:0010484; GO:0008080	GO:0005634; GO:0005700; GO:0000124; GO:0005671; GO:0005703	2770	0.0004441	0.04618	3L	12521129	12524014	2886	-	TRUE	0.5984	632.1	592.7	821.5	812.8	650.4	657.3	595.1	1068	1064	917.3	612.7	590.2	1022	902.9	817.1	26.47	25.26	34.18	33.48	27.53	28.64	25.71	46.78	46.43	38.25	26.28	26.13	44.81	40.86	34.61
FBgn0000715	FBtr0088383	FMRFa	protein_coding	protein_coding	FMRFamide [Source:FlyBase;Acc:FBgn0000715]	0.5298	GO:0007218; GO:0008344; GO:0008345; GO:0010459; GO:0045822; GO:1900075; GO:0002209; GO:0006942	GO:0005179; GO:0005184; GO:0071855	GO:0005615	1427	0.0004728	0.0486	2R	9906294	9910457	4164	+	TRUE	-2.402	0.9606	0	20.17	0	0	0	0	62.31	39.77	0	10.8	54.14	0	0	0	0.0781	0	1.629	0	0	0	0	5.299	3.368	0	0.8991	4.652	0	0	0
FBgn0037150	FBtr0078485	CG7133	protein_coding	protein_coding	CG7133 [Source:UniProtKB/TrEMBL;Acc:Q9VNW1]	0.4615	GO:0008150	GO:0003674	GO:0005575	1456	0.0004812	0.0489	3L	22073068	22074523	1456	-	TRUE	-0.5693	409.2	396.3	309.9	317.5	507.7	502.6	438.5	322.3	367.6	319.8	386.6	429.3	288.7	278.8	249.1	32.61	32.13	24.53	24.88	40.88	41.66	36.04	26.86	30.51	25.38	31.56	36.16	24.08	24	20.07
FBgn0032934	FBtr0081488	CG8679	protein_coding	protein_coding	CG8679 [Source:UniProtKB/TrEMBL;Acc:Q9VIE0]	0.5108	GO:0008150	GO:0005515; GO:0003674	GO:0005575	2541	0.0004902	0.04926	2L	21216004	21218544	2541	-	TRUE	-0.8612	166.2	197.6	67.93	114.6	212.8	173.4	178.1	89.17	57.6	60.13	178.8	182.3	100.7	87.02	99.93	7.588	9.177	3.081	5.145	9.818	8.235	8.389	4.258	2.739	2.734	8.362	8.795	4.814	4.293	4.615
FBgn0037637	FBtr0081930	CG9836	protein_coding	protein_coding	GEO04668p1 [Source:UniProtKB/TrEMBL;Acc:Q9VHK6]	0.4733	GO:0016226; GO:0097428; GO:0006879; GO:0044571	GO:0005506; GO:0051536; GO:0036455; GO:0051537; GO:0008198; GO:0051539	GO:0005759	955	0.0005339	0.05252	3R	8822849	8824177	1329	-	TRUE	0.5813	743.5	742	1227	1185	976.3	905.3	947.5	1578	1646	1878	695	632.2	891	1047	1052	90.32	91.72	148.1	141.6	119.9	114.4	118.7	200.5	208.3	227.2	86.48	81.17	113.3	137.4	129.2
FBgn0030263	FBtr0073428; FBtr0346280	CG2076	protein_coding	protein_coding	CG2076, isoform A [Source:UniProtKB/TrEMBL;Acc:Q9VZ34]	0.552			GO:0016021	1405	0.0005345	0.05252	X	11090210	11092098	1889	+	TRUE	0.4334	1894	1715	2167	2337	1888	1930	1871	2424	2400	2761	1517	1585	2154	2003	2129	156.4	144.1	177.8	189.8	157.6	165.8	159.3	209.3	206.4	227	128.4	138.3	186.2	178.7	177.8
FBgn0001258	FBtr0077008; FBtr0332065; FBtr0332066; FBtr0332067	ImpL3	protein_coding	protein_coding	Ecdysone-inducible gene L3 [Source:FlyBase;Acc:FBgn0001258]	0.5357	GO:0007520; GO:0019752; GO:0007525; GO:0005975; GO:0055114; GO:0044262; GO:0006096	GO:0004459; GO:0016491; GO:0003824; GO:0016616	GO:0005737	1461	0.0005715	0.05554	3L	6259105	6262694	3590	-	TRUE	-1.333	187.3	460.2	185.7	910.6	65.98	85.6	287.8	671.5	656.9	165	518.2	265.4	173.1	146.9	133.8	14.87	37.18	14.65	71.12	5.296	7.071	23.57	55.77	54.34	13.05	42.15	22.27	14.38	12.6	10.74
FBgn0029826	FBtr0070861	CG6041	protein_coding	protein_coding	CG6041 [Source:UniProtKB/TrEMBL;Acc:Q9W454]	0.5041	GO:0006508	GO:0004252	GO:0005576	1109	0.0005807	0.05584	X	5948160	5950208	2049	+	TRUE	1.435	33.62	44.57	68.99	54.9	33.66	26.34	13.7	66.61	67.2	63.97	24.29	18.3	74.36	83.28	53.81	3.517	4.744	7.17	5.648	3.559	2.866	1.479	7.289	7.323	6.663	2.603	2.024	8.143	9.412	5.693
FBgn0265083	FBtr0336814; FBtr0344448	CG44194	protein_coding	protein_coding	Uncharacterized protein, isoform A [Source:UniProtKB/TrEMBL;Acc:A0A0B4KFX0]	0.5378	GO:0033108	GO:0003674	GO:0005758	779	0.0006243	0.05876	3R	12996876	12997726	851	-	TRUE	0.479	694.5	657.7	923.4	899.9	886.1	769.3	775.2	1043	1222	1290	564.7	531.5	733.5	807.5	759.5	103.4	99.66	136.6	131.8	133.4	119.2	119.1	162.5	189.6	191.2	86.15	83.66	114.3	129.9	114.4
FBgn0038107	FBtr0082721; FBtr0336813	CG17327	protein_coding	protein_coding	MIP04754p [Source:UniProtKB/TrEMBL;Acc:Q9VG06]	0.5378		GO:0004045		779	0.0006243	0.05876	3R	12996876	12997726	851	-	TRUE	0.479	694.5	657.7	923.4	899.9	886.1	769.3	775.2	1043	1222	1290	564.7	531.5	733.5	807.5	759.5	103.4	99.66	136.6	131.8	133.4	119.2	119.1	162.5	189.6	191.2	86.15	83.66	114.3	129.9	114.4
FBgn0036777	FBtr0075123; FBtr0075124	CG7341	protein_coding	protein_coding	CG7341, isoform A [Source:UniProtKB/TrEMBL;Acc:Q7K121]	0.4507				1446	0.0006525	0.06015	3L	18112959	18121003	8045	+	TRUE	-0.9305	82.62	93.96	60.5	64.45	88.88	103.2	126.3	47.27	57.6	56.29	137.6	141.1	67.6	74.85	66.11	6.628	7.67	4.822	5.085	7.207	8.609	10.45	3.967	4.814	4.497	11.31	11.96	5.677	6.489	5.365
FBgn0032805	FBtr0081276	CG10337	protein_coding	protein_coding	IP11805p [Source:UniProtKB/TrEMBL;Acc:Q9VIU0]	0.4418	GO:0055114		GO:0016021	1297	0.0006556	0.06015	2L	19545376	19546959	1584	-	TRUE	0.7548	362.2	281.9	228.2	245.9	199.3	231.5	201.6	356.7	370.3	442.7	193	144.1	302.9	277.9	289	32.39	25.65	20.28	21.63	18.02	21.55	18.6	33.37	34.5	39.43	17.68	13.63	28.36	26.86	26.15
FBgn0034903	FBtr0100329; FBtr0290120; FBtr0310328; FBtr0310329; FBtr0310330	CG9850	protein_coding	protein_coding	CG9850, isoform C [Source:UniProtKB/TrEMBL;Acc:B7YZP6]	0.518	GO:0030177; GO:0048737; GO:0006508; GO:0008283	GO:0004222; GO:0046872; GO:0008237	GO:0031012; GO:0005798; GO:0005768; GO:0005575	4340	0.0006655	0.06015	2R	23753477	23798395	44919	-	TRUE	-0.96	142.2	133.7	95.52	84.74	122.5	169	209.5	75.21	68.57	84.44	168	161.7	70.98	77.66	94.55	3.8	3.637	2.537	2.228	3.311	4.699	5.775	2.103	1.909	2.247	4.6	4.568	1.986	2.243	2.556
FBgn0020638	FBtr0077058	Lcp65Ag1	protein_coding	protein_coding	Lcp65Ag1 [Source:FlyBase;Acc:FBgn0020638]	0.4681	GO:0040003; GO:0008363	GO:0005214; GO:0008010; GO:0042302	GO:0005576; GO:0031012; GO:0005615	517	0.0006742	0.06015	3L	6134697	6135274	578	-	TRUE	-1.519	67.24	79.5	50.94	46.55	223.5	207.4	142.9	89.17	82.29	53.73	110	73.97	37.18	19.65	24.6	15.09	18.15	11.36	10.27	50.7	48.41	33.07	20.93	19.23	12.01	25.28	17.54	8.733	4.764	5.583
FBgn0045761	FBtr0113352	CHKov1	protein_coding	protein_coding	CHKov1 [Source:FlyBase;Acc:FBgn0045761]	0.4607		GO:0016772		1463	0.0006757	0.06015	3R	25323156	25329316	6161	-	TRUE	0.5373	265.1	251.8	312	307.9	362.2	449.9	342.6	516.8	459.5	528.4	236.8	244.8	356.9	375.2	325.9	21.02	20.31	24.58	24.01	29.03	37.11	28.02	42.86	37.95	41.72	19.24	20.52	29.63	32.15	26.14
FBgn0031213	FBtr0078101; FBtr0301733; FBtr0302164; FBtr0306540; FBtr0331680	galectin	protein_coding	protein_coding	galectin [Source:FlyBase;Acc:FBgn0031213]	0.4237	GO:0008039	GO:0030246; GO:0016936; GO:0015143	GO:0005829	1592	0.0006806	0.06015	2L	71757	76211	4455	+	TRUE	-0.4627	683	758.9	451.1	481	785.1	820.8	743.9	632.8	510.2	591.1	750.3	671.1	515.8	501.5	523.5	49.77	56.27	32.66	34.47	57.82	62.23	55.91	48.23	38.73	42.89	56.01	51.69	39.34	39.49	38.58
FBgn0051278	FBtr0082319; FBtr0344138	CG31278	protein_coding	protein_coding	Peptide deformylase [Source:UniProtKB/TrEMBL;Acc:Q9VGY2]	0.5032	GO:0006412	GO:0005506; GO:0042586; GO:0046872		877	0.0006861	0.06015	3R	10707398	10708340	943	-	TRUE	0.8095	86.46	102.4	160.3	150.4	90.22	104.3	65.58	157.9	215.3	158.6	95.14	93.8	172.4	179.7	161.4	11.43	13.77	21.05	19.55	12.06	14.34	8.942	21.84	29.65	20.88	12.88	13.11	23.86	25.66	21.59
FBgn0037200	FBtr0078552; FBtr0078553	CG11109	protein_coding	protein_coding	FI01826p [Source:UniProtKB/TrEMBL;Acc:Q8IPS4]	0.519	GO:0001510	GO:0003723; GO:0008649; GO:0008173; GO:0008757; GO:0008168	GO:0005730	1430	0.0007022	0.06096	3L	22872200	22873702	1503	+	TRUE	-0.7137	298.8	327.7	149.7	198.1	352.8	328.1	297.6	112.8	137.1	151	341.4	289	180.5	214.3	173.7	24.24	27.05	12.06	15.81	28.93	27.69	24.9	9.573	11.59	12.2	28.37	24.78	15.33	18.78	14.26
FBgn0037772	FBtr0082171	Spn85F	protein_coding	protein_coding	Serpin 85F [Source:FlyBase;Acc:FBgn0037772]	0.535	GO:0030162; GO:0010951	GO:0004867	GO:0005615	2299	0.0007161	0.06146	3R	9997163	10000314	3152	+	TRUE	1.052	48.99	37.34	73.23	70.42	60.6	54.87	55.79	99.92	90.52	83.16	38.46	43.47	91.94	94.5	92.25	2.472	1.917	3.672	3.495	3.091	2.88	2.904	5.274	4.758	4.178	1.988	2.318	4.856	5.153	4.708
FBgn0035996	FBtr0076476	CG3448	protein_coding	protein_coding	CG3448 [Source:UniProtKB/TrEMBL;Acc:Q9VSZ2]	0.393	GO:0006302; GO:0006310	GO:0003677	GO:0005634	1028	0.0007257	0.06146	3L	9450545	9451572	1028	-	TRUE	0.8177	132.6	103.6	186.8	213.6	162.9	151.4	155.6	334.1	367.6	387.6	93.11	117.4	187.9	188.1	196.8	14.96	11.9	20.94	23.71	18.59	17.78	18.11	39.44	43.21	43.56	10.76	14.01	22.2	22.93	22.46
FBgn0039480	FBtr0085136; FBtr0331703	Cpr97Ea	protein_coding	protein_coding	Cuticular protein 97Ea [Source:FlyBase;Acc:FBgn0039480]	0.5643	GO:0040003	GO:0005214; GO:0008010; GO:0042302	GO:0031012; GO:0005615	1508	0.0007296	0.06146	3R	27083130	27087778	4649	-	TRUE	-1.259	70.13	61.43	15.92	20.29	25.59	63.65	60.69	1.074	12.34	20.47	70.85	70.16	27.04	29.01	19.22	5.395	4.809	1.217	1.535	1.989	5.094	4.815	0.08645	0.9891	1.568	5.583	5.705	2.178	2.411	1.495
FBgn0032587	FBtr0080873; FBtr0080874; FBtr0301144; FBtr0337091	CG5953	protein_coding	protein_coding	CG5953, isoform A [Source:UniProtKB/TrEMBL;Acc:Q9VJK4]	0.5051	GO:0046331; GO:0006351; GO:0006355	GO:0003677	GO:0005634	3610	0.0007467	0.06146	2L	16508078	16532877	24800	-	TRUE	1.403	6.724	2.409	19.1	25.06	13.47	12.07	12.72	115	87.78	112.6	9.446	7.626	44.62	31.81	28.44	0.2161	0.07878	0.61	0.7921	0.4374	0.4035	0.4218	3.864	2.938	3.603	0.311	0.259	1.501	1.105	0.9245
FBgn0038038	FBtr0082583	CG5167	protein_coding	protein_coding	CG5167 [Source:UniProtKB/TrEMBL;Acc:Q9VG81]	0.5425	GO:0055114	GO:0016491	GO:0005811; GO:0016021	1576	0.0007514	0.06146	3R	12406532	12408107	1576	+	TRUE	-0.8043	200.8	207.2	121	85.93	253.2	211.8	239.8	325.5	308.6	330.1	181.5	168.5	102.8	93.57	94.55	14.78	15.52	8.849	6.221	18.84	16.22	18.21	25.06	23.66	24.19	13.69	13.11	7.918	7.442	7.04
FBgn0045073	FBtr0074159; FBtr0303567; FBtr0308705; FBtr0345134	Stim	protein_coding	protein_coding	Stromal interaction molecule [Source:FlyBase;Acc:FBgn0045073]	0.4339	GO:0007155; GO:0007476; GO:0022416; GO:0051533; GO:0032237; GO:0002115; GO:0051924; GO:0005513; GO:1903779	GO:0005515; GO:0048763; GO:0015279; GO:0005509; GO:0005246	GO:0005886; GO:0012505; GO:0005789; GO:0005783; GO:0016021	1919	0.0007535	0.06146	X	15934495	15940451	5957	-	TRUE	0.5207	700.3	620.4	806.6	750.7	715	683.7	700.8	899.3	849	775.3	663.9	664.2	1038	842.1	985.5	42.34	38.16	48.45	44.63	43.69	43	43.7	56.86	53.46	46.67	41.12	42.44	65.71	55.01	60.26
FBgn0267630	FBtr0347085	CR45968	long_noncoding	lincRNA		0.5268				1344	0.000756	0.06146	3L	22872380	22873723	1344	-	TRUE	-0.7154	290.1	321.6	148.6	196.9	346.1	321.5	288.8	108.5	131.7	147.1	340.1	289	178.5	215.2	173	25.04	28.25	12.74	16.72	30.19	28.87	25.71	9.797	11.84	12.65	30.07	26.37	16.13	20.07	15.1
FBgn0051467	FBtr0082320	CG31467	protein_coding	protein_coding	IP12394p [Source:UniProtKB/TrEMBL;Acc:Q8INL4]	0.4475	GO:0010923	GO:0019902		1694	0.0007739	0.06234	3R	10705170	10706863	1694	-	TRUE	-1.349	15.37	24.09	10.61	0	24.24	23.05	21.53	7.521	0	8.956	20.92	25.17	4.732	5.614	3.075	1.053	1.679	0.7222	0	1.678	1.642	1.521	0.5387	0	0.6107	1.467	1.822	0.3392	0.4154	0.213
FBgn0004957	FBtr0074577; FBtr0310487; FBtr0333247	por	protein_coding	protein_coding	porcupine [Source:FlyBase;Acc:FBgn0004957]	0.5544	GO:0030111; GO:0009306; GO:0006497; GO:0016055; GO:0045234; GO:0018279; GO:0008104; GO:0018345	GO:0016746; GO:1990698; GO:0017147	GO:0005886; GO:0005783; GO:0016021; GO:0030176	2145	0.0008035	0.06415	X	18377521	18379854	2334	-	TRUE	-0.4559	554.3	515.6	324.8	328.2	623.5	647.5	610.8	292.2	244.1	316	529.7	510.9	363	392.1	376.7	29.98	28.37	17.45	17.46	34.08	36.43	34.07	16.53	13.75	17.02	29.34	29.21	20.55	22.91	20.6
FBgn0085428	FBtr0112650; FBtr0344889; FBtr0345378; FBtr0345379	Nox	protein_coding	protein_coding	NADPH oxidase [Source:FlyBase;Acc:FBgn0085428]	0.5218	GO:0045987; GO:0042554; GO:0050850; GO:0030728; GO:0055114	GO:0016175; GO:0005509; GO:0016491	GO:0016021	5210	0.0008209	0.06496	2R	16307269	16316485	9217	+	TRUE	-0.8938	214.2	243.3	100.8	69.22	422.8	411.5	364.1	155.8	182.4	103.6	134.9	164	75.71	79.53	75.33	4.77	5.513	2.231	1.516	9.516	9.532	8.362	3.628	4.231	2.298	3.078	3.859	1.765	1.913	1.697
FBgn0027791	FBtr0070296	O-fut2	protein_coding	protein_coding	O-fucosyltransferase 2 [Source:FlyBase;Acc:FBgn0027791]	0.6181	GO:0016266; GO:0006355; GO:0006004; GO:0009790	GO:0008417; GO:0046922	GO:0005783; GO:0005794	1634	0.0008562	0.06716	X	1464363	1465996	1634	-	TRUE	-1.098	151.8	124.1	36.09	76.38	142.7	159.1	129.2	60.17	69.95	42.22	134.9	141.1	55.43	49.59	76.1	10.78	8.963	2.545	5.334	10.24	11.75	9.461	4.468	5.173	2.985	9.814	10.59	4.12	3.804	5.465
FBgn0015316	FBtr0301665; FBtr0345312	Try29F	protein_coding	protein_coding	Trypsin 29F [Source:FlyBase;Acc:FBgn0015316]	0.5068	GO:0006508	GO:0004252	GO:0005737	1106	0.0008654	0.06729	2L	8998537	8999816	1280	+	TRUE	-1.565	38.43	28.91	7.429	4.774	32.32	27.43	36.22	8.595	6.857	3.838	29.69	30.5	2.704	8.421	4.612	4.031	3.086	0.7743	0.4925	3.426	2.994	3.918	0.943	0.7493	0.4009	3.19	3.382	0.2969	0.9544	0.4893
FBgn0024510	FBtr0072790	dlt	protein_coding	protein_coding	discs lost [Source:FlyBase;Acc:FBgn0024510]	0.5122	GO:0046331; GO:0042048; GO:0042127; GO:0007560; GO:0001738	GO:0003674	GO:0005737	4000	0.0008755	0.06749	3L	1789631	1795328	5698	-	TRUE	-0.7477	178.7	172.3	133.7	118.2	176.4	185.5	186	88.1	68.57	85.72	185.6	189.9	108.2	114.2	103.8	5.182	5.083	3.853	3.37	5.171	5.595	5.563	2.673	2.072	2.475	5.513	5.821	3.284	3.577	3.044
FBgn0029685	FBtr0070627; FBtr0332387; FBtr0345712	CG2938	protein_coding	protein_coding	CG2938, isoform B [Source:UniProtKB/TrEMBL;Acc:Q9W4P0]	0.4929	GO:0046331		GO:0016021	3718	0.0008901	0.06802	X	3932000	3936469	4470	-	TRUE	-0.4321	511.1	477	374.7	290	661.2	610.2	576.5	443.7	433.4	259.7	536.4	540.7	411	375.2	404.3	15.95	15.14	11.61	8.9	20.85	19.8	18.55	14.48	14.09	8.069	17.15	17.83	13.42	12.65	12.76
FBgn0040259	FBtr0082338	Ugt86Da	protein_coding	protein_coding	Ugt86Da [Source:FlyBase;Acc:FBgn0040259]	0.4739	GO:0008152; GO:0006011; GO:0009813; GO:0052696	GO:0015020; GO:0016758; GO:0008194	GO:0012505; GO:0043231; GO:0016021	1994	0.0009138	0.0691	3R	11157098	11159744	2647	+	TRUE	0.5985	493.8	419.2	657	670.7	607.3	537.7	559.9	1185	1170	1151	416.3	364.5	674	534.3	576.5	28.73	24.82	37.98	38.38	35.71	32.54	33.6	72.12	70.9	66.7	24.81	22.41	41.05	33.59	33.93
FBgn0032997	FBtr0299924	CG17486	protein_coding	protein_coding	Asparagine synthetase domain-containing protein CG17486 [Source:UniProtKB/Swiss-Prot;Acc:Q5LJP9]	0.3797	GO:0006529; GO:0006541	GO:0004066; GO:0042803	GO:0005575; GO:0005829	1804	0.0009196	0.0691	2R	4619030	4620833	1804	+	TRUE	-0.4794	747.4	699.9	494.6	420.1	642.3	642	595.1	445.9	459.5	399.2	682.2	717.6	552.3	465	480.4	48.06	45.8	31.6	26.57	41.75	42.95	39.47	29.99	30.78	25.56	44.94	48.77	37.18	32.31	31.25
FBgn0001234	FBtr0084057; FBtr0084058; FBtr0084059; FBtr0309958; FBtr0332373; FBtr0334316; FBtr0346801	Hsromega	long_noncoding	lincRNA	Heat shock RNA omega [Source:FlyBase;Acc:FBgn0001234]	0.3704				8027	0.0009378	0.06963	3R	21296127	21317836	21710	+	TRUE	1.4	5245	5079	16520	9540	3730	4937	8450	11150	11070	12870	4365	5610	8114	15710	15580	75.81	74.68	237.2	135.6	54.49	74.23	126	168.6	166.7	185.2	64.63	85.69	122.8	245.4	227.7
FBgn0036126	FBtr0076234; FBtr0332706	CG6272	protein_coding	protein_coding	CG6272, isoform A [Source:UniProtKB/TrEMBL;Acc:Q9VTE8]	0.4194	GO:0006351; GO:0022008; GO:0006355	GO:0043565; GO:0003700; GO:0046982		578	0.000945	0.06963	3L	11097446	11098186	741	-	TRUE	0.67	308.4	292.7	541.3	526.3	332.6	399.5	418.9	720.9	721.4	829	302.3	289	396.1	518.4	510.4	61.84	59.73	107.8	103.8	67.42	83.33	86.65	151.2	150.7	165.5	62.1	61.26	83.16	112.3	103.5
FBgn0037028	FBtr0078271; FBtr0302947	CG3618	protein_coding	protein_coding	CG3618, isoform A [Source:UniProtKB/TrEMBL;Acc:Q9VPA9]	0.5041	GO:0007155; GO:0008360; GO:0007015	GO:0004383		2574	0.00095	0.06963	3L	20813353	20816075	2723	-	TRUE	-0.9159	136.4	128.9	47.76	51.32	141.4	180	152.7	140.7	135.8	56.29	118.8	127.4	59.49	65.5	59.96	6.148	5.911	2.139	2.275	6.441	8.438	7.098	6.635	6.374	2.526	5.483	6.067	2.807	3.19	2.733
FBgn0050000	FBtr0088463	GstT1	protein_coding	protein_coding	Glutathione S transferase T1 [Source:FlyBase;Acc:FBgn0050000]	0.4534	GO:0006749	GO:0005515; GO:0004364	GO:0005737	997	0.0009766	0.06992	2R	9605988	9607184	1197	+	TRUE	0.4257	608.1	583	801.3	891.5	561.5	581.6	553	830.5	842.1	923.7	537.8	520.1	680.1	724.2	734.1	70.76	69.03	92.64	102	66.04	70.4	66.37	101.1	102.1	107	64.1	63.96	82.83	91.05	86.4
FBgn0023520	FBtr0070349	CG3857	protein_coding	protein_coding	Protein SMG9 [Source:UniProtKB/Swiss-Prot;Acc:O46080]	0.5207	GO:0042332; GO:0000184	GO:0005525	GO:0005622	2341	0.0009851	0.06992	X	1937700	1940040	2341	-	TRUE	-1.047	97.99	91.55	115.7	99.06	133.3	96.57	107.7	84.88	94.63	111.3	96.49	84.65	35.83	40.23	43.82	4.856	4.616	5.696	4.828	6.677	4.978	5.503	4.4	4.885	5.492	4.898	4.434	1.859	2.154	2.196
FBgn0040794	FBtr0075376	CG13056	protein_coding	protein_coding	GEO13385p1 [Source:UniProtKB/TrEMBL;Acc:Q9VV37]	0.4851				402	0.0009883	0.06992	3L	16333313	16333782	470	+	TRUE	-1.92	37.46	36.14	20.17	17.9	48.48	28.53	14.68	17.19	20.57	8.956	46.56	32.79	6.084	0.9357	7.687	10.81	10.61	5.782	5.081	14.14	8.566	4.37	5.189	6.184	2.573	13.76	10	1.838	0.2918	2.244
FBgn0035612	FBtr0077137; FBtr0077138; FBtr0077139; FBtr0077140; FBtr0113144; FBtr0113146; FBtr0273231; FBtr0273232; FBtr0273233; FBtr0273234	CG10625	protein_coding	protein_coding	Uncharacterized protein, isoform H [Source:UniProtKB/TrEMBL;Acc:B7Z0B9]	0.5145	GO:0048085	GO:0042302		2666	0.0009912	0.06992	3L	5538411	5551159	12749	-	TRUE	1.285	139.3	137.3	219.7	151.6	171	241.4	359.2	70.91	35.66	148.4	70.85	106	158.2	262	256.8	6.061	6.08	9.498	6.487	7.522	10.93	16.12	3.227	1.616	6.43	3.158	4.875	7.205	12.32	11.3
FBgn0025630	FBtr0070330; FBtr0344156	CG4061	protein_coding	protein_coding	RNA 3'-terminal phosphate cyclase [Source:UniProtKB/Swiss-Prot;Acc:O77264]	0.5394	GO:0006396; GO:0048681	GO:0003963; GO:0003723; GO:0005524; GO:0003824	GO:0005634; GO:0005654	2056	0.0009953	0.06992	X	2072413	2074890	2478	+	TRUE	-0.4141	623.5	568.6	516.9	543	801.2	678.2	669.5	451.2	359.3	493.8	628.8	641.3	455.6	482.8	485.1	35.18	32.64	28.98	30.14	45.69	39.81	38.96	26.63	21.12	27.75	36.35	38.25	26.91	29.44	27.68
FBgn0262563	FBtr0304891	CG43103	protein_coding	protein_coding	FI14541p [Source:UniProtKB/TrEMBL;Acc:F3YD71]	0.444	GO:0008150	GO:0003674	GO:0005575	482	0.001001	0.06992	2R	17139450	17139931	482	-	TRUE	-1.317	96.06	116.8	44.58	58.48	130.6	146	146.8	84.88	108.3	122.8	65.45	54.91	16.9	15.91	26.14	23.12	28.62	10.66	13.84	31.78	36.54	36.45	21.37	27.16	29.44	16.14	13.97	4.258	4.137	6.363
FBgn0262945	FBtr0306548	CR43264	long_noncoding	lincRNA		0.3994				318	0.001044	0.07227	X	5831898	5832215	318	-	TRUE	1.093	239.2	190.3	438.3	349.7	105	126.2	121.4	139.7	135.8	250.8	172.1	150.2	247.4	369.6	441.2	87.26	70.65	158.9	125.5	38.73	47.89	45.67	53.3	51.6	91.09	64.3	57.93	94.48	145.7	162.8
FBgn0262656	FBtr0070525; FBtr0331605	dm	protein_coding	protein_coding	diminutive [Source:FlyBase;Acc:FBgn0262656]	0.3995	GO:0030307; GO:0001558; GO:0048477; GO:0006351; GO:0040018; GO:0010506; GO:0045572; GO:0042594; GO:0045793; GO:0022008; GO:0010906; GO:0051726; GO:0006355; GO:0045893; GO:0048639; GO:0050769; GO:0090062; GO:0008361; GO:0044719; GO:0009792; GO:0008283; GO:0046620; GO:0055088; GO:0090277; GO:0042023; GO:0035212; GO:0009880; GO:0045927; GO:0045746; GO:0042981; GO:0009987	GO:0003677; GO:0043565; GO:0003700; GO:0046983; GO:0005515	GO:0043234; GO:0005634; GO:0035363	6325	0.001051	0.07227	X	3373159	3391697	18539	+	TRUE	0.4575	2848	2901	4016	3250	2933	3686	3987	5734	5539	5703	2853	2921	3755	3848	4290	52.24	54.14	73.19	58.62	54.37	70.33	75.42	110	105.8	104.2	53.6	56.64	72.09	76.27	79.59
FBgn0051864	FBtr0080288; FBtr0339524	Qtzl	protein_coding	protein_coding	Quetzalcoatl [Source:FlyBase;Acc:FBgn0051864]	0.4546	GO:0008152			799	0.001078	0.0728	2L	11995740	11996723	984	+	TRUE	0.8329	124.9	109.6	227.1	185	153.5	197.5	147.8	322.3	340.1	328.8	130.2	118.2	185.9	254.5	241.4	18.13	16.19	32.76	26.42	22.53	29.84	22.13	48.95	51.44	47.54	19.37	18.14	28.25	39.93	35.45
FBgn0036184	FBtr0076102	PCID2	protein_coding	protein_coding	PCI domain-containing protein 2 [Source:FlyBase;Acc:FBgn0036184]	0.4988	GO:0006417; GO:0006368; GO:0071033; GO:0000973; GO:0016973; GO:0006406	GO:0005515; GO:0047499; GO:0003723; GO:0003690	GO:0005737; GO:0005829; GO:0005844; GO:0005634; GO:0070390	1275	0.001078	0.0728	3L	11626441	11627715	1275	+	TRUE	-0.4217	439	450.5	309.9	325.8	464.6	444.4	398.4	234.2	268.8	296.8	432.5	433.1	317.1	316.3	329.8	39.95	41.71	28.02	29.16	42.73	42.07	37.39	22.29	25.48	26.89	40.31	41.66	30.2	31.09	30.35
FBgn0011774	FBtr0082385; FBtr0334308	Irbp	protein_coding	protein_coding	Inverted repeat-binding protein [Source:FlyBase;Acc:FBgn0011774]	0.5032	GO:0006303; GO:0000723; GO:0071481; GO:0032508; GO:0071480; GO:0006310	GO:0046982; GO:0003677; GO:0004003; GO:0003684; GO:0042162; GO:0004677; GO:0005524; GO:0016887; GO:0016740	GO:0043564; GO:0005634; GO:0000784	2098	0.001083	0.0728	3R	11410047	11412440	2394	+	TRUE	0.6202	268	262.6	368.3	421.3	315.1	336.9	332.8	636	599.3	562.9	221.3	285.2	429.9	369.6	377.4	14.82	14.78	20.23	22.91	17.61	19.38	18.98	36.79	34.52	30.99	12.54	16.67	24.89	22.08	21.11
FBgn0033033	FBtr0086060; FBtr0086061	scaf	protein_coding	protein_coding	scarface [Source:FlyBase;Acc:FBgn0033033]	0.485	GO:0006508; GO:0048803	GO:0016787; GO:0004252	GO:0005615	3216	0.001101	0.07347	2R	5676750	5691723	14974	-	TRUE	0.7285	207.5	151.8	261.1	228	142.7	144.9	157.6	396.4	340.1	458	178.1	155.6	308.3	232	303.6	7.485	5.571	9.358	8.087	5.204	5.436	5.863	14.96	12.78	16.45	6.582	5.931	11.64	9.044	11.08
FBgn0001145	FBtr0073494; FBtr0073495; FBtr0073496; FBtr0343561; FBtr0343562; FBtr0343563	Gs2	protein_coding	protein_coding	Glutamine synthetase 2 [Source:FlyBase;Acc:FBgn0001145]	0.5118	GO:0006542; GO:0006807; GO:0007416; GO:0045213; GO:0006538	GO:0005524; GO:0004356; GO:0003824	GO:0005737	1846	0.001114	0.07348	X	11422832	11430197	7366	+	TRUE	-1.195	102.8	172.3	121	71.61	111.8	146	112.6	1783	1661	120.3	392	760.3	202.8	256.4	281.3	6.46	11.02	7.555	4.426	7.099	9.542	7.296	117.2	108.7	7.526	25.24	50.5	13.34	17.41	17.88
FBgn0015011	FBtr0083378; FBtr0083379	Ahcy89E	protein_coding	protein_coding	Adenosylhomocysteinase 89E [Source:FlyBase;Acc:FBgn0015011]	0.5078	GO:0019510; GO:0006730; GO:0033353	GO:0016787; GO:0051287; GO:0004013	GO:0005829	1874	0.001127	0.07348	3R	16978439	16982158	3720	-	TRUE	-1.444	37.46	31.32	11.67	11.93	75.41	70.23	74.39	17.19	19.2	7.676	26.99	31.27	4.732	9.357	3.844	2.319	1.973	0.7181	0.7267	4.718	4.523	4.75	1.113	1.238	0.4732	1.712	2.046	0.3066	0.6259	0.2407
FBgn0033005	FBtr0086077; FBtr0086078; FBtr0111280; FBtr0345009	CG3107	protein_coding	protein_coding	Presequence protease, mitochondrial [Source:UniProtKB/Swiss-Prot;Acc:Q9V9E3]	0.3691	GO:0006508; GO:0016485	GO:0004222; GO:0046872; GO:0016787; GO:0008270; GO:0003824	GO:0005759; GO:0005739	3421	0.001131	0.07348	2R	5090581	5095090	4510	+	TRUE	-0.3929	1363	1276	992.4	902.3	1107	1139	1038	718.8	799.6	697.3	1327	1284	1053	959.1	964.7	46.23	44.02	33.43	30.09	37.94	40.18	36.29	25.49	28.24	23.54	46.1	46.03	37.36	35.14	33.09
FBgn0052484	FBtr0072984	Sk2	protein_coding	protein_coding	Sphingosine kinase 2 [Source:FlyBase;Acc:FBgn0052484]	0.5416	GO:0018991; GO:0007629; GO:0016310; GO:0006665; GO:0007205	GO:0004143; GO:0003951; GO:0017050; GO:0016301	GO:0005765; GO:0005737	2594	0.001144	0.07348	3L	3047087	3050159	3073	+	TRUE	-0.4295	583.1	632.4	489.3	427.3	709.7	770.4	608.8	388.9	445.7	382.5	627.5	642.1	488.1	431.4	487.4	26.08	28.78	21.74	18.79	32.08	35.84	28.08	18.19	20.76	17.04	28.75	30.35	22.85	20.84	22.05
FBgn0259711	FBtr0299964	CG42365	protein_coding	protein_coding	GM01014p [Source:UniProtKB/TrEMBL;Acc:Q8T3P2]	0.4273				908	0.00115	0.07348	2R	21666687	21667594	908	+	TRUE	0.785	112.4	118.1	184.7	159.9	146.8	136.1	179.1	236.4	255.1	305.8	107.3	96.09	163.6	195.6	183	14.36	15.35	23.44	20.1	18.95	18.09	23.6	31.59	33.95	38.9	14.04	12.98	21.88	27	23.64
FBgn0037534	FBtr0081823	CG2781	protein_coding	protein_coding	Elongation of very long chain fatty acids protein [Source:UniProtKB/TrEMBL;Acc:Q9VHX7]	0.4595	GO:0030497	GO:0009922; GO:0003843; GO:0102337; GO:0102336; GO:0102338; GO:0016757	GO:0005575; GO:0016021	1974	0.001155	0.07348	3R	7981817	7995852	14036	-	TRUE	-1.232	116.2	110.8	30.78	39.38	117.2	114.1	105.7	65.54	69.95	46.06	143	89.22	53.41	37.43	44.59	6.831	6.627	1.797	2.276	6.959	6.977	6.408	4.029	4.282	2.695	8.611	5.542	3.285	2.377	2.65
FBgn0037661	FBtr0081971	Ada	protein_coding	protein_coding	Adenosine deaminase [Source:FlyBase;Acc:FBgn0037661]	0.4737	GO:0006154; GO:0046103; GO:0009117	GO:0004000; GO:0046872; GO:0019239	GO:0005575	1121	0.001159	0.07348	3R	9065183	9066303	1121	+	TRUE	-0.9545	84.54	110.8	83.85	66.84	127.9	101	117.5	45.12	28.8	28.15	103.2	125.1	54.08	51.46	59.96	8.749	11.67	8.621	6.803	13.38	10.87	12.54	4.885	3.105	2.9	10.94	13.68	5.859	5.754	6.276
FBgn0035495	FBtr0308361; FBtr0308362; FBtr0308363; FBtr0345137	CG14989	protein_coding	protein_coding	IP21828p [Source:UniProtKB/TrEMBL;Acc:A8WHD3]	0.4762				1688	0.001212	0.07632	3L	4087581	4092706	5126	+	TRUE	-3.19	5.764	2.409	65.8	7.161	2.693	43.9	5.873	905.7	866.8	15.35	19.57	236.4	6.76	5.614	9.225	0.3961	0.1685	4.493	0.484	0.1871	3.138	0.4163	65.11	62.05	1.051	1.378	17.17	0.4863	0.4169	0.6412
FBgn0267456	FBtr0346827	CR45806	long_noncoding	lincRNA		0.5429				967	0.00123	0.07688	3L	175138	176104	967	+	TRUE	-0.5262	304.5	263.8	164.5	168.3	335.3	323.7	324	236.4	208.5	213.7	282	266.9	196.7	178.7	189.1	36.53	32.2	19.61	19.86	40.66	40.4	40.09	29.66	26.05	25.52	34.66	33.84	24.7	23.17	22.95
FBgn0008646	FBtr0082880	E5	protein_coding	protein_coding	E5 [Source:FlyBase;Acc:FBgn0008646]	0.5763	GO:0006355	GO:0003700; GO:0043565; GO:0003677	GO:0005634	2122	0.001246	0.07736	3R	13867345	13874916	7572	-	TRUE	-0.733	203.7	196.4	127.4	168.3	162.9	210.7	169.3	134.3	149.5	138.2	255	219.6	123	155.3	141.4	11.13	10.92	6.918	9.048	9.004	11.98	9.548	7.68	8.513	7.522	14.28	12.69	7.041	9.175	7.821
FBgn0040382	FBtr0070135; FBtr0070136; FBtr0070137	CG5273	protein_coding	protein_coding	CG5273 [Source:UniProtKB/TrEMBL;Acc:Q9W5D6]	0.5636	GO:0042752			2140	0.001287	0.07923	X	759594	761939	2346	+	TRUE	-0.532	363.1	416.8	232.4	198.1	538.6	561.9	588.3	362.1	352.5	259.7	346.1	383.6	263.6	219	266	19.69	22.99	12.52	10.56	29.51	31.69	32.89	20.53	19.9	14.02	19.22	21.98	14.96	12.82	14.58
FBgn0035102	FBtr0072537	CG7049	protein_coding	protein_coding	CG7049 [Source:UniProtKB/TrEMBL;Acc:Q9W0U6]	0.5255	GO:0008150	GO:0003674	GO:0005575; GO:0005783	1117	0.001294	0.07923	3L	175112	176228	1117	-	TRUE	-0.5231	313.2	267.4	168.8	170.7	342	327	325.9	242.8	211.2	213.7	288.1	269.2	201.5	182.5	190.6	32.53	28.26	17.41	17.43	35.9	35.33	34.92	26.38	22.85	22.1	30.65	29.55	21.9	20.47	20.03
FBgn0002774	FBtr0086031; FBtr0100576	mle	protein_coding	protein_coding	maleless [Source:FlyBase;Acc:FBgn0002774]	0.4894	GO:0008340; GO:0009047; GO:0045944; GO:0045433; GO:0048675; GO:0031453; GO:0007549; GO:0016457; GO:0006396	GO:0005524; GO:0003723; GO:0003682; GO:0003725; GO:0004386; GO:0003724; GO:0008026; GO:0004004; GO:0003676	GO:0005737; GO:0005634; GO:0005694; GO:0005700; GO:0000785; GO:0072487; GO:0016456; GO:0005665; GO:0000805; GO:0000228	4042	0.001309	0.07945	2R	5974857	5980778	5922	-	TRUE	-0.547	428.4	408.4	297.2	315.1	486.1	525.7	459.1	277.2	293.5	222.6	441.9	528.5	365	320.9	301.3	12.3	11.93	8.474	8.894	14.1	15.69	13.59	8.322	8.775	6.362	12.99	16.03	10.97	9.953	8.748
FBgn0040942	FBtr0071481	CG12643	protein_coding	protein_coding		0.4083				1031	0.001315	0.07945	X	10264233	10265263	1031	-	TRUE	-0.4885	369.8	381.9	314.2	280.5	848.4	936.1	844.7	1007	939.5	747.2	439.9	480.4	304.9	313.5	358.2	41.62	43.72	35.12	31.04	96.48	109.6	98.03	118.5	110.1	83.71	50.71	57.14	35.91	38.11	40.77
FBgn0086906	FBtr0072848; FBtr0309042; FBtr0332674; FBtr0332675; FBtr0332676; FBtr0332677; FBtr0332678; FBtr0332679; FBtr0332680; FBtr0332681; FBtr0332682; FBtr0332683; FBtr0332684	sls	protein_coding	protein_coding	sallimus [Source:FlyBase;Acc:FBgn0086906]	0.4822	GO:0016203; GO:0007517; GO:0045214; GO:0040011; GO:0035206; GO:0007520; GO:0007498; GO:0007076; GO:0007519; GO:0007062	GO:0005515; GO:0004687; GO:0003779; GO:0008307	GO:0005875; GO:0030018; GO:0030017; GO:0005863; GO:0000794; GO:0031674	44940	0.001333	0.08002	3L	2039681	2115611	75931	-	TRUE	-0.3757	774.3	905.9	804.5	677.9	658.5	832.9	1007	690.8	714.5	791.9	890	879.3	696.3	688.7	654.2	1.999	2.379	2.063	1.721	1.718	2.237	2.682	1.865	1.921	2.036	2.353	2.399	1.882	1.921	1.708
FBgn0010774	FBtr0081642	Ref1	protein_coding	protein_coding	RNA and export factor binding protein 1 [Source:FlyBase;Acc:FBgn0010774]	0.5294	GO:0000398; GO:0019233	GO:0003729; GO:0000166; GO:0003676; GO:0003713	GO:0031965; GO:0071013; GO:0071011; GO:0005654	1328	0.001404	0.08248	3R	7077904	7080387	2484	-	TRUE	0.4301	3739	3581	4984	5230	3065	3109	2952	4161	4274	4904	3826	3863	5505	5167	4867	326.6	318.3	432.6	449.3	270.6	282.5	266	380.2	388.9	426.6	342.4	356.7	503.4	487.7	430.1
FBgn0040323	FBtr0075050	GNBP1	protein_coding	protein_coding	Gram-negative bacteria binding protein 1 [Source:FlyBase;Acc:FBgn0040323]	0.5048	GO:0006955; GO:0005975; GO:0050830; GO:0009253; GO:0045087; GO:0002758	GO:0004553; GO:0005515; GO:0030247; GO:0008329; GO:0001872; GO:0001530; GO:0042834; GO:0030246	GO:0005576; GO:0046658	1785	0.001404	0.08248	3L	18675800	18677876	2077	+	TRUE	0.4269	527.4	504.7	567.8	590.8	657.1	669.4	606.9	639.3	619.9	602.6	480.4	435.4	645.6	592.3	616.5	34.28	33.38	36.67	37.76	43.17	45.26	40.68	43.46	41.97	39	31.98	29.91	43.92	41.59	40.53
FBgn0015926	FBtr0074007; FBtr0330404	dah	protein_coding	protein_coding	discontinuous actin hexagon [Source:FlyBase;Acc:FBgn0015926]	0.5297	GO:0007349; GO:0000915	GO:0008270	GO:0019898	2348	0.001415	0.08248	X	15328342	15331002	2661	+	TRUE	-0.4326	794.4	672.2	575.3	577.6	705.6	730.9	612.7	545.8	570.5	528.4	837.3	758	621.9	592.3	552.7	39.25	33.79	28.24	28.07	35.24	37.57	31.22	28.21	29.36	26	42.38	39.58	32.17	31.62	27.62
FBgn0004783	FBtr0081691	Ccp84Aa	protein_coding	protein_coding	Ccp84Aa [Source:FlyBase;Acc:FBgn0004783]	0.5908	GO:0040003	GO:0005214; GO:0008010; GO:0042302	GO:0031012	765	0.001428	0.08248	3R	6704084	6704903	820	+	TRUE	-1.069	59.56	39.75	30.78	32.22	45.78	41.7	46	16.12	10.97	33.26	47.23	48.81	19.6	18.71	18.45	9.032	6.134	4.637	4.806	7.018	6.579	7.196	2.556	1.733	5.023	7.337	7.823	3.112	3.066	2.83
FBgn0025578	FBtr0072430	Lcp9	protein_coding	protein_coding	Larval cuticle protein 9 [Source:FlyBase;Acc:FBgn0025578]	0.5152	GO:0040003; GO:0008363	GO:0005214; GO:0008010; GO:0042302	GO:0005576; GO:0031012; GO:0005615	394	0.001437	0.08248	2R	24779979	24780428	450	-	TRUE	-1.418	19.21	36.14	12.74	20.29	10.77	5.487	7.831	4.298	4.114	10.23	53.3	47.28	8.112	15.91	18.45	5.657	10.83	3.726	5.876	3.206	1.681	2.378	1.324	1.262	3.001	16.08	14.71	2.5	5.06	5.494
FBgn0262524	FBtr0075960; FBtr0331792	ver	protein_coding	protein_coding	verrocchio [Source:FlyBase;Acc:FBgn0262524]	0.487	GO:0022008; GO:0000723; GO:0016233		GO:0035012	766	0.00144	0.08248	3L	12523987	12525150	1164	+	TRUE	0.4335	296.8	324	462.7	434.4	303	290.8	316.2	440.5	518.4	511.7	273.3	275.3	377.2	385.5	355.9	44.96	49.94	69.63	64.71	46.38	45.82	49.39	69.78	81.79	77.17	42.4	44.07	59.8	63.08	54.52
FBgn0037999	FBtr0082623	CG4860	protein_coding	protein_coding	CG4860 [Source:UniProtKB/TrEMBL;Acc:Q9VGC2]	0.5621	GO:0006635; GO:0046359; GO:0055088; GO:0033539; GO:0055114; GO:0008152	GO:0050660; GO:0003995; GO:0004085; GO:0000062; GO:0009055; GO:0016627	GO:0005739	1393	0.001447	0.08248	3R	12219881	12221464	1584	-	TRUE	-0.7456	255.5	249.4	175.1	150.4	471.3	454.3	404.3	304.1	281.2	248.2	249.6	189.1	125.1	127.3	131.4	21.28	21.13	14.49	12.32	39.67	39.36	34.72	26.49	24.39	20.58	21.3	16.65	10.9	11.45	11.07
FBgn0267676	FBtr0347166	CR46012	long_noncoding	lincRNA		0.5236				592	0.001459	0.08248	3R	12221039	12221630	592	+	TRUE	-1.149	58.6	54.21	39.27	40.58	91.57	93.28	79.28	62.31	56.23	53.73	66.8	46.52	22.98	20.59	20.76	11.48	10.81	7.646	7.821	18.14	19.02	16.02	12.77	11.48	10.49	13.41	9.635	4.715	4.359	4.114
FBgn0023090	FBtr0081516	dtr	protein_coding	protein_coding	defective transmitter release [Source:FlyBase;Acc:FBgn0023090]	0.398	GO:0007268; GO:0044458; GO:0019233; GO:0060271	GO:0005515; GO:0003674	GO:0005575; GO:0005930	4704	0.001468	0.08248	2L	21361216	21367288	6073	+	TRUE	1.409	1.921	3.614	26.53	23.87	0	2.195	2.936	17.19	28.8	15.35	4.723	1.525	19.6	25.26	17.68	0.04738	0.09069	0.6502	0.579	0	0.05631	0.07469	0.4434	0.7399	0.377	0.1193	0.03976	0.5061	0.6732	0.441
FBgn0031097	FBtr0077334; FBtr0306737	obst-A	protein_coding	protein_coding	obstructor-A [Source:FlyBase;Acc:FBgn0031097]	0.4764	GO:0040003; GO:0006030; GO:0010716; GO:0040014; GO:0035151; GO:0008362	GO:0008061; GO:0016490	GO:0005615; GO:0005576	1570	0.001475	0.08248	X	20239855	20243209	3355	+	TRUE	-0.7483	3867	3557	1601	1544	4943	6397	5850	987.4	877.8	1162	2476	3217	1353	1878	1834	285.7	267.5	117.5	112.2	369.2	491.7	445.9	76.31	67.56	85.47	187.4	251.2	104.7	149.9	137.1
FBgn0015331	FBtr0078967	abs	protein_coding	protein_coding	abstrakt [Source:FlyBase;Acc:FBgn0015331]	0.5233	GO:0009653; GO:0007399; GO:0006915; GO:0000398; GO:0030010; GO:0030431; GO:0010501	GO:0005524; GO:0003676; GO:0008270; GO:0004386; GO:0008026; GO:0004004; GO:0003723	GO:0005634; GO:0071013; GO:0071011	1995	0.001476	0.08248	3R	4233047	4235041	1995	+	TRUE	0.489	243	196.4	291.9	257.8	241	190.9	228.1	233.1	311.3	294.3	247.6	221.1	349.5	332.2	314.4	14.13	11.62	16.86	14.74	14.17	11.55	13.68	14.18	18.86	17.04	14.75	13.59	21.27	20.87	18.49
FBgn0035056	FBtr0072370	spz6	protein_coding	protein_coding	spatzle 6 [Source:FlyBase;Acc:FBgn0035056]	0.5659	GO:0008063	GO:0005121	GO:0005576	1647	0.001491	0.08281	2R	24757378	24760466	3089	+	TRUE	-0.7863	173.9	187.9	115.7	140.8	142.7	106.4	113.5	102.1	97.38	74.2	176.1	181.5	116.3	87.95	96.86	12.25	13.47	8.096	9.756	10.16	7.8	8.249	7.52	7.145	5.204	12.71	13.51	8.573	6.694	6.9
FBgn0266741	FBtr0345242	CR45214	long_noncoding	lincRNA		0.4625				1360	0.001542	0.08413	3R	25266813	25270007	3195	-	TRUE	0.4538	260.3	224.1	307.8	286.4	242.4	249.1	250.6	203.1	245.5	238	222	218.1	300.2	297.5	314.4	22.21	19.45	26.09	24.03	20.9	22.11	22.05	18.12	21.81	20.21	19.4	19.66	26.8	27.42	27.13
FBgn0264794	FBtr0334481	CR44024	long_noncoding	lincRNA		0.358				2654	0.001542	0.08413	4	427331	431769	4439	+	TRUE	-1.026	53.8	55.41	22.29	29.84	101	129.5	152.7	69.84	61.72	56.29	58.03	60.24	24.34	24.33	26.9	2.352	2.465	0.968	1.283	4.462	5.888	6.884	3.193	2.81	2.45	2.598	2.783	1.114	1.149	1.19
FBgn0085736	FBtr0302233	CG40472	protein_coding	protein_coding	GEO11417p1 [Source:UniProtKB/TrEMBL;Acc:Q7PL91]	0.3891			GO:0005747; GO:0005743	460	0.001543	0.08413	3L	24927130	24927710	581	+	TRUE	0.8703	211.3	167.4	313.1	267.3	173.7	141.6	170.3	255.7	245.5	330.1	109.3	113.6	164.9	218	246.8	53.3	42.97	78.45	66.31	44.28	37.14	44.3	67.45	64.49	82.89	28.24	30.29	43.54	59.41	62.94
FBgn0032054	FBtr0079683; FBtr0333413; FBtr0333414	CG13090	protein_coding	protein_coding	Adenylyltransferase and sulfurtransferase MOCS3 [Source:UniProtKB/Swiss-Prot;Acc:Q9VLJ8]	0.5108	GO:0032447; GO:0018192; GO:0006777; GO:0002143; GO:0034227	GO:0046872; GO:0005524; GO:0070733; GO:0042292; GO:0061604; GO:0061605; GO:0004792; GO:0008641; GO:0071566; GO:0008265	GO:0005829; GO:0005737; GO:0019008	1637	0.001585	0.0859	2L	8517411	8519176	1766	+	TRUE	-0.3912	605.2	542.1	415	460.7	581.7	625.5	488.4	435.1	374.4	410.7	551.9	551.3	440.1	404.2	411.3	42.89	39.09	29.22	32.11	41.67	46.11	35.7	32.25	27.64	28.98	40.07	41.3	32.65	30.95	29.48
FBgn0031692	FBtr0079063; FBtr0342931; FBtr0346458	TpnC25D	protein_coding	protein_coding	Troponin C at 25D [Source:FlyBase;Acc:FBgn0031692]	0.481		GO:0005509		813	0.001651	0.08855	2L	5216701	5219053	2353	+	TRUE	-1.934	65.32	520.4	56.25	876	39.05	51.58	175.2	140.7	178.3	104.9	428.5	118.2	61.52	77.66	59.96	9.318	75.53	7.972	122.9	5.63	7.653	25.78	21	26.49	14.9	62.61	17.82	9.185	11.97	8.651
FBgn0029761	FBtr0300467; FBtr0301949; FBtr0301950; FBtr0301951; FBtr0301952; FBtr0301953; FBtr0301954; FBtr0331602; FBtr0331603; FBtr0331604; FBtr0344555; FBtr0344556; FBtr0344557; FBtr0344558	SK	protein_coding	protein_coding	small conductance calcium-activated potassium channel [Source:FlyBase;Acc:FBgn0029761]	0.447	GO:0006813; GO:0016057	GO:0005516; GO:0015269; GO:0016286; GO:0009881	GO:0016021; GO:0043025; GO:0005886	5048	0.001654	0.08855	X	5340236	5405138	64903	+	TRUE	1.063	49.95	62.64	108.3	60.87	90.22	148.1	159.5	209.5	204.4	149.7	38.46	36.6	79.77	73.92	106.1	1.148	1.465	2.472	1.376	2.096	3.542	3.782	5.036	4.892	3.425	0.9054	0.8891	1.919	1.835	2.466
FBgn0031629	FBtr0077417; FBtr0332595	Clect27	protein_coding	protein_coding	C-type lectin 27kD [Source:FlyBase;Acc:FBgn0031629]	0.491		GO:0030246		1466	0.001667	0.08875	2L	4796600	4801923	5324	-	TRUE	0.9552	253.6	209.6	559.3	471.4	422.8	426.9	361.2	971.2	995.7	1236	259.8	159.4	377.9	488.4	378.2	20.07	16.88	43.98	36.69	33.82	35.14	29.48	80.39	82.08	97.38	21.06	13.33	31.3	41.76	30.27
FBgn0039024	FBtr0084317	CG4721	protein_coding	protein_coding	CG4721 [Source:UniProtKB/TrEMBL;Acc:Q9VCU1]	0.5047	GO:0006508; GO:0001745	GO:0004222; GO:0008237		2213	0.001696	0.08975	3R	22763960	22766172	2213	-	TRUE	-1.177	31.7	45.78	13.8	13.13	37.7	25.24	32.3	46.2	39.77	34.54	50.6	82.36	24.34	28.07	23.06	1.662	2.442	0.7186	0.6769	1.998	1.376	1.746	2.533	2.172	1.803	2.717	4.563	1.335	1.59	1.223
FBgn0037902	FBtr0082391	CG5281	protein_coding	protein_coding	CG5281 [Source:UniProtKB/TrEMBL;Acc:Q9VGN6]	0.535			GO:0016020; GO:0016021	1613	0.001718	0.09037	3R	11435850	11437523	1674	+	TRUE	-1.402	48.99	33.73	18.04	20.29	61.94	44.99	66.56	45.12	38.4	14.07	51.28	51.86	20.96	14.97	8.456	3.524	2.468	1.289	1.435	4.503	3.366	4.937	3.395	2.877	1.008	3.778	3.942	1.578	1.163	0.6151
FBgn0035107	FBtr0072480; FBtr0072481; FBtr0346614	mri	protein_coding	protein_coding	mrityu [Source:FlyBase;Acc:FBgn0035107]	0.5229	GO:0048102; GO:0035071; GO:0046331; GO:0010906; GO:0050975; GO:0051260	GO:0005515; GO:0016740		1707	0.001767	0.09238	3L	200174	202152	1979	+	TRUE	-0.4575	797.3	751.7	567.8	535.9	651.8	671.6	634.3	439.4	497.9	461.9	819.1	798.4	592.2	640.9	527.3	54.19	51.98	38.34	35.82	44.77	47.48	44.46	31.24	35.24	31.25	57.03	57.35	42.13	47.06	36.25
FBgn0260944	FBtr0082275; FBtr0082277	Rbp1	protein_coding	protein_coding	RNA-binding protein 1 [Source:FlyBase;Acc:FBgn0260944]	0.4669	GO:0000398; GO:0006376; GO:0045292; GO:0008380; GO:0000381; GO:0031440; GO:0001178; GO:0010468	GO:0000166; GO:0003676; GO:0005515; GO:0003729	GO:0005634; GO:0035327	1150	0.00182	0.09429	3R	10784383	10786465	2083	+	TRUE	-0.4076	1843	2029	1841	1880	1720	1495	1387	1263	1329	1482	2058	1788	1417	1465	1461	185.9	208.2	184.6	186.5	175.3	156.9	144.3	133.3	139.6	148.8	212.7	190.7	149.6	159.7	149.1
FBgn0004516	FBtr0073275; FBtr0073276; FBtr0073277; FBtr0332980	Gad1	protein_coding	protein_coding	Glutamic acid decarboxylase 1 [Source:FlyBase;Acc:FBgn0004516]	0.4756	GO:0008355; GO:0007416; GO:0007528; GO:0008345; GO:0009612; GO:0006538; GO:0042136; GO:0009449; GO:0045213; GO:0019752	GO:0004351; GO:0030170; GO:0003824; GO:0016831	GO:0005829	3145	0.001824	0.09429	3L	4074077	4088744	14668	-	TRUE	-2.632	0.9606	0	24.41	0	0	10.97	0.9788	258.9	279.8	0	6.747	93.8	3.38	0.9357	0.7687	0.03544	0	0.8946	0	0	0.4211	0.03724	9.99	10.75	0	0.255	3.657	0.1305	0.03729	0.02868
FBgn0037822	FBtr0082267	CG14683	protein_coding	protein_coding	Probable methyltransferase-like protein 15 homolog [Source:UniProtKB/Swiss-Prot;Acc:Q9VGY5]	0.5076	GO:0008150; GO:0070475	GO:0003674; GO:0008168; GO:0071424	GO:0005575	1507	0.001855	0.09532	3R	10696647	10698976	2330	+	TRUE	0.4423	521.6	580.6	853.3	815.1	655.8	636.5	617.6	930.4	916.2	946.7	593.8	523.9	805.1	770.1	711.1	40.16	45.48	65.27	61.72	51.03	50.97	49.04	74.92	73.46	72.57	46.82	42.63	64.88	64.05	55.36
FBgn0035890	FBtr0076610; FBtr0076611	CG13667	protein_coding	protein_coding	NADPH-dependent diflavin oxidoreductase 1 [Source:UniProtKB/TrEMBL;Acc:Q9VSJ5]	0.4882	GO:0008150; GO:0055114; GO:0016226	GO:0016491; GO:0005506; GO:0010181; GO:0003958; GO:0016709; GO:0050661; GO:0050660	GO:0005829; GO:0005737	1863	0.001916	0.09749	3L	8405454	8407354	1901	+	TRUE	-0.6984	181.6	167.4	64.74	82.35	127.9	154.7	141	67.69	86.4	98.51	160.6	177.7	105.5	102.9	95.32	11.31	10.61	4.006	5.043	8.052	10.02	9.053	4.409	5.605	6.108	10.24	11.69	6.874	6.925	6.004
FBgn0036734	FBtr0075175; FBtr0331842; FBtr0344941; FBtr0345387	CG7564	protein_coding	protein_coding	CG7564, isoform A [Source:UniProtKB/TrEMBL;Acc:Q9VVI1]	0.5133	GO:0000398; GO:0006376	GO:0003729	GO:0071011; GO:0005685; GO:0071004	4085	0.001919	0.09749	3L	17514298	17524740	10443	+	TRUE	-0.3421	1156	1111	920.2	880.8	1252	1228	1232	943.3	990.2	836.7	1239	1265	1026	949.7	980.9	32.82	32.09	25.96	24.6	35.95	36.28	36.1	28.02	29.29	23.66	36.04	37.97	30.49	29.14	28.17
FBgn0260642	FBtr0081646; FBtr0081647; FBtr0081648; FBtr0081649; FBtr0081650; FBtr0081651; FBtr0081652; FBtr0081653; FBtr0081654; FBtr0081655; FBtr0081656	Antp	protein_coding	protein_coding	Antennapedia [Source:FlyBase;Acc:FBgn0260642]	0.4235	GO:0006355; GO:0045944; GO:0007419; GO:0007507; GO:0007275; GO:0009948; GO:0007383; GO:0014019; GO:0048542; GO:0007494; GO:0042694; GO:0007384; GO:0006357; GO:0007379	GO:0003677; GO:0003700; GO:0003705; GO:0043565	GO:0005737; GO:0005634	4459	0.002002	0.1011	3R	6896253	6999228	102976	-	TRUE	-2.141	1.921	7.228	18.04	2.387	0	1.097	3.915	60.17	54.86	2.559	9.446	73.97	4.732	2.807	3.075	0.04999	0.1913	0.4664	0.06108	0	0.0297	0.1051	1.637	1.487	0.06629	0.2518	2.034	0.1289	0.07891	0.08091
FBgn0030678	FBtr0074202	CG11679	protein_coding	protein_coding	GM02445p [Source:UniProtKB/TrEMBL;Acc:Q9VXQ8]	0.5335	GO:0008150	GO:0003674	GO:0005575	1462	0.002103	0.1053	X	15737493	15738954	1462	-	TRUE	-0.4874	400.6	406	255.8	274.5	412.1	459.8	337.7	213.8	208.5	262.3	383.2	319.5	248.8	238.6	258.3	31.79	32.78	20.17	21.42	33.05	37.96	27.64	17.75	17.23	20.72	31.15	26.8	20.66	20.46	20.73
FBgn0030995	FBtr0074696	CG7914	protein_coding	protein_coding	CG7914 [Source:UniProtKB/TrEMBL;Acc:Q9VWK8]	0.535	GO:0055114	GO:0004128; GO:0016491; GO:0071949		1230	0.002113	0.1053	X	19192219	19193448	1230	-	TRUE	-0.8915	67.24	73.48	60.5	63.25	75.41	107.5	79.28	64.46	72.69	49.9	87.04	81.6	41.24	43.98	40.74	6.342	7.052	5.669	5.868	7.189	10.55	7.713	6.36	7.141	4.686	8.41	8.134	4.071	4.482	3.887
FBgn0039385	FBtr0084938	CG5913	protein_coding	protein_coding	CG5913 [Source:UniProtKB/TrEMBL;Acc:Q9VBK9]	0.5418			GO:0005737; GO:0005634; GO:0072669	1532	0.002119	0.1053	3R	25893495	25895026	1532	+	TRUE	-0.6576	203.7	198.8	165.6	148	160.2	171.2	204.6	104.2	112.5	107.5	217.9	212.8	126.4	121.6	153	15.42	15.31	12.46	11.02	12.26	13.49	15.98	8.255	8.871	8.103	16.91	17.03	10.02	9.952	11.72
FBgn0043841	FBtr0080389; FBtr0080390; FBtr0080391; FBtr0100125; FBtr0305263; FBtr0334761; FBtr0334762	vir-1	protein_coding	protein_coding	virus-induced RNA 1 [Source:FlyBase;Acc:FBgn0043841]	0.4502	GO:0051607			1351	0.00214	0.1057	2L	12403270	12423439	20170	-	TRUE	0.5171	268	369.8	274.9	211.2	164.3	196.4	325.9	686.5	683	689.6	172.1	183.8	280.5	250.8	241.4	23.02	32.31	23.45	17.84	14.26	17.55	28.87	61.66	61.09	58.96	15.13	16.68	25.22	23.27	20.96
FBgn0267665	FBtr0347130	CR46003	long_noncoding	lincRNA		0.4031				21060	0.002237	0.1099	3L	10286900	10307954	21055	-	TRUE	-1.462	48.03	103.6	67.93	37	113.1	96.57	75.37	139.7	116.6	11.51	67.47	97.61	13.52	33.68	28.44	0.2646	0.5807	0.3718	0.2004	0.6298	0.5534	0.4282	0.8048	0.6689	0.06316	0.3807	0.5683	0.07796	0.2005	0.1585
FBgn0031566	FBtr0077537; FBtr0077538	CG2818	protein_coding	protein_coding	CG2818, isoform A [Source:UniProtKB/TrEMBL;Acc:Q9VQU3]	0.487	GO:0006629; GO:0046475; GO:0030643	GO:0008081; GO:2001070; GO:0047389; GO:0008889; GO:0030246	GO:0005623	2516	0.002263	0.1106	2L	3713360	3716810	3451	+	TRUE	0.4327	308.4	302.4	351.3	347.3	304.3	415.9	405.2	401.8	351.1	378.7	280	299.7	369.8	418.3	392.8	14.22	14.19	16.09	15.75	14.18	19.95	19.27	19.38	16.86	17.39	13.23	14.61	17.85	20.84	18.32
FBgn0035714	FBtr0076943; FBtr0330060	CG8549	protein_coding	protein_coding	CG8549, isoform A [Source:UniProtKB/TrEMBL;Acc:Q9VRY5]	0.4606	GO:0006364; GO:0042273; GO:0042256; GO:0042254	GO:0003723	GO:0005737; GO:0005634	959	0.002291	0.1112	3L	6752913	6754029	1117	+	TRUE	0.4662	378.5	416.8	505.2	519.2	374.4	361	337.7	529.7	503.3	623.1	375.1	349.3	453.6	535.2	521.2	45.76	51.28	60.69	61.74	45.75	45.41	42.11	66.99	63.39	75.01	46.46	44.63	57.41	69.92	63.74
FBgn0039328	FBtr0084849	CHKov2	protein_coding	protein_coding	CHKov2 [Source:FlyBase;Acc:FBgn0039328]	0.4241		GO:0016772		1450	0.002301	0.1112	3R	25329530	25331203	1674	-	TRUE	0.7405	97.99	102.4	155	100.3	121.2	150.3	167.4	138.6	131.7	203.4	80.97	89.98	145.3	160.9	136.8	7.84	8.336	12.32	7.889	9.801	12.51	13.81	11.6	10.97	16.21	6.636	7.609	12.17	13.91	11.07
FBgn0267073	FBtr0346054	CR45517	long_noncoding	lincRNA		0.3721				774	0.002342	0.1123	X	5428483	5429256	774	+	TRUE	1.073	53.8	45.78	134.8	90.7	90.22	101	146.8	191.2	164.6	181.7	39.81	53.38	93.97	89.83	134.5	8.063	6.981	20.07	13.37	13.67	15.74	22.7	29.98	25.7	27.11	6.112	8.457	14.74	14.55	20.39
FBgn0030544	FBtr0073928; FBtr0343144	CG13403	protein_coding	protein_coding	Uncharacterized protein, isoform A [Source:UniProtKB/TrEMBL;Acc:Q9VY57]	0.5219	GO:0008150; GO:0019233	GO:0003674	GO:0005575	617	0.002347	0.1123	X	14191220	14192018	799	-	TRUE	-1.722	8.646	13.25	2.123	4.774	2.693	3.292	1.958	2.149	2.743	6.397	45.21	18.3	1.352	7.485	4.612	1.626	2.535	0.3965	0.8828	0.5118	0.6439	0.3796	0.4226	0.5372	1.198	8.707	3.637	0.2661	1.521	0.8771
FBgn0032800	FBtr0081248	CG10137	protein_coding	protein_coding	GH24474p [Source:UniProtKB/TrEMBL;Acc:Q9VIU5]	0.5491		GO:0016595; GO:0016596; GO:0016594		3227	0.002362	0.1124	2L	19526686	19532985	6300	+	TRUE	-1.084	28.82	20.48	9.552	8.354	22.89	57.06	36.22	29.01	45.26	17.91	31.71	25.93	8.788	9.357	10.76	1.036	0.7491	0.3412	0.2954	0.8318	2.134	1.343	1.091	1.695	0.6412	1.168	0.9852	0.3307	0.3634	0.3913
FBgn0031549	FBtr0301590	Spindly	protein_coding	protein_coding	Spindly [Source:FlyBase;Acc:FBgn0031549]	0.4774	GO:0030071; GO:0007094; GO:0034501	GO:0008157; GO:0051010	GO:0000776; GO:0005874	2543	0.002443	0.1148	2L	3527387	3530317	2931	-	TRUE	-0.5975	381.4	389.1	230.3	244.7	346.1	366.5	363.1	297.6	256.5	199.6	317.1	368.3	263	191.8	215.2	17.4	18.06	10.44	10.98	15.96	17.39	17.09	14.2	12.19	9.066	14.82	17.76	12.56	9.455	9.931
FBgn0052549	FBtr0074570; FBtr0074571; FBtr0074574; FBtr0074575; FBtr0340421; FBtr0340422	CG32549	protein_coding	protein_coding	Uncharacterized protein, isoform G [Source:UniProtKB/TrEMBL;Acc:Q9VWV5]	0.522	GO:0006139	GO:0046872; GO:0008253	GO:0005829	2622	0.002444	0.1148	X	18390498	18410144	19647	-	TRUE	0.9403	58.6	56.62	85.97	138.4	91.57	84.5	101.8	595.2	481.4	424.8	62.08	67.11	139.9	99.18	153	2.593	2.549	3.779	6.024	4.095	3.889	4.645	27.55	22.19	18.71	2.813	3.138	6.481	4.741	6.846
FBgn0085421	FBtr0112636; FBtr0329849; FBtr0329850; FBtr0329851	Epac	protein_coding	protein_coding	Exchange protein directly activated by cAMP ortholog (H. sapiens) [Source:FlyBase;Acc:FBgn0085421]	0.5228	GO:0007264; GO:0007165; GO:0035556; GO:0032487; GO:0001932	GO:0005085; GO:0017034; GO:0017132; GO:0008603	GO:0005622; GO:0005575; GO:0005952	4586	0.002452	0.1148	2R	6759715	6798941	39227	-	TRUE	-1.109	11.53	7.228	6.368	4.774	26.93	26.34	51.88	29.01	28.8	5.117	14.84	19.06	4.732	2.807	3.844	0.2916	0.186	0.1601	0.1188	0.6886	0.6931	1.354	0.7676	0.7589	0.1289	0.3847	0.5097	0.1253	0.07672	0.09834
FBgn0020637	FBtr0077059	Lcp65Ag2	protein_coding	protein_coding	Lcp65Ag2 [Source:FlyBase;Acc:FBgn0020637]	0.4862	GO:0040003; GO:0008363	GO:0005214; GO:0008010; GO:0042302	GO:0031012; GO:0005576; GO:0005615	543	0.002477	0.1154	3L	6132990	6133593	604	-	TRUE	-1.36	58.6	49.39	21.23	16.71	156.2	141.6	102.8	38.68	34.29	20.47	47.23	22.88	12.17	6.55	8.456	12.52	10.74	4.506	3.511	33.73	31.46	22.65	8.643	7.631	4.355	10.34	5.166	2.721	1.512	1.827
FBgn0035346	FBtr0072921; FBtr0072922; FBtr0072923; FBtr0344219	CG1146	protein_coding	protein_coding	CG1146, isoform A [Source:UniProtKB/TrEMBL;Acc:Q9W009]	0.5022			GO:0016021	1836	0.002532	0.1173	3L	2488804	2492613	3810	+	TRUE	0.594	163.3	140.9	228.2	186.2	157.6	163.5	184	279.3	279.8	291.7	155.2	144.9	203.5	247	240.6	10.32	9.061	14.33	11.57	10.06	10.75	11.99	18.46	18.41	18.35	10.04	9.676	13.46	16.86	15.38
FBgn0026679	FBtr0071234	IntS4	protein_coding	protein_coding	Integrator 4 [Source:FlyBase;Acc:FBgn0026679]	0.5594	GO:0022008; GO:0034472; GO:0016180	GO:0005488; GO:0003674	GO:0032039	3466	0.002559	0.118	X	8555239	8558781	3543	-	TRUE	-0.3671	637.9	667.4	517.9	549	611.4	588.2	614.7	462	416.9	326.2	729.4	685.6	564.5	556.7	518.9	21.35	22.73	17.22	18.07	20.68	20.48	21.22	16.17	14.54	10.87	25.01	24.25	19.78	20.13	17.57
FBgn0031735	FBtr0079136	CG11029	protein_coding	protein_coding	MIP29934p [Source:UniProtKB/TrEMBL;Acc:Q9VMM8]	0.5224	GO:0006629	GO:0004622; GO:0016298; GO:0016788		1805	0.002576	0.1181	2L	5746157	5747961	1805	+	TRUE	-0.7322	310.3	278.3	169.8	161.1	254.5	307.3	377.8	83.8	90.52	166.3	130.9	157.9	82.47	85.15	83.79	19.94	18.2	10.84	10.18	16.53	20.54	25.05	5.634	6.06	10.64	8.618	10.72	5.549	5.913	5.447
FBgn0035262	FBtr0072800	CG18171	protein_coding	protein_coding	MIP04866p [Source:UniProtKB/TrEMBL;Acc:Q9W099]	0.5083	GO:0008150	GO:0003674	GO:0005575	2538	0.002607	0.1187	3L	1720616	1723153	2538	-	TRUE	1.153	6.724	7.228	21.23	11.93	1.347	6.584	5.873	10.74	17.83	15.35	6.073	3.05	20.28	18.71	19.22	0.3074	0.3362	0.964	0.5365	0.06221	0.3131	0.2769	0.5137	0.8489	0.6988	0.2843	0.1474	0.9704	0.9242	0.8885
FBgn0025879	FBtr0082245	Timp	protein_coding	protein_coding	Tissue inhibitor of metalloproteases [Source:FlyBase;Acc:FBgn0025879]	0.4752	GO:0007155; GO:0042331; GO:0035202; GO:0007472; GO:0048526; GO:0071711; GO:0007426; GO:0060232; GO:0007419; GO:0051045; GO:0010033	GO:0005515; GO:0008191; GO:0046872; GO:0008237; GO:0002020	GO:0005576; GO:0030425; GO:0005615; GO:0005578	1591	0.002615	0.1187	3R	10203875	10213007	9133	-	TRUE	0.8014	55.72	53	60.5	48.93	65.98	89.99	83.2	113.9	111.1	147.1	56.68	61.77	108.2	101.1	116.8	4.063	3.932	4.383	3.509	4.863	6.826	6.257	8.686	8.438	10.68	4.233	4.76	8.256	7.961	8.617
FBgn0030658	FBtr0074046	CG7872	protein_coding	protein_coding	DnaJ homolog subfamily C member 25 homolog [Source:UniProtKB/Swiss-Prot;Acc:Q9VXT2]	0.5517	GO:0008150	GO:0003674	GO:0012505; GO:0016021	1653	0.002717	0.1224	X	15578205	15579857	1653	+	TRUE	0.4074	325.7	316.8	331.1	390.3	294.9	302.9	254.5	382.5	469.1	475.9	296.2	298.9	414.4	363	412.8	22.86	22.62	23.09	26.94	20.92	22.11	18.42	28.08	34.29	33.26	21.3	22.17	30.44	27.53	29.3
FBgn0027885	FBtr0081001	Aac11	protein_coding	protein_coding	Aac11 [Source:FlyBase;Acc:FBgn0027885]	0.4524	GO:0022008; GO:0043066; GO:0019233; GO:0006915	GO:0005488; GO:0005515	GO:0005634	2458	0.002725	0.1224	2L	17474912	17477888	2977	-	TRUE	-0.3222	1774	1633	1320	1247	1732	1924	1898	1312	1374	1265	1597	1646	1343	1280	1261	83.74	78.44	61.91	57.89	82.61	94.45	92.39	64.76	67.56	59.46	77.22	82.09	66.33	65.27	60.18
FBgn0004643	FBtr0070441	Zw10	protein_coding	protein_coding	Zeste-white 10 [Source:FlyBase;Acc:FBgn0004643]	0.5376	GO:0007059; GO:0022008; GO:0000278; GO:0007030; GO:0007112; GO:0007094; GO:0048193; GO:0000070; GO:0007060; GO:0036090; GO:0007107; GO:0007067		GO:0005737; GO:0005634; GO:0005783; GO:0005795; GO:0000776; GO:0000940; GO:0036063; GO:0051233; GO:0005828; GO:0070939; GO:0000775	2567	0.002741	0.1225	X	2604197	2606824	2628	+	TRUE	-0.3821	1020	976.9	737.6	928.5	1034	1150	967.1	1013	955.9	849.5	1132	1093	905.9	768.2	879.4	46.11	44.92	33.12	41.27	47.24	54.07	45.08	47.89	45	38.23	52.38	52.2	42.85	37.51	40.2
FBgn0040396	FBtr0070508; FBtr0343600	CG3939	protein_coding	protein_coding	CG3939, isoform A [Source:UniProtKB/TrEMBL;Acc:Q9U1K7]	0.4858		GO:0047134	GO:0005829	839	0.002803	0.1247	X	3175018	3176223	1206	+	TRUE	-0.601	553.3	568.6	437.3	423.7	705.6	591.5	632.3	444.8	495.1	509.2	614.7	548.3	310.3	431.4	402	76.51	79.99	60.07	57.62	98.62	85.08	90.18	64.33	71.31	70.11	87.07	80.13	44.91	64.44	56.23
FBgn0039805	FBtr0085710	Cpr100A	protein_coding	protein_coding	Cuticular protein 100A [Source:FlyBase;Acc:FBgn0039805]	0.4884	GO:0040003	GO:0005214; GO:0008010; GO:0042302	GO:0031012; GO:0005615	1378	0.002873	0.1272	3R	30867521	30869184	1664	+	TRUE	-1.509	30.74	34.93	9.552	17.9	20.2	44.99	57.75	91.32	97.38	198.3	76.92	34.32	12.84	21.52	9.993	2.588	2.992	0.799	1.482	1.719	3.94	5.015	8.042	8.539	16.62	6.634	3.054	1.132	1.958	0.8509
FBgn0035959	FBtr0076542; FBtr0331549; FBtr0345351	CG4911	protein_coding	protein_coding	CG4911, isoform A [Source:UniProtKB/TrEMBL;Acc:Q9VST7]	0.4308	GO:0016567; GO:0031146	GO:0005515; GO:0004842	GO:0019005	3138	0.002958	0.1286	3L	9067195	9072731	5537	-	TRUE	0.3914	430.4	495.1	496.7	404.6	474	452.1	576.5	480.3	426.5	450.3	363.7	372.9	490.1	511.8	453.5	15.91	18.62	18.24	14.71	17.71	17.39	21.98	18.57	16.43	16.58	13.77	14.57	18.97	20.44	16.96
FBgn0259139	FBtr0089917; FBtr0089918; FBtr0089919	glo	protein_coding	protein_coding	glorund [Source:FlyBase;Acc:FBgn0259139]	0.5014	GO:0048477; GO:0042060; GO:0046427; GO:0006417; GO:0051276; GO:0045451; GO:0060810; GO:0007311; GO:0019233	GO:0005515; GO:0003729; GO:0000166; GO:0003676	GO:0043234	2102	0.002961	0.1286	3R	11815206	11819339	4134	-	TRUE	-0.4117	2536	2522	2037	2254	2261	2163	2053	1566	1650	1448	2910	3005	2400	2282	1978	140	141.7	111.7	122.4	126.1	124.2	116.8	90.43	94.85	79.59	164.5	175.3	138.6	136.1	110.4
FBgn0051869	FBtr0080189; FBtr0290245; FBtr0290246	CG31869	protein_coding	protein_coding	Uncharacterized protein, isoform A [Source:UniProtKB/TrEMBL;Acc:Q9VKQ0]	0.4959		GO:0005515	GO:0016021	3766	0.002962	0.1286	2L	10772038	10801109	29072	-	TRUE	0.5748	195	160.2	256.8	211.2	117.2	89.99	112.6	185.9	186.5	241.8	139	166.2	226.5	212.4	252.9	6.007	5.022	7.861	6.4	3.648	2.884	3.576	5.989	5.985	7.417	4.386	5.413	7.302	7.069	7.88
FBgn0033457	FBtr0088375	Ntmt	protein_coding	protein_coding	N-terminal methyltransferase [Source:FlyBase;Acc:FBgn0033457]	0.5033	GO:0018016; GO:0035568; GO:0016571; GO:0006480	GO:0042054; GO:0071885; GO:0008168	GO:0005634; GO:0005737	1053	0.00297	0.1286	2R	9865632	9866684	1053	+	TRUE	-0.4377	359.3	324	304.6	297.2	398.6	428	385.7	305.1	336	319.8	394.7	335.5	263.6	276	263.7	39.58	36.33	33.34	32.2	44.39	49.05	43.82	35.16	38.56	35.09	44.55	39.07	30.4	32.86	29.38
FBgn0001091	FBtr0088903; FBtr0100479	Gapdh1	protein_coding	protein_coding	Glyceraldehyde 3 phosphate dehydrogenase 1 [Source:FlyBase;Acc:FBgn0001091]	0.5414	GO:0055114; GO:0007520; GO:0007525; GO:0006096; GO:0006006	GO:0051287; GO:0050661; GO:0004365; GO:0016620	GO:0005737; GO:0005811; GO:0030018; GO:0031430	1405	0.00298	0.1286	2R	7791901	7793380	1480	-	TRUE	-0.4634	3893	5075	3731	5726	3136	3011	3318	3976	4064	3686	4539	3676	2811	3042	3079	321.5	426.4	306	465	261.7	258.7	282.6	343.4	349.5	303	383.9	320.8	242.9	271.4	257.1
FBgn0037099	FBtr0078380	CG7173	protein_coding	protein_coding	CG7173 [Source:UniProtKB/TrEMBL;Acc:Q9VP16]	0.49		GO:0005515		2439	0.002992	0.1286	3L	21555373	21558226	2854	-	TRUE	-1.051	19.21	16.86	3.184	9.548	2.693	9.877	12.72	8.595	0	1.279	16.19	19.06	5.408	3.743	4.612	0.9139	0.8162	0.1505	0.4467	0.1295	0.4887	0.6242	0.4276	0	0.06059	0.789	0.9584	0.2693	0.1923	0.2219
FBgn0025571	FBtr0083456; FBtr0331706; FBtr0331707	SF1	protein_coding	protein_coding	Splicing factor 1 [Source:FlyBase;Acc:FBgn0025571]	0.5592	GO:0002121; GO:0007476; GO:0022008; GO:0000398	GO:0003723; GO:0008270; GO:0003676; GO:0045131	GO:0005634; GO:0071011; GO:0005681	2342	0.003011	0.1286	3R	17540421	17545148	4728	+	TRUE	-0.3667	758.9	708.3	540.2	611.1	616.7	689.2	639.2	527.5	521.2	505.4	816.4	817.5	636.8	669.9	588.1	37.59	35.7	26.59	29.77	30.88	35.51	32.66	27.33	26.89	24.93	41.43	42.8	33.02	35.86	29.46
FBgn0035073	FBtr0072423	CG16896	protein_coding	protein_coding	LD44910p [Source:UniProtKB/TrEMBL;Acc:Q9W0Z4]	0.4868	GO:0043087	GO:0005515; GO:0005096	GO:0005813	3322	0.003021	0.1286	2R	24871407	24874912	3506	-	TRUE	-0.4256	543.7	466.2	400.1	364	519.8	533.3	512.9	301.9	307.2	280.2	518.9	547.5	438.7	384.6	360.5	18.99	16.57	13.88	12.5	18.35	19.38	18.47	11.03	11.18	9.743	18.56	20.21	16.04	14.51	12.73
FBgn0086348	FBtr0076623	se	protein_coding	protein_coding	sepia [Source:FlyBase;Acc:FBgn0086348]	0.5321	GO:0006749; GO:0006726; GO:0006728; GO:0008152	GO:0005515; GO:0042803; GO:0004364; GO:0016782; GO:0045174; GO:0004734	GO:0005737	825	0.003054	0.1292	3L	8520552	8521489	938	+	TRUE	-1.206	41.31	36.14	12.74	5.967	33.66	47.19	42.09	10.74	12.34	17.91	25.64	33.55	12.17	5.614	7.687	5.809	5.171	1.779	0.8253	4.785	6.903	6.104	1.58	1.808	2.508	3.693	4.987	1.791	0.853	1.093
FBgn0262972	FBtr0306728; FBtr0306729; FBtr0345159	CR43283	long_noncoding	lincRNA		0.3721				5521	0.003064	0.1292	3R	11247631	11256123	8493	-	TRUE	-3.514	102.8	74.69	439.4	52.51	28.28	366.5	70.48	10400	10590	126.7	132.9	1644	125.1	33.68	47.66	2.16	1.597	9.173	1.085	0.6006	8.012	1.527	228.6	231.9	2.65	2.861	36.51	2.751	0.7648	1.013
FBgn0031491	FBtr0077670	alpha4GT1	protein_coding	protein_coding	alpha4GT1 [Source:FlyBase;Acc:FBgn0031491]	0.4743	GO:0043066; GO:0045747; GO:0009247; GO:0006688; GO:0006664	GO:0035248; GO:0008376	GO:0016021	1714	0.003085	0.1295	2L	3021309	3023141	1833	-	TRUE	0.4133	240.2	240.9	264.3	270.9	308.4	273.3	246.7	375	333.3	336.5	242.9	248.6	353.6	304.1	330.5	16.26	16.59	17.77	18.03	21.1	19.24	17.22	26.55	23.5	22.68	16.84	17.78	25.05	22.24	22.63
FBgn0038339	FBtr0113239; FBtr0113240; FBtr0334631	CG6118	protein_coding	protein_coding	CG6118, isoform C [Source:UniProtKB/TrEMBL;Acc:A8JR16]	0.5116	GO:0007052; GO:0006357	GO:0005515	GO:0005634	4348	0.003115	0.1302	3R	15421108	15434738	13631	-	TRUE	-0.8441	96.06	83.12	61.56	57.29	220.8	198.6	153.7	103.1	98.75	85.72	92.44	102.2	57.46	49.59	45.35	2.563	2.257	1.632	1.503	5.956	5.513	4.229	2.878	2.744	2.277	2.527	2.882	1.605	1.43	1.224
FBgn0026206	FBtr0071303; FBtr0333473; FBtr0333474; FBtr0333475; FBtr0340341	mei-P26	protein_coding	protein_coding	meiotic P26 [Source:FlyBase;Acc:FBgn0026206]	0.4324	GO:0016567; GO:0007126; GO:0007276; GO:0007281	GO:0005515; GO:0004842; GO:0008270	GO:0005737; GO:0005622	12940	0.003142	0.1307	X	9163255	9189309	26055	+	TRUE	0.4774	600.4	643.3	989.2	605.1	729.9	868	918.1	1240	1164	1116	510.1	555.2	643.6	779.4	808.7	5.383	5.868	8.811	5.335	6.614	8.096	8.49	11.63	10.87	9.959	4.685	5.261	6.04	7.55	7.333
FBgn0261262	FBtr0304685; FBtr0304686; FBtr0304687; FBtr0304688	CG42613	protein_coding	protein_coding	Uncharacterized protein, isoform E [Source:UniProtKB/TrEMBL;Acc:A0A0B4K760]	0.4869	GO:0008150; GO:0030431	GO:0005515; GO:0003674	GO:0005575; GO:0016021	5517	0.003178	0.1308	3R	18929196	18978088	48893	+	TRUE	-1.974	1.921	8.432	21.23	3.58	0	24.14	2.936	283.6	271.6	7.676	16.19	65.58	5.408	0.9357	7.687	0.0404	0.1804	0.4435	0.07405	0	0.5281	0.06369	6.239	5.948	0.1607	0.3488	1.458	0.119	0.02126	0.1635
FBgn0025390	FBtr0070284; FBtr0303587; FBtr0343517	Mur2B	protein_coding	protein_coding	Mucin related 2B [Source:FlyBase;Acc:FBgn0025390]	0.5115	GO:0006030	GO:0005201; GO:0008061	GO:0031012; GO:0042600; GO:0005576	6094	0.003179	0.1308	X	1523554	1668788	145235	-	TRUE	0.4515	243	277.1	453.2	359.2	216.8	271.1	300.5	312.6	263.3	383.8	271.2	269.2	356.3	342.5	417.4	4.627	5.367	8.572	6.726	4.172	5.368	5.9	6.225	5.222	7.275	5.289	5.416	7.099	7.044	8.037
FBgn0032881	FBtr0081460; FBtr0335148	CG9319	protein_coding	protein_coding	CG9319, isoform A [Source:UniProtKB/TrEMBL;Acc:Q9VIK0]	0.524	GO:0001561	GO:0008111; GO:0003824	GO:0005777	1298	0.00321	0.1308	2L	20750934	20752341	1408	-	TRUE	-0.6979	158.5	172.3	94.46	115.8	153.5	171.2	148.8	93.47	93.26	99.79	176.8	145.7	101.4	98.25	89.94	14.17	15.67	8.388	10.18	13.87	15.92	13.71	8.738	8.683	8.881	16.19	13.76	9.487	9.488	8.13
FBgn0034725	FBtr0071823; FBtr0339533	CG6044	protein_coding	protein_coding	CG6044, isoform A [Source:UniProtKB/TrEMBL;Acc:Q9W257]	0.4906		GO:0005515		1568	0.003219	0.1308	2R	22404177	22408540	4364	+	TRUE	-0.5244	239.2	274.7	173	176.6	255.9	246.9	232	203.1	262	190.6	283.4	249.4	202.1	165.6	180.6	17.7	20.68	12.72	12.85	19.13	19	17.7	15.71	20.19	14.04	21.48	19.5	15.65	13.24	13.52
FBgn0000565	FBtr0075552; FBtr0075553; FBtr0075554; FBtr0303531; FBtr0330176; FBtr0330177	Eip71CD	protein_coding	protein_coding	Ecdysone-induced protein 28/29kD [Source:FlyBase;Acc:FBgn0000565]	0.4886	GO:0006979; GO:0030091; GO:0055114; GO:0034599; GO:0048102; GO:0035071; GO:0048812; GO:0008340; GO:0000096	GO:0008113; GO:0016671		1001	0.003236	0.1308	3L	15511052	15513202	2151	+	TRUE	0.5145	425.6	438.5	485	409.4	351.5	357.8	375.9	210.6	229	298.1	281.4	330.2	386	443.5	488.9	49.32	51.71	55.85	46.66	41.17	43.13	44.93	25.53	27.65	34.4	33.4	40.45	46.83	55.54	57.31
FBgn0260006	FBtr0100009	drd	protein_coding	protein_coding	drop dead [Source:FlyBase;Acc:FBgn0260006]	0.5128	GO:0048477; GO:0040003; GO:0009651; GO:0007586; GO:0030421; GO:0022600	GO:0016747	GO:0016021	3280	0.003242	0.1308	X	15125753	15137311	11559	+	TRUE	0.986	24.98	31.32	59.44	42.97	9.426	20.85	24.47	95.62	80.92	124.1	12.82	12.2	33.12	31.81	31.52	0.8834	1.127	2.089	1.495	0.337	0.7672	0.8927	3.538	2.981	4.371	0.4645	0.4561	1.226	1.216	1.127
FBgn0038629	FBtr0083639; FBtr0114497; FBtr0305957	CG14304	protein_coding	protein_coding	Uncharacterized protein, isoform A [Source:UniProtKB/TrEMBL;Acc:Q9VE59]	0.5065	GO:0006030	GO:0008061	GO:0005576	3592	0.003275	0.1308	3R	18592801	18621327	28527	-	TRUE	1.099	10.57	3.614	14.86	11.93	10.77	14.27	18.6	29.01	27.43	69.09	6.747	11.44	29.74	28.07	26.14	0.3413	0.1188	0.4768	0.3791	0.3517	0.4793	0.6195	0.98	0.9228	2.222	0.2232	0.3905	1.006	0.9795	0.8538
FBgn0263047	FBtr0306948	CG43342	protein_coding	protein_coding		0.4572	GO:0008150	GO:0047952; GO:0036439; GO:0003674; GO:0003677; GO:0052591; GO:0004367	GO:0005575; GO:0005634	748	0.003275	0.1308	3R	22381340	22382147	808	+	TRUE	0.74	56.68	73.48	127.4	111	41.74	49.38	52.86	116	111.1	127.9	62.08	67.11	117.6	108.5	112.2	8.791	11.6	19.63	16.93	6.544	7.967	8.455	18.82	17.95	19.76	9.862	11	19.1	18.19	17.61
FBgn0031902	FBtr0303251; FBtr0334800	Wnt6	protein_coding	protein_coding	Wnt oncogene analog 6 [Source:FlyBase;Acc:FBgn0031902]	0.5081	GO:0045893; GO:0000122; GO:0016055; GO:0044719; GO:0060070; GO:0009952; GO:0009798; GO:0030182; GO:0045165; GO:0007275	GO:0005102; GO:0001664; GO:0005109	GO:0005886; GO:0005576; GO:0005615; GO:0005578	2846	0.003276	0.1308	2L	7333714	7352542	18829	+	TRUE	-0.3514	433.2	320.4	340.7	335.4	329.9	328.1	339.7	304.1	299	254.6	403.5	407.2	314.3	319.1	314.4	17.66	13.29	13.8	13.45	13.59	13.91	14.28	12.96	12.7	10.33	16.85	17.54	13.41	14.05	12.96
FBgn0259209	FBtr0299696; FBtr0299697; FBtr0343338; FBtr0344996	Mlp60A	protein_coding	protein_coding	Muscle LIM protein at 60A [Source:FlyBase;Acc:FBgn0259209]	0.4969	GO:0030154; GO:0007517; GO:0060537; GO:0016202	GO:0008270	GO:0005634; GO:0030018; GO:0005737; GO:0015629	1409	0.003303	0.1313	2R	24074602	24078223	3622	+	TRUE	-1.787	101.8	221.6	47.76	286.4	41.74	50.48	122.4	153.6	128.9	87	402.8	109	87.88	55.21	63.8	8.384	18.57	3.907	23.2	3.474	4.324	10.39	13.23	11.06	7.132	33.97	9.49	7.574	4.911	5.313
FBgn0030457	FBtr0073727; FBtr0340298; FBtr0340299	CG12096	protein_coding	protein_coding	26S proteasome non-ATPase regulatory subunit 5 [Source:UniProtKB/Swiss-Prot;Acc:Q9VYG1]	0.4785	GO:0006974; GO:0070682; GO:0043248	GO:0005488; GO:0044183	GO:0008540	2285	0.003321	0.1314	X	13159604	13162854	3251	+	TRUE	-0.3344	630.2	684.2	490.3	492.9	665.2	681.5	589.2	469.5	464.9	477.2	598.5	630.7	474.6	488.4	493.5	31.99	35.35	24.73	24.61	34.14	35.99	30.86	24.93	24.59	24.12	31.13	33.84	25.22	26.79	25.34
FBgn0034497	FBtr0086303; FBtr0342679; FBtr0342680	CG9090	protein_coding	protein_coding	CG9090, isoform A [Source:UniProtKB/TrEMBL;Acc:Q7JUS9]	0.5724	GO:0006839; GO:0006817	GO:0022857; GO:0015114	GO:0031966; GO:0005740; GO:0016021	1330	0.003351	0.132	2R	20279066	20281127	2062	-	TRUE	-1.975	24.02	289.1	19.1	520.4	16.16	13.17	116.5	68.76	107	61.41	185.6	39.65	22.98	29.01	17.68	2.095	25.66	1.656	44.64	1.425	1.195	10.48	6.273	9.72	5.334	16.58	3.656	2.099	2.734	1.56
FBgn0038470	FBtr0305129; FBtr0339156; FBtr0339157	CG18213	protein_coding	protein_coding	Uncharacterized protein, isoform B [Source:UniProtKB/TrEMBL;Acc:Q9VEP2]	0.3773	GO:0019233			2993	0.003388	0.1326	3R	17036394	17040203	3810	-	TRUE	0.4485	227.7	296.3	391.6	375.9	247.8	261.2	257.4	535	552.7	409.4	244.3	261.6	390.1	323.7	328.2	8.825	11.69	15.08	14.33	9.707	10.53	10.29	21.69	22.32	15.8	9.698	10.72	15.83	13.56	12.87
FBgn0004507	FBtr0077828; FBtr0100485	GlyP	protein_coding	protein_coding	Glycogen phosphorylase [Source:FlyBase;Acc:FBgn0004507]	0.5446	GO:0008340; GO:0050829; GO:0045824; GO:0005980; GO:0060361; GO:0045819; GO:0005975	GO:0042803; GO:0030170; GO:0004645; GO:0008184	GO:0043234; GO:0005737	3018	0.003414	0.1326	2L	2130813	2137296	6484	+	TRUE	-0.4357	1405	1706	1056	1876	1957	2152	1819	2111	2011	965.9	1692	1555	1054	1249	1291	54.02	66.72	40.33	70.93	76.02	86.05	72.1	84.88	80.51	36.97	66.61	63.17	42.41	51.88	50.18
FBgn0259938	FBtr0082246; FBtr0305151; FBtr0305152	cwo	protein_coding	protein_coding	clockwork orange [Source:FlyBase;Acc:FBgn0259938]	0.4674	GO:0048813; GO:0006355; GO:0042752; GO:0000122; GO:0032922; GO:0006351; GO:0007422	GO:0046983; GO:0003700; GO:0003677	GO:0005634	4744	0.003418	0.1326	3R	10388258	10400752	12495	+	TRUE	0.338	494.7	537.3	601.8	523.9	492.9	610.2	649	607	617.2	660.2	464.2	463.7	581.4	571.7	611.1	12.1	13.37	14.62	12.6	12.18	15.52	16.37	15.53	15.72	16.07	11.63	11.98	14.88	15.11	15.12
FBgn0264821	FBtr0334490; FBtr0344970	CR44029	long_noncoding	lincRNA		0.3222				3656	0.003425	0.1326	4	879374	884752	5379	+	TRUE	0.9344	118.2	142.1	226.1	105	154.9	174.5	268.2	213.8	200.2	258.4	94.46	88.46	128.4	206.8	209.9	3.749	4.589	7.127	3.278	4.967	5.76	8.777	7.096	6.618	8.166	3.071	2.967	4.266	7.09	6.735
FBgn0010039	FBtr0082570	GstD3	protein_coding	protein_coding	Glutathione S transferase D3 [Source:FlyBase;Acc:FBgn0010039]	0.4638	GO:0008150; GO:0006749	GO:0005515; GO:0004364; GO:0004602	GO:0005737	746	0.003442	0.1327	3R	12373068	12373813	746	+	TRUE	-0.3681	681.1	764.9	744	634.9	822.8	657.3	720.4	890.7	946.3	1105	736.8	688.6	561.8	507.1	581.9	105.9	121	115	97.11	129.3	106.3	115.5	144.9	153.3	171.2	117.4	113.2	91.45	85.21	91.53
FBgn0086674	FBtr0073803; FBtr0113443; FBtr0310432; FBtr0310433; FBtr0330399; FBtr0333723	Tango13	protein_coding	protein_coding	Transport and Golgi organization 13 [Source:FlyBase;Acc:FBgn0086674]	0.4794	GO:0006478; GO:0009306	GO:0008476	GO:0005794; GO:0016021; GO:0000139	4018	0.003472	0.1332	X	13563823	13593224	29402	+	TRUE	0.3277	599.4	611.9	685.6	603.9	534.6	597	612.7	602.7	552.7	775.3	558.7	584.1	733.5	687.7	734.1	17.31	17.98	19.67	17.15	15.6	17.93	18.25	18.2	16.62	22.29	16.52	17.83	22.17	21.45	21.44
FBgn0015247	FBtr0087296; FBtr0087297	Diap2	protein_coding	protein_coding	Death-associated inhibitor of apoptosis 2 [Source:FlyBase;Acc:FBgn0015247]	0.5232	GO:0043066; GO:0050829; GO:0007423; GO:0016567; GO:0042787; GO:0043154; GO:0070936; GO:0006964; GO:0061057; GO:0033160; GO:0043281; GO:0070534; GO:0090307; GO:0045087; GO:1990001; GO:0009966	GO:0005515; GO:0004842; GO:0008270; GO:0031625; GO:0016874; GO:0089720; GO:0043027; GO:0061630	GO:0048471; GO:0005634; GO:0005876	2052	0.003495	0.1332	2R	15932170	15934825	2656	-	TRUE	-0.3327	682.1	648.1	420.3	512	925.1	895.5	820.3	689.8	689.9	523.3	672	683.3	521.9	524	562.7	38.56	37.28	23.61	28.47	52.86	52.66	47.83	40.79	40.63	29.46	38.92	40.83	30.88	32.01	32.18
FBgn0029906	FBtr0070970	xit	protein_coding	protein_coding	xiantuan [Source:FlyBase;Acc:FBgn0029906]	0.5622	GO:0007377; GO:0006487; GO:0006486; GO:0003384; GO:0006490	GO:0042283; GO:0042281; GO:0016758	GO:0005783; GO:0005789; GO:0016021	1640	0.003501	0.1332	X	6821016	6822840	1825	+	TRUE	-0.733	295.9	249.4	110.4	124.1	321.8	328.1	323	157.9	141.3	144.6	300.3	271.5	164.9	130.1	211.4	20.93	17.95	7.758	8.635	23.01	24.15	23.57	11.69	10.41	10.18	21.76	20.3	12.21	9.941	15.12
FBgn0267164	FBtr0346283	CR45604	long_noncoding	lincRNA		0.481				5913	0.003596	0.1357	X	11089231	11095143	5913	-	TRUE	0.3216	2599	2443	2882	3076	2744	2851	2706	3363	3326	3575	2264	2244	2909	2699	2845	50.98	48.77	56.17	59.35	54.42	58.19	54.77	69.01	67.97	69.83	45.51	46.54	59.74	57.22	56.46
FBgn0053158	FBtr0075390	CG33158	protein_coding	protein_coding		0.5006	GO:0006414; GO:0042256	GO:0005525; GO:0003924; GO:0003746	GO:0005850; GO:0005829	3436	0.003611	0.1357	3L	16419597	16496560	76964	+	TRUE	0.3741	529.3	603.5	790.7	750.7	591.2	537.7	622.5	944.4	969.6	790.7	538.4	618.5	746.3	784.1	722.6	17.87	20.73	26.52	24.93	20.17	18.89	21.68	33.35	34.1	26.58	18.62	22.07	26.38	28.6	24.68
FBgn0260722	FBtr0301176; FBtr0301248; FBtr0301249; FBtr0301250	CR42549	long_noncoding	lincRNA		0.3888				1784	0.003631	0.1357	3R	9548104	9551806	3703	-	TRUE	0.4025	997.1	1006	1098	1032	888.8	1097	996.4	1104	995.7	1116	844.8	1021	1175	1281	1245	64.84	66.55	70.97	66.03	58.41	74.24	66.83	75.12	67.45	72.24	56.27	70.18	79.98	90	81.91
FBgn0036824	FBtr0075076	CG3902	protein_coding	protein_coding	CG3902 [Source:UniProtKB/TrEMBL;Acc:Q9VVU1]	0.5388	GO:0055114; GO:0055088; GO:0033539; GO:0008152	GO:0050660; GO:0016937; GO:0052890; GO:0000062; GO:0003995; GO:0009055; GO:0016627	GO:0005739; GO:0005829	1585	0.003636	0.1357	3L	18893120	18898293	5174	-	TRUE	-0.3412	2859	3086	1962	2589	3045	3226	3074	2069	2094	2099	2442	2233	1854	1760	1915	209.3	229.8	142.7	186.3	225.2	245.7	232.1	158.4	159.7	153	183.1	172.7	142.1	139.2	141.8
FBgn0026737	FBtr0083113; FBtr0112926	CG6171	protein_coding	protein_coding	Aprataxin and PNK-like factor [Source:UniProtKB/Swiss-Prot;Acc:A8JR14]	0.46	GO:0006302; GO:0000012; GO:0090305; GO:0000737	GO:0003906; GO:0008408; GO:0004520; GO:0046872	GO:0005634	974	0.003652	0.1357	3R	15362796	15363857	1062	-	TRUE	0.4224	382.3	374.6	503.1	454.7	521.1	474.1	476.7	590.9	613.1	655	327.9	397.3	467.8	499.7	495.8	45.54	45.4	59.53	53.27	62.74	58.74	58.56	73.62	76.06	77.69	40.01	50.02	58.32	64.3	59.73
FBgn0267376	FBtr0082291; FBtr0082292; FBtr0082294; FBtr0082295; FBtr0273345; FBtr0273346; FBtr0273347; FBtr0306641	SelR	protein_coding	protein_coding	Selenoprotein R [Source:FlyBase;Acc:FBgn0267376]	0.4767	GO:0006979; GO:0030091; GO:0055114; GO:0007411; GO:0030041; GO:0007015; GO:0008407; GO:0007526; GO:0018206	GO:0033743; GO:0016671; GO:0008270; GO:0070191	GO:0005829; GO:0005654; GO:0005856	1536	0.003666	0.1357	3R	10863355	10868642	5288	-	TRUE	0.3867	440.9	462.6	525.4	568.1	379.7	434.6	436.6	524.3	440.2	538.6	402.8	417.1	543.5	490.3	579.6	33.3	35.55	39.42	42.2	28.99	34.14	34.01	41.42	34.64	40.51	31.17	33.3	42.97	40.01	44.28
FBgn0010247	FBtr0113885	Parp	protein_coding	protein_coding	Poly-(ADP-ribose) polymerase [Source:FlyBase;Acc:FBgn0010247]	0.3448	GO:0006355; GO:0007552; GO:0048812; GO:0006471; GO:0009303; GO:0051276; GO:0045087; GO:0006963; GO:0035080; GO:0043484; GO:0051457; GO:0030576; GO:0007000; GO:0035079; GO:0051103; GO:1900182; GO:0008069; GO:0016569; GO:0006273	GO:0008270; GO:0003677; GO:0051287; GO:0042393; GO:0003950; GO:0003910	GO:0005634; GO:0005694; GO:0005700; GO:0005730; GO:0005703; GO:0035363; GO:0015030; GO:0005719; GO:0005737	3112	0.003691	0.1357	3R	3461351	3587054	125704	-	TRUE	-0.372	1504	1524	1163	1003	1834	1791	2148	1032	997.1	968.5	1248	1271	909.9	931	1072	56.08	57.8	43.08	36.76	69.11	69.45	82.57	40.26	38.72	35.95	47.64	50.09	35.51	37.5	40.4
FBgn0004780	FBtr0081690	Ccp84Ad	protein_coding	protein_coding	Ccp84Ad [Source:FlyBase;Acc:FBgn0004780]	0.6054	GO:0032504; GO:0040003	GO:0005214; GO:0008010; GO:0042302	GO:0005615; GO:0031012	735	0.003692	0.1357	3R	6692732	6693527	796	+	TRUE	-1.103	15.37	21.68	2.123	7.161	18.85	36.21	11.75	17.19	26.06	28.15	14.17	16.01	4.732	1.871	2.306	2.426	3.482	0.3329	1.112	3.008	5.946	1.912	2.838	4.284	4.424	2.291	2.672	0.7818	0.3191	0.3682
FBgn0011576	FBtr0070387; FBtr0345609	Cyp4d2	protein_coding	protein_coding	Cytochrome P450-4d2 [Source:FlyBase;Acc:FBgn0011576]	0.4968	GO:0055114	GO:0004497; GO:0020037; GO:0005506; GO:0016705; GO:0009055	GO:0016020; GO:0043231	2024	0.003703	0.1357	X	2176006	2178728	2723	+	TRUE	-1.025	48.03	22.89	7.429	9.548	40.4	43.9	59.71	20.41	19.2	17.91	51.95	40.42	18.93	22.46	15.37	2.753	1.335	0.4231	0.5382	2.34	2.617	3.53	1.224	1.146	1.022	3.05	2.448	1.136	1.391	0.8913
FBgn0028544	FBtr0080557	CG16884	protein_coding	protein_coding	HL02234p [Source:UniProtKB/TrEMBL;Acc:Q9V3Z9]	0.5471	GO:0035220			1413	0.003769	0.1369	2L	13944756	13947476	2721	-	TRUE	-1.41	10.57	22.89	23.35	10.74	0	3.292	0	9.669	2.743	3.838	115.4	73.21	48.67	19.65	23.83	0.8676	1.912	1.905	0.8674	0	0.2812	0	0.8304	0.2346	0.3138	9.704	6.353	4.183	1.743	1.979
FBgn0035611	FBtr0077141; FBtr0306593	CG13285	protein_coding	protein_coding	Uncharacterized protein, isoform A [Source:UniProtKB/TrEMBL;Acc:Q9VRM1]	0.4748				884	0.003774	0.1369	3L	5533968	5535759	1792	-	TRUE	-1.026	0	20.48	2.123	8.354	25.59	15.36	9.788	49.42	60.35	23.03	14.17	9.914	1.352	1.871	3.075	0	2.735	0.2768	1.078	3.394	2.097	1.325	6.784	8.249	3.009	1.905	1.375	0.1857	0.2653	0.4081
FBgn0038035	FBtr0082600	lig3	protein_coding	protein_coding	DNA ligase III [Source:FlyBase;Acc:FBgn0038035]	0.4735	GO:0006289; GO:0006310; GO:0071897; GO:0051103; GO:0006273; GO:0006266; GO:0006260; GO:0006281	GO:0005524; GO:0003677; GO:0003910; GO:0003909	GO:0005634; GO:0005694; GO:0005739	2604	0.003786	0.1369	3R	12399011	12401839	2829	-	TRUE	0.4851	171	197.6	244.1	232.7	215.5	226.1	189.9	381.4	364.8	277.6	185.6	165.5	267.7	233	245.2	7.618	8.955	10.81	10.2	9.702	10.48	8.725	17.77	16.93	12.32	8.468	7.792	12.48	11.21	11.05
FBgn0036660	FBtr0075346; FBtr0333610	CG13025	protein_coding	protein_coding	RE72625p [Source:UniProtKB/TrEMBL;Acc:Q9VV99]	0.4724	GO:0016567	GO:0005515; GO:0004842; GO:0008270	GO:0005634	2686	0.003798	0.1369	3L	16776531	16779736	3206	-	TRUE	0.3353	839.6	780.6	896.8	856.9	966.9	1106	1129	797.2	704.9	840.5	748.9	780.9	923.4	951.6	1024	36.26	34.3	38.49	36.4	42.21	49.7	50.27	36.01	31.72	36.15	33.14	35.65	41.75	44.41	44.73
FBgn0250791	FBtr0074840	alphaSnap	protein_coding	protein_coding	alpha Soluble NSF attachment protein [Source:FlyBase;Acc:FBgn0250791]	0.4367	GO:0006909; GO:0007269; GO:0006886; GO:0007268; GO:0000281; GO:0048812; GO:0001745; GO:0006888; GO:0006891; GO:0007274; GO:0031629; GO:0048526; GO:0016082; GO:0035540; GO:0051260; GO:0035494; GO:0034214	GO:0005515; GO:0001671; GO:0000149; GO:0005483; GO:0019905	GO:0005737; GO:0016020; GO:0043195; GO:0031201; GO:0019898; GO:0031410; GO:0043679; GO:0005774	2070	0.003818	0.1371	3L	20313632	20316577	2946	+	TRUE	0.3456	958.7	852.9	1069	1149	937.2	930.6	942.6	1313	1260	1145	882.5	933.4	1080	1186	1198	53.73	48.63	59.51	63.35	53.09	54.25	54.49	76.96	73.58	63.9	50.67	55.29	63.33	71.84	67.93
FBgn0000064	FBtr0084994; FBtr0084995; FBtr0084999; FBtr0085000; FBtr0085001; FBtr0114544; FBtr0306657; FBtr0310660; FBtr0310661; FBtr0339614	Ald	protein_coding	protein_coding	Aldolase [Source:FlyBase;Acc:FBgn0000064]	0.542	GO:0007498; GO:0006096; GO:0007095	GO:0004332; GO:0003824	GO:0005829; GO:0031430; GO:0030018	1730	0.003876	0.1387	3R	26254069	26261591	7523	-	TRUE	-0.4249	2838	3956	2610	4540	3255	3731	4012	5463	5712	3308	3718	3406	2357	2746	2848	190.3	269.9	173.9	299.4	220.6	260.3	277.5	383.2	399	220.9	255.4	241.4	165.4	199	193.2
FBgn0266918	FBtr0073004	CG32486	protein_coding	protein_coding	Cysteine and histidine-rich protein 1 homolog [Source:UniProtKB/Swiss-Prot;Acc:Q9VZV5]	0.5051	GO:0016567	GO:0005515; GO:0004842; GO:0008270		2356	0.003903	0.139	3L	3055908	3070839	14932	-	TRUE	-0.4216	337.2	308.4	181.5	223.2	405.3	411.5	386.6	235.3	278.4	226.4	327.2	293.6	225.8	239.5	224.5	16.6	15.45	8.879	10.81	20.17	21.08	19.64	12.12	14.28	11.1	16.51	15.28	11.64	12.74	11.18
FBgn0039332	FBtr0084846	alrm	protein_coding	protein_coding	astrocytic leucine-rich repeat molecule [Source:FlyBase;Acc:FBgn0039332]	0.4613	GO:0008150	GO:0005515; GO:0003674	GO:0005575	1717	0.003954	0.1403	3R	25381065	25382781	1717	-	TRUE	-1.961	4.803	4.818	23.35	1.193	52.52	71.33	13.7	354.5	304.5	10.23	5.398	61.01	2.704	2.807	3.075	0.3245	0.3313	1.567	0.07931	3.586	5.014	0.955	25.06	21.43	0.6886	0.3736	4.357	0.1912	0.2049	0.2101
FBgn0038610	FBtr0083581; FBtr0083582; FBtr0083583; FBtr0344550; FBtr0344551	CG7675	protein_coding	protein_coding	CG7675, isoform B [Source:UniProtKB/TrEMBL;Acc:Q9VE80]	0.5241	GO:0008152	GO:0016491; GO:0016614	GO:0005829; GO:0016021	1162	0.00408	0.1442	3R	18378124	18381178	3055	-	TRUE	-0.3295	3024	3010	2372	2435	3628	3620	3269	2334	2326	2676	2509	2631	2090	2113	1923	301.9	305.8	235.3	239.1	366.1	376	336.6	243.7	241.9	266.1	256.6	277.6	218.4	227.9	194.2
FBgn0266619	FBtr0344902	CR45126	long_noncoding	lincRNA		0.3558				1498	0.004095	0.1442	4	459768	461413	1646	+	TRUE	0.5778	137.4	120.5	210.1	150.4	148.1	160.2	160.5	198.8	215.3	236.7	120.8	112.1	188.6	173.1	170.7	10.64	9.492	16.17	11.45	11.59	12.91	12.82	16.1	17.37	18.25	9.581	9.176	15.29	14.48	13.37
FBgn0036364	FBtr0075850; FBtr0331532	CG14109	protein_coding	protein_coding	RH45712p [Source:UniProtKB/TrEMBL;Acc:Q9VU75]	0.5292				903	0.00412	0.1445	3L	13440910	13442420	1511	+	TRUE	1.12	13.45	2.409	28.66	34.61	2.693	8.779	12.72	9.669	26.06	48.62	11.47	12.2	27.72	46.78	29.21	1.727	0.3148	3.656	4.371	0.3495	1.173	1.685	1.299	3.485	6.216	1.509	1.656	3.725	6.491	3.794
FBgn0038455	FBtr0083354	CG14907	protein_coding	protein_coding		0.4388				1103	0.004187	0.1455	3R	16651217	16652319	1103	-	TRUE	-1.014	70.13	57.82	32.9	31.03	57.9	59.26	59.71	31.16	39.77	39.66	82.32	58.72	33.8	23.39	36.13	7.376	6.188	3.438	3.21	6.156	6.484	6.477	3.428	4.357	4.154	8.869	6.528	3.721	2.658	3.843
FBgn0031424	FBtr0077769; FBtr0307078; FBtr0331202	VGlut	protein_coding	protein_coding	Vesicular glutamate transporter [Source:FlyBase;Acc:FBgn0031424]	0.4226	GO:0006820; GO:0055085; GO:0015813; GO:0016057; GO:0035249	GO:0022857; GO:0005326; GO:0005313; GO:0005316	GO:0008021; GO:0016021; GO:0030672; GO:0030285; GO:0031982	5688	0.004192	0.1455	2L	2391660	2410662	19003	+	TRUE	-2.602	3.843	0	9.552	0	6.733	8.779	0	263.2	211.2	1.279	0.6747	80.07	0	0.9357	0	0.07837	0	0.1936	0	0.1388	0.1863	0	5.615	4.487	0.02598	0.0141	1.726	0	0.02062	0
FBgn0041147	FBtr0073160	ida	protein_coding	protein_coding	imaginal discs arrested [Source:FlyBase;Acc:FBgn0041147]	0.4963	GO:0007444; GO:0022008; GO:0045842; GO:0030162; GO:0051726	GO:0005515; GO:0061630	GO:0005737; GO:0005680	2408	0.004236	0.1455	3L	3905344	3907813	2470	+	TRUE	-0.3633	390	399.9	247.3	281.7	457.8	471.9	410.1	262.2	260.6	231.6	426.4	408.7	334.6	330.3	303.6	18.79	19.6	11.84	13.35	22.29	23.65	20.38	13.21	13.08	11.11	21.05	20.81	16.88	17.19	14.8
FBgn0002891	FBtr0088831	mus205	protein_coding	protein_coding	mutagen-sensitive 205 [Source:FlyBase;Acc:FBgn0002891]	0.5102	GO:0006260; GO:0000724; GO:0019985; GO:0042276; GO:0006281	GO:0000166; GO:0003677; GO:0003887; GO:0003676; GO:0008408	GO:0005634; GO:0005694; GO:0016035	6750	0.004237	0.1455	2R	7793625	7801044	7420	+	TRUE	0.4057	394.8	350.5	437.3	420.1	374.4	399.5	396.4	439.4	502	492.6	298.2	355.4	455	409.8	438.9	6.786	6.13	7.467	7.101	6.503	7.142	7.027	7.9	8.986	8.429	5.251	6.455	8.185	7.61	7.63
FBgn0033101	FBtr0086134	CG9436	protein_coding	protein_coding	CG9436 [Source:UniProtKB/TrEMBL;Acc:Q7JVH6]	0.571	GO:0055114	GO:0004032; GO:0016491		1303	0.00426	0.1455	2R	6757601	6758903	1303	-	TRUE	-0.469	707	646.9	548.7	600.3	677.3	672.7	741.9	515.7	491	561.6	589	500.3	444.1	358.4	371.3	62.95	58.6	48.54	52.57	60.95	62.31	68.13	48.03	45.54	49.79	53.72	47.08	41.39	34.47	33.44
FBgn0001297	FBtr0099988; FBtr0099989; FBtr0099990; FBtr0290076; FBtr0339165	kay	protein_coding	protein_coding	kayak [Source:FlyBase;Acc:FBgn0001297]	0.4969	GO:0031660; GO:0007298; GO:0001736; GO:0048813; GO:0045944; GO:0042060; GO:0048749; GO:0009611; GO:0051124; GO:0045475; GO:0048674; GO:0016330; GO:0007464; GO:0046529; GO:0007297; GO:0007254; GO:0009790; GO:0035220; GO:0019730; GO:0007281; GO:0048085; GO:0007391; GO:0006355; GO:0006357	GO:0001077; GO:0000981; GO:0003677; GO:0008134; GO:0043565; GO:0003700; GO:0046982; GO:0070491; GO:0005515; GO:0000978	GO:0005737; GO:0005634; GO:0005667	3868	0.004265	0.1455	3R	29765995	29794113	28119	+	TRUE	0.3238	470.7	478.2	502	396.2	460.5	491.6	579.5	852	868.2	884	516.8	513.2	623.3	655.9	659.6	14.12	14.59	14.96	11.69	13.96	15.34	17.93	26.73	27.12	26.4	15.88	16.27	19.57	21.26	20.01
FBgn0263983	FBtr0330024; FBtr0346867	CG43732	protein_coding	protein_coding	MIP08409p [Source:UniProtKB/TrEMBL;Acc:E0R7Q1]	0.4668	GO:0008150	GO:0003674	GO:0005575; GO:0016021	3294	0.004284	0.1455	3R	18950196	18976557	26362	+	TRUE	-1.713	0.9606	4.818	10.61	3.58	0	16.46	0.9788	153.6	152.2	0	10.12	38.89	3.38	0	3.075	0.03383	0.1727	0.3714	0.124	0	0.6031	0.03556	5.66	5.585	0	0.3651	1.448	0.1246	0	0.1095
FBgn0260932	FBtr0088034	cuff	protein_coding	protein_coding	cutoff [Source:FlyBase;Acc:FBgn0260932]	0.4479	GO:0048477; GO:0030727; GO:0030723; GO:0030717; GO:0009953; GO:0030719; GO:0030422; GO:0034587	GO:0003674	GO:0005634; GO:0048471; GO:0005694; GO:0005737	1295	0.004301	0.1455	2R	11886067	11887603	1537	+	TRUE	0.4269	255.5	213.2	248.4	236.3	212.8	194.2	228.1	224.5	219.4	248.2	201.1	221.9	279.9	272.3	307.5	22.89	19.44	22.1	20.82	19.26	18.1	21.07	21.04	20.48	22.14	18.45	21.01	26.24	26.36	27.86
FBgn0003076	FBtr0075492	Pgm	protein_coding	protein_coding	phosphoglucose mutase [Source:FlyBase;Acc:FBgn0003076]	0.535	GO:0005978; GO:0046331; GO:0005992; GO:0060361; GO:0019388; GO:0006006; GO:0005975; GO:0071704	GO:0000287; GO:0004614; GO:0004619; GO:0016868	GO:0005829	1843	0.004308	0.1455	3L	16126018	16128531	2514	-	TRUE	-0.5838	233.4	357.8	164.5	371.2	320.5	359.9	360.2	600.6	526.7	340.3	354.2	297.4	188.6	201.2	255.2	14.69	22.91	10.29	22.98	20.39	23.57	23.39	39.54	34.53	21.33	22.84	19.79	12.43	13.68	16.25
FBgn0052793	FBtr0070550	CG32793	protein_coding	protein_coding		0.5728	GO:0010501	GO:0004004		2687	0.004313	0.1455	X	2929796	2932626	2831	+	TRUE	-1.02	22.09	34.93	11.67	5.967	24.24	17.56	34.26	0	0	2.559	31.04	35.08	9.464	14.97	13.07	0.9539	1.535	0.5008	0.2534	1.058	0.7886	1.526	0	0	0.11	1.373	1.601	0.4277	0.6984	0.5707
FBgn0037114	FBtr0078463	Cpr78E	protein_coding	protein_coding	Cuticular protein 78E [Source:FlyBase;Acc:FBgn0037114]	0.5702	GO:0040003; GO:0019233	GO:0005214; GO:0008010; GO:0042302	GO:0031012; GO:0005615	463	0.004404	0.1475	3L	21666452	21666980	529	-	TRUE	-1.794	8.646	20.48	14.86	27.45	5.386	8.779	1.958	2.149	9.6	6.397	69.5	41.94	21.63	5.614	4.612	2.166	5.221	3.699	6.765	1.364	2.288	0.5059	0.5632	2.506	1.596	17.84	11.11	5.674	1.52	1.169
FBgn0265531	FBtr0340110	CR44381	long_noncoding	lincRNA		0.5431				580	0.004405	0.1475	X	2065455	2066106	652	+	TRUE	-0.8908	60.52	45.78	24.41	19.1	148.1	110.8	136.1	61.24	64.46	38.38	73.55	56.43	29.07	32.75	33.05	12.11	9.316	4.851	3.757	29.95	23.06	28.07	12.81	13.43	7.644	15.07	11.93	6.086	7.078	6.687
FBgn0011207	FBtr0079847	pelo	protein_coding	protein_coding	pelota [Source:FlyBase;Acc:FBgn0011207]	0.4753	GO:0051078; GO:0006412; GO:0007283; GO:0048749; GO:0007067; GO:0001745; GO:0000212; GO:0030718; GO:0007140; GO:0007126; GO:0007141; GO:0008315; GO:0048132; GO:0048137; GO:0007054; GO:0070481; GO:0071025; GO:0070966; GO:0032790; GO:0070651	GO:0046872; GO:0004519; GO:0043022	GO:0005737; GO:0005634	2045	0.004438	0.1481	2L	9700810	9708883	8074	+	TRUE	0.3445	557.2	544.5	567.8	526.3	542.7	543.2	584.4	580.2	539	516.9	592.4	580.3	734.2	701.8	802.5	31.61	31.43	32	29.37	31.12	32.06	34.19	34.43	31.85	29.2	34.43	34.8	43.6	43.01	46.05
FBgn0030815	FBtr0074411	CG8945	protein_coding	protein_coding	CG8945 [Source:UniProtKB/TrEMBL;Acc:Q9VX86]	0.5211	GO:0006508	GO:0008270; GO:0004181; GO:0004180	GO:0005615	4356	0.004525	0.1504	X	17080423	17087675	7253	-	TRUE	-1.013	15.37	9.637	5.307	7.161	21.55	15.36	15.66	4.298	10.97	3.838	20.24	17.54	4.056	6.55	6.15	0.4094	0.2611	0.1404	0.1876	0.58	0.4256	0.4302	0.1197	0.3044	0.1018	0.5522	0.4937	0.1131	0.1885	0.1657
FBgn0037356	FBtr0078709	CG12170	protein_coding	protein_coding	3-oxoacyl-[acyl-carrier-protein] synthase [Source:UniProtKB/TrEMBL;Acc:Q9VNF5]	0.5702	GO:0006633; GO:0008152	GO:0004315; GO:0016747; GO:0003824		1424	0.004613	0.1523	3R	5637234	5638657	1424	+	TRUE	-0.5405	209.4	213.2	121	174.2	282.8	249.1	281.9	184.8	200.2	175.3	207.1	200.6	137.9	147.8	127.6	17.06	17.67	9.793	13.96	23.29	21.11	23.69	15.75	16.99	14.22	17.29	17.27	11.76	13.01	10.51
FBgn0040005	FBtr0111291; FBtr0111292; FBtr0334995; FBtr0334996	CG17883	protein_coding	protein_coding	RE60063p [Source:UniProtKB/TrEMBL;Acc:Q9W5H8]	0.3525	GO:0006888; GO:0043087	GO:0017137; GO:0005096	GO:0005783; GO:0005789; GO:0016021	1632	0.004616	0.1523	2R	4671853	4673639	1787	+	TRUE	-0.4154	477.4	499.9	334.3	300.8	440.3	459.8	455.2	312.6	340.1	332.6	538.4	471.3	344.1	393	393.6	33.94	36.16	23.61	21.03	31.64	34	33.37	23.25	25.19	23.54	39.21	35.41	25.6	30.18	28.3
FBgn0267465	FBtr0346837; FBtr0346838	CR45815	long_noncoding	lincRNA		0.5099				727	0.004655	0.153	3L	1648628	1649699	1072	-	TRUE	-1.085	5.764	8.432	3.184	9.548	1.347	5.487	1.958	30.08	42.52	3.838	8.097	16.78	2.028	2.807	0.7687	0.9198	1.369	0.5048	1.498	0.2172	0.9108	0.3222	5.021	7.067	0.6099	1.324	2.83	0.3388	0.484	0.1241
FBgn0033108	FBtr0086160; FBtr0086161	CG15236	protein_coding	protein_coding	FI03272p [Source:UniProtKB/TrEMBL;Acc:Q0E9N0]	0.4864				4788	0.004752	0.1548	2R	6828356	6838360	10005	+	TRUE	-0.9113	0.9606	0	3.184	1.193	0	2.195	1.958	36.53	34.29	0	130.9	129.6	87.21	58.95	50.74	0.02328	0	0.07665	0.02844	0	0.05532	0.04892	0.9258	0.8654	0	3.249	3.32	2.212	1.543	1.243
FBgn0010423	FBtr0088184; FBtr0345540	TpnC47D	protein_coding	protein_coding	Troponin C at 47D [Source:FlyBase;Acc:FBgn0010423]	0.5059		GO:0005509		696	0.00476	0.1548	2R	11273845	11275286	1442	-	TRUE	-1.962	48.03	328.9	23.35	572.9	21.55	10.97	97.88	73.06	85.03	38.38	265.2	51.86	44.62	27.13	33.82	8.006	55.77	3.867	93.91	3.63	1.903	16.83	12.74	14.76	6.37	45.28	9.136	7.785	4.887	5.702
FBgn0037667	FBtr0302133	CG16734	protein_coding	protein_coding		0.4609				1393	0.004778	0.1548	3R	9255052	9256731	1680	+	TRUE	0.3582	389.1	374.6	467	392.7	440.3	489.4	373.9	441.6	484.1	499	387.3	363	496.9	496.8	455.1	32.4	31.75	38.64	32.16	37.07	42.4	32.12	38.47	42	41.38	33.04	31.95	43.32	44.71	38.33
FBgn0019890	FBtr0080561; FBtr0080562; FBtr0343669	Smg5	protein_coding	protein_coding	Smg5 [Source:FlyBase;Acc:FBgn0019890]	0.5162	GO:0043487; GO:0007004; GO:0000184; GO:0006406	GO:0005515; GO:0070034; GO:0004540; GO:0043021; GO:0042162	GO:0005697; GO:0005737	4311	0.004793	0.1548	2L	13898828	13904661	5834	-	TRUE	0.3874	645.5	677	706.9	728	767.6	838.4	706.7	839.1	825.6	574.4	746.9	773.3	1063	1042	881.7	17.37	18.54	18.9	19.27	20.88	23.47	19.61	23.62	23.14	15.39	20.59	21.99	29.95	30.31	24
FBgn0046706	FBtr0113784	Haspin	protein_coding	protein_coding	Haspin [Source:FlyBase;Acc:FBgn0046706]	0.3284	GO:0006468; GO:0035556	GO:0005524; GO:0004674; GO:0004672; GO:0072354	GO:0005575; GO:0005737; GO:0005634	1815	0.004797	0.1548	2R	4014111	4049342	35232	+	TRUE	-0.4296	998.1	948	736.6	695.8	904.9	881.2	920.1	586.6	567.8	594.9	879.2	946.4	585.4	693.3	747.2	63.8	61.66	46.78	43.74	58.46	58.59	60.66	39.22	37.8	37.86	57.56	63.93	39.17	47.88	48.3
FBgn0050496	FBtr0088926	CG30496	protein_coding	protein_coding	RE73310p [Source:UniProtKB/TrEMBL;Acc:Q7JRC9]	0.509	GO:0031397	GO:0031625; GO:0055105	GO:0031461; GO:0005737	2379	0.004814	0.1548	2R	7699500	7701878	2379	+	TRUE	-0.4413	375.6	316.8	253.7	293.6	301.6	332.5	283.9	251.4	201.6	181.7	361.7	384.3	306.9	236.7	272.9	18.32	15.72	12.29	14.08	14.87	16.87	14.28	12.82	10.24	8.821	18.07	19.81	15.67	12.47	13.46
FBgn0004878	FBtr0078725; FBtr0339518	cas	protein_coding	protein_coding	castor [Source:FlyBase;Acc:FBgn0004878]	0.5336	GO:0006355; GO:0006357; GO:0007417; GO:0007419; GO:0045892; GO:0016319; GO:0014019; GO:0021782; GO:0040034; GO:0009791; GO:0048699; GO:0007402; GO:0045664; GO:0006351; GO:0010906	GO:0046872; GO:0003700; GO:0003677	GO:0005634	2998	0.00491	0.1572	3R	5712975	5716805	3831	-	TRUE	-1.27	2.882	0	3.184	0	2.693	1.097	0	51.57	48	0	2.024	20.59	0.676	0	0	0.1115	0	0.1224	0	0.1053	0.04417	0	2.087	1.935	0	0.08024	0.8421	0.02738	0	0
FBgn0261526	FBtr0301517; FBtr0301518; FBtr0301519; FBtr0301520; FBtr0301608; FBtr0333586; FBtr0333587	NT1	protein_coding	protein_coding	Neurotrophin 1 [Source:FlyBase;Acc:FBgn0261526]	0.4903	GO:0008045; GO:0007411; GO:0010941; GO:0021556; GO:0008063; GO:0007399; GO:0031637; GO:0043523	GO:0008083; GO:0005121	GO:0005576	2963	0.004921	0.1572	3L	4501652	4508433	6782	-	TRUE	-0.8863	57.64	57.82	28.66	32.22	72.72	65.84	70.48	26.86	37.03	20.47	49.93	44.99	21.63	24.33	20.76	2.257	2.304	1.115	1.241	2.878	2.682	2.846	1.1	1.51	0.798	2.003	1.862	0.8866	1.029	0.8219
FBgn0259936	FBtr0081385; FBtr0300249; FBtr0300250	Uhg3	long_noncoding	lincRNA	Uhg3 [Source:FlyBase;Acc:FBgn0259936]	0.379				605	0.005005	0.1593	2L	20647533	20648848	1316	+	TRUE	0.5711	102.8	102.4	178.3	109.8	129.3	98.77	145.8	126.8	137.1	185.5	104.6	119.7	176.4	168.4	165.3	19.7	19.97	33.95	20.7	25.04	19.69	28.83	25.42	27.38	35.4	20.53	24.25	35.4	34.88	32.04
FBgn0003741	FBtr0075364; FBtr0100244	tra	protein_coding	protein_coding	transformer [Source:FlyBase;Acc:FBgn0003741]	0.5042	GO:0017148; GO:0007548; GO:0000398; GO:0045433; GO:0008380; GO:0000245; GO:0007530; GO:0019101; GO:0007541; GO:0030237; GO:0018993; GO:0046660; GO:0006397	GO:0005515; GO:0036002	GO:0005634; GO:0005681	774	0.005111	0.1621	3L	16590059	16591050	992	-	TRUE	0.4336	210.4	196.4	308.9	251.8	220.8	203	179.1	281.5	238.6	300.7	220.6	208.9	265.7	301.3	311.3	31.51	29.93	45.96	37.1	33.43	31.63	27.67	44.1	37.23	44.84	33.85	33.08	41.66	48.76	47.17
FBgn0038799	FBtr0083888; FBtr0083889	CG4288	protein_coding	protein_coding	GH23975p [Source:UniProtKB/TrEMBL;Acc:Q7K2N3]	0.53	GO:0006820; GO:0055085	GO:0022857; GO:0005316	GO:0005886; GO:0016021	1907	0.005148	0.1627	3R	20507392	20512468	5077	-	TRUE	-1.724	24.98	44.57	58.37	8.354	39.05	38.41	14.68	640.3	717.3	20.47	63.42	226.5	43.94	22.46	48.43	1.519	2.759	3.528	0.4999	2.401	2.431	0.9212	40.75	45.45	1.24	3.952	14.56	2.798	1.476	2.98
FBgn0029690	FBtr0070624	CG6414	protein_coding	protein_coding	Carboxylic ester hydrolase [Source:UniProtKB/TrEMBL;Acc:Q9W4N5]	0.5442	GO:0007416; GO:0050804; GO:0007158	GO:0052689; GO:0042043; GO:0004872	GO:0009986; GO:0005887; GO:0045202	1876	0.005174	0.1629	X	3968993	3971350	2358	-	TRUE	-1.039	97.02	90.35	36.09	32.22	179.1	155.8	168.4	6.446	10.97	28.15	53.98	86.93	22.98	32.75	35.36	6	5.685	2.217	1.96	11.19	10.02	10.74	0.417	0.7068	1.733	3.419	5.682	1.488	2.188	2.212
FBgn0011274	FBtr0081008; FBtr0081009; FBtr0301577; FBtr0301578	Dif	protein_coding	protein_coding	Dorsal-related immunity factor [Source:FlyBase;Acc:FBgn0011274]	0.4748	GO:0034097; GO:0038061; GO:0006974; GO:0035206; GO:0045944; GO:0006357; GO:0000122; GO:0006955; GO:0045087; GO:0007249; GO:0006967; GO:0035171; GO:0048935; GO:0042387; GO:0006952; GO:0035070; GO:0050832; GO:0006964; GO:0009620; GO:0008063; GO:0050830; GO:0010628; GO:0006355; GO:0002781	GO:0005515; GO:0001077; GO:0003677; GO:0003682; GO:0043565; GO:0003700; GO:0000977	GO:0033256; GO:0005829; GO:0005737; GO:0005634	3055	0.005223	0.1638	2L	17413248	17433161	19914	-	TRUE	0.4456	255.5	240.9	336.4	280.5	331.3	294.1	303.4	471.7	415.6	458	230.1	200.6	287.3	277.9	322.9	9.704	9.309	12.69	10.47	12.71	11.62	11.88	18.73	16.44	17.32	8.95	8.05	11.42	11.4	12.4
FBgn0034204	FBtr0086997; FBtr0329878	CG10953	protein_coding	protein_coding	RE04224p [Source:UniProtKB/TrEMBL;Acc:Q7JQV9]	0.5671				1232	0.005269	0.1638	2R	17165084	17166643	1560	-	TRUE	-1.091	1.921	2.409	0	2.387	0	0	0.9788	3.223	2.743	0	19.57	6.101	2.028	1.871	2.306	0.1809	0.2308	0	0.2211	0	0	0.09506	0.3175	0.269	0	1.887	0.6072	0.1999	0.1904	0.2196
FBgn0035103	FBtr0072534; FBtr0072535; FBtr0072536; FBtr0301890; FBtr0334069	Vdup1	protein_coding	protein_coding	Vitamin D[[3]] up-regulated protein 1 [Source:FlyBase;Acc:FBgn0035103]	0.4939	GO:0007165; GO:0010629		GO:0005737; GO:0005634	1587	0.005277	0.1638	3L	176306	178963	2658	-	TRUE	-0.3194	1386	1450	1075	1164	1516	1512	1363	834.8	931.2	1053	1360	1307	1082	1118	1001	101.3	107.9	78.09	83.66	112	115	102.7	63.83	70.91	76.64	101.9	101	82.77	88.31	74
FBgn0030349	FBtr0114451; FBtr0114452; FBtr0308070; FBtr0331591; FBtr0331594; FBtr0344702; FBtr0344703	CG10353	protein_coding	protein_coding	Anoctamin [Source:UniProtKB/TrEMBL;Acc:Q76NS2]	0.5085	GO:0006821	GO:0005229; GO:0046983	GO:0016021; GO:0070062	4512	0.005291	0.1638	X	11877737	11887162	9426	-	TRUE	-0.396	235.4	261.4	223.9	198.1	296.3	320.4	307.3	228.8	329.2	223.9	343.4	310.4	256.2	227.4	256	6.051	6.839	5.721	5.01	7.699	8.571	8.151	6.154	8.816	5.732	9.046	8.435	6.896	6.317	6.657
FBgn0039874	FBtr0085858	CG2135	protein_coding	protein_coding	Beta-glucuronidase [Source:UniProtKB/TrEMBL;Acc:Q9V9T9]	0.4796	GO:0005975	GO:0004566; GO:0004553	GO:0043231; GO:0031224; GO:0005764	2331	0.005294	0.1638	3R	31769293	31771848	2556	-	TRUE	-0.9477	254.6	228.9	70.05	87.12	258.5	217.3	201.6	62.31	79.55	51.17	217.9	230.3	102.8	76.73	157.6	12.67	11.59	3.464	4.265	13.01	11.25	10.35	3.244	4.124	2.536	11.11	12.11	5.353	4.126	7.933
FBgn0039507	FBtr0085174; FBtr0305971; FBtr0305972; FBtr0305973; FBtr0305974; FBtr0305975	mrt	protein_coding	protein_coding	martik [Source:FlyBase;Acc:FBgn0039507]	0.5358	GO:0007611; GO:0008355	GO:0003674	GO:0005575	2792	0.005365	0.1654	3R	27277249	27282661	5413	-	TRUE	-0.3285	536	434.9	371.5	378.3	579	609.1	538.4	441.6	386.8	413.2	607.9	562.8	471.2	474.4	448.2	22.27	18.39	15.34	15.46	24.32	26.33	23.07	19.19	16.74	17.1	25.88	24.72	20.49	21.3	18.83
FBgn0032230	FBtr0080002; FBtr0302490	lft	protein_coding	protein_coding	lowfat [Source:FlyBase;Acc:FBgn0032230]	0.4213	GO:0007476; GO:0097352		GO:0016324; GO:0005737; GO:0035003	1274	0.005412	0.1661	2L	10364471	10366410	1940	+	TRUE	0.3085	1656	1719	2104	2165	1576	1610	1625	1479	1447	1860	1463	1577	1825	1855	1967	150.8	159.3	190.3	193.9	145	152.5	152.6	140.9	137.2	168.7	136.5	151.8	173.9	182.6	181.2
FBgn0013432	FBtr0070431	bcn92	protein_coding	protein_coding	bcn92 [Source:FlyBase;Acc:FBgn0013432]	0.4666	GO:0008150; GO:0019233	GO:0003674	GO:0005575	748	0.005423	0.1661	X	2148463	2149647	1185	-	TRUE	0.3283	492.8	475.8	596.5	547.8	441.7	432.4	462	660.7	584.3	685.7	414.3	425.5	509.7	519.3	557.3	76.43	75.09	91.91	83.56	69.24	69.76	73.9	107.2	94.39	105.9	65.82	69.75	82.75	87.02	87.43
FBgn0045800	FBtr0086842; FBtr0333558	Uhg1	long_noncoding	lincRNA	U snoRNA host gene 1 [Source:FlyBase;Acc:FBgn0045800]	0.3482				1062	0.005526	0.1686	2R	17699097	17703344	4248	+	TRUE	0.4688	265.1	255.4	339.6	220.8	175.1	185.5	245.7	254.6	218.1	257.2	197.7	179.2	237.3	279.8	274.4	28.96	28.39	36.86	23.72	19.33	21.08	27.68	29.09	24.81	27.97	22.12	20.69	27.13	33.02	30.32
FBgn0003463	FBtr0074063; FBtr0331760; FBtr0340346	sog	protein_coding	protein_coding	short gastrulation [Source:FlyBase;Acc:FBgn0003463]	0.5034	GO:0008586; GO:0030510; GO:0007275; GO:0030511; GO:0007354; GO:0035271; GO:0030509; GO:0007378; GO:0007313; GO:0007362; GO:0008293; GO:0061328; GO:0030512; GO:0040008; GO:0007398	GO:0005515; GO:0005518; GO:0008083	GO:0005886; GO:0016021; GO:0005576; GO:0000139	5060	0.005547	0.1687	X	15603283	15633434	30152	-	TRUE	0.3687	652.3	656.5	912.8	729.2	576.3	737.4	832	947.6	1034	1131	591.1	592.5	734.8	710.2	852.5	14.95	15.32	20.79	16.44	13.36	17.59	19.67	22.72	24.7	25.82	13.88	14.36	17.64	17.59	19.77
FBgn0036597	FBtr0075471	CG4962	protein_coding	protein_coding	CG4962 [Source:UniProtKB/TrEMBL;Acc:Q9VV21]	0.5181				774	0.005597	0.1697	3L	16294711	16295547	837	-	TRUE	-3.459	0.9606	0	1.061	0	0	1.097	0.9788	5.372	5.486	1.279	251.7	3.05	5.408	2.807	6.15	0.144	0	0.1581	0	0	0.1711	0.1513	0.8422	0.8565	0.1909	38.64	0.4832	0.8485	0.4546	0.9323
FBgn0036463	FBtr0075671; FBtr0333876	Reck	protein_coding	protein_coding	Reversion-inducing-cysteine-rich protein with kazal motifs [Source:FlyBase;Acc:FBgn0036463]	0.4821	GO:0010951; GO:0030198	GO:0005515; GO:0004867; GO:0008191	GO:0016020	4252	0.005631	0.1701	3L	15001238	15014062	12825	-	TRUE	0.3282	581.2	528.8	568.9	525.1	432.3	469.7	469.8	398.6	407.3	441.4	487.8	485	578.7	638.1	620.4	15.86	14.68	15.42	14.09	11.92	13.33	13.22	11.38	11.58	11.99	13.63	13.99	16.53	18.81	17.12
FBgn0046756	FBtr0091956	pncr017:3R	long_noncoding	lincRNA	putative noncoding RNA 017:3R [Source:FlyBase;Acc:FBgn0046756]	0.4673				1393	0.005671	0.1708	3R	31767973	31769423	1451	+	TRUE	-0.978	25.94	18.07	9.552	1.193	28.28	13.17	10.77	3.223	2.743	3.838	16.87	18.3	4.056	4.678	6.918	2.16	1.531	0.7904	0.09776	2.38	1.141	0.9248	0.2808	0.238	0.3183	1.439	1.611	0.3536	0.421	0.5828
FBgn0003295	FBtr0072681	ru	protein_coding	protein_coding	roughoid [Source:FlyBase;Acc:FBgn0003295]	0.5195	GO:0006508; GO:0007427; GO:0001745; GO:0007479; GO:0007173; GO:0042676; GO:0001752; GO:0003015; GO:0050714; GO:0048085; GO:0016485	GO:0004252; GO:0008236	GO:0005886; GO:0016021; GO:0005887; GO:0005783; GO:0045177; GO:0005743	1798	0.005762	0.1729	3L	1370628	1387437	16810	+	TRUE	0.3611	598.5	627.6	697.3	637.3	510.4	538.8	582.4	264.3	297.6	440.1	495.3	579.6	736.9	678.4	658.8	38.62	41.2	44.7	40.44	33.28	36.17	38.76	17.84	20	28.28	32.73	39.52	49.77	47.29	42.99
FBgn0011640	FBtr0076841; FBtr0076842; FBtr0076843; FBtr0076844; FBtr0076845	lark	protein_coding	protein_coding	lark [Source:FlyBase;Acc:FBgn0011640]	0.5607	GO:0007067; GO:0007623; GO:0000398; GO:0045475; GO:0007562; GO:0042752; GO:0008062; GO:0030036; GO:0007303; GO:0009790; GO:0008104; GO:0045995; GO:0045804; GO:2000767; GO:0048477	GO:0000166; GO:0003729; GO:0003723; GO:0008270; GO:0003676	GO:0071011; GO:0005829; GO:0005737; GO:0071013; GO:0005634	1823	0.005818	0.1737	3L	7339266	7341893	2628	+	TRUE	-0.3699	3389	3252	2537	2761	2971	2930	2990	2232	2284	2188	3287	3566	2919	2619	2405	215.7	210.6	160.4	172.8	191.1	194	196.3	148.5	151.4	138.6	214.3	239.8	194.4	180.1	154.8
FBgn0036208	FBtr0076084	CG10361	protein_coding	protein_coding	FI03238p [Source:UniProtKB/TrEMBL;Acc:Q9VTN9]	0.5227	GO:0006567; GO:0006520; GO:0009058; GO:0008152	GO:0008890; GO:0030170; GO:0003824; GO:0016740	GO:0005739	1431	0.005827	0.1737	3L	11798948	11800861	1914	-	TRUE	-1.351	10.57	18.07	31.84	56.09	6.733	1.097	7.831	82.73	82.29	12.79	34.41	40.42	17.58	4.678	7.687	0.8567	1.491	2.565	4.473	0.5517	0.09255	0.6547	7.015	6.949	1.033	2.858	3.463	1.492	0.4098	0.6303
FBgn0265191	FBtr0339088; FBtr0339089; FBtr0339090; FBtr0339091; FBtr0339092; FBtr0339093	Glycogenin	protein_coding	protein_coding	Glycogenin [Source:FlyBase;Acc:FBgn0265191]	0.4969	GO:0005978	GO:0008466; GO:0016757	GO:0005829; GO:0005575	2460	0.005899	0.175	2R	21200483	21210821	10339	+	TRUE	-0.4869	302.6	374.6	250.5	396.2	366.3	345.7	378.8	239.6	235.9	217.5	319.1	273	215	228.3	184.5	14.27	17.98	11.74	18.38	17.46	16.96	18.42	11.82	11.59	10.21	15.42	13.61	10.61	11.63	8.8
FBgn0031126	FBtr0077276; FBtr0344467; FBtr0345967	Cyp6v1	protein_coding	protein_coding	Cyp6v1 [Source:FlyBase;Acc:FBgn0031126]	0.4972	GO:0055114; GO:0046680; GO:0046701	GO:0005506; GO:0009055; GO:0020037; GO:0016705; GO:0004497; GO:0016491	GO:0016020; GO:0043231; GO:0031090; GO:0005789; GO:0016021	2774	0.005944	0.175	X	20657122	20661425	4304	+	TRUE	-0.346	382.3	340.9	299.3	299.6	362.2	320.4	317.1	246	248.2	254.6	388	372.1	300.2	277.9	313.6	15.99	14.51	12.44	12.32	15.31	13.94	13.68	10.76	10.81	10.6	16.62	16.45	13.14	12.56	13.27
FBgn0036890	FBtr0074942; FBtr0074944; FBtr0336786	CG9368	protein_coding	protein_coding	CG9368, isoform A [Source:UniProtKB/TrEMBL;Acc:Q9VW17]	0.4415				2021	0.005947	0.175	3L	19601633	19604120	2488	+	TRUE	-1.255	9.606	3.614	4.245	3.58	10.77	13.17	7.831	96.69	72.69	2.559	4.723	25.17	1.352	1.871	2.306	0.5514	0.2111	0.2421	0.2021	0.625	0.7864	0.4636	5.806	4.346	0.1463	0.2777	1.527	0.08124	0.1161	0.1339
FBgn0038292	FBtr0083026	CG3987	protein_coding	protein_coding	CG3987 [Source:UniProtKB/TrEMBL;Acc:Q9VFC9]	0.4713	GO:0007498			1483	0.00595	0.175	3R	15139958	15141715	1758	+	TRUE	-1.183	17.29	13.25	4.245	7.161	16.16	24.14	16.64	8.595	17.83	6.397	16.19	25.17	2.028	6.55	6.15	1.353	1.055	0.33	0.5509	1.278	1.965	1.343	0.7033	1.453	0.4983	1.298	2.081	0.1661	0.5536	0.4866
FBgn0038306	FBtr0083134; FBtr0083135	Art3	protein_coding	protein_coding	Arginine methyltransferase 3 [Source:FlyBase;Acc:FBgn0038306]	0.4851	GO:0006479; GO:0006355; GO:0018216	GO:0016274; GO:0008469; GO:0035242; GO:0008168	GO:0005737; GO:0005829	1772	0.006044	0.177	3R	15227605	15229408	1804	-	TRUE	0.3176	659	673.4	758.9	769.8	554.8	586	537.4	687.6	628.1	690.9	588.4	611.6	709.8	784.1	753.3	43.14	44.86	49.36	49.57	36.71	39.91	36.29	47.09	42.84	45.04	39.46	42.32	48.64	55.47	49.88
FBgn0263504	FBtr0309524	CR43493	long_noncoding	lincRNA		0.374				2088	0.006058	0.177	X	22487854	22490872	3019	-	TRUE	0.8152	30.74	42.16	47.76	39.38	22.89	48.29	36.22	58.02	54.86	66.53	28.34	26.69	54.76	51.46	56.12	1.708	2.384	2.636	2.152	1.286	2.791	2.075	3.372	3.175	3.681	1.613	1.567	3.185	3.089	3.153
FBgn0033315	FBtr0088728	beta3GalTII	protein_coding	protein_coding	Galactosyltransferase II [Source:FlyBase;Acc:FBgn0033315]	0.5178	GO:0006486; GO:0030206; GO:0015012; GO:0006024	GO:0008378	GO:0016020; GO:0016021; GO:0000139	1431	0.006111	0.178	2R	8626181	8627611	1431	-	TRUE	-0.6088	132.6	126.5	70.05	131.3	150.8	108.6	117.5	58.02	105.6	78.04	136.3	143.4	95.32	83.28	88.4	10.75	10.43	5.642	10.47	12.36	9.162	9.821	4.92	8.918	6.3	11.32	12.28	8.089	7.294	7.249
FBgn0002566	FBtr0111123; FBtr0111125; FBtr0333519; FBtr0344082	lt	protein_coding	protein_coding	light [Source:FlyBase;Acc:FBgn0002566]	0.4001	GO:0035542; GO:0046907; GO:0009267; GO:0097352; GO:0008340; GO:0007041; GO:0007220; GO:0006897; GO:0016192; GO:0033227; GO:0006727; GO:0006886; GO:0045746; GO:0006726; GO:0007033	GO:0005488; GO:0005515; GO:0008270	GO:0030897; GO:0005622	3821	0.006206	0.1802	2L	22924795	22943135	18341	+	TRUE	-0.2868	745.5	761.3	586.9	601.5	762.2	823	732.2	673.6	584.3	644.8	778.6	803.8	640.9	661.5	638	22.63	23.52	17.7	17.96	23.39	26	22.93	21.39	18.48	19.49	24.22	25.79	20.37	21.7	19.59
FBgn0000157	FBtr0072378; FBtr0072379; FBtr0300076	Dll	protein_coding	protein_coding	Distal-less [Source:FlyBase;Acc:FBgn0000157]	0.5397	GO:0006355; GO:0007449; GO:0042048; GO:0008587; GO:0007480; GO:0006351; GO:0010629; GO:0045893; GO:0007487; GO:0048728; GO:0007485; GO:0007479; GO:0035215; GO:0010092; GO:0007469; GO:0016319; GO:0021553; GO:0035114; GO:0048264	GO:0003677; GO:0043565; GO:0003700	GO:0005634	2502	0.006279	0.1817	2R	24814822	24835667	20846	+	TRUE	-0.3776	722.4	836	816.2	759.1	774.3	703.4	857.4	386.8	356.6	537.3	852.9	914.3	599.6	718.6	715.7	33.5	39.44	37.6	34.62	36.29	33.93	41.01	18.76	17.22	24.81	40.51	44.81	29.1	36	33.56
FBgn0004577	FBtr0089287; FBtr0301526; FBtr0337061	Pxd	protein_coding	protein_coding	Peroxidase [Source:FlyBase;Acc:FBgn0004577]	0.5132	GO:0022008; GO:0006909; GO:0055114; GO:0006979; GO:0007306; GO:0045471; GO:0042744	GO:0005506; GO:0004601; GO:0020037; GO:0046872	GO:0005576; GO:0042600	2447	0.006304	0.1818	3R	17014576	17027987	13412	+	TRUE	-1.251	0	0	1.061	0	1.347	0	0	0	0	0	20.24	1.525	0	0	0.7687	0	0	0.04999	0	0.06453	0	0	0	0	0	0.9831	0.07642	0	0	0.03686
FBgn0033226	FBtr0088834; FBtr0088835; FBtr0088836; FBtr0088837; FBtr0339119; FBtr0339120; FBtr0345697	CG1882	protein_coding	protein_coding	CG1882, isoform A [Source:UniProtKB/TrEMBL;Acc:Q5U191]	0.54	GO:0006629; GO:0019915	GO:0052689; GO:0004301; GO:0003824	GO:0005811; GO:0005777	1840	0.00636	0.1825	2R	7812504	7815486	2983	+	TRUE	0.441	225.8	228.9	322.7	338.9	300.3	254.6	266.2	420.1	449.9	477.2	242.9	205.9	336	281.6	304.4	14.23	14.68	20.21	21.02	19.14	16.7	17.31	27.7	29.54	29.96	15.69	13.72	22.17	19.19	19.41
FBgn0262117	FBtr0111268	IntS3	protein_coding	protein_coding	Integrator 3 [Source:FlyBase;Acc:FBgn0262117]	0.3853	GO:0016180	GO:0003674	GO:0005794; GO:0032039	3382	0.006367	0.1825	2R	4235779	4242934	7156	-	TRUE	-0.3082	816.5	851.7	605	584.8	740.6	660.6	746.8	452.3	437.5	440.1	868.4	991.4	746.3	736.4	763.3	28.01	29.73	20.62	19.73	25.68	23.57	26.42	16.23	15.63	15.03	30.51	35.94	26.8	27.29	26.48
FBgn0032846	FBtr0081333; FBtr0331615	CG10721	protein_coding	protein_coding	IP11710p [Source:UniProtKB/TrEMBL;Acc:Q9VIP2]	0.505	GO:0055114	GO:0016491		1556	0.006395	0.1827	2L	20091435	20093152	1718	+	TRUE	-0.4625	249.8	192.7	191	151.6	257.2	234.8	233.9	195.5	146.7	163.8	261.8	241	166.3	175	199.9	18.62	14.62	14.15	11.11	19.38	18.21	17.99	15.25	11.4	12.16	19.99	18.99	12.98	14.1	15.07
FBgn0010622	FBtr0071985; FBtr0336732	l(2)06496	protein_coding	protein_coding	lethal (2) 06496 [Source:FlyBase;Acc:FBgn0010622]	0.4876	GO:0035206; GO:0007018		GO:0005869	1130	0.006443	0.1835	2R	23061420	23062593	1174	-	TRUE	0.3304	638.8	634.8	779	797.2	537.3	671.6	561.8	653.2	654.2	739.5	645	620.7	749	848.7	794.8	65.59	66.32	79.46	80.5	55.75	71.73	59.49	70.15	69.96	75.59	67.84	67.36	80.49	94.14	82.54
FBgn0036212	FBtr0076080; FBtr0110780; FBtr0302137	CG11597	protein_coding	protein_coding	Serine/threonine-protein phosphatase [Source:UniProtKB/TrEMBL;Acc:Q95TV5]	0.4841	GO:0070262; GO:0046331; GO:0006470	GO:0004722; GO:0016787	GO:0005737; GO:0005634; GO:0000159	1647	0.006463	0.1835	3L	11820338	11822275	1938	-	TRUE	-0.6632	137.4	155.4	87.03	94.29	162.9	142.7	158.6	111.7	105.6	94.67	156.5	170.1	110.9	80.47	109.2	9.676	11.14	6.091	6.532	11.6	10.45	11.52	8.232	7.748	6.64	11.29	12.66	8.174	6.124	7.777
FBgn0259152	FBtr0301277; FBtr0301278	Clbn	protein_coding	protein_coding	Caliban [Source:FlyBase;Acc:FBgn0259152]	0.439	GO:0006611; GO:1902231; GO:1902167		GO:0005634	3264	0.006494	0.1838	3R	25127502	25131155	3654	+	TRUE	0.3316	491.8	493.9	641.1	560.9	478	550.9	511.9	659.7	731	528.4	500.6	523.9	686.8	654	597.3	17.48	17.86	22.64	19.61	17.17	20.37	18.77	24.52	27.06	18.7	18.23	19.68	25.55	25.12	21.47
FBgn0014024	FBtr0070752; FBtr0070753; FBtr0112876; FBtr0340477	Rnp4F	protein_coding	protein_coding	RNA-binding protein 4F [Source:FlyBase;Acc:FBgn0014024]	0.5306	GO:0007417; GO:0006396	GO:0005515; GO:0003729; GO:0000166; GO:0003676	GO:0005622; GO:0005737	3207	0.006543	0.1846	X	5318928	5322696	3769	-	TRUE	-0.3161	722.4	760.1	628.3	711.3	689.5	688.1	658.7	559.8	606.2	464.4	854.2	823.6	719.3	667.1	629.6	26.13	27.98	22.58	25.31	25.21	25.89	24.58	21.18	22.84	16.73	31.65	31.49	27.24	26.08	23.03
FBgn0036259	FBtr0273438; FBtr0330196	CG9760	protein_coding	protein_coding	CG9760, isoform D [Source:UniProtKB/TrEMBL;Acc:M9PFD5]	0.4458			GO:0016021	2039	0.006589	0.1853	3L	12157052	12163735	6684	-	TRUE	0.8312	67.24	36.14	72.17	50.13	47.13	58.16	44.05	39.75	42.52	39.66	35.09	32.79	57.46	63.63	77.64	3.826	2.092	4.08	2.805	2.71	3.442	2.585	2.366	2.52	2.247	2.045	1.972	3.422	3.911	4.468
FBgn0016031	FBtr0077159; FBtr0077160; FBtr0077161; FBtr0333595	lama	protein_coding	protein_coding	lamina ancestor [Source:FlyBase;Acc:FBgn0016031]	0.4888	GO:0016042; GO:0002121; GO:0046843; GO:0007444	GO:0016787; GO:0003674	GO:0016021; GO:0005576	3305	0.006683	0.1873	3L	5343619	5355923	12305	-	TRUE	0.4594	269	249.4	592.2	457.1	22.89	29.63	41.11	105.3	76.8	142	298.2	309.6	467.1	348.1	445.1	9.442	8.906	20.65	15.78	0.8122	1.082	1.488	3.866	2.808	4.964	10.72	11.49	17.16	13.2	15.8
FBgn0266350	FBtr0344076	CR44999	long_noncoding	lincRNA		0.4593				2025	0.006834	0.191	X	3373159	3522787	149629	+	TRUE	0.2847	1354	1436	1845	1604	1429	1768	1892	2691	2607	2490	1513	1603	1872	1947	1874	77.54	83.7	105	90.38	82.73	105.4	111.8	161.3	155.6	142	88.78	97.06	112.3	120.5	108.6
FBgn0050457	FBtr0086998	CG30457	protein_coding	protein_coding		0.6331				646	0.006918	0.1927	2R	17160122	17160829	708	-	TRUE	-1.023	12.49	15.66	12.74	33.42	8.08	12.07	6.852	37.6	39.77	37.1	20.92	10.68	2.704	4.678	4.612	2.243	2.861	2.272	5.902	1.467	2.255	1.269	7.063	7.44	6.634	3.848	2.026	0.5083	0.9078	0.8378
FBgn0030406	FBtr0073657; FBtr0310434; FBtr0346381	CG1463	protein_coding	protein_coding	CG1463, isoform A [Source:UniProtKB/TrEMBL;Acc:Q8SX25]	0.474	GO:0048812	GO:0046872		1351	0.006999	0.1944	X	12609977	12611667	1691	-	TRUE	0.3376	367.9	334.9	447.9	364	334	351.2	366.1	888.5	931.2	566.8	342.1	356.1	413.7	457.5	457.4	31.59	29.26	38.21	30.74	28.98	31.37	32.42	79.81	83.3	48.46	30.09	32.32	37.19	42.45	39.72
FBgn0031089	FBtr0070006; FBtr0303256; FBtr0343173	CG9572	protein_coding	protein_coding	CG9572, isoform A [Source:UniProtKB/TrEMBL;Acc:Q9W5X1]	0.6203	GO:0042335; GO:0022404; GO:0002064	GO:0005515		1629	0.007084	0.1961	X	20148124	20155514	7391	+	TRUE	-1.129	222.9	228.9	101.9	119.3	697.5	615.6	506	690.8	728.3	550.1	381.2	167.8	156.8	110.4	97.63	15.87	16.58	7.209	8.359	50.21	45.61	37.17	51.46	54.02	39.01	27.81	12.63	11.69	8.496	7.032
FBgn0259824	FBtr0075518; FBtr0330161; FBtr0333577	Hip14	protein_coding	protein_coding	Huntingtin-interacting protein 14 [Source:FlyBase;Acc:FBgn0259824]	0.515	GO:0016079; GO:0007268; GO:0050714; GO:0018345; GO:0007283	GO:0005515; GO:0019706; GO:0008270	GO:0030054; GO:0008021; GO:0005794; GO:0045202; GO:0016021; GO:0042734; GO:0000139	3361	0.007171	0.1979	3L	15988236	15992464	4229	+	TRUE	0.4569	422.7	380.7	485	512	460.5	454.3	457.1	550.1	613.1	509.2	388	397.3	623.3	451	548.9	14.59	13.37	16.63	17.38	16.07	16.31	16.27	19.86	22.04	17.5	13.72	14.49	22.52	16.82	19.16
FBgn0040322	FBtr0075094; FBtr0075095; FBtr0075096	GNBP2	protein_coding	protein_coding	Gram-negative bacteria binding protein 2 [Source:FlyBase;Acc:FBgn0040322]	0.5005	GO:0002758; GO:0005975; GO:0045087; GO:0045088	GO:0001872; GO:0004553; GO:0008329; GO:0001530; GO:0030246	GO:0000502; GO:0005576	1427	0.007278	0.198	3L	18673474	18675413	1940	-	TRUE	-1.015	48.99	44.57	16.98	13.13	87.53	86.69	65.58	29.01	23.32	47.34	64.77	42.7	30.42	18.71	19.22	3.983	3.687	1.372	1.05	7.192	7.332	5.499	2.467	1.974	3.832	5.394	3.669	2.589	1.644	1.58
FBgn0033244	FBtr0088873; FBtr0088874; FBtr0301231	CG8726	protein_coding	protein_coding	CG8726, isoform B [Source:UniProtKB/TrEMBL;Acc:A1Z782]	0.4715	GO:0006468; GO:0042391; GO:0032780; GO:0043271	GO:0005524; GO:0035091; GO:0004672; GO:0003779	GO:0005886; GO:0005737	3392	0.007301	0.198	2R	7968129	7972003	3875	-	TRUE	0.3227	301.6	293.9	357.7	325.8	347.4	372	384.7	459.8	406	327.5	340.7	328.7	414.4	437.9	409	10.32	10.23	12.15	10.96	12.01	13.24	13.57	16.45	14.46	11.15	11.94	11.88	14.84	16.18	14.15
FBgn0027567	FBtr0076339; FBtr0076340	CG8108	protein_coding	protein_coding	CG8108, isoform A [Source:UniProtKB/TrEMBL;Acc:Q9VT61]	0.5336	GO:0046427			3149	0.007308	0.198	3L	9864639	9870674	6036	+	TRUE	-0.3752	1842	1695	1315	1297	1597	1599	1554	1389	1214	1210	1940	2054	1672	1599	1338	67.84	63.53	48.13	47.01	59.47	61.28	59.06	53.53	46.58	44.4	73.21	79.96	64.47	63.65	49.87
FBgn0037824	FBtr0082268	CG14684	protein_coding	protein_coding	GEO12082p1 [Source:UniProtKB/TrEMBL;Acc:Q9VGY3]	0.4784	GO:0051726	GO:0003674	GO:0005575	487	0.00731	0.198	3R	10706974	10707460	487	+	TRUE	0.7952	24.02	22.89	45.64	32.22	33.66	38.41	19.58	38.68	49.37	46.06	29.69	25.93	52.73	53.33	55.35	5.721	5.548	10.8	7.55	8.106	9.518	4.81	9.637	12.25	10.92	7.245	6.528	13.15	13.73	13.34
FBgn0015766	FBtr0077131; FBtr0077132; FBtr0077133; FBtr0345001	Msr-110	protein_coding	protein_coding	Msr-110 [Source:FlyBase;Acc:FBgn0015766]	0.5296	GO:0008150	GO:0003674	GO:0016021	2676	0.007335	0.198	3L	5566919	5577348	10430	-	TRUE	-0.3052	3448	3002	2403	2498	4500	5123	4358	4362	4169	3587	3349	3121	2709	2457	2683	149.5	132.4	103.5	106.5	197.2	231	194.8	197.8	188.3	154.9	148.7	143	122.9	115.1	117.6
FBgn0085409	FBtr0112617; FBtr0329979; FBtr0329980	CG34380	protein_coding	protein_coding	Uncharacterized protein, isoform D [Source:UniProtKB/TrEMBL;Acc:R9PY37]	0.5092	GO:0050774; GO:0050965; GO:0018108; GO:0038063; GO:0007155; GO:0007165	GO:0004715; GO:0005518; GO:0004716	GO:0016021; GO:0005925	4960	0.00735	0.198	2L	6179133	6211114	31982	+	TRUE	0.4767	294.9	312	347.1	324.6	342	363.2	439.5	355.6	315.4	225.2	206.5	255.5	286	326.6	359	6.898	7.425	8.065	7.468	8.086	8.838	10.6	8.7	7.685	5.244	4.947	6.315	7.001	8.252	8.492
FBgn0259986	FBtr0302032; FBtr0302033; FBtr0332660	nab	protein_coding	protein_coding	nab [Source:FlyBase;Acc:FBgn0259986]	0.5662	GO:0045892; GO:0008283; GO:0048666; GO:0035222; GO:0007626; GO:0014019; GO:0006351; GO:0006355	GO:0008134; GO:0003712	GO:0005634	2415	0.007358	0.198	3L	4153618	4160932	7315	-	TRUE	-0.6304	94.14	78.3	77.48	60.87	111.8	118.5	112.6	185.9	159.1	89.56	130.2	125.1	88.56	72.98	77.64	4.522	3.827	3.698	2.876	5.427	5.923	5.577	9.339	7.961	4.284	6.408	6.35	4.453	3.788	3.772
FBgn0267037	FBtr0346011	CR45481	long_noncoding	lincRNA		0.4935				2790	0.007418	0.198	X	3968933	3972054	3122	+	TRUE	-1.001	97.02	90.35	36.09	33.42	179.1	155.8	168.4	6.446	10.97	28.15	53.98	86.93	22.98	32.75	38.44	4.034	3.822	1.491	1.367	7.527	6.74	7.22	0.2804	0.4752	1.165	2.299	3.821	1	1.471	1.616
FBgn0037895	FBtr0082405	CG6723	protein_coding	protein_coding	CG6723 [Source:UniProtKB/TrEMBL;Acc:Q9VGP3]	0.5347	GO:0055085; GO:0006810	GO:0008507; GO:0015293; GO:0005215	GO:0016020; GO:0005887	1990	0.007428	0.198	3R	11416218	11418668	2451	-	TRUE	-1.421	0.9606	1.205	8.491	2.387	8.08	4.39	0.9788	127.9	128.9	2.559	5.398	26.69	2.704	0.9357	0	0.056	0.07145	0.4918	0.1369	0.4761	0.2662	0.05885	7.796	7.829	0.1485	0.3223	1.645	0.165	0.05894	0
FBgn0030258	FBtr0073396; FBtr0073397; FBtr0346272	CG1552	protein_coding	protein_coding	CG1552, isoform C [Source:UniProtKB/TrEMBL;Acc:X2JES6]	0.5087	GO:0008150	GO:0003674	GO:0005615	898	0.007438	0.198	X	11052171	11053556	1386	-	TRUE	-1.214	1.921	1.205	6.368	1.193	0	2.195	0.9788	124.6	141.3	0	1.349	19.83	0.676	0	0	0.2481	0.1583	0.8171	0.1516	0	0.2949	0.1304	16.84	19	0	0.1785	2.706	0.09139	0	0
FBgn0038919	FBtr0084150	CG17843	protein_coding	protein_coding	Sulfhydryl oxidase [Source:UniProtKB/TrEMBL;Acc:Q9VD61]	0.4678	GO:0045454; GO:0055114; GO:0032504; GO:0006457	GO:0016491; GO:0016971; GO:0003756; GO:0016972	GO:0005615; GO:0030173	1800	0.007443	0.198	3R	21913747	21915546	1800	+	TRUE	-0.9338	906.8	833.6	566.8	612.3	950.7	906.4	698.9	970.2	938.1	759.9	1287	947.9	836.9	399.5	505.8	58.45	54.67	36.29	38.81	61.93	60.77	46.46	65.4	62.98	48.77	84.95	64.57	56.46	27.82	32.97
FBgn0035867	FBtr0076706	CG13671	protein_coding	protein_coding	GH24192p [Source:UniProtKB/TrEMBL;Acc:Q9VSG9]	0.5057	GO:0006457; GO:1902175; GO:0019511; GO:0034976	GO:0003756	GO:0005783	2278	0.007482	0.198	3L	8300064	8302341	2278	+	TRUE	-0.5225	170	178.3	101.9	113.4	220.8	192	183	91.32	91.89	87	201.1	173.9	125.7	124.4	134.5	8.659	9.238	5.155	5.679	11.37	10.17	9.614	4.865	4.875	4.412	10.49	9.359	6.703	6.848	6.929
FBgn0034945	FBtr0072205; FBtr0343289	CG10904	protein_coding	protein_coding	RE30687p [Source:UniProtKB/TrEMBL;Acc:Q9W1E7]	0.4696	GO:0006351; GO:0006355	GO:0003677	GO:0005634	1010	0.007483	0.198	2R	23968941	23970073	1133	-	TRUE	-0.3789	264.2	255.4	205.9	216	246.4	230.5	208.5	198.8	168.7	198.3	257.1	247.8	193.3	189.9	193.7	30.34	29.85	23.5	24.4	28.61	27.54	24.7	23.88	20.18	22.68	30.25	30.09	23.25	23.57	22.51
FBgn0032819	FBtr0081290	CG10463	protein_coding	protein_coding	tRNA-dihydrouridine(47) synthase [NAD(P)(+)] [Source:UniProtKB/TrEMBL;Acc:Q9VIS4]	0.5237	GO:0055114; GO:0008033	GO:0046872; GO:0050660; GO:0017150; GO:0003824	GO:0005829	1921	0.007487	0.198	2L	19758879	19760986	2108	+	TRUE	0.3336	271.9	255.4	388.5	415.3	317.8	273.3	303.4	385.7	355.2	349.3	290.8	286.7	390.1	359.3	347.5	16.42	15.69	23.31	24.67	19.4	17.17	18.9	24.36	22.35	21	17.99	18.3	24.66	23.44	21.22
FBgn0024315	FBtr0087114; FBtr0087115; FBtr0340067; FBtr0340068	Picot	protein_coding	protein_coding	Picot [Source:FlyBase;Acc:FBgn0024315]	0.4951	GO:0055085; GO:0035435; GO:0006817; GO:0006820; GO:0006814	GO:0015114; GO:0005316; GO:0022857; GO:0015293	GO:0016021	2576	0.007534	0.198	2R	16655323	16667675	12353	-	TRUE	-1.269	35.54	36.14	52.01	63.25	59.25	44.99	54.81	530.7	519.8	39.66	45.88	123.5	34.48	22.46	34.59	1.601	1.656	2.327	2.802	2.697	2.108	2.546	25	24.38	1.779	2.117	5.88	1.625	1.093	1.576
FBgn0027599	FBtr0072409	CG2790	protein_coding	protein_coding	CG2790 [Source:UniProtKB/TrEMBL;Acc:Q9W0X8]	0.4917		GO:0003676; GO:0008270; GO:0046872		1757	0.007551	0.198	2R	24946561	24948378	1818	-	TRUE	-0.3829	274.7	320.4	218.6	222	305.7	358.8	276	223.5	240	258.4	309.7	291.3	248.1	211.5	226	18.14	21.53	14.34	14.42	20.4	24.65	18.8	15.43	16.51	16.99	20.95	20.33	17.15	15.09	15.09
FBgn0000479	FBtr0070509; FBtr0070511; FBtr0070512; FBtr0070513; FBtr0070515; FBtr0070517; FBtr0070518; FBtr0070519; FBtr0070520; FBtr0070521; FBtr0070522; FBtr0333312; FBtr0333313; FBtr0333314; FBtr0333315; FBtr0333316; FBtr0333317	dnc	protein_coding	protein_coding	dunce [Source:FlyBase;Acc:FBgn0000479]	0.481	GO:0000003; GO:0007611; GO:0007165; GO:0008355; GO:0007623; GO:0046331; GO:0048477; GO:0007268; GO:0045475; GO:0001661; GO:0010738; GO:0006198; GO:0046958; GO:0007617; GO:0008306; GO:0048675; GO:0007619; GO:0019933; GO:0040040; GO:0007613; GO:0007614; GO:0007612; GO:0048149; GO:0007615; GO:0009187	GO:0046872; GO:0004115; GO:0004114; GO:0008081	GO:0005622	5686	0.007598	0.198	X	3176440	3343767	167328	+	TRUE	0.7868	65.32	86.73	162.4	111	76.76	103.2	128.2	284.7	277	254.6	79.62	114.4	134.5	189	193.7	1.333	1.801	3.292	2.227	1.583	2.189	2.698	6.076	5.888	5.172	1.664	2.467	2.873	4.167	3.998
FBgn0038540	FBtr0083511	CG14321	protein_coding	protein_coding		0.4915				702	0.007611	0.198	3R	17733598	17734381	784	+	TRUE	-0.9739	38.43	46.98	27.6	37	51.17	47.19	67.54	35.45	49.37	49.9	32.39	56.43	21.63	18.71	16.14	6.35	7.9	4.531	6.013	8.547	8.112	11.51	6.129	8.499	8.21	5.483	9.857	3.742	3.341	2.698
FBgn0003067	FBtr0086701	Pepck	protein_coding	protein_coding	Phosphoenolpyruvate carboxykinase [Source:FlyBase;Acc:FBgn0003067]	0.5418	GO:0006094	GO:0005525; GO:0004613; GO:0046872; GO:0017076; GO:0004611	GO:0005739	2486	0.007619	0.198	2R	18536767	18539416	2650	+	TRUE	-0.6152	2588	2439	1724	1479	2468	2184	3247	1117	1078	1067	1686	1402	780.8	999.3	1238	120.8	115.8	79.91	67.87	116.4	106	156.3	54.54	52.4	49.58	80.6	69.17	38.14	50.39	58.42
FBgn0266488	FBtr0344533	CG45087	protein_coding	protein_coding		0.5418	GO:0008150	GO:0003674	GO:0005575	2486	0.007619	0.198	2R	18536767	18539416	2650	+	TRUE	-0.6152	2588	2439	1724	1479	2468	2184	3247	1117	1078	1067	1686	1402	780.8	999.3	1238	120.8	115.8	79.91	67.87	116.4	106	156.3	54.54	52.4	49.58	80.6	69.17	38.14	50.39	58.42
FBgn0259175	FBtr0299649; FBtr0299650; FBtr0299651; FBtr0333043	ome	protein_coding	protein_coding	omega [Source:FlyBase;Acc:FBgn0259175]	0.463	GO:0006508	GO:0008236; GO:0008239	GO:0016021; GO:0016020	3700	0.007673	0.1989	3L	14672839	14747868	75030	+	TRUE	0.515	258.4	261.4	231.4	249.4	293.6	344.6	340.6	247.1	240	269.9	230.8	215.8	288.7	289.1	389	8.102	8.34	7.208	7.692	9.303	11.24	11.02	8.104	7.839	8.428	7.412	7.152	9.474	9.795	12.34
FBgn0032896	FBtr0081449	CG14400	protein_coding	protein_coding	IP07785p [Source:UniProtKB/TrEMBL;Acc:Q9VII2]	0.4674	GO:0008150	GO:0003674	GO:0005575	905	0.007698	0.1989	2L	20856987	20857891	905	-	TRUE	0.3491	241.1	200	276	250.6	265.3	284.2	306.4	202	190.6	249.5	213.2	220.4	276.5	277	280.6	30.91	26.08	35.15	31.6	34.37	37.9	40.51	27.08	25.46	31.84	28	29.86	37.1	38.36	36.38
FBgn0029525	FBtr0070094	CG18273	protein_coding	protein_coding	LD21943p [Source:UniProtKB/TrEMBL;Acc:Q9I7Z8]	0.4982	GO:0022008			4342	0.007729	0.1992	X	482777	487581	4805	-	TRUE	-0.3852	414	426.4	325.8	336.6	379.7	395.1	377.8	291.2	351.1	285.3	443.3	467.5	391.4	335.9	312.1	11.06	11.59	8.649	8.844	10.25	10.98	10.41	8.137	9.772	7.59	12.13	13.2	10.95	9.697	8.434
FBgn0267631	FBtr0347084	CR45969	long_noncoding	lincRNA		0.4169				295	0.007752	0.1992	3L	22871813	22872107	295	+	TRUE	0.3039	462.1	424	465.9	460.7	315.1	364.3	312.2	355.6	308.6	323.7	409.6	427	524.6	490.3	538.1	181.7	169.7	182	178.2	125.2	149	126.6	146.3	126.4	126.7	165	177.5	215.9	208.3	214
FBgn0026430	FBtr0074775; FBtr0074776; FBtr0074777; FBtr0301307; FBtr0301308; FBtr0343590	Grip84	protein_coding	protein_coding	Gamma-tubulin ring protein 84 [Source:FlyBase;Acc:FBgn0026430]	0.5098	GO:0007283; GO:0007067; GO:0051297; GO:0051726; GO:0007017; GO:0007052; GO:0007020; GO:0007126; GO:0051225; GO:0030953; GO:0000226; GO:0051298; GO:0090307; GO:0051415	GO:0008017; GO:0043015; GO:0015631; GO:0051011; GO:0005200	GO:0005875; GO:0005813; GO:0072686; GO:0000922; GO:0008275; GO:0005874; GO:0005737; GO:0005815; GO:0000923	3684	0.007846	0.201	X	19559431	19565764	6334	-	TRUE	-0.3437	632.1	593.9	472.3	504.8	603.3	567.4	491.4	433	449.9	405.6	591.7	626.8	528.6	464.1	441.2	19.91	19.03	14.78	15.64	19.2	18.59	15.96	14.26	14.76	12.72	19.09	20.86	17.43	15.79	14.05
FBgn0036266	FBtr0076016	CG5626	protein_coding	protein_coding	CG5626 [Source:UniProtKB/TrEMBL;Acc:Q9VTV4]	0.4085	GO:0000379; GO:0090502	GO:0004017	GO:0000214	1491	0.007883	0.2013	3L	12204123	12206022	1900	-	TRUE	0.4938	157.5	147	212.3	196.9	140	128.4	137	179.4	159.1	159.9	134.9	170.8	209.6	215.2	229.1	12.26	11.63	16.41	15.07	11.01	10.39	11	14.6	12.89	12.39	10.76	14.05	17.07	18.09	18.03
FBgn0031265	FBtr0078067	CG2794	protein_coding	protein_coding	CG2794 [Source:UniProtKB/TrEMBL;Acc:Q9VPR3]	0.5273	GO:0008150; GO:0008152	GO:0016773; GO:0016798	GO:0005575	2310	0.007932	0.2013	2L	564163	566472	2310	+	TRUE	-0.4337	454.4	446.9	333.3	368.8	603.3	484	419.9	404	430.6	363.3	513.5	473.6	378.6	304.1	406.6	22.82	22.84	16.63	18.22	30.62	25.28	21.75	21.22	22.53	18.17	26.42	25.14	19.9	16.5	20.66
FBgn0037082	FBtr0078397; FBtr0331822	CG5664	protein_coding	protein_coding	CG5664, isoform A [Source:UniProtKB/TrEMBL;Acc:Q9VP36]	0.4441				2626	0.007943	0.2013	3L	21438628	21441363	2736	-	TRUE	-0.512	177.7	195.1	115.7	99.06	226.2	255.7	222.2	145	111.1	126.7	180.8	180	133.9	122.6	116.1	7.851	8.772	5.078	4.304	10.1	11.75	10.12	6.702	5.112	5.572	8.183	8.403	6.19	5.851	5.187
FBgn0027865	FBtr0084912; FBtr0330163; FBtr0330164	Tsp96F	protein_coding	protein_coding	Tetraspanin 96F [Source:FlyBase;Acc:FBgn0027865]	0.3854	GO:0007166; GO:0008150	GO:0003674	GO:0005886; GO:0005887; GO:0016021	2920	0.007946	0.2013	3R	25872900	25881427	8528	-	TRUE	0.297	487	472.2	524.3	442.8	397.2	491.6	503.1	459.8	448.5	427.3	502.7	515.5	654.4	631.6	594.2	19.35	19.09	20.7	17.3	15.95	20.32	20.62	19.11	18.56	16.9	20.46	21.65	27.21	27.11	23.88
FBgn0030964	FBtr0074640; FBtr0301667; FBtr0343604	Pvf1	protein_coding	protein_coding	PDGF- and VEGF-related factor 1 [Source:FlyBase;Acc:FBgn0030964]	0.4873	GO:0030031; GO:0060548; GO:0007443; GO:0061327; GO:0007435; GO:0007298; GO:0035099; GO:0048010; GO:2000683; GO:0031954; GO:0008284	GO:0008083; GO:0008201; GO:0005102; GO:0005172; GO:0070851	GO:0005737; GO:0016020; GO:0005576; GO:0005615	2161	0.00798	0.2016	X	18832682	18842901	10220	+	TRUE	0.7785	50.91	57.82	76.42	93.09	32.32	49.38	41.11	65.54	65.83	116.4	47.23	56.43	108.2	75.79	98.4	2.733	3.158	4.076	4.915	1.754	2.758	2.276	3.68	3.681	6.223	2.597	3.202	6.078	4.396	5.343
FBgn0011768	FBtr0082290	Fdh	protein_coding	protein_coding	Formaldehyde dehydrogenase [Source:FlyBase;Acc:FBgn0011768]	0.5572	GO:0006066; GO:0006069; GO:0080164; GO:0008542; GO:2000169; GO:0055114	GO:0008270; GO:0004022; GO:0051903; GO:0004552; GO:0080007; GO:0016491		1337	0.008027	0.2022	3R	10870906	10872381	1476	-	TRUE	0.2776	2439	2373	2744	3090	2358	2140	2259	2270	2417	2707	2079	2102	2575	2413	2614	211.6	209.5	236.5	263.7	206.8	193.2	202.2	206	218.4	233.9	184.8	192.7	233.9	226.2	229.4
FBgn0266438	FBtr0344430	CG45068	protein_coding	protein_coding	GPI mannosyltransferase 4 [Source:UniProtKB/Swiss-Prot;Acc:Q8MT80]	0.5213	GO:0006506	GO:0000030; GO:0000026; GO:0016757	GO:0005783; GO:0005789; GO:0016021	3221	0.008137	0.2036	2R	24411870	24415295	3426	+	TRUE	-0.9069	535.1	183.1	68.99	125.3	137.4	341.3	185	192.3	189.3	511.7	374.5	189.9	143.3	174	125.3	19.27	6.71	2.469	4.439	5	12.79	6.872	7.245	7.101	18.35	13.82	7.228	5.403	6.773	4.565
FBgn0266439	FBtr0344428; FBtr0344429	CG45069	protein_coding	protein_coding	Uncharacterized protein, isoform A [Source:UniProtKB/TrEMBL;Acc:A0A0B4LGM3]	0.5604	GO:0008150	GO:0003674	GO:0005575	1859	0.008137	0.2036	2R	24411870	24415295	3426	+	TRUE	-0.9069	535.1	183.1	68.99	125.3	137.4	341.3	185	192.3	189.3	511.7	374.5	189.9	143.3	174	125.3	33.39	11.63	4.277	7.691	8.664	22.16	11.91	12.55	12.3	31.8	23.94	12.52	9.362	11.73	7.909
FBgn0264753	FBtr0334282; FBtr0334283; FBtr0334284	Rgk1	protein_coding	protein_coding	Rad, Gem/Kir family member 1 [Source:FlyBase;Acc:FBgn0264753]	0.5107	GO:1901386; GO:0007264; GO:0007165; GO:0008150; GO:0006184	GO:0003924; GO:0005525	GO:0005622; GO:0009898; GO:0016020; GO:0005575	3543	0.008172	0.2036	2R	19311148	19356525	45378	-	TRUE	-1.063	13.45	25.3	8.491	9.548	14.81	5.487	15.66	49.42	39.77	6.397	16.87	16.01	6.76	1.871	3.075	0.4404	0.8428	0.2762	0.3075	0.4902	0.1869	0.5289	1.693	1.357	0.2086	0.5658	0.5542	0.2317	0.06621	0.1018
FBgn0035538	FBtr0073337; FBtr0100185; FBtr0100186	DopEcR	protein_coding	protein_coding	Dopamine/Ecdysteroid receptor [Source:FlyBase;Acc:FBgn0035538]	0.4338	GO:0045471; GO:0007271; GO:0010579; GO:0035075; GO:0009267; GO:0007186; GO:0042594; GO:0009744; GO:0071329; GO:0046959; GO:0007213; GO:0008306; GO:0043410	GO:0001588; GO:0008227; GO:0035100; GO:0004930	GO:0005887; GO:0016021	3516	0.00819	0.2036	3L	4367649	4380387	12739	-	TRUE	-1.055	2.882	7.228	3.184	1.193	9.426	6.584	2.936	59.09	35.66	7.676	2.699	16.01	0	0.9357	0.7687	0.09509	0.2427	0.1044	0.03873	0.3144	0.226	0.09993	2.039	1.226	0.2522	0.09122	0.5585	0	0.03336	0.02565
FBgn0039306	FBtr0084816	RIOK2	protein_coding	protein_coding	RIO kinase 2 [Source:FlyBase;Acc:FBgn0039306]	0.486	GO:0022008; GO:0006468; GO:0060252; GO:0009267; GO:0040018; GO:0090277	GO:0005524; GO:0004674; GO:0004672	GO:0005575; GO:0005737; GO:0005634	1751	0.008197	0.2036	3R	25265844	25267757	1914	+	TRUE	0.3127	359.3	332.5	467	428.5	352.8	353.4	372.9	311.6	355.2	359.5	354.2	345.5	440.8	411.7	455.8	23.8	22.41	30.74	27.92	23.63	24.35	25.48	21.59	24.51	23.72	24.04	24.19	30.57	29.47	30.55
FBgn0265302	FBtr0339311	CR44275	long_noncoding	lincRNA		0.5483				1501	0.008331	0.2048	2R	8229296	8230796	1501	+	TRUE	0.3214	244	237.3	308.9	298.4	243.7	246.9	233.9	204.1	189.3	209.8	257.1	257.8	328.5	306.9	334.4	18.86	18.66	23.72	22.68	19.04	19.85	18.65	16.5	15.24	16.15	20.35	21.06	26.58	25.63	26.14
FBgn0037676	FBtr0300335; FBtr0301210	CG8861	protein_coding	protein_coding	CG8861, isoform B [Source:UniProtKB/TrEMBL;Acc:Q9VHF9]	0.3916			GO:0016021	2010	0.008341	0.2048	3R	9293642	9328511	34870	-	TRUE	-1.179	0.9606	0	2.123	0	0	0	1.958	51.57	57.6	0	1.349	19.06	0	0	0.7687	0.05545	0	0.1217	0	0	0	0.1165	3.113	3.463	0	0.07979	1.163	0	0	0.04487
FBgn0031245	FBtr0078135; FBtr0078136; FBtr0113009; FBtr0343778	CG3625	protein_coding	protein_coding	CG3625, isoform B [Source:UniProtKB/TrEMBL;Acc:Q9VPN0]	0.4637			GO:0012505; GO:0016021	1298	0.008342	0.2048	2L	283385	291795	8411	-	TRUE	-0.3411	787.7	827.6	704.7	717.3	736.6	824.1	611.8	842.3	859.9	651.2	705.1	649	551	478.1	568.8	70.4	75.26	62.58	63.05	66.54	76.63	56.39	78.74	80.06	57.95	64.56	61.3	51.55	46.17	51.42
FBgn0031267	FBtr0078074	Ipk2	protein_coding	protein_coding	Ipk2 [Source:FlyBase;Acc:FBgn0031267]	0.5317	GO:0046427; GO:0032958; GO:0007444	GO:0008440; GO:0000823; GO:0047326	GO:0005654	1232	0.008351	0.2048	2L	573033	574264	1232	-	TRUE	-0.3946	277.6	289.1	237.7	251.8	298.9	316	323	278.3	259.2	277.6	277.3	266.9	221.1	205.9	188.3	26.14	27.7	22.24	23.32	28.45	30.96	31.37	27.41	25.43	26.03	26.75	26.56	21.79	20.94	17.94
FBgn0025592	FBtr0072529; FBtr0072530	Gyk	protein_coding	protein_coding	Glycerol kinase [Source:FlyBase;Acc:FBgn0025592]	0.4984	GO:0005975; GO:0046167; GO:0006071; GO:0006641; GO:0006072	GO:0004370; GO:0016773	GO:0005575; GO:0005739	1823	0.008359	0.2048	3L	202098	205844	3747	-	TRUE	-0.4453	371.8	327.7	186.8	205.3	375.7	366.5	319.1	225.6	264.7	216.2	347.5	324.1	256.9	204	272.1	23.66	21.22	11.81	12.85	24.17	24.26	20.94	15.02	17.55	13.7	22.65	21.8	17.11	14.03	17.52
FBgn0029596	FBtr0070338	CG14054	protein_coding	protein_coding	FI08026p [Source:UniProtKB/TrEMBL;Acc:Q9W530]	0.4957	GO:0008150	GO:0003674	GO:0005575	920	0.008481	0.2071	X	2065273	2066359	1087	-	TRUE	-0.7781	63.4	50.59	27.6	27.45	156.2	115.2	138	64.46	65.83	42.22	74.89	58.72	34.48	39.3	33.82	7.995	6.491	3.457	3.404	19.91	15.12	17.95	8.502	8.647	5.301	9.674	7.826	4.551	5.354	4.314
FBgn0051673	FBtr0081422; FBtr0339562	CG31673	protein_coding	protein_coding	LD14730p [Source:UniProtKB/TrEMBL;Acc:Q9VII9]	0.4836	GO:0055114; GO:0008152	GO:0051287; GO:0030267; GO:0016618; GO:0016616	GO:0005829	1174	0.008521	0.2071	2L	20829609	20831161	1553	+	TRUE	-0.3488	196.9	161.4	126.3	138.4	245.1	248	291.7	140.7	122.1	106.2	412.3	389.7	324.5	281.6	332.9	19.46	16.23	12.4	13.46	24.48	25.49	29.73	14.55	12.56	10.45	41.73	40.7	33.56	30.07	33.27
FBgn0039003	FBtr0084334; FBtr0302856	wfs1	protein_coding	protein_coding	wolfram syndrome 1 [Source:FlyBase;Acc:FBgn0039003]	0.5269		GO:0005515; GO:0004357	GO:0017109; GO:0016021	2670	0.008524	0.2071	3R	22687542	22690380	2839	-	TRUE	0.478	244	238.5	203.8	297.2	255.9	239.2	219.3	323.4	347	322.4	215.2	196.7	341.4	264.8	262.9	10.6	10.54	8.797	12.7	11.24	10.81	9.826	14.7	15.7	13.95	9.58	9.035	15.53	12.43	11.55
FBgn0039641	FBtr0085412	CG14511	protein_coding	protein_coding	IP10585p [Source:UniProtKB/TrEMBL;Acc:Q9VAN9]	0.4992	GO:0055085; GO:0015783; GO:1990569	GO:0005462; GO:0005457; GO:0005464	GO:0005797; GO:0030176; GO:0030173	1216	0.008552	0.2072	3R	29145678	29146893	1216	-	TRUE	-0.6753	123.9	163.8	63.68	87.12	165.6	160.2	142.9	58.02	43.89	74.2	114.7	112.9	59.49	67.37	78.41	11.82	15.9	6.036	8.175	15.97	15.9	14.06	5.79	4.361	7.049	11.21	11.38	5.941	6.944	7.566
FBgn0037933	FBtr0082424	Ho	protein_coding	protein_coding	Heme oxygenase [Source:FlyBase;Acc:FBgn0037933]	0.4515	GO:0006788; GO:0042168; GO:0055072; GO:0006979; GO:0055114; GO:0042167	GO:0004392; GO:0020037; GO:0046872	GO:0012505; GO:0016020; GO:0016021	1123	0.008663	0.2085	3R	11679743	11680976	1234	+	TRUE	0.3474	273.8	262.6	233.5	247.1	288.2	243.6	276	279.3	282.5	312.2	233.5	222.7	281.2	299.4	296	28.28	27.6	23.97	25.1	30.09	26.18	29.41	30.18	30.4	32.11	24.71	24.31	30.41	33.42	30.92
FBgn0033557	FBtr0088227; FBtr0345930	CG12325	protein_coding	protein_coding	LD10780p [Source:UniProtKB/TrEMBL;Acc:Q5U0X8]	0.465	GO:0000462; GO:0009267; GO:0022008; GO:0000028	GO:0005515; GO:0030515	GO:0032040; GO:0034388	3315	0.008668	0.2085	2R	10823405	10827644	4240	+	TRUE	0.298	479.4	385.5	481.9	482.2	430.9	386.3	369	440.5	462.2	409.4	410.9	442.3	549.6	514.6	512.7	16.78	13.73	16.75	16.6	15.24	14.06	13.32	16.12	16.85	14.27	14.73	16.36	20.13	19.46	18.15
FBgn0036887	FBtr0074972; FBtr0344994	CG9231	protein_coding	protein_coding	UPF0389 protein CG9231 [Source:UniProtKB/Swiss-Prot;Acc:Q9VW12]	0.413	GO:0019233; GO:0008150	GO:0003674	GO:0016021; GO:0005575	830	0.008675	0.2085	3L	19585093	19586003	911	-	TRUE	-0.3956	361.2	379.5	344.9	374.8	251.8	237	324	242.8	222.2	314.7	369.1	302.7	243.4	262	256	50.46	53.93	47.87	51.49	35.55	34.44	46.68	35.48	32.33	43.78	52.81	44.7	35.59	39.54	36.17
FBgn0011638	FBtr0081374	La	protein_coding	protein_coding	La autoantigen-like [Source:FlyBase;Acc:FBgn0011638]	0.5223	GO:0006396	GO:0008098; GO:0003729; GO:0000166; GO:0003723; GO:0003677; GO:0003676	GO:0005634; GO:0030529	1549	0.008759	0.2095	2L	20348393	20350012	1620	-	TRUE	0.2901	2736	2606	3432	3392	2560	2523	2333	3378	3411	3833	2629	2558	3315	3185	3013	204.9	198.6	255.4	249.8	193.8	196.6	180.2	264.6	266.1	285.8	201.7	202.5	259.9	257.7	228.2
FBgn0014092	FBtr0080834	CG4278	protein_coding	protein_coding	NIF3-like protein 1 [Source:UniProtKB/Swiss-Prot;Acc:Q9NK57]	0.4638	GO:0008150	GO:0003674	GO:0005575; GO:0005739	1063	0.008789	0.2095	2L	16327069	16328131	1063	+	TRUE	-0.3061	713.8	840.8	659.1	619.4	828.2	761.6	720.4	565.1	539	634.6	666.6	665	499.6	562.3	548.9	77.9	93.37	71.47	66.49	91.35	86.46	81.09	64.51	61.27	68.96	74.53	76.7	57.07	66.31	60.58
FBgn0027527	FBtr0078596; FBtr0346344	Osi6	protein_coding	protein_coding	Osiris 6 [Source:FlyBase;Acc:FBgn0027527]	0.5164	GO:0008150	GO:0003674	GO:0005887; GO:0012505	1696	0.008804	0.2095	3R	6234708	6237181	2474	+	TRUE	-0.8174	40.35	53	24.41	22.68	35.01	23.05	26.43	35.45	46.63	28.15	34.41	32.79	16.9	15.91	14.61	2.76	3.689	1.659	1.526	2.421	1.64	1.865	2.537	3.323	1.917	2.411	2.371	1.21	1.176	1.01
FBgn0027616	FBtr0073078; FBtr0073079	YT521-B	protein_coding	protein_coding	YT521-B [Source:FlyBase;Acc:FBgn0027616]	0.5594	GO:0016070	GO:0003723	GO:0016604	2977	0.008809	0.2095	3L	3370451	3374170	3720	-	TRUE	-0.3054	969.3	951.6	890.5	822.3	944	993.1	967.1	867	854.4	867.4	1036	1116	926.8	877.7	801.8	37.77	37.73	34.48	31.52	37.18	40.26	38.87	35.34	34.68	33.66	41.37	45.98	37.81	36.95	31.6
FBgn0000071	FBtr0081618; FBtr0081619; FBtr0081620	Ama	protein_coding	protein_coding	Amalgam [Source:FlyBase;Acc:FBgn0000071]	0.5305	GO:0007155	GO:0005515; GO:0003823	GO:0005886; GO:0031225	1634	0.008884	0.2102	3R	6762593	6765261	2669	+	TRUE	-0.4126	1285	1259	940.4	833.1	1497	1488	1524	902.5	803.7	715.2	1541	1663	1011	1312	1279	91.26	90.94	66.33	58.17	107.5	109.9	111.6	67.02	59.44	50.56	112.1	124.8	75.16	100.6	91.85
FBgn0037555	FBtr0081807; FBtr0100368; FBtr0334315	Ada2b	protein_coding	protein_coding	transcriptional Adaptor 2b [Source:FlyBase;Acc:FBgn0037555]	0.4962	GO:0006357; GO:0016573; GO:0006355; GO:0043966; GO:0006338; GO:0035066; GO:0035222; GO:0007412; GO:0006351; GO:2000331	GO:0004402; GO:0003677; GO:0008270; GO:0005515; GO:0003682; GO:0003713; GO:0003700	GO:0005634; GO:0005700; GO:0000124	2291	0.008887	0.2102	3R	8236632	8240515	3884	-	TRUE	0.2985	467.8	472.2	534.9	533.5	518.4	528.9	513.9	660.7	685.7	602.6	513.5	527.7	688.9	621.3	614.2	23.69	24.33	26.91	26.57	26.53	27.86	26.84	35	36.17	30.38	26.63	28.24	36.51	33.99	31.46
FBgn0038390	FBtr0083213	Rbf2	protein_coding	protein_coding	Retinoblastoma-family protein 2 [Source:FlyBase;Acc:FBgn0038390]	0.4868	GO:0000122; GO:0051726; GO:2000134; GO:0006351; GO:0007049; GO:0006357	GO:0044212; GO:0008134; GO:0003677; GO:0001078	GO:0005634; GO:0031523; GO:0035189	2693	0.008975	0.2118	3R	15965446	15968138	2693	+	TRUE	-0.3194	391.9	372.2	300.4	315.1	432.3	419.2	363.1	349.2	348.4	345.4	503.3	471.3	405.6	397.7	363.6	16.88	16.32	12.86	13.35	18.82	18.79	16.13	15.73	15.63	14.82	22.21	21.46	18.29	18.51	15.84
FBgn0010213	FBtr0087078; FBtr0345492	Sod2	protein_coding	protein_coding	Superoxide dismutase 2 (Mn) [Source:FlyBase;Acc:FBgn0010213]	0.5237	GO:0055114; GO:0006801; GO:0008340; GO:0003007; GO:0035206; GO:0019222; GO:0019430; GO:0072593; GO:0038001	GO:0046872; GO:0004784; GO:0016209	GO:0005759	949	0.008999	0.2118	2R	16772785	16773915	1131	-	TRUE	-0.3162	1814	1548	1447	1834	1697	1505	1501	1371	1454	1659	1885	1627	1474	1390	1361	221.6	192.4	175.6	220.4	209.5	191.2	189.1	175.2	185	201.9	235.9	210.1	188.5	183.6	168.2
FBgn0002773	FBtr0089747	Mlc2	protein_coding	protein_coding	Myosin light chain 2 [Source:FlyBase;Acc:FBgn0002773]	0.4274	GO:0003012; GO:0060361; GO:0030239	GO:0005509; GO:0000146	GO:0016459; GO:0005859; GO:0030016	2286	0.009116	0.214	3R	30171438	30174551	3114	-	TRUE	-1.552	1616	6041	1024	10990	991.1	756.1	2679	3125	3237	2499	6341	1692	1873	1095	1141	82	311.9	51.64	548.5	50.84	39.92	140.2	165.9	171.1	126.3	329.6	90.76	99.47	60.03	58.55
FBgn0039260	FBtr0084796	Smg6	protein_coding	protein_coding	Smg6 [Source:FlyBase;Acc:FBgn0039260]	0.4934	GO:0043487; GO:0050808; GO:0007274; GO:0000184; GO:0007004; GO:0006406	GO:0005515; GO:0070034; GO:0004540; GO:0043021; GO:0042162; GO:0004521	GO:0005697; GO:0005829; GO:0005737	3310	0.009186	0.215	3R	25029429	25033465	4037	-	TRUE	0.2996	530.3	527.6	540.2	519.2	474	638.7	495.3	564.1	595.2	458	579.6	619.2	724.7	783.2	708.8	18.59	18.82	18.81	17.9	16.79	23.29	17.9	20.68	21.73	15.98	20.81	22.94	26.59	29.66	25.12
FBgn0030749	FBtr0074302; FBtr0074303; FBtr0334038; FBtr0334039; FBtr0334040; FBtr0334041; FBtr0334042	AnxB11	protein_coding	protein_coding	Annexin B11 [Source:FlyBase;Acc:FBgn0030749]	0.4992	GO:0008360; GO:0007155	GO:0005509; GO:0005544; GO:0003779	GO:0005575	1869	0.009339	0.218	X	16416958	16422265	5308	-	TRUE	0.5722	1283	1119	1363	1371	1194	1319	1285	1996	1965	2024	1080	1123	1383	1441	2095	79.66	70.68	84.04	83.72	74.94	85.17	82.28	129.6	127.1	125.1	68.64	73.64	89.87	96.64	131.5
FBgn0026433	FBtr0074075	Grip128	protein_coding	protein_coding	Grip128 [Source:FlyBase;Acc:FBgn0026433]	0.5221	GO:0007067; GO:0051297; GO:0007112; GO:0007052; GO:0090307; GO:0051298; GO:0007058; GO:0045450; GO:0051415; GO:0031122; GO:0000226; GO:0007020	GO:0043015; GO:0005200	GO:0005813; GO:0000922; GO:0008274; GO:0005874; GO:0000923; GO:0005815	3484	0.0094	0.2185	X	15468281	15472119	3839	-	TRUE	-0.3545	433.2	407.2	285.5	259	562.9	509.2	488.4	416.9	373	264.8	424.4	437	372.5	328.4	303.6	14.43	13.79	9.445	8.482	18.94	17.64	16.77	14.52	12.94	8.781	14.48	15.38	12.98	11.82	10.23
FBgn0028886	FBtr0080685; FBtr0080686; FBtr0300845	CG15279	protein_coding	protein_coding	Transporter [Source:UniProtKB/TrEMBL;Acc:Q9VJR4]	0.4821	GO:0006836; GO:0044745; GO:0006810	GO:0005328; GO:0005326; GO:0005416; GO:0005215	GO:0016021; GO:0005887	2385	0.009411	0.2185	2L	14844993	14851749	6757	-	TRUE	0.7832	73.97	59.03	101.9	75.19	106.4	101	104.7	224.5	238.6	246.9	70.85	46.52	119	95.44	105.3	3.598	2.921	4.924	3.597	5.23	5.109	5.254	11.42	12.09	11.96	3.53	2.392	6.058	5.016	5.181
FBgn0033730	FBtr0087922	Cpr49Ag	protein_coding	protein_coding	Cuticular protein 49Ag [Source:FlyBase;Acc:FBgn0033730]	0.5062	GO:0040003	GO:0005214; GO:0008010; GO:0042302	GO:0031012; GO:0005615	650	0.009432	0.2185	2R	12407793	12408523	731	+	TRUE	-1.23	0.9606	2.409	3.184	8.354	2.693	3.292	0.9788	9.669	16.46	1.279	23.62	7.626	0.676	1.871	4.612	0.1715	0.4375	0.5646	1.466	0.4858	0.6112	0.1802	1.805	3.06	0.2274	4.318	1.439	0.1263	0.3609	0.8326
FBgn0035293	FBtr0072858; FBtr0346543	CG5687	protein_coding	protein_coding	CG5687, isoform A [Source:UniProtKB/TrEMBL;Acc:Q961Q9]	0.5124	GO:0055085; GO:0006810	GO:0015293; GO:0005215; GO:0008507	GO:0005887; GO:0016020	2934	0.009491	0.2193	3L	1933633	1939103	5471	-	TRUE	-0.7373	39.39	28.91	19.1	27.45	114.5	84.5	88.09	121.4	105.6	17.91	64.77	70.92	37.86	32.75	42.28	1.557	1.163	0.7505	1.067	4.574	3.476	3.593	5.021	4.35	0.7052	2.624	2.964	1.567	1.399	1.691
FBgn0036750	FBtr0075194	CG6034	protein_coding	protein_coding	CG6034 [Source:UniProtKB/TrEMBL;Acc:Q9VVK2]	0.4526	GO:0055114	GO:0016491		1688	0.009537	0.2197	3L	17745173	17746860	1688	-	TRUE	-1.15	51.87	25.3	16.98	25.06	2.693	0	0.9788	2.149	0	2.559	29.01	64.82	22.31	16.84	11.53	3.565	1.769	1.16	1.694	0.1871	0	0.06938	0.1545	0	0.1751	2.043	4.708	1.605	1.251	0.8015
FBgn0031969	FBtr0114550; FBtr0300183; FBtr0331673; FBtr0331674; FBtr0344860; FBtr0344861	pes	protein_coding	protein_coding	peste [Source:FlyBase;Acc:FBgn0031969]	0.47	GO:0007155; GO:0006952	GO:0005044	GO:0005886; GO:0016021; GO:0016020; GO:0005887	2398	0.009556	0.2197	2L	7986786	7994184	7399	-	TRUE	0.4258	310.3	272.2	316.3	300.8	269.3	262.3	315.2	266.4	275.7	319.8	294.9	284.4	408.3	327.5	438.2	15.01	13.4	15.2	14.31	13.17	13.2	15.73	13.48	13.89	15.41	14.61	14.54	20.68	17.12	21.44
FBgn0023509	FBtr0070315	mip130	protein_coding	protein_coding	Myb-interacting protein 130 [Source:FlyBase;Acc:FBgn0023509]	0.54	GO:0051297; GO:0000122; GO:0007052; GO:0090307; GO:0007307; GO:0006351; GO:0007049	GO:0003677	GO:0005737; GO:0005634; GO:0005700; GO:0000785; GO:0031523; GO:0017053	3459	0.009714	0.2227	X	1908239	1920318	12080	+	TRUE	-0.301	660	750.5	606	569.3	742	699	621.6	558.7	547.2	534.8	824.5	764.1	692.9	617.6	618.8	22.13	25.61	20.19	18.78	25.15	24.39	21.5	19.6	19.12	17.86	28.33	27.09	24.33	22.38	20.99
FBgn0003174	FBtr0332461; FBtr0332462	pwn	protein_coding	protein_coding	pawn [Source:FlyBase;Acc:FBgn0003174]	0.5607	GO:0046331; GO:0008407; GO:0007602	GO:0005515; GO:0005509	GO:0016021	5378	0.00979	0.2239	2R	7282572	7300806	18235	+	TRUE	-0.3514	677.3	745.7	692	679.1	778.3	725.4	787.9	551.2	577.4	617.9	857.6	921.2	773.4	695.2	615.7	14.61	16.37	14.83	14.41	16.97	16.28	17.53	12.44	12.97	13.27	18.95	21	17.46	16.2	13.43
FBgn0036915	FBtr0074891; FBtr0074892	Prp3	protein_coding	protein_coding	Precursor RNA processing 3 [Source:FlyBase;Acc:FBgn0036915]	0.5258	GO:0000398; GO:0031935		GO:0005634; GO:0071011; GO:0005681; GO:0030532; GO:0005688; GO:0005687; GO:0046540	2115	0.009827	0.2239	3L	19910300	19912504	2205	+	TRUE	0.3007	544.7	551.7	675	749.5	491.5	518	510	625.3	654.2	642.2	591.1	555.9	741.6	720.5	661.9	29.88	30.79	36.79	40.43	27.25	29.56	28.85	35.88	37.38	35.08	33.21	32.23	42.58	42.7	36.72
FBgn0036529	FBtr0075578	pgant8	protein_coding	protein_coding	polypeptide GalNAc transferase 8 [Source:FlyBase;Acc:FBgn0036529]	0.472	GO:0009312; GO:0006486	GO:0004653; GO:0046872; GO:0030246	GO:0005795; GO:0016021; GO:0000139	2199	0.009858	0.2239	3L	15683872	15686598	2727	+	TRUE	-0.6462	113.4	103.6	97.64	113.4	165.6	136.1	149.8	81.65	78.18	65.25	125.5	161.7	93.97	74.85	97.63	5.98	5.561	5.118	5.883	8.832	7.468	8.149	4.506	4.296	3.428	6.782	9.015	5.189	4.267	5.209
FBgn0015399	FBtr0332210; FBtr0346702	kek1	protein_coding	protein_coding	kekkon-1 [Source:FlyBase;Acc:FBgn0015399]	0.4919	GO:0022008; GO:0048477; GO:0000281; GO:0042059; GO:0007175	GO:0005515; GO:0005154; GO:0048019	GO:0016021; GO:0005887; GO:0005576	4820	0.009865	0.2239	2L	12817000	12822787	5788	-	TRUE	0.2905	1430	1456	1964	1476	1624	1859	2010	1841	1879	2331	1414	1626	1827	1854	1896	34.43	35.67	46.95	34.95	39.51	46.55	49.91	46.36	47.11	55.87	34.87	41.36	46.02	48.2	46.15
FBgn0032801	FBtr0081277; FBtr0081278; FBtr0303779; FBtr0303780; FBtr0344843	CG10165	protein_coding	protein_coding	LD43293p [Source:UniProtKB/TrEMBL;Acc:Q9VIU6]	0.4939	GO:0055114		GO:0016021	1212	0.009926	0.2247	2L	19526910	19530305	3396	-	TRUE	-0.8561	107.6	97.57	58.37	48.93	106.4	141.6	105.7	61.24	58.97	90.84	118.1	79.31	57.46	38.36	57.65	10.3	9.503	5.551	4.607	10.29	14.1	10.44	6.131	5.88	8.658	11.58	8.024	5.757	3.968	5.582
FBgn0015520	FBtr0083335; FBtr0333727	nonA-l	protein_coding	protein_coding	nonA-like [Source:FlyBase;Acc:FBgn0015520]	0.4696	GO:0000398; GO:0006355	GO:0000166; GO:0003729; GO:0008187; GO:0000976; GO:0003676	GO:0005634; GO:0005681	2738	0.009959	0.2249	3R	16640205	16643112	2908	+	TRUE	-0.376	367	339.7	221.8	272.1	383.8	355.6	331.8	268.6	266.1	214.9	280	326.4	240.7	212.4	241.4	15.55	14.65	9.338	11.34	16.44	15.67	14.5	11.9	11.74	9.068	12.15	14.62	10.67	9.724	10.34
FBgn0052475	FBtr0072462; FBtr0329896	mthl8	protein_coding	protein_coding	methuselah-like 8 [Source:FlyBase;Acc:FBgn0052475]	0.4483	GO:0007186; GO:0042594; GO:0008340; GO:0006950	GO:0004930	GO:0005886; GO:0016021	2571	0.01006	0.2265	3L	22428	26308	3881	+	TRUE	0.4753	169.1	208.4	262.2	287.6	192.6	219.5	179.1	377.1	277	310.9	200.4	186.1	236.6	313.5	265.2	7.629	9.568	11.75	12.76	8.782	10.3	8.336	17.8	13.02	13.97	9.263	8.874	11.18	15.28	12.1
FBgn0036640	FBtr0089478; FBtr0089479; FBtr0331561	nxf2	protein_coding	protein_coding	nuclear RNA export factor 2 [Source:FlyBase;Acc:FBgn0036640]	0.4731	GO:0051028; GO:0006406; GO:0016973	GO:0005515	GO:0005737; GO:0005654; GO:0005634	2786	0.01015	0.2269	3L	16576859	16580306	3448	-	TRUE	-0.4024	346.8	286.7	228.2	207.7	379.7	364.3	329.9	303	262	236.7	318.5	262.3	228.5	217.1	208.3	14.44	12.15	9.441	8.505	15.98	15.78	14.17	13.2	11.36	9.814	13.58	11.55	9.96	9.767	8.774
FBgn0037347	FBtr0273377; FBtr0333278; FBtr0333279	CG1427	protein_coding	protein_coding	O-phosphoseryl-tRNA(Sec) selenium transferase [Source:UniProtKB/TrEMBL;Acc:Q9VNE3]	0.4782	GO:0097056; GO:0006412	GO:0030170; GO:0016785; GO:0000049; GO:0003824; GO:0016740	GO:0005737	1563	0.01015	0.2269	3R	5601433	5603185	1753	+	TRUE	-0.3281	349.7	320.4	222.9	245.9	402.6	383	310.3	261.1	279.8	277.6	341.4	336.3	268.4	285.4	251.4	25.95	24.2	16.44	17.95	30.21	29.57	23.75	20.27	21.63	20.52	25.96	26.38	20.85	22.89	18.87
FBgn0028664	FBtr0073256	VhaM9.7-c	protein_coding	protein_coding	Vacuolar H[+] ATPase M9.7 subunit c [Source:FlyBase;Acc:FBgn0028664]	0.4281	GO:0015991	GO:0046961; GO:0015078	GO:0000220; GO:0033179; GO:0033181; GO:0016021	848	0.01015	0.2269	3L	4186018	4186865	848	-	TRUE	-0.5827	111.4	136.1	110.4	112.2	107.7	132.8	134.1	102.1	90.52	119	146.4	125.8	83.83	86.08	95.32	15.24	18.95	15	15.09	14.9	18.9	18.92	14.61	12.9	16.21	20.52	18.19	12	12.72	13.19
FBgn0005586	FBtr0088257	Rab3	protein_coding	protein_coding	Rab3 [Source:FlyBase;Acc:FBgn0005586]	0.4352	GO:0016192; GO:0007269; GO:0015031; GO:0032482; GO:0048790; GO:0048789; GO:0048172; GO:0006887; GO:0007264; GO:0031630	GO:0005525; GO:0003924	GO:0008021; GO:0045202; GO:0031982; GO:0048786; GO:0030054	3757	0.01022	0.2269	2R	10721335	10729203	7869	-	TRUE	-1.139	28.82	32.52	32.9	15.52	49.82	66.94	68.52	323.4	235.9	15.35	31.04	81.6	18.25	24.33	21.52	0.8899	1.022	1.009	0.4712	1.555	2.15	2.182	10.44	7.588	0.472	0.9818	2.663	0.59	0.8117	0.6722
FBgn0025109	FBtr0077643	Bem46	protein_coding	protein_coding	Bem46 [Source:FlyBase;Acc:FBgn0025109]	0.4778	GO:0008150	GO:0003674	GO:0005575; GO:0016021	1710	0.01023	0.2269	2L	2988116	2990075	1960	+	TRUE	0.3854	250.7	245.7	305.7	270.9	234.3	235.9	242.7	239.6	279.8	244.4	236.8	203.6	310.3	271.3	288.3	17.01	16.96	20.6	18.08	16.07	16.65	16.99	17	19.77	16.51	16.46	14.6	22.04	19.89	19.78
FBgn0036997	FBtr0078197	CG5955	protein_coding	protein_coding	CG5955 [Source:UniProtKB/TrEMBL;Acc:Q9VPE8]	0.5441		GO:0003978; GO:0050662; GO:0003824		1314	0.01024	0.2269	3L	20466944	20469592	2649	+	TRUE	-1.131	22.09	7.228	21.23	16.71	1.347	13.17	10.77	115	152.2	10.23	16.87	39.65	11.49	9.357	5.381	1.951	0.6493	1.862	1.451	0.1202	1.209	0.9804	10.62	14	0.8998	1.526	3.7	1.062	0.8926	0.4805
FBgn0035232	FBtr0072828; FBtr0072829	CG12099	protein_coding	protein_coding	LD09551p [Source:UniProtKB/TrEMBL;Acc:Q9W0D8]	0.5032	GO:0051865	GO:0005515; GO:0004842; GO:0008270; GO:0046872	GO:0005575	2881	0.01026	0.2269	3L	1555363	1558484	3122	-	TRUE	0.3291	787.7	691.4	964.8	864.1	783.7	771.5	691	888.5	854.4	880.2	902.8	913.6	1276	1109	1042	31.72	28.33	38.6	34.22	31.9	32.32	28.7	37.42	35.84	35.29	37.24	38.88	53.77	48.24	42.42
FBgn0036600	FBtr0075434	CG13043	protein_coding	protein_coding	FI02976p [Source:UniProtKB/TrEMBL;Acc:Q9VV24]	0.5743				646	0.01028	0.2269	3L	16305225	16305870	646	-	TRUE	-1.636	90.3	37.34	5.307	9.548	14.81	108.6	18.6	29.01	38.4	214.9	69.5	27.45	2.704	17.78	11.53	16.22	6.824	0.9468	1.686	2.689	20.3	3.445	5.449	7.184	38.43	12.78	5.211	0.5083	3.45	2.094
FBgn0027843	FBtr0076001; FBtr0333381	CAH2	protein_coding	protein_coding	Carbonic anhydrase 2 [Source:FlyBase;Acc:FBgn0027843]	0.4966	GO:0006730	GO:0004089	GO:0031233	1724	0.01036	0.2281	3L	12177601	12183347	5747	+	TRUE	0.7244	99.91	45.78	70.05	50.13	94.26	76.82	81.24	62.31	60.35	88.28	52.63	62.53	81.8	105.7	112.2	6.723	3.134	4.683	3.317	6.411	5.377	5.639	4.386	4.23	5.915	3.628	4.447	5.762	7.687	7.639
FBgn0266617	FBtr0344900	CR45124	long_noncoding	lincRNA		0.4091				528	0.01045	0.2295	4	42774	43374	601	+	TRUE	0.3736	250.7	245.7	294	279.3	250.5	271.1	266.2	224.5	263.3	304.5	227.4	257.8	292.7	309.7	345.9	55.09	54.94	64.18	60.35	55.62	61.95	60.33	51.61	60.27	66.62	51.18	59.86	67.32	73.52	76.87
FBgn0083068	FBtr0347287	CG33947	protein_coding	protein_coding	putative noncoding RNA 011:3L [Source:FlyBase;Acc:FBgn0083068]	0.3822			GO:0005829; GO:0016021	1031	0.0105	0.2301	3L	11096496	11098556	2061	+	TRUE	0.6378	158.5	162.6	236.7	242.3	149.5	165.7	184	297.6	281.2	336.5	138.3	133.5	162.2	239.5	245.2	17.84	18.62	26.46	26.81	17	19.4	21.36	35.03	32.95	37.7	15.94	15.87	19.11	29.12	27.91
FBgn0031483	FBtr0077676; FBtr0077677	CG9641	protein_coding	protein_coding	CG9641, isoform A [Source:UniProtKB/TrEMBL;Acc:Q9VQJ6]	0.4962				1801	0.01053	0.2302	2L	2974859	2976862	2004	-	TRUE	-0.5624	138.3	133.7	104	97.87	140	167.9	165.4	113.9	98.75	112.6	121.5	134.2	83.83	86.08	82.25	8.911	8.764	6.657	6.2	9.118	11.25	10.99	7.673	6.626	7.221	8.014	9.138	5.652	5.991	5.359
FBgn0030304	FBtr0073503; FBtr0346268	Cyp4g15	protein_coding	protein_coding	Cyp4g15 [Source:FlyBase;Acc:FBgn0030304]	0.5496	GO:0019233; GO:0055114; GO:0006694	GO:0004497; GO:0020037; GO:0005506; GO:0016705; GO:0009055	GO:0031090; GO:0005789; GO:0016021; GO:0016020; GO:0043231	2568	0.01058	0.2305	X	11477058	11483233	6176	+	TRUE	-1.538	19.21	10.84	26.53	20.29	63.29	46.09	71.45	236.4	193.4	5.117	16.19	73.97	14.87	5.614	10.76	0.868	0.4983	1.191	0.9015	2.89	2.166	3.329	11.17	9.1	0.2302	0.7494	3.532	0.7033	0.274	0.4917
FBgn0037846	FBtr0082297	CG6574	protein_coding	protein_coding	CG6574 [Source:UniProtKB/TrEMBL;Acc:Q9VGV5]	0.4959	GO:0006810; GO:0055085	GO:0008518; GO:0022857	GO:0016020; GO:0005887	1962	0.01059	0.2305	3R	10860531	10862988	2458	-	TRUE	0.5914	63.4	55.41	62.62	81.16	75.41	49.38	44.05	155.8	167.3	152.2	70.85	69.4	105.5	111.3	111.5	3.749	3.334	3.679	4.72	4.507	3.038	2.686	9.635	10.31	8.964	4.291	4.337	6.527	7.114	6.666
FBgn0000008	FBtr0071763; FBtr0071764; FBtr0100521; FBtr0342981	a	protein_coding	protein_coding	arc [Source:FlyBase;Acc:FBgn0000008]	0.5348	GO:0048749	GO:0005515; GO:0003674	GO:0016324; GO:0005912	4646	0.01064	0.2309	2R	22136968	22172834	35867	+	TRUE	-0.2899	376.6	443.3	387.4	420.1	374.4	321.5	361.2	366.4	433.4	290.4	524.3	548.3	464.4	411.7	434.3	9.403	11.26	9.611	10.32	9.448	8.352	9.302	9.569	11.27	7.221	13.41	14.47	12.14	11.11	10.97
FBgn0259219	FBtr0299736; FBtr0299737; FBtr0299738; FBtr0299739; FBtr0299740; FBtr0299741	CG42319	protein_coding	protein_coding	Uncharacterized protein, isoform E [Source:UniProtKB/TrEMBL;Acc:B7YZE5]	0.4989		GO:0005515		1516	0.0108	0.2339	2R	13260101	13266336	6236	+	TRUE	-1.06	16.33	62.64	8.491	109.8	12.12	10.97	42.09	44.05	42.52	53.73	37.11	26.69	7.436	17.78	9.225	1.25	4.877	0.6456	8.264	0.9374	0.8736	3.322	3.526	3.389	4.094	2.909	2.159	0.5957	1.47	0.714
FBgn0002521	FBtr0089204; FBtr0089205	pho	protein_coding	protein_coding	pleiohomeotic [Source:FlyBase;Acc:FBgn0002521]	0.3396	GO:0006342; GO:0048813; GO:0006355; GO:0045892; GO:0010629; GO:0016458; GO:0006265; GO:0048096; GO:0006351; GO:0006310; GO:0006338; GO:0006281	GO:0046872; GO:0031490; GO:0000980; GO:0003700; GO:0003677; GO:0003682; GO:0043565; GO:0003676	GO:0005634; GO:0005700; GO:0031011; GO:0005704; GO:0000790; GO:0005703; GO:0031519	2270	0.01092	0.2352	4	1172469	1181628	9160	-	TRUE	0.2781	1087	1049	1262	1170	1076	1271	1113	1156	1178	1103	1009	1113	1234	1331	1295	55.58	54.56	64.08	58.79	55.58	67.56	58.66	61.8	62.72	56.12	52.84	60.1	66	73.52	66.95
FBgn0038294	FBtr0083030; FBtr0083031; FBtr0083032; FBtr0083033; FBtr0083034; FBtr0302142; FBtr0302143; FBtr0302144; FBtr0302145; FBtr0302146; FBtr0306642; FBtr0306643; FBtr0306644; FBtr0334927; FBtr0334928; FBtr0345219; FBtr0345220	Mf	protein_coding	protein_coding	Myofilin [Source:FlyBase;Acc:FBgn0038294]	0.4583	GO:0022416; GO:0035220; GO:0030241		GO:0031672	1634	0.01092	0.2352	3R	15170625	15181510	10886	-	TRUE	-1.327	411.2	1330	237.7	2188	254.5	261.2	688.1	690.8	722.8	609	1300	409.5	444.8	256.4	309	29.19	96.07	16.77	152.8	18.26	19.29	50.39	51.3	53.45	43.05	94.51	30.73	33.06	19.67	22.19
FBgn0038106	FBtr0082695	CG7488	protein_coding	protein_coding	CG7488 [Source:UniProtKB/TrEMBL;Acc:Q9VG07]	0.5188	GO:0000028	GO:0005525; GO:0043024; GO:0019843; GO:0003924	GO:0005875; GO:0005759	1249	0.01094	0.2352	3R	12995620	12996925	1306	+	TRUE	0.3048	441.9	402.3	468.1	514.4	509	442.2	485.5	624.2	698.1	702.4	383.2	403.4	505.7	502.5	453.5	41.04	38.02	43.19	46.99	47.79	42.73	46.51	60.64	67.54	64.96	36.46	39.6	49.16	50.43	42.61
FBgn0027570	FBtr0078891; FBtr0305133; FBtr0333922	Nep2	protein_coding	protein_coding	Neprilysin 2 [Source:FlyBase;Acc:FBgn0027570]	0.5309	GO:0006508; GO:0046692	GO:0004222; GO:0008237; GO:0004175	GO:0005886; GO:0016021; GO:0005615	2887	0.01097	0.2353	3R	4719458	4731878	12421	-	TRUE	-0.4598	475.5	468.6	321.6	353.3	424.2	447.7	441.4	104.2	100.1	107.5	452.1	514.7	290	350.9	406.6	19.11	19.16	12.84	13.96	17.23	18.72	18.3	4.38	4.191	4.3	18.61	21.86	12.2	15.23	16.53
FBgn0034432	FBtr0300283; FBtr0345425	CG7461	protein_coding	protein_coding	CG7461, isoform B [Source:UniProtKB/TrEMBL;Acc:A1ZBJ2]	0.491	GO:0042760; GO:0055088; GO:0033539; GO:0055114; GO:0008152	GO:0017099; GO:0052890; GO:0000062; GO:0050660; GO:0009055; GO:0003995; GO:0016627	GO:0005875; GO:0005739; GO:0005811	2144	0.01102	0.2358	2R	19305172	19307445	2274	+	TRUE	0.259	935.7	814.3	780.1	870	822.8	811	788.9	848.8	954.6	848.2	666.6	687.8	836.2	811.2	786.4	50.63	44.83	41.94	46.3	45	45.65	44.03	48.04	53.8	45.7	36.95	39.34	47.36	47.43	43.04
FBgn0023516	FBtr0070367; FBtr0070368	Pex5	protein_coding	protein_coding	Peroxin 5 [Source:FlyBase;Acc:FBgn0023516]	0.5516	GO:0007031; GO:0016558; GO:0016560; GO:0072347	GO:0005515; GO:0000268; GO:0005052	GO:0005829; GO:0005777; GO:0005778; GO:0016021	2065	0.01106	0.236	X	1866832	1869061	2230	-	TRUE	-0.3572	362.2	375.8	268.5	312.7	451.1	451	407.2	336.3	315.4	322.4	364.4	450.7	304.9	312.5	330.5	20.35	21.48	14.99	17.28	25.62	26.36	23.59	19.76	18.46	18.04	20.97	26.76	17.93	18.97	18.78
FBgn0032956	FBtr0085899; FBtr0085900	Cul2	protein_coding	protein_coding	Cullin 2 [Source:FlyBase;Acc:FBgn0032956]	0.4293	GO:0022008; GO:0006511; GO:0008582; GO:0007295; GO:0016567; GO:0030514; GO:0048140; GO:0007281; GO:0042787	GO:0031625	GO:0000152; GO:0031461; GO:0031462; GO:0048471	3128	0.0111	0.2364	2L	21658735	21663698	4964	+	TRUE	0.3338	806	731.2	872.4	799.6	665.2	663.9	694	853.1	909.3	788.1	770.5	771	1035	1026	857.9	29.89	27.59	32.15	29.17	24.94	25.62	26.55	33.09	35.13	29.1	29.27	30.22	40.18	41.09	32.18
FBgn0030968	FBtr0074654; FBtr0310441; FBtr0346018	CG7322	protein_coding	protein_coding	CG7322, isoform A [Source:UniProtKB/TrEMBL;Acc:Q9VWP2]	0.5647	GO:0008152	GO:0016491; GO:0016614		998	0.01122	0.2384	X	18855873	18857757	1885	-	TRUE	-0.7892	97.02	110.8	56.25	64.45	78.1	89.99	80.26	75.21	78.18	83.16	103.2	83.12	41.91	45.85	64.57	11.28	13.11	6.497	7.368	9.176	10.88	9.623	9.144	9.466	9.626	12.29	10.21	5.1	5.758	7.592
FBgn0040056	FBtr0111166; FBtr0333912; FBtr0333913; FBtr0333914	CG17698	protein_coding	protein_coding	Uncharacterized protein, isoform F [Source:UniProtKB/TrEMBL;Acc:A4V2C3]	0.3499	GO:0006468; GO:0045860; GO:0018105; GO:0035556; GO:0018107	GO:0004683; GO:0005509; GO:0004674; GO:0005524; GO:0004672; GO:0005516	GO:0005737; GO:0005634	2244	0.01132	0.2398	3L	23737960	23749058	11099	+	TRUE	0.3862	379.5	396.3	499.9	453.5	417.4	485	453.2	415.8	415.6	381.3	350.2	420.2	458.3	497.8	558.9	19.62	20.85	25.68	23.06	21.81	26.09	24.16	22.48	22.38	19.63	18.55	22.96	24.8	27.81	29.22
FBgn0004436	FBtr0078849; FBtr0306106	Ubc6	protein_coding	protein_coding	Ubiquitin conjugating enzyme 6 [Source:FlyBase;Acc:FBgn0004436]	0.4182	GO:1902166; GO:0043518; GO:0043066; GO:0051297; GO:0006281; GO:0007052; GO:0043161; GO:0032456; GO:0051299; GO:0000422; GO:0032436; GO:0016574; GO:0000209; GO:0042787	GO:0004842; GO:0002039; GO:0005524; GO:0061631; GO:0031625; GO:0061630; GO:0019904	GO:0033503; GO:0005634; GO:0000790; GO:0005737	1654	0.01142	0.2415	3R	4948755	4952682	3928	-	TRUE	0.2719	1581	1553	1920	1850	1511	1517	1513	1950	1823	2006	1654	1564	1859	1983	1989	110.9	110.8	133.8	127.6	107.1	110.7	109.5	143.1	133.2	140.1	118.9	115.9	136.5	150.3	141.1
FBgn0261286	FBtr0083275	Mat89Ba	protein_coding	protein_coding	Maternal transcript 89Ba [Source:FlyBase;Acc:FBgn0261286]	0.4801	GO:0022008; GO:0006364; GO:0009267; GO:0019233; GO:0006409	GO:0003723	GO:0005730; GO:0032040; GO:0034456; GO:0032545; GO:0000794	3797	0.01145	0.2415	3R	16268329	16272415	4087	-	TRUE	0.3378	562	542.1	551.9	562.1	494.2	463.1	534.4	481.3	566.4	377.4	490.5	520.1	687.5	665.3	567.3	17.17	16.85	16.75	16.89	15.26	14.72	16.84	15.38	18.03	11.48	15.35	16.79	21.99	21.96	17.53
FBgn0014189	FBtr0079123; FBtr0079124; FBtr0079125; FBtr0331676	Hel25E	protein_coding	protein_coding	Helicase at 25E [Source:FlyBase;Acc:FBgn0014189]	0.4954	GO:0000398; GO:0006338; GO:0000381; GO:0007052; GO:0006406; GO:0006974; GO:0010501	GO:0005524; GO:0003676; GO:0003724; GO:0004004; GO:0003723; GO:0016887; GO:0016779; GO:0004386	GO:0005634; GO:0005875; GO:0005700; GO:0005681; GO:0016607; GO:0016021	1821	0.01148	0.2415	2L	5539326	5542314	2989	-	TRUE	-0.2748	5810	5971	5088	5432	4889	4753	4237	3818	3703	4036	6454	6631	5407	5469	5332	370.1	387.1	322.1	340.3	314.8	315	278.4	254.4	245.7	256.1	421.2	446.5	360.6	376.5	343.6
FBgn0035049	FBtr0273263; FBtr0273264; FBtr0304005; FBtr0304006; FBtr0304007; FBtr0304008; FBtr0304009; FBtr0304010; FBtr0304011; FBtr0306656	Mmp1	protein_coding	protein_coding	Matrix metalloproteinase 1 [Source:FlyBase;Acc:FBgn0035049]	0.5047	GO:0007505; GO:0007155; GO:0006508; GO:0048102; GO:0035071; GO:0007424; GO:0002168; GO:0007591; GO:0042246; GO:0042060; GO:0035159; GO:0030198; GO:0007561; GO:0035001; GO:0034769; GO:0071711; GO:0007419; GO:0045216; GO:0097156	GO:0005509; GO:0008270; GO:0004222; GO:0008237	GO:0031012; GO:0030425	3131	0.01153	0.242	2R	24671294	24688184	16891	-	TRUE	0.5411	282.4	210.8	303.5	233.9	274.7	311.7	325.9	529.7	512.9	596.2	229.4	186.1	367.1	296.6	253.7	10.46	7.948	11.17	8.524	10.29	12.01	12.46	20.53	19.8	22	8.707	7.287	14.24	11.87	9.507
FBgn0004227	FBtr0074232; FBtr0074233; FBtr0100586; FBtr0340313	nonA	protein_coding	protein_coding	no on or off transient A [Source:FlyBase;Acc:FBgn0004227]	0.425	GO:0042331; GO:0000398; GO:0006355; GO:0007632; GO:0045433; GO:0007601	GO:0000166; GO:0003729; GO:0003676; GO:0000976; GO:0008187	GO:0071011; GO:0071013; GO:0005634; GO:0005681	4465	0.01165	0.2439	X	16361569	16371547	9979	+	TRUE	-0.3081	1550	1609	1281	1313	1501	1540	1548	1158	1313	1144	1557	1809	1357	1435	1276	40.26	42.55	33.07	33.55	39.43	41.61	41.47	31.48	35.52	29.59	41.43	49.67	36.9	40.29	33.53
FBgn0264618	FBtr0333707	CR43958	long_noncoding	lincRNA		0.3946				745	0.01173	0.245	4	557025	557854	830	-	TRUE	0.3338	299.7	273.4	306.7	293.6	262.6	339.1	367.1	284.7	292.1	335.2	269.9	289.8	326.5	377.1	359.8	46.67	43.33	47.46	44.96	41.33	54.93	58.95	46.37	47.38	51.97	43.05	47.69	53.22	63.44	56.66
FBgn0039856	FBtr0085798; FBtr0344003	CG1774	protein_coding	protein_coding	CG1774, isoform A [Source:UniProtKB/TrEMBL;Acc:Q9V9W4]	0.5319	GO:0006637	GO:0047617	GO:0005739	1796	0.01176	0.245	3R	31592803	31594719	1917	+	TRUE	-0.6315	110.5	115.6	49.88	76.38	86.18	89.99	118.4	63.39	57.6	63.97	99.86	104.5	60.17	58.01	71.49	7.136	7.601	3.201	4.853	5.627	6.047	7.89	4.283	3.876	4.114	6.608	7.133	4.068	4.049	4.671
FBgn0050383	FBtr0088897	CG30383	protein_coding	protein_coding	IP08372p [Source:UniProtKB/TrEMBL;Acc:Q4V4T8]	0.4172	GO:0008150; GO:0019233	GO:0003674	GO:0005575	966	0.01186	0.2466	2R	7823943	7825141	1199	-	TRUE	-0.6513	76.85	49.39	45.64	53.71	80.8	48.29	31.32	37.6	43.89	26.87	81.64	97.61	50.7	55.21	56.88	9.229	6.035	5.445	6.344	9.807	6.032	3.88	4.724	5.49	3.213	10.04	12.39	6.374	7.163	6.91
FBgn0037850	FBtr0082335	CG14695	protein_coding	protein_coding	IP09589p [Source:UniProtKB/TrEMBL;Acc:Q9VGV0]	0.5				1116	0.01191	0.2471	3R	10878204	10879319	1116	-	TRUE	1.161	6.724	3.614	13.8	10.74	6.733	6.584	4.894	58.02	56.23	106.2	1.349	7.626	21.63	15.91	19.99	0.699	0.3822	1.425	1.098	0.7074	0.712	0.5247	6.308	6.089	10.99	0.1437	0.8379	2.354	1.787	2.101
FBgn0035639	FBtr0077112; FBtr0310533; FBtr0310534	CG5537	protein_coding	protein_coding	CG5537, isoform A [Source:UniProtKB/TrEMBL;Acc:Q9VRQ1]	0.5432	GO:0009116	GO:0004845		1114	0.01195	0.2474	3L	5810973	5812228	1256	+	TRUE	0.2506	830	825.2	1005	1059	824.1	838.4	764.5	860.6	816	918.6	835.3	797.7	987.7	961.9	967.8	86.44	87.44	104	108.4	86.74	90.83	82.11	93.74	88.52	95.25	89.11	87.8	107.7	108.2	101.9
FBgn0003638	FBtr0070176; FBtr0070177; FBtr0070178; FBtr0302884; FBtr0305651; FBtr0305652; FBtr0336687	su(w[a])	protein_coding	protein_coding	suppressor of white-apricot [Source:FlyBase;Acc:FBgn0003638]	0.5355	GO:0000398; GO:0006396; GO:0006351; GO:0006355; GO:0000395	GO:0003723	GO:0005634; GO:0005681; GO:0016607	3832	0.012	0.2479	X	1012779	1046040	33262	+	TRUE	-0.3378	471.7	463.8	373.6	328.2	474	442.2	496.3	391.1	374.4	368.5	458.8	504.1	377.9	413.6	345.9	14.28	14.29	11.24	9.772	14.5	13.93	15.5	12.38	11.81	11.11	14.23	16.13	11.98	13.53	10.59
FBgn0034380	FBtr0086647	CG15087	protein_coding	protein_coding	Vacuolar protein sorting-associated protein 51 homolog [Source:UniProtKB/Swiss-Prot;Acc:Q8MSY4]	0.483	GO:0008150; GO:0048193; GO:0007030; GO:0032456; GO:0042147	GO:0003674	GO:0005575; GO:0005829; GO:0016021; GO:1990745; GO:0000938; GO:0005802	2418	0.01206	0.2484	2R	18708152	18710865	2714	-	TRUE	-0.3396	239.2	259	239.9	262.6	204.7	235.9	193.8	167.6	198.9	159.9	265.8	299.7	217	222.7	225.2	11.48	12.64	11.43	12.39	9.926	11.78	9.59	8.411	9.939	7.64	13.07	15.2	10.9	11.54	10.93
FBgn0037756	FBtr0082140	CG8507	protein_coding	protein_coding	CG8507 [Source:UniProtKB/TrEMBL;Acc:Q9VH64]	0.4574		GO:0008201; GO:0050750	GO:0005875; GO:0005783; GO:0012505	1384	0.01218	0.2503	3R	9791483	9793098	1616	+	TRUE	0.3118	499.5	431.2	446.8	538.3	472.7	440.1	445.4	610.3	604.8	564.2	460.2	462.9	563.8	528.7	630.3	41.87	36.78	37.21	44.37	40.04	38.37	38.5	53.5	52.81	47.09	39.51	41.01	49.47	47.88	53.44
FBgn0029825	FBtr0070859; FBtr0343052	CG12728	protein_coding	protein_coding	LD25916p [Source:UniProtKB/TrEMBL;Acc:Q9W455]	0.4216	GO:0006302; GO:0006281		GO:0005634	2060	0.01229	0.2521	X	5942606	5945250	2645	+	TRUE	0.3539	246.9	245.7	269.6	262.6	215.5	207.4	287.8	245	238.6	277.6	197	202.1	261.6	237.7	271.4	13.9	14.08	15.08	14.54	12.26	12.15	16.71	14.43	14	15.57	11.37	12.03	15.42	14.46	15.46
FBgn0037636	FBtr0081931; FBtr0081932; FBtr0334659; FBtr0334660	CG9821	protein_coding	protein_coding	CG9821, isoform A [Source:UniProtKB/TrEMBL;Acc:Q9VHK8]	0.4116			GO:0005634	4543	0.01234	0.2525	3R	8813490	8820682	7193	-	TRUE	0.3107	9773	9843	10950	9393	12860	14980	14220	15650	15610	15400	9821	10680	12940	12270	12900	249.6	255.7	277.9	235.9	331.9	398	374.6	418	415.3	391.7	256.9	288.1	345.8	338.5	333.3
FBgn0052350	FBtr0070046	CG32350	protein_coding	protein_coding	LD20292p [Source:UniProtKB/TrEMBL;Acc:Q8SX81]	0.3228	GO:0009267; GO:0016197; GO:0015031; GO:0016574; GO:0035542; GO:0007041; GO:0006904; GO:0007040; GO:0097352; GO:0007032	GO:0005515; GO:0004842; GO:0008270; GO:0030674	GO:0033263; GO:0030897; GO:0005768	2844	0.01243	0.2533	3L	23147656	23150499	2844	-	TRUE	-0.2823	961.6	886.6	686.7	725.6	923.8	987.7	1060	689.8	709.1	672.9	894.7	786.2	692.2	691.5	685.7	39.23	36.8	27.83	29.11	38.09	41.91	44.6	29.43	30.13	27.33	37.39	33.9	29.56	30.48	28.29
FBgn0031951	FBtr0079489; FBtr0301329; FBtr0343415	r2d2	protein_coding	protein_coding	r2d2 [Source:FlyBase;Acc:FBgn0031951]	0.4366	GO:0070868; GO:0030422; GO:0035087; GO:0051607; GO:0030713; GO:0070918; GO:0070920	GO:0003725	GO:0005737; GO:0005634; GO:0016442	1421	0.01244	0.2533	2L	7800147	7802098	1952	+	TRUE	0.2582	752.2	730	925.5	808	857.8	938.3	929.9	811.2	858.6	859.7	796.2	761.1	908.6	920.7	967.8	61.41	60.64	75.07	64.88	70.78	79.69	78.3	69.27	73.01	69.89	66.59	65.67	77.64	81.22	79.92
FBgn0087011	FBtr0114111; FBtr0114112; FBtr0302581; FBtr0302582	CG41520	protein_coding	protein_coding	RE19569p [Source:UniProtKB/TrEMBL;Acc:Q5BIB8]	0.3519	GO:0007171; GO:0043066	GO:0030297	GO:0005615	2413	0.01258	0.2554	2R	1649061	1778937	129877	+	TRUE	0.8403	26.9	20.48	31.84	31.03	35.01	68.04	66.56	24.71	41.14	35.82	21.59	16.01	39.21	46.78	33.05	1.293	1.002	1.521	1.467	1.701	3.403	3.3	1.243	2.061	1.715	1.063	0.8138	1.973	2.43	1.607
FBgn0038349	FBtr0083151	AOX3	protein_coding	protein_coding	Aldehyde oxidase 3 [Source:FlyBase;Acc:FBgn0038349]	0.5023	GO:0055114; GO:0009115; GO:0006117	GO:0050660; GO:0051537; GO:0016614; GO:0005506; GO:0009055; GO:0004031; GO:0004854; GO:0046872; GO:0016491; GO:0003824; GO:0051536	GO:0005829	4163	0.0126	0.2554	3R	15542748	15547736	4989	-	TRUE	-0.3794	1269	1167	718.5	791.3	1444	1475	1093	994.9	953.2	712.6	1161	989.1	922.8	714.9	836.4	35.36	33.1	19.89	21.69	40.66	42.76	31.42	29	27.67	19.77	33.15	29.13	26.92	21.52	23.57
FBgn0040968	FBtr0080274; FBtr0344127	CG14933	protein_coding	protein_coding	GH09228p1 [Source:UniProtKB/TrEMBL;Acc:Q9VKE7]	0.4273		GO:0005515		855	0.01273	0.2569	2L	11842828	11844012	1185	+	TRUE	-0.8291	35.54	60.23	25.47	17.9	26.93	24.14	48.94	140.7	138.5	175.3	58.7	90.75	40.56	29.94	45.35	4.823	8.315	3.434	2.389	3.693	3.408	6.849	19.97	19.58	23.68	8.159	13.01	5.761	4.39	6.224
FBgn0259989	FBtr0300437; FBtr0346518	CG42486	protein_coding	protein_coding	GH09228p2 [Source:UniProtKB/TrEMBL;Acc:E1JHG3]	0.4061	GO:0010951	GO:0005515; GO:0004867	GO:0005576	602	0.01273	0.2569	2L	11843137	11844012	876	+	TRUE	-0.8291	34.58	60.23	25.47	17.9	25.59	24.14	48.94	139.7	137.1	175.3	58.7	90.75	40.56	29.94	45.35	6.659	11.8	4.873	3.39	4.979	4.836	9.719	28.13	27.51	33.61	11.58	18.47	8.175	6.229	8.833
FBgn0085474	FBtr0112749	CG34445	protein_coding	protein_coding	IP04672p [Source:UniProtKB/TrEMBL;Acc:Q4V6L7]	0.4991	GO:0008150	GO:0003674	GO:0005575	527	0.01276	0.257	2R	22647892	22648478	587	-	TRUE	-0.8139	67.24	89.14	50.94	47.74	114.5	140.5	105.7	152.6	146.7	133.1	53.3	37.37	24.34	18.71	24.6	14.8	19.97	11.14	10.34	25.47	32.17	24	35.13	33.65	29.17	12.02	8.694	5.608	4.451	5.477
FBgn0031829	FBtr0079333	Osm6	protein_coding	protein_coding	Osm-6 ortholog (C. elegans) [Source:FlyBase;Acc:FBgn0031829]	0.4966	GO:0007018; GO:0060271		GO:0005929; GO:0005871; GO:0030992; GO:0030990	1470	0.01301	0.2614	2L	6555717	6557502	1786	-	TRUE	-0.8366	18.25	21.68	20.17	10.74	12.12	7.682	28.39	4.298	1.371	5.117	25.64	19.06	7.436	10.29	9.993	1.44	1.741	1.581	0.8337	0.9667	0.6307	2.31	0.3548	0.1127	0.4021	2.073	1.59	0.6143	0.8776	0.7977
FBgn0030049	FBtr0071212; FBtr0071213; FBtr0112963; FBtr0112964; FBtr0331723; FBtr0331724; FBtr0331725	Trf4-1	protein_coding	protein_coding	Non-canonical poly(A) RNA polymerase protein Trf4-1 [Source:UniProtKB/Swiss-Prot;Acc:Q7KVS9]	0.5038	GO:0007062; GO:0043630; GO:0006397	GO:0003887; GO:0004652; GO:0046872; GO:0016853; GO:0016779; GO:0003916	GO:0005737	4874	0.01306	0.2615	X	8560322	8570159	9838	+	TRUE	0.4302	226.7	232.5	308.9	207.7	169.7	189.8	255.5	161.2	192	220.1	173.4	188.4	215.6	246.1	276.7	5.396	5.631	7.304	4.861	4.082	4.701	6.272	4.012	4.761	5.215	4.228	4.739	5.373	6.329	6.662
FBgn0029810	FBtr0070814	CG12239	protein_coding	protein_coding	GH14380p [Source:UniProtKB/TrEMBL;Acc:Q9W472]	0.5365				2343	0.01308	0.2615	X	5792140	5794543	2404	+	TRUE	-2.436	0	1.205	0	5.967	1.347	0	0	364.2	381.3	1.279	0	67.11	0	0	0	0	0.06069	0	0.2906	0.06739	0	0	18.86	19.66	0.06308	0	3.512	0	0	0
FBgn0038975	FBtr0084256; FBtr0301485; FBtr0334607; FBtr0334608; FBtr0334609; FBtr0334610; FBtr0334611; FBtr0334612; FBtr0345228	Nrx-1	protein_coding	protein_coding	Neurexin 1 [Source:FlyBase;Acc:FBgn0038975]	0.5526	GO:0007416; GO:0048488; GO:0007274; GO:0051124; GO:0050808; GO:0007268; GO:0097105; GO:1900244; GO:0071938; GO:0040012; GO:1900073; GO:0008306; GO:0072553; GO:0040011; GO:2000331	GO:0005515; GO:0097109; GO:0034185; GO:0019901; GO:0046872	GO:0005886; GO:0005622; GO:0016021; GO:0061174; GO:0031594	7215	0.0131	0.2615	3R	22468512	22486969	18458	+	TRUE	-0.9341	21.13	25.3	23.35	34.61	29.63	35.12	39.15	87.03	102.9	34.54	23.62	43.47	10.82	14.04	16.91	0.3398	0.4139	0.373	0.5473	0.4815	0.5874	0.6493	1.464	1.723	0.5531	0.389	0.7387	0.182	0.2438	0.275
FBgn0262531	FBtr0304976; FBtr0333122	CG43085	protein_coding	protein_coding	HDC10707 [Source:UniProtKB/TrEMBL;Acc:Q6IL18]	0.3874				1059	0.01316	0.2621	3L	17645486	17646737	1252	-	TRUE	-1.727	4.803	10.84	49.88	8.354	13.47	19.75	45.03	497.4	433.4	175.3	16.19	84.65	14.2	2.807	12.3	0.5262	1.208	5.429	0.9001	1.491	2.251	5.087	57	49.45	19.12	1.817	9.801	1.628	0.3323	1.363
FBgn0029672	FBtr0070586; FBtr0070587; FBtr0333793	CG2875	protein_coding	protein_coding	CG2875, isoform A [Source:UniProtKB/TrEMBL;Acc:Q9W4R1]	0.4623	GO:0022008; GO:0042254; GO:0000462		GO:0032040; GO:0005730; GO:0030692	1799	0.01331	0.2644	X	3571456	3573622	2167	-	TRUE	0.2537	632.1	650.5	787.5	889.1	610	603.6	590.2	716.6	658.3	711.3	690.2	665	794.3	828.1	804.8	40.76	42.68	50.46	56.39	39.76	40.49	39.26	48.34	44.22	45.68	45.6	45.32	53.62	57.7	52.49
FBgn0038291	FBtr0083025	CG3984	protein_coding	protein_coding	CG3984 [Source:UniProtKB/TrEMBL;Acc:Q9VFD0]	0.4968				1731	0.01336	0.2649	3R	15137148	15139007	1860	+	TRUE	-1.056	12.49	38.55	25.47	7.161	25.59	20.85	329.9	117.1	126.2	254.6	16.19	28.22	8.788	2.807	8.456	0.837	2.629	1.696	0.472	1.733	1.454	22.8	8.209	8.809	16.99	1.112	1.999	0.6165	0.2033	0.5732
FBgn0032803	FBtr0081251	CG13082	protein_coding	protein_coding	FI23988p1 [Source:UniProtKB/TrEMBL;Acc:Q9VIU3]	0.5775	GO:0008150	GO:0003674	GO:0005575	1316	0.01348	0.2657	2L	19538425	19539740	1316	+	TRUE	-0.9578	29.78	33.73	21.23	11.93	12.12	19.75	16.64	8.595	8.229	7.676	47.23	25.17	19.6	13.1	12.3	2.625	3.025	1.859	1.035	1.08	1.811	1.513	0.7925	0.7556	0.6738	4.265	2.345	1.809	1.248	1.097
FBgn0039704	FBtr0085485; FBtr0085486	neo	protein_coding	protein_coding	neyo [Source:FlyBase;Acc:FBgn0039704]	0.527	GO:0042335; GO:0022404; GO:0016476; GO:0003383		GO:0016021	2991	0.0135	0.2657	3R	29819131	29825800	6670	+	TRUE	-0.2806	318	303.6	331.1	310.3	88.88	108.6	130.2	33.31	37.03	95.95	406.9	428.6	360.3	325.6	340.5	12.33	11.98	12.76	11.84	3.484	4.384	5.208	1.351	1.496	3.706	16.17	17.57	14.63	13.65	13.36
FBgn0085400	FBtr0112596; FBtr0330239	CG34371	protein_coding	protein_coding	Uncharacterized protein, isoform B [Source:UniProtKB/TrEMBL;Acc:A0A0C4DH96]	0.5184	GO:0019233	GO:0005515	GO:0016021	5760	0.01351	0.2657	2R	23163012	23203973	40962	-	TRUE	0.3305	236.3	227.7	264.3	205.3	272	290.8	295.6	294.4	241.4	255.9	220	241	285.3	307.8	281.3	4.76	4.666	5.288	4.066	5.537	6.093	6.141	6.202	5.064	5.132	4.538	5.13	6.014	6.699	5.731
FBgn0029929	FBtr0071009; FBtr0343331	CG4593	protein_coding	protein_coding	CG4593, isoform A [Source:UniProtKB/TrEMBL;Acc:Q9W3T2]	0.5277	GO:0022008			1006	0.01352	0.2657	X	7013887	7015009	1123	+	TRUE	-0.2842	567.7	525.2	514.8	558.5	482.1	490.5	422.9	361	393.6	440.1	569.5	546.8	431.3	479.1	460.5	65.47	61.63	58.98	63.35	56.19	58.85	50.29	43.54	47.28	50.54	67.27	66.64	52.06	59.69	53.71
FBgn0063495	FBtr0086673	GstE5	protein_coding	protein_coding	Glutathione S transferase E5 [Source:FlyBase;Acc:FBgn0063495]	0.4728	GO:0006749	GO:0005515; GO:0004364; GO:0004602	GO:0005737	734	0.01358	0.2663	2R	18404605	18405338	734	+	TRUE	0.7655	95.1	104.8	165.6	154	96.95	101	110.6	222.4	245.5	321.1	43.18	35.08	89.23	60.82	65.34	15.03	16.85	26	23.93	15.49	16.6	18.03	36.77	40.42	50.54	6.992	5.86	14.76	10.39	10.45
FBgn0037623	FBtr0081944; FBtr0081945; FBtr0081946	CG9801	protein_coding	protein_coding	PP2C-like domain-containing protein CG9801 [Source:UniProtKB/Swiss-Prot;Acc:Q0KIA2]	0.4895	GO:0008150	GO:0003824	GO:0005575	3366	0.0137	0.2682	3R	8735879	8747675	11797	-	TRUE	-0.3923	393.9	342.1	277	216	371.7	414.8	373.9	280.4	234.5	223.9	341.4	411	272.4	320.9	260.6	13.57	12	9.486	7.323	12.95	14.87	13.29	10.11	8.42	7.684	12.05	14.97	9.829	11.95	9.084
FBgn0041607	FBtr0089463	asparagine-synthetase	protein_coding	protein_coding	asparagine synthetase [Source:FlyBase;Acc:FBgn0041607]	0.5119	GO:0006529; GO:0006541	GO:0004066; GO:0004071; GO:0042803	GO:0005829	1856	0.01383	0.2696	3L	21173118	21174973	1856	+	TRUE	-0.4873	234.4	255.4	192.1	180.2	259.9	228.3	275	192.3	192	175.3	217.3	230.3	149.4	135.7	186.8	14.65	16.24	11.93	11.08	16.42	14.84	17.73	12.57	12.5	10.91	13.91	15.21	9.775	9.163	11.81
FBgn0029508	FBtr0086171; FBtr0086172; FBtr0086173	Tsp42Ea	protein_coding	protein_coding	Tetraspanin 42Ea [Source:FlyBase;Acc:FBgn0029508]	0.4715	GO:0008150; GO:0007166	GO:0003674	GO:0016021; GO:0005887	1113	0.01384	0.2696	2R	6992676	7004259	11584	+	TRUE	-0.5651	83.58	60.23	43.52	50.13	95.61	95.47	94.95	88.1	117.9	80.6	147.8	117.4	85.85	85.15	90.71	8.711	6.388	4.506	5.139	10.07	10.35	10.21	9.605	12.81	8.365	15.78	12.94	9.367	9.589	9.563
FBgn0035551	FBtr0073306	CG7465	protein_coding	protein_coding	CG7465 [Source:UniProtKB/TrEMBL;Acc:Q9VZB4]	0.5941				1126	0.0139	0.2698	3L	4480283	4481487	1205	+	TRUE	-1.188	3.843	20.48	6.368	7.161	4.04	5.487	0	19.34	12.34	12.79	26.99	11.44	1.352	3.743	7.687	0.3959	2.147	0.6519	0.7256	0.4207	0.5881	0	2.084	1.325	1.313	2.848	1.246	0.1458	0.4166	0.8011
FBgn0033427	FBtr0088542; FBtr0339393	CG1868	protein_coding	protein_coding	CG1868, isoform B [Source:UniProtKB/TrEMBL;Acc:A1Z7W1]	0.4894	GO:0010629; GO:0042051	GO:0005515; GO:0042826	GO:0005737; GO:0005634	2378	0.01392	0.2698	2R	9581761	9584545	2785	-	TRUE	0.332	252.6	230.1	318.4	291.2	316.4	350.1	287.8	349.2	285.3	313.4	226	237.2	295.4	311.6	272.9	12.33	11.42	15.43	13.97	15.6	17.77	14.48	17.82	14.5	15.23	11.3	12.23	15.09	16.42	13.47
FBgn0031518	FBtr0114460	CG3277	protein_coding	protein_coding	CG3277 [Source:UniProtKB/TrEMBL;Acc:Q8IQ00]	0.4872	GO:0006468	GO:0005524; GO:0004713; GO:0004672	GO:0016021	3475	0.01394	0.2698	2L	3304100	3317418	13319	+	TRUE	-1.004	20.17	32.52	4.245	13.13	25.59	35.12	34.26	12.89	10.97	6.397	14.17	19.83	2.704	8.421	3.075	0.6735	1.105	0.1408	0.4311	0.8633	1.22	1.18	0.4502	0.3815	0.2126	0.4846	0.6996	0.0945	0.3038	0.1038
FBgn0039868	FBtr0085831	CG11563	protein_coding	protein_coding	MIP13505p1 [Source:UniProtKB/TrEMBL;Acc:Q9V9U9]	0.4693	GO:0042273		GO:0005730; GO:0005634	831	0.01409	0.2712	3R	31737035	31737999	965	+	TRUE	0.2875	426.5	474.6	527.5	520.4	421.5	366.5	356.3	441.6	403.2	588.5	377.2	365.3	429.3	469.7	465.1	59.54	67.42	73.16	71.45	59.47	53.23	51.3	64.48	58.64	81.81	53.94	53.9	62.73	70.85	65.67
FBgn0036121	FBtr0076239	CG6310	protein_coding	protein_coding	AT03632p [Source:UniProtKB/TrEMBL;Acc:Q8T4C9]	0.4812				690	0.0141	0.2712	3L	11069043	11069864	822	-	TRUE	0.559	860.7	574.6	523.2	436.8	389.2	486.1	402.3	376	426.5	582.1	479.1	379.8	510.4	617.6	782.6	144.7	98.3	87.41	72.23	66.13	85.03	69.76	66.13	74.7	97.45	82.51	67.49	89.83	112.2	133.1
FBgn0052311	FBtr0332114; FBtr0332115; FBtr0332116; FBtr0332117; FBtr0332118; FBtr0332119; FBtr0332120	zormin	protein_coding	protein_coding	zormin [Source:FlyBase;Acc:FBgn0052311]	0.531	GO:0019233; GO:0008150	GO:0005515; GO:0003779	GO:0031430; GO:0030018	10500	0.0141	0.2712	3L	2117466	2151700	34235	-	TRUE	-0.3434	536	561.3	450	409.4	588.5	649.7	713.6	817.6	774.9	588.5	533.7	575	484.7	437	382.8	5.923	6.311	4.94	4.448	6.572	7.467	8.131	9.449	8.918	6.475	6.041	6.715	5.606	5.216	4.278
FBgn0053505	FBtr0091445	U3-55K	protein_coding	protein_coding	U3 small nuclear riboprotein factor 55K [Source:FlyBase;Acc:FBgn0053505]	0.5124	GO:0022008; GO:0006364	GO:0005515; GO:0003729; GO:0034511	GO:0030532; GO:0032040; GO:0005730; GO:0031428	1690	0.01417	0.2719	2R	14858845	14860758	1914	-	TRUE	0.3169	317	338.5	376.8	420.1	297.6	271.1	312.2	318	286.6	348	321.2	303.5	382.6	363	426.6	21.76	23.64	25.7	28.36	20.65	19.36	22.11	22.83	20.5	23.79	22.58	22.02	27.49	26.93	29.62
FBgn0030740	FBtr0074237; FBtr0331756	CG9917	protein_coding	protein_coding	CG9917, isoform A [Source:UniProtKB/TrEMBL;Acc:Q9VXH7]	0.4662			GO:0016021	1764	0.01424	0.272	X	16321431	16323231	1801	-	TRUE	0.2548	1142	1109	1105	1079	1211	1080	1010	1211	1280	1333	1064	1014	1221	1195	1307	75.12	74.24	72.19	69.79	80.47	73.88	68.52	83.29	87.66	87.3	71.68	70.5	84.05	84.9	86.93
FBgn0015550	FBtr0075216	tap	protein_coding	protein_coding	target of Poxn [Source:FlyBase;Acc:FBgn0015550]	0.4812	GO:0006357; GO:0007423; GO:0007411; GO:0006351; GO:0010906; GO:0006355; GO:2000095; GO:0048843; GO:0016319	GO:0046983; GO:0003700; GO:0003677	GO:0005634	2130	0.01427	0.272	3L	17359682	17361811	2130	+	TRUE	-1.088	0	0	1.061	1.193	2.693	8.779	0	94.55	104.2	0	2.024	18.3	0.676	0	1.537	0	0	0.05743	0.06393	0.1483	0.4974	0	5.386	5.914	0	0.1129	1.054	0.03854	0	0.08469
FBgn0035113	FBtr0072524; FBtr0072525	pyx	protein_coding	protein_coding	pyrexia [Source:FlyBase;Acc:FBgn0035113]	0.4982	GO:0055085; GO:0006812; GO:0009408; GO:0048060; GO:0006816; GO:0051290; GO:0006813; GO:0034220; GO:0006811	GO:0005515; GO:0005261; GO:0005262; GO:0005216	GO:0016021; GO:0034703; GO:0016020	3234	0.01432	0.272	3L	217932	223069	5138	-	TRUE	-0.7777	24.98	34.93	22.29	9.548	22.89	30.73	9.788	61.24	39.77	20.47	43.86	67.87	32.45	27.13	28.44	0.896	1.275	0.7944	0.3369	0.83	1.147	0.3621	2.298	1.486	0.7312	1.612	2.573	1.218	1.052	1.032
FBgn0035335	FBtr0072900; FBtr0289966; FBtr0331415; FBtr0331416	mRpL23	protein_coding	protein_coding	mitochondrial ribosomal protein L23 [Source:FlyBase;Acc:FBgn0035335]	0.476	GO:0032543; GO:0006412	GO:0003735; GO:0000166; GO:0003723	GO:0005840; GO:0005762; GO:0005622	592	0.01433	0.272	3L	2372844	2373704	861	-	TRUE	-0.2884	415	452.9	516.9	467.8	449.8	351.2	334.8	365.3	374.4	443.9	415	401.1	313.7	342.5	342.1	81.26	90.24	100.6	90.09	89.01	71.53	67.6	74.81	76.36	86.55	83.23	83.01	64.29	72.45	67.74
FBgn0033928	FBtr0087547	Arc2	protein_coding	protein_coding	Arc2 [Source:FlyBase;Acc:FBgn0033928]	0.4778	GO:0008150	GO:0003674	GO:0005575	902	0.01435	0.272	2R	14361924	14362825	902	+	TRUE	0.7475	38.43	25.3	44.58	31.03	44.44	40.6	29.36	44.05	53.49	81.88	27.66	38.89	53.41	64.56	64.57	4.942	3.311	5.696	3.925	5.777	5.433	3.895	5.926	7.166	10.49	3.645	5.287	7.19	8.972	8.4
FBgn0025702	FBtr0078496; FBtr0303599; FBtr0303600; FBtr0304724; FBtr0306594; FBtr0306595; FBtr0306596; FBtr0306597; FBtr0334748; FBtr0334749; FBtr0334750	srpk79D	protein_coding	protein_coding	serine-arginine protein kinase at 79D [Source:FlyBase;Acc:FBgn0025702]	0.5088	GO:0006468; GO:0048789; GO:0007268; GO:0042742	GO:0004672; GO:0005524; GO:0004674	GO:0048786	4018	0.01436	0.272	3L	22273985	22284335	10351	+	TRUE	-0.8326	6.724	31.32	8.491	21.48	12.12	23.05	23.49	73.06	45.26	20.47	20.24	20.59	8.788	5.614	9.993	0.1942	0.9201	0.2436	0.61	0.3537	0.6922	0.6996	2.206	1.361	0.5885	0.5987	0.6283	0.2656	0.1751	0.2918
FBgn0013984	FBtr0084121; FBtr0290230; FBtr0290231; FBtr0290232	InR	protein_coding	protein_coding	Insulin-like receptor [Source:FlyBase;Acc:FBgn0013984]	0.4368	GO:0048133; GO:0008340; GO:0007411; GO:0060180; GO:0006468; GO:0006629; GO:0040007; GO:0007391; GO:0016049; GO:0007626; GO:0045793; GO:0030307; GO:0046620; GO:0040018; GO:0008286; GO:0046622; GO:0040014; GO:0008361; GO:0035264; GO:0007623; GO:0006979; GO:0007520; GO:0007525; GO:0005975; GO:0046777; GO:0001700; GO:0010507; GO:0006974; GO:0042220; GO:0008284; GO:0042127; GO:0009790; GO:0007568; GO:…	GO:0005515; GO:0005524; GO:0004713; GO:0005520; GO:0005009; GO:0046872; GO:0042802; GO:0004672; GO:0004714; GO:0043559; GO:0043560; GO:0043548	GO:0005886; GO:0005887; GO:0005911; GO:0005899; GO:0016020	10370	0.01448	0.2737	3R	21570248	21619321	49074	-	TRUE	0.4087	243	196.4	351.3	287.6	181.8	228.3	293.6	422.2	390.9	373.6	287.4	337.8	381.9	382.7	485.8	2.719	2.235	3.905	3.165	2.056	2.656	3.388	4.941	4.555	4.161	3.294	3.994	4.473	4.626	5.497
FBgn0024754	FBtr0087351; FBtr0087352	Flo1	protein_coding	protein_coding	Flotillin 1 [Source:FlyBase;Acc:FBgn0024754]	0.508	GO:0007275; GO:0008150	GO:0005198	GO:0005886; GO:0005737; GO:0016600	1824	0.01458	0.2738	2R	15566271	15569404	3134	-	TRUE	-0.2417	1057	989	894.7	926.1	1200	1405	1220	1399	1297	1164	746.9	761.8	658.4	615.7	635	67.21	64	56.54	57.93	77.13	92.94	80.01	93.06	85.96	73.73	48.66	51.21	43.84	42.31	40.85
FBgn0001257	FBtr0073248; FBtr0073249; FBtr0073250; FBtr0333569	ImpL2	protein_coding	protein_coding	Ecdysone-inducible gene L2 [Source:FlyBase;Acc:FBgn0001257]	0.524	GO:0008340; GO:0007155; GO:0046627; GO:0046628; GO:0010888	GO:0005515; GO:0005520	GO:0005576; GO:0005615	1540	0.01461	0.2738	3L	4224006	4236147	12142	-	TRUE	0.5959	2394	2083	2612	1758	1289	1185	1902	941.2	1034	1736	965.5	1216	1239	2010	1698	180.3	159.6	195.5	130.2	98.12	92.88	147.8	74.16	81.15	130.2	74.51	96.78	97.71	163.6	129.4
FBgn0263934	FBtr0329856; FBtr0329857; FBtr0329858; FBtr0329859	esn	protein_coding	protein_coding	espinas [Source:FlyBase;Acc:FBgn0263934]	0.5597	GO:0070593	GO:0008270	GO:0005575	4241	0.01461	0.2738	2R	7086316	7127868	41553	+	TRUE	-0.4689	253.6	308.4	184.7	208.9	255.9	238.1	283.9	118.2	124.8	142	300.3	353.1	190.6	266.7	244.5	6.937	8.583	5.019	5.619	7.074	6.776	8.009	3.381	3.556	3.868	8.414	10.21	5.459	7.882	6.763
FBgn0037844	FBtr0082287	CG4570	protein_coding	protein_coding	CG4570 [Source:UniProtKB/TrEMBL;Acc:Q9VGV7]	0.5079	GO:0006313; GO:0015074; GO:0032502	GO:0003677; GO:0004803		1260	0.01467	0.2738	3R	10856807	10858066	1260	+	TRUE	1.142	14.41	9.637	28.66	34.61	9.426	29.63	7.831	216	190.6	71.64	9.446	27.45	61.52	47.72	39.2	1.327	0.9028	2.621	3.134	0.8772	2.838	0.7436	20.8	18.28	6.568	0.8909	2.672	5.929	4.747	3.651
FBgn0034145	FBtr0087108; FBtr0302205; FBtr0302206; FBtr0306249; FBtr0306250	CG5065	protein_coding	protein_coding	Fatty acyl-CoA reductase [Source:UniProtKB/TrEMBL;Acc:E1JH83]	0.4744	GO:0006629; GO:0008611; GO:0035336; GO:0010025	GO:0050062; GO:0052814; GO:0044104; GO:0043878; GO:0043870; GO:0043796; GO:0043745; GO:0034832; GO:0034822; GO:0080019; GO:0034602; GO:0034601; GO:0034538; GO:0034530; GO:0034525; GO:0034520; GO:0019115; GO:0018475; GO:0018474; GO:0018473; GO:0018472; GO:0004028; GO:0034604	GO:0005778; GO:0016021; GO:0005777	3629	0.01467	0.2738	2R	16607654	16624894	17241	+	TRUE	-0.8826	49.95	43.37	59.44	47.74	17.51	61.45	42.09	138.6	107	28.15	59.38	118.2	47.32	48.66	37.67	1.597	1.411	1.888	1.501	0.5656	2.044	1.388	4.634	3.562	0.8959	1.944	3.994	1.583	1.681	1.218
FBgn0032797	FBtr0081280; FBtr0081281; FBtr0299519; FBtr0302107; FBtr0302108	CG10186	protein_coding	protein_coding	Uncharacterized protein, isoform G [Source:UniProtKB/TrEMBL;Acc:B7YZX0]	0.5588	GO:0019233	GO:0005515; GO:0030414	GO:0043083; GO:0005576; GO:0016020	4636	0.01469	0.2738	2L	19508953	19517204	8252	-	TRUE	-1.718	0.9606	4.818	1.061	0	0	5.487	1.958	95.62	89.15	0	0	38.13	0.676	0	0.7687	0.02404	0.1227	0.02639	0	0	0.1428	0.05053	2.503	2.324	0	0	1.008	0.01771	0	0.01946
FBgn0038828	FBtr0083994; FBtr0334723	CG17270	protein_coding	protein_coding	GM10285p [Source:UniProtKB/TrEMBL;Acc:Q9VDI6]	0.4456	GO:0006696	GO:0030674	GO:0016021; GO:0005789	1198	0.0147	0.2738	3R	20816445	20818929	2485	-	TRUE	-0.7788	21.13	7.228	14.86	7.161	18.85	20.85	37.2	18.26	34.29	19.19	18.22	19.06	8.112	6.55	8.456	2.047	0.7122	1.43	0.682	1.845	2.1	3.715	1.85	3.459	1.85	1.807	1.951	0.8223	0.6853	0.8282
FBgn0000557	FBtr0085832; FBtr0085833; FBtr0085834; FBtr0085835	Ef1alpha100E	protein_coding	protein_coding	Elongation factor 1alpha100E [Source:FlyBase;Acc:FBgn0000557]	0.509	GO:0022008; GO:0006412; GO:0006414	GO:0005525; GO:0003924; GO:0003746	GO:0005737; GO:0005811; GO:0005853	2598	0.01488	0.2766	3R	31738468	31743306	4839	+	TRUE	-1.603	141.2	130.1	118.9	81.16	385.1	501.5	533.5	774.6	787.2	181.7	68.82	353.1	44.62	78.6	69.18	6.306	5.911	5.274	3.564	17.38	23.3	24.57	36.18	36.62	8.078	3.148	16.66	2.085	3.792	3.125
FBgn0026393	FBtr0088887	Or43b	protein_coding	protein_coding	Odorant receptor 43b [Source:FlyBase;Acc:FBgn0026393]	0.4724	GO:0007608; GO:0050911	GO:0005549; GO:0004984	GO:0016021; GO:0032590; GO:0005886; GO:0016020	1412	0.01498	0.2779	2R	7920835	7922604	1770	-	TRUE	0.3854	209.4	153	226.1	191	164.3	215.1	202.6	145	183.8	163.8	166	161.7	210.9	204	233.7	17.21	12.79	18.45	15.43	13.64	18.38	17.17	12.46	15.73	13.4	13.97	14.04	18.14	18.11	19.42
FBgn0030177	FBtr0071430; FBtr0340473	CG2972	protein_coding	protein_coding	CG2972, isoform A [Source:UniProtKB/TrEMBL;Acc:Q9W2Y4]	0.5216	GO:0009267; GO:0022008; GO:0000469; GO:0030490; GO:0042274	GO:0004521	GO:0030688	1734	0.0151	0.2796	X	10083154	10085050	1897	+	TRUE	0.2535	521.6	521.6	603.9	716.1	546.7	523.5	460	637.1	551.3	675.5	573.5	566.6	686.2	701.8	654.2	34.9	35.51	40.14	47.12	36.97	36.43	31.74	44.58	38.42	45	39.31	40.07	48.05	50.73	44.27
FBgn0050460	FBtr0087009; FBtr0087010; FBtr0087011; FBtr0087012; FBtr0113378; FBtr0273340; FBtr0273341; FBtr0300958; FBtr0302611	CG30460	protein_coding	protein_coding	Uncharacterized protein, isoform C [Source:UniProtKB/TrEMBL;Acc:A1ZAP8]	0.5123				5315	0.01516	0.2796	2R	17065971	17087633	21663	-	TRUE	0.6746	83.58	87.94	87.03	84.74	98.3	104.3	103.8	98.84	126.2	102.3	49.26	70.92	92.61	109.5	98.4	1.824	1.953	1.887	1.819	2.169	2.367	2.336	2.257	2.869	2.224	1.101	1.636	2.116	2.582	2.172
FBgn0085447	FBtr0112708; FBtr0112709; FBtr0112710; FBtr0112712; FBtr0330122; FBtr0330123; FBtr0330124; FBtr0330125; FBtr0330126; FBtr0340654; FBtr0340655; FBtr0340656; FBtr0346962	sif	protein_coding	protein_coding	still life [Source:FlyBase;Acc:FBgn0085447]	0.4938	GO:0050803; GO:0035556; GO:0030036; GO:0035023; GO:0050770; GO:0043087; GO:0051491; GO:0007165; GO:0007268	GO:0005515; GO:0005057; GO:0030676; GO:0005089; GO:0005085	GO:0030054; GO:0005622; GO:0045202	11510	0.0152	0.2796	3L	5657913	5749599	91687	+	TRUE	-1.35	5.764	1.205	3.184	1.193	1.347	9.877	4.894	111.7	74.06	1.279	4.723	28.22	2.704	2.807	0	0.0581	0.01235	0.03189	0.01183	0.01372	0.1036	0.05088	1.178	0.7776	0.01284	0.04877	0.3006	0.02853	0.03057	0
FBgn0260991	FBtr0088961; FBtr0336908; FBtr0344892	Incenp	protein_coding	protein_coding	Inner centromere protein [Source:FlyBase;Acc:FBgn0260991]	0.5722	GO:0051310; GO:0022008; GO:0008356; GO:0008104; GO:0000910; GO:0007052; GO:0007065; GO:0090307; GO:0016572; GO:0010032; GO:0051257; GO:0007056; GO:0000281	GO:0005515; GO:0008017	GO:0005694; GO:0030496; GO:0000793; GO:0000775; GO:0051233; GO:0032133	2584	0.01523	0.2796	2R	7278467	7281795	3329	+	TRUE	-0.2938	1639	1543	1359	1498	1753	1779	1493	1642	1686	1313	1810	1811	1635	1445	1344	73.58	70.49	60.6	66.14	79.56	83.08	69.12	77.09	78.83	58.68	83.26	85.94	76.85	70.08	61.05
FBgn0263600	FBtr0075522	DNApol-delta	protein_coding	protein_coding	DNA-polymerase-delta [Source:FlyBase;Acc:FBgn0263600]	0.498	GO:0022008; GO:0006974; GO:0006260; GO:0006273; GO:0006272; GO:0019233; GO:0045004; GO:0006287; GO:0006297	GO:0000166; GO:0003677; GO:0003887; GO:0008296; GO:0008310; GO:0046872; GO:0051539; GO:0003676; GO:0008408	GO:0005875; GO:0043625	3440	0.01526	0.2796	3L	15984322	15987815	3494	-	TRUE	-0.3226	620.6	593.9	382.1	439.2	522.5	532.2	563.8	451.2	438.9	365.9	621.4	636	561.8	493.1	447.4	20.93	20.38	12.8	14.57	17.81	18.67	19.61	15.92	15.42	12.29	21.47	22.67	19.83	17.97	15.26
FBgn0261534	FBtr0080640; FBtr0343680	l(2)34Fc	protein_coding	protein_coding	lethal (2) 34Fc [Source:FlyBase;Acc:FBgn0261534]	0.5228	GO:0045087; GO:0042742; GO:0050777; GO:0042832	GO:0016787; GO:0004252	GO:0005576	694	0.01529	0.2796	2L	14349020	14351513	2494	-	TRUE	-0.717	62.44	77.09	27.6	28.64	76.76	37.31	47.96	4.298	2.743	14.07	47.23	45.75	22.31	25.26	28.44	10.43	13.1	4.58	4.706	12.96	6.484	8.263	0.7509	0.4773	2.341	8.082	8.078	3.901	4.56	4.805
FBgn0083961	FBtr0110839	CG34125	protein_coding	protein_coding		0.5314	GO:0008150	GO:0003674	GO:0005575	668	0.01533	0.2796	2L	4965673	4966399	727	+	TRUE	0.2669	757	750.5	791.8	812.8	855.1	768.2	760.5	771.4	849	875.1	556.7	504.1	642.9	646.6	629.6	131.5	132.6	136.6	138.8	150.1	138.8	136.2	140.1	153.6	151.3	99.03	92.53	116.9	121.3	110.6
FBgn0053052	FBtr0075229	CG33052	protein_coding	protein_coding		0.4774				1391	0.01533	0.2796	3L	17427305	17428836	1532	-	TRUE	-0.3145	245.9	262.6	235.6	245.9	285.5	259	233.9	240.7	227.7	204.7	296.9	286	221.1	237.7	239.8	20.51	22.28	19.52	20.17	24.06	22.47	20.12	20.99	19.78	17	25.36	25.21	19.3	21.42	20.23
FBgn0000036	FBtr0084619; FBtr0330310; FBtr0334916	nAChRalpha1	protein_coding	protein_coding	nicotinic Acetylcholine Receptor alpha1 [Source:FlyBase;Acc:FBgn0000036]	0.49	GO:0035094; GO:0007274; GO:0007271; GO:0007165; GO:0006812; GO:0017085; GO:0006810; GO:0006811	GO:0005230; GO:0005216; GO:0015464	GO:0030054; GO:0045211; GO:0005892; GO:0016021; GO:0016020; GO:0005887	6226	0.01537	0.2796	3R	24393896	24457157	63262	-	TRUE	-1.067	1.921	0	3.184	0	0	2.195	2.936	48.35	42.52	0	0.6747	16.01	0	0	0	0.0358	0	0.05895	0	0	0.04254	0.05643	0.9423	0.8252	0	0.01288	0.3154	0	0	0
FBgn0039634	FBtr0085416	alpha-Man-Ib	protein_coding	protein_coding	alpha Mannosidase Ib [Source:FlyBase;Acc:FBgn0039634]	0.4812	GO:0035010; GO:0030433; GO:0097466; GO:0006491	GO:0005509; GO:0004571	GO:0016020; GO:0005783; GO:0016021	3211	0.01538	0.2796	3R	29109053	29112822	3770	-	TRUE	0.2622	415	422.8	455.3	469	358.2	388.5	325	438.3	404.6	341.6	402.8	425.5	514.4	496.8	482	14.99	15.54	16.34	16.67	13.08	14.6	12.11	16.57	15.23	12.29	14.91	16.25	19.46	19.4	17.61
FBgn0051793	FBtr0081138; FBtr0340318	CG31793	protein_coding	protein_coding	LD28489p [Source:UniProtKB/TrEMBL;Acc:Q8MT77]	0.5029	GO:0055085; GO:0006810	GO:0005215; GO:0042626; GO:0005524; GO:0016887	GO:0043190; GO:0016021	4478	0.01547	0.2798	2L	19003367	19008234	4868	+	TRUE	0.5081	249.8	210.8	356.6	306.7	294.9	252.4	255.5	481.3	415.6	432.4	240.9	192.2	373.8	257.3	302.1	6.471	5.557	9.179	7.815	7.722	6.802	6.826	13.04	11.21	11.16	6.393	5.262	10.14	7.203	7.916
FBgn0036837	FBtr0075042; FBtr0075043; FBtr0075044; FBtr0075045; FBtr0332651	CG18135	protein_coding	protein_coding	Uncharacterized protein, isoform D [Source:UniProtKB/TrEMBL;Acc:Q86BI9]	0.5008	GO:0032504; GO:0006629; GO:0046475; GO:0030643	GO:0008081; GO:2001070; GO:0017022; GO:0030246; GO:0047389; GO:0008889	GO:0005615; GO:0005623	2993	0.01557	0.2798	3L	18990026	18998283	8258	-	TRUE	-0.4096	481.3	569.8	354.5	352.1	607.3	511.4	803.6	476	500.6	504.1	487.2	477.4	310.3	343.4	429.7	18.65	22.47	13.65	13.42	23.79	20.62	32.13	19.3	20.21	19.45	19.34	19.56	12.59	14.38	16.85
FBgn0002283	FBtr0075311; FBtr0307336	l(3)73Ah	protein_coding	protein_coding	lethal (3) 73Ah [Source:FlyBase;Acc:FBgn0002283]	0.4794	GO:0008150	GO:0005515; GO:0008270	GO:0005634	1363	0.01564	0.2798	3L	16588475	16590132	1658	+	TRUE	0.3462	293	298.7	426.7	350.9	321.8	313.9	353.4	355.6	375.8	383.8	352.2	311.1	384	424.8	462.8	24.94	25.87	36.08	29.37	27.69	27.79	31.02	31.66	33.32	32.53	30.71	27.99	34.21	39.07	39.84
FBgn0013467	FBtr0087361; FBtr0087362; FBtr0332267	igl	protein_coding	protein_coding	igloo [Source:FlyBase;Acc:FBgn0013467]	0.4014		GO:0005515; GO:0032027; GO:0005516	GO:0005938	2381	0.01565	0.2798	2R	15155437	15190292	34856	+	TRUE	-1.6	4.803	8.432	7.429	3.58	17.51	14.27	13.7	204.1	172.8	6.397	6.073	52.62	4.732	7.485	1.537	0.234	0.418	0.3597	0.1716	0.8621	0.7231	0.6886	10.4	8.77	0.3103	0.3031	2.71	0.2413	0.3941	0.07577
FBgn0036254	FBtr0076024	CG5645	protein_coding	protein_coding	Protein KRI1 homolog [Source:UniProtKB/Swiss-Prot;Acc:Q9VTU0]	0.4554	GO:0008150; GO:0000447	GO:0003674	GO:0005575; GO:0030686; GO:0005730	2745	0.01567	0.2798	3L	12133771	12136706	2936	-	TRUE	0.3229	220.9	196.4	273.8	237.5	197.9	197.5	235.9	206.3	233.2	229	200.4	218.9	274.5	260.1	256.8	9.338	8.444	11.5	9.872	8.456	8.684	10.28	9.119	10.26	9.637	8.676	9.776	12.14	11.88	10.97
FBgn0014340	FBtr0070829	mof	protein_coding	protein_coding	males absent on the first [Source:FlyBase;Acc:FBgn0014340]	0.5265	GO:0000077; GO:0009047; GO:0043066; GO:0016573; GO:0006281; GO:0043984; GO:0010212; GO:0018394; GO:0007549; GO:0051091; GO:0071479; GO:2000873; GO:0030330; GO:0006355	GO:0005515; GO:0003729; GO:0003682; GO:0004402; GO:0004468; GO:0046972; GO:0046872; GO:0016747	GO:0005634; GO:0005705; GO:0005667; GO:0072487; GO:0016456; GO:0044545; GO:0000805; GO:0000228	3014	0.01568	0.2798	X	5873840	5876853	3014	-	TRUE	-0.272	403.5	514.4	367.2	436.8	444.4	492.7	412.1	422.2	381.3	410.7	487.8	517	429.9	422.9	390.5	15.53	20.14	14.04	16.54	17.29	19.73	16.36	17	15.29	15.74	19.23	21.03	17.32	17.59	15.2
FBgn0037680	FBtr0082017; FBtr0082018; FBtr0082019	CG8121	protein_coding	protein_coding	CG8121, isoform A [Source:UniProtKB/TrEMBL;Acc:Q9VHF5]	0.4339	GO:0035159; GO:0061028; GO:0060857; GO:0019991		GO:0005887	1425	0.01573	0.2798	3R	9335170	9337459	2290	+	TRUE	0.2692	1336	1182	1381	1387	1285	1379	1284	1487	1376	1520	1354	1277	1691	1463	1604	108.8	97.89	111.7	111	105.7	116.8	107.8	126.6	116.7	123.2	112.9	109.8	144.1	128.7	132
FBgn0264691	FBtr0071368	Lst8	protein_coding	protein_coding	Protein LST8 homolog [Source:UniProtKB/Swiss-Prot;Acc:Q9W328]	0.4727	GO:0045793; GO:0031929; GO:0032956	GO:0005515; GO:0003924	GO:0005834; GO:0005737; GO:0031931; GO:0031932	1760	0.01573	0.2798	X	9604154	9605969	1816	-	TRUE	0.249	896.3	895	1042	1063	1209	1160	1075	1306	1348	1366	898.1	911.3	1057	1129	1041	59.08	60.03	68.26	68.94	80.56	79.54	73.07	90.07	92.57	89.68	60.64	63.49	72.95	80.43	69.39
FBgn0016076	FBtr0079070; FBtr0079071; FBtr0300020; FBtr0342936; FBtr0346579	vri	protein_coding	protein_coding	vrille [Source:FlyBase;Acc:FBgn0016076]	0.5108	GO:0010259; GO:0007623; GO:0007275; GO:0006351; GO:0010906; GO:0045475; GO:0045823; GO:0009987; GO:0007622; GO:0035317; GO:0007424; GO:0008407; GO:0006355	GO:0001078; GO:0043565; GO:0046982; GO:0042803; GO:0003700	GO:0005634	3662	0.0158	0.2798	2L	5288944	5311223	22280	+	TRUE	0.2528	389.1	331.3	544.5	444	115.8	116.3	163.5	177.3	207.1	376.1	595.1	576.5	736.9	679.3	681.1	12.33	10.68	17.14	13.83	3.708	3.833	5.341	5.874	6.834	11.87	19.31	19.3	24.44	23.25	21.82
FBgn0052707	FBtr0071285; FBtr0309872	APC4	protein_coding	protein_coding	Anaphase Promoting Complex subunit 4 [Source:FlyBase;Acc:FBgn0052707]	0.5054	GO:0031145; GO:0030071; GO:0016567	GO:0005515; GO:0004842	GO:0005680	2611	0.01581	0.2798	X	9082931	9085867	2937	+	TRUE	-0.3023	278.6	313.2	191	206.5	286.8	308.4	284.8	180.5	179.7	181.7	280	277.6	228.5	219.9	225.2	12.38	14.16	8.433	9.023	12.88	14.25	13.05	8.388	8.315	8.038	12.74	13.04	10.63	10.56	10.12
FBgn0034709	FBtr0071784; FBtr0071785	Swim	protein_coding	protein_coding	Secreted Wg-interacting molecule [Source:FlyBase;Acc:FBgn0034709]	0.5486	GO:0035593; GO:0006955; GO:0006508; GO:0030177; GO:0030431; GO:0007155	GO:0004197; GO:0005044; GO:0017147; GO:0030247; GO:0008234	GO:0005615; GO:0042600	2019	0.01585	0.2798	2R	22189817	22202671	12855	-	TRUE	-0.3348	310.3	281.9	226.1	206.5	193.9	156.9	175.2	297.6	344.2	195.7	377.8	440	356.9	308.8	300.6	17.83	16.48	12.91	11.67	11.26	9.38	10.38	17.89	20.6	11.2	22.24	26.72	21.47	19.17	17.47
FBgn0004028	FBtr0074520; FBtr0074521; FBtr0074522; FBtr0074523; FBtr0074524; FBtr0074525; FBtr0074526; FBtr0308235; FBtr0308236; FBtr0308237; FBtr0336895; FBtr0336896; FBtr0336897	wupA	protein_coding	protein_coding	wings up A [Source:FlyBase;Acc:FBgn0004028]	0.4382	GO:0007399; GO:0007507; GO:0007517; GO:0045214; GO:0046716; GO:0060047; GO:0048738; GO:0000280; GO:0007519; GO:0030239; GO:0006936; GO:0007629	GO:0003779; GO:0005523; GO:0046872	GO:0005861; GO:0005634	1190	0.01588	0.2798	X	18105568	18116922	11355	-	TRUE	-1.526	413.1	1235	162.4	2154	188.5	162.4	469.8	588.8	591.1	381.3	1347	355.4	440.8	173.1	258.3	40.27	122.5	15.73	206.6	18.58	16.47	47.24	60.04	60.03	37.01	134.5	36.62	44.98	18.23	25.47
FBgn0031115	FBtr0089642; FBtr0089643; FBtr0339682	CG11710	protein_coding	protein_coding	Uncharacterized protein, isoform B [Source:UniProtKB/TrEMBL;Acc:Q9VRA1]	0.5259	GO:0006366; GO:0045893; GO:0006355	GO:0003713; GO:0008270; GO:0016922	GO:0005634	1816	0.01595	0.2798	X	20427411	20429673	2263	-	TRUE	0.295	292	259	334.3	319.9	253.2	289.7	231	290.1	323.7	346.7	257.7	257.8	311	335.9	306.7	18.66	16.83	21.22	20.1	16.35	19.25	15.22	19.38	21.54	22.05	16.87	17.4	20.79	23.19	19.82
FBgn0036257	FBtr0075997; FBtr0334091; FBtr0334092; FBtr0334093	RhoGAP68F	protein_coding	protein_coding	Rho GTPase activating protein at 68F [Source:FlyBase;Acc:FBgn0036257]	0.4865	GO:0007165; GO:0007480; GO:0051497; GO:2001136; GO:0007370; GO:0045887; GO:0007266	GO:0017137; GO:0005096	GO:0005769; GO:0055037; GO:0005575; GO:0005622	2220	0.01595	0.2798	3L	12138868	12143380	4513	+	TRUE	0.2973	317	312	346	349.7	305.7	318.2	332.8	409.3	419.7	349.3	317.1	366.8	406.3	422	435.9	16.57	16.59	17.96	17.97	16.15	17.3	17.94	22.37	22.84	18.17	16.98	20.26	22.22	23.83	23.04
FBgn0038787	FBtr0083899; FBtr0113252	CG4360	protein_coding	protein_coding	CG4360, isoform A [Source:UniProtKB/TrEMBL;Acc:Q9VDN4]	0.5012		GO:0046872; GO:0003676		3531	0.01596	0.2798	3R	20324274	20328003	3730	-	TRUE	0.2711	619.6	577	748.3	679.1	571	605.8	603.9	610.3	681.6	697.3	601.2	675.6	804.5	777.6	731	20.36	19.29	24.42	21.94	18.96	20.7	20.47	20.97	23.33	22.81	20.23	23.46	27.67	27.6	24.29
FBgn0259202	FBtr0299688; FBtr0299689; FBtr0340393	CG42306	protein_coding	protein_coding	Uncharacterized protein, isoform A [Source:UniProtKB/TrEMBL;Acc:B7YZK1]	0.4985			GO:0016021	2132	0.016	0.2798	2R	18658418	18661548	3131	-	TRUE	0.243	619.6	608.3	730.2	703	649.1	632.1	594.1	704.8	801	671.7	611.3	661.2	767.3	740.1	753.3	33.72	33.68	39.48	37.62	35.7	35.78	33.34	40.11	45.4	36.39	34.07	38.02	43.7	43.51	41.46
FBgn0034372	FBtr0086654; FBtr0086655; FBtr0340392	Gint3	protein_coding	protein_coding	GDI interacting protein 3 [Source:FlyBase;Acc:FBgn0034372]	0.4985		GO:0005515		2132	0.016	0.2798	2R	18658418	18661548	3131	-	TRUE	0.243	619.6	608.3	730.2	703	649.1	632.1	594.1	704.8	801	671.7	611.3	661.2	767.3	740.1	753.3	33.72	33.68	39.48	37.62	35.7	35.78	33.34	40.11	45.4	36.39	34.07	38.02	43.7	43.51	41.46
FBgn0031077	FBtr0289978; FBtr0308650	CG15618	protein_coding	protein_coding	Uncharacterized protein, isoform B [Source:UniProtKB/TrEMBL;Acc:Q9VWB9]	0.5975	GO:0030488	GO:0005488	GO:0005737	5356	0.016	0.2798	X	19859743	19865524	5782	-	TRUE	-0.3	221.9	304.8	184.7	233.9	249.1	332.5	274.1	229.9	237.3	245.6	309	317.2	270.4	247	240.6	4.807	6.717	3.974	4.983	5.454	7.492	6.123	5.209	5.353	5.298	6.857	7.263	6.131	5.781	5.271
FBgn0033483	FBtr0088405; FBtr0088406	egr	protein_coding	protein_coding	eiger [Source:FlyBase;Acc:FBgn0033483]	0.4778	GO:0006955; GO:0006915; GO:1900074; GO:0070050; GO:0007254; GO:0050829; GO:0035006; GO:0045087; GO:0045167; GO:0045176; GO:0043652; GO:0097191; GO:1904058; GO:0014009	GO:0005515; GO:0032813; GO:0005164; GO:0005102	GO:0005886; GO:0044214; GO:0005622; GO:0005615; GO:0016020	2157	0.01601	0.2798	2R	10078366	10084210	5845	+	TRUE	0.4068	373.7	283.1	214.4	243.5	222.2	229.4	237.9	276.1	245.5	355.7	265.2	208.9	351.5	290.1	309	20.1	15.49	11.46	12.88	12.08	12.83	13.19	15.53	13.75	19.05	14.61	11.88	19.79	16.86	16.81
FBgn0266144	FBtr0343677	CR44850	long_noncoding	lincRNA		0.5192				730	0.01605	0.2798	2L	14349070	14349799	730	+	TRUE	-0.7113	62.44	75.89	27.6	28.64	75.41	36.21	46.98	3.223	2.743	12.79	46.56	44.99	22.31	24.33	28.44	9.923	12.27	4.357	4.477	12.11	5.987	7.701	0.5358	0.4541	2.025	7.579	7.557	3.711	4.177	4.572
FBgn0260859	FBtr0089879	Bet3	protein_coding	protein_coding	BET3 ortholog (S. cerevisiae) [Source:FlyBase;Acc:FBgn0260859]	0.4711	GO:0022008; GO:0033227; GO:0016192; GO:0006888; GO:0006891; GO:0043547; GO:0048193	GO:0017112	GO:0005737; GO:0030008	1125	0.01605	0.2798	3L	9438482	9442267	3786	-	TRUE	0.318	319.9	321.6	367.2	391.5	317.8	363.2	360.2	295.5	363.4	377.4	348.8	310.4	382.6	429.5	426.6	32.99	33.75	37.62	39.7	33.12	38.97	38.31	31.87	39.04	38.75	36.85	33.83	41.3	47.85	44.5
FBgn0033362	FBtr0301191; FBtr0301192; FBtr0301193; FBtr0339289	CG8172	protein_coding	protein_coding	CG8172, isoform F [Source:UniProtKB/TrEMBL;Acc:A8DY75]	0.5492	GO:0006508	GO:0004252		2097	0.01617	0.2807	2R	9007234	9013526	6293	-	TRUE	-0.5729	115.3	119.3	104	109.8	48.48	72.43	79.28	5.372	1.371	7.676	106.6	140.3	77.07	79.53	84.56	6.377	6.713	5.717	5.974	2.711	4.168	4.524	0.3109	0.07903	0.4229	6.042	8.205	4.463	4.754	4.731
FBgn0037207	FBtr0078561; FBtr0078563	Mes2	protein_coding	protein_coding	Mesoderm-expressed 2 [Source:FlyBase;Acc:FBgn0037207]	0.4434	GO:0007444; GO:0002168; GO:0001700; GO:0018990; GO:0006351; GO:0006355	GO:0003674; GO:0003677	GO:0005634	2255	0.01619	0.2807	3L	22945657	22952248	6592	+	TRUE	0.7392	71.09	48.18	54.13	56.09	94.26	64.75	67.54	97.77	89.15	67.81	49.26	59.48	73.01	96.38	117.6	3.657	2.522	2.767	2.838	4.901	3.465	3.584	5.261	4.777	3.474	2.596	3.234	3.932	5.357	6.12
FBgn0261984	FBtr0113248	Ire1	protein_coding	protein_coding	Inositol-requiring enzyme-1 [Source:FlyBase;Acc:FBgn0261984]	0.4814	GO:0001751; GO:0006402; GO:0006468; GO:0007030; GO:0034976; GO:0030968; GO:0006986; GO:0043484; GO:0070055; GO:0061541; GO:0006397	GO:0005524; GO:0004521; GO:0004674; GO:0004672; GO:0004540	GO:0016020; GO:0005783	4034	0.0162	0.2807	3R	19853908	19861291	7384	-	TRUE	0.3596	292	262.6	291.9	281.7	253.2	284.2	244.7	299.8	345.6	307	267.2	257.8	377.9	291	346.7	8.398	7.684	8.339	7.967	7.359	8.503	7.258	9.017	10.35	8.793	7.871	7.835	11.38	9.042	10.08
FBgn0010019	FBtr0070099	Cyp4g1	protein_coding	protein_coding	Cytochrome P450-4g1 [Source:FlyBase;Acc:FBgn0010019]	0.4831	GO:0006629; GO:0055114	GO:0005506; GO:0009055; GO:0020037; GO:0016705; GO:0004497	GO:0016020; GO:0043231; GO:0031090; GO:0005789	2279	0.01625	0.2808	X	467057	469335	2279	-	TRUE	4.925	3.843	1066	2.123	1.193	14.81	1.097	0.9788	6.446	1.371	5.117	0	0	630.7	1.871	29.98	0.1956	55.22	0.1074	0.05975	0.7621	0.05811	0.05139	0.3432	0.07272	0.2594	0	0	33.61	0.1029	1.544
FBgn0045038	FBtr0079562; FBtr0343420	Proc	protein_coding	protein_coding	Proctolin [Source:FlyBase;Acc:FBgn0045038]	0.4299	GO:0007218; GO:0010460	GO:0005184; GO:0071860	GO:0005615	1932	0.01627	0.2808	2L	7864642	7871432	6791	-	TRUE	-1.718	2.882	1.205	14.86	0	0	5.487	3.915	211.7	212.6	0	2.699	51.09	4.056	3.743	0.7687	0.1731	0.0736	0.8865	0	0	0.3427	0.2425	13.29	13.3	0	0.166	3.243	0.2549	0.2428	0.04669
FBgn0028523	FBtr0080880; FBtr0340234	CG5888	protein_coding	protein_coding	CG5888, isoform A [Source:UniProtKB/TrEMBL;Acc:Q7KT58]	0.4344		GO:0005515; GO:0004888		1804	0.01632	0.2813	2L	16400175	16448469	48295	-	TRUE	-0.513	296.8	262.6	234.6	238.7	96.95	107.5	119.4	147.2	148.1	85.72	538.4	507.1	421.8	265.7	402.8	19.09	17.18	14.99	15.1	6.302	7.194	7.92	9.901	9.922	5.489	35.47	34.47	28.4	18.46	26.2
FBgn0263050	FBtr0306974; FBtr0346589	CG43345	protein_coding	protein_coding	LD39232p1 [Source:UniProtKB/TrEMBL;Acc:Q9VIE9]	0.4906	GO:0008150; GO:0008152	GO:0003824; GO:0003674	GO:0016021; GO:0005575	2366	0.01668	0.2855	2L	21166046	21168581	2536	-	TRUE	-0.2848	477.4	504.7	509.4	549	456.5	459.8	472.8	510.3	441.6	475.9	474.3	441.5	369.1	353.7	400.5	23.41	25.18	24.82	26.48	22.62	23.45	23.91	26.17	22.56	23.24	23.82	22.88	18.94	18.74	19.86
FBgn0263051	FBtr0306975; FBtr0306976; FBtr0346588	CG43346	protein_coding	protein_coding	LD39232p2 [Source:UniProtKB/TrEMBL;Acc:M9NEW0]	0.486	GO:0008150	GO:0009055; GO:0008137; GO:0003674	GO:0016020; GO:0005575	1770	0.01668	0.2855	2L	21166046	21168581	2536	-	TRUE	-0.2848	477.4	504.7	509.4	549	456.5	459.8	472.8	510.3	441.6	475.9	474.3	441.5	369.1	353.7	400.5	31.29	33.66	33.17	35.39	30.24	31.35	31.96	34.99	30.15	31.06	31.85	30.59	25.32	25.05	26.55
FBgn0267778	FBtr0347343	CR46109	long_noncoding	lincRNA		0.5371				875	0.01668	0.2855	3R	29745209	29746083	875	-	TRUE	0.2837	383.3	379.5	372.5	361.6	359.5	374.2	360.2	406.1	458.1	447.8	360.3	373.7	470.5	458.5	415.1	50.82	51.19	49.07	47.16	48.18	51.61	49.26	56.32	63.26	59.12	48.94	52.36	65.3	65.68	55.67
FBgn0266002	FBtr0343156	CR44776	long_noncoding	lincRNA		0.4854				583	0.0167	0.2855	2L	6551854	6552436	583	+	TRUE	-0.7626	7.685	8.432	6.368	8.354	18.85	10.97	15.66	3.223	1.371	5.117	20.24	17.54	7.436	7.485	9.225	1.529	1.707	1.259	1.635	3.792	2.272	3.214	0.6709	0.2843	1.014	4.126	3.689	1.549	1.609	1.857
FBgn0039563	FBtr0085265; FBtr0113298	CG4951	protein_coding	protein_coding	Uncharacterized protein CG4951 [Source:UniProtKB/Swiss-Prot;Acc:A1A708]	0.5314	GO:0008150	GO:0003674	GO:0005575	1332	0.01688	0.2878	3R	27952051	27954112	2062	-	TRUE	0.2662	923.2	916.7	1055	1051	960.1	966.8	878	948.7	964.2	1080	964.2	909.8	1137	1043	1204	80.4	81.24	91.29	90.07	84.52	87.6	78.87	86.42	87.47	93.64	86.02	83.75	103.7	98.18	106
FBgn0040658	FBtr0100554; FBtr0343011	CG13516	protein_coding	protein_coding	FI16615p1 [Source:UniProtKB/TrEMBL;Acc:Q2PE16]	0.482	GO:0007165; GO:0006915	GO:0004871	GO:0005794; GO:0016021; GO:0005654	1176	0.0169	0.2878	2R	22669145	22670622	1478	+	TRUE	-0.468	241.1	214.4	182.6	162.3	274.7	270	198.7	173	196.1	188.1	213.9	168.5	142.6	133.8	132.2	23.79	21.52	17.89	15.75	27.39	27.7	20.22	17.85	20.15	18.47	21.61	17.57	14.73	14.26	13.19
FBgn0261284	FBtr0071004	bou	protein_coding	protein_coding	boudin [Source:FlyBase;Acc:FBgn0261284]	0.4879	GO:0019991; GO:0035152		GO:0005576; GO:0046658	703	0.01693	0.2878	X	6986486	6987188	703	+	TRUE	-0.2652	1423	1315	1378	1303	1310	1266	1309	1171	1238	1382	1370	1286	1049	1070	1190	234.8	220.9	225.9	211.5	218.5	217.4	222.7	202.1	212.9	227	231.5	224.3	181.2	190.9	198.6
FBgn0010109	FBtr0088803	dpn	protein_coding	protein_coding	deadpan [Source:FlyBase;Acc:FBgn0010109]	0.4799	GO:0048813; GO:0045892; GO:0008344; GO:0008345; GO:0000122; GO:0007219; GO:0002052; GO:0007549; GO:0007530; GO:0007540; GO:0045840; GO:0006351; GO:0006355	GO:0046983; GO:0003700; GO:0003677; GO:0001078	GO:0005634	2036	0.01707	0.2883	2R	8228971	8232330	3360	-	TRUE	0.2528	382.3	327.7	459.6	415.3	350.1	347.9	361.2	313.7	283.9	295.5	381.2	373.7	454.3	443.5	455.1	21.79	19	26.02	23.28	20.16	20.62	21.23	18.7	16.85	16.77	22.25	22.5	27.1	27.3	26.23
FBgn0034569	FBtr0273414	dgt3	protein_coding	protein_coding	dim gamma-tubulin 3 [Source:FlyBase;Acc:FBgn0034569]	0.4964	GO:0007088; GO:0007052; GO:0051301; GO:0007067		GO:0005875; GO:0070652; GO:0005874; GO:0005819; GO:0005737	1809	0.01708	0.2883	2R	20992276	20994381	2106	-	TRUE	-0.253	421.7	410.8	381	391.5	379.7	399.5	360.2	348.1	344.2	380	481.1	461.4	393.4	393	395.9	27.05	26.8	24.28	24.69	24.61	26.65	23.83	23.35	23	24.26	31.6	31.27	26.41	27.23	25.68
FBgn0031144	FBtr0077267; FBtr0340440; FBtr0340441	CG1529	protein_coding	protein_coding	CG1529, isoform C [Source:UniProtKB/TrEMBL;Acc:B7Z152]	0.4879		GO:0046872; GO:0003676; GO:0008270	GO:0005634	2765	0.01713	0.2883	X	21028652	21031950	3299	-	TRUE	-0.2809	313.2	283.1	238.8	259	316.4	357.8	318.1	248.2	290.8	258.4	347.5	333.2	275.1	265.7	295.2	13.14	12.09	9.955	10.69	13.42	15.61	13.77	10.89	12.71	10.8	14.93	14.78	12.08	12.05	12.53
FBgn0034646	FBtr0071683	Rae1	protein_coding	protein_coding	Rae1 [Source:FlyBase;Acc:FBgn0034646]	0.5601	GO:0007283; GO:0000278; GO:0045886; GO:0010506; GO:0051297; GO:0051726; GO:0007141; GO:2000045; GO:0000972; GO:0006606	GO:0005515; GO:0003723; GO:0043130	GO:0005634; GO:0036126; GO:0005643; GO:0005635; GO:0016006	1189	0.01716	0.2883	2R	21658770	21660007	1238	-	TRUE	0.2582	702.2	760.1	831	916.6	736.6	714.4	702.8	892.8	873.6	985.1	709.8	714.5	842.3	905.7	810.2	68.52	75.46	80.56	87.96	72.64	72.51	70.72	91.12	88.79	95.71	70.95	73.69	86.03	95.48	79.96
FBgn0029895	FBtr0070959; FBtr0332892; FBtr0332893; FBtr0332894	CG14441	protein_coding	protein_coding	Uncharacterized protein, isoform A [Source:UniProtKB/TrEMBL;Acc:Q9W3X0]	0.5085		GO:0008270; GO:0046872	GO:0005634	5212	0.01721	0.2883	X	6699508	6719389	19882	+	TRUE	-0.5974	110.5	92.75	91.28	109.8	109.1	142.7	164.4	166.5	139.9	171.4	110	114.4	82.47	58.95	73.03	2.459	2.101	2.019	2.404	2.454	3.303	3.775	3.877	3.243	3.8	2.508	2.691	1.922	1.418	1.644
FBgn0025621	FBtr0070140; FBtr0343325	CG16989	protein_coding	protein_coding	SD22791p [Source:UniProtKB/TrEMBL;Acc:Q9W5D3]	0.5515		GO:0005488		3562	0.01721	0.2883	X	793147	797061	3915	+	TRUE	-0.2615	709	584.2	560.4	629	725.8	898.8	736.1	661.8	659.7	614.1	726	776.3	663.2	626.9	584.2	23.09	19.36	18.13	20.15	23.89	30.45	24.73	22.55	22.38	19.92	24.22	26.72	22.61	22.06	19.25
FBgn0263030	FBtr0306908; FBtr0306909; FBtr0345502	CG43325	protein_coding	protein_coding	GEO08067p1 [Source:UniProtKB/TrEMBL;Acc:Q8SYC1]	0.5541	GO:0008150	GO:0003674	GO:0005575	874	0.01722	0.2883	2R	22655549	22657135	1587	-	TRUE	-0.8211	32.66	24.09	29.72	33.42	63.29	53.77	74.39	93.47	86.4	70.37	32.39	19.83	13.52	10.29	10.76	4.335	3.254	3.919	4.363	8.491	7.425	10.18	12.98	11.95	9.3	4.404	2.782	1.879	1.476	1.445
FBgn0263031	FBtr0306910; FBtr0306911	CG43326	protein_coding	protein_coding	Uncharacterized protein, isoform A [Source:UniProtKB/TrEMBL;Acc:A0A0B4K870]	0.543	GO:0008150	GO:0003674	GO:0016021; GO:0005575	846	0.01722	0.2883	2R	22655549	22656998	1450	-	TRUE	-0.8211	32.66	24.09	29.72	33.42	63.29	53.77	74.39	93.47	86.4	70.37	32.39	19.83	13.52	10.29	10.76	4.479	3.362	4.049	4.507	8.772	7.671	10.52	13.41	12.34	9.608	4.549	2.874	1.941	1.525	1.493
FBgn0264308	FBtr0331503; FBtr0331504; FBtr0331505	CG43778	protein_coding	protein_coding		0.4906	GO:0008150	GO:0003674	GO:0016020; GO:0016021	5154	0.01728	0.2889	2L	13301814	13331121	29308	-	TRUE	-0.3532	292	318	322.7	284	316.4	317.1	315.2	127.9	119.3	113.9	269.2	294.4	196.7	224.6	235.2	6.573	7.284	7.216	6.288	7.199	7.426	7.317	3.01	2.798	2.552	6.208	7.003	4.635	5.461	5.355
FBgn0051457	FBtr0084405	CG31457	protein_coding	protein_coding	LD10183p [Source:UniProtKB/TrEMBL;Acc:Q8T0D1]	0.5067		GO:0008157; GO:0008270	GO:0005634	1342	0.01735	0.2894	3R	23126581	23127981	1401	-	TRUE	-0.5463	137.4	137.3	83.85	96.67	125.2	135	127.2	112.8	91.89	107.5	164	137.3	87.88	113.2	101.5	11.88	12.08	7.201	8.219	10.94	12.14	11.35	10.2	8.274	9.251	14.52	12.54	7.952	10.57	8.872
FBgn0011742	FBtr0074295; FBtr0112868; FBtr0310673	Arp2	protein_coding	protein_coding	Actin-related protein 2 [Source:FlyBase;Acc:FBgn0011742]	0.473	GO:0007015; GO:0034314; GO:0000902; GO:0008064; GO:0007010; GO:0051489; GO:0019233; GO:0072553; GO:0045887	GO:0005524; GO:0003779; GO:0005200	GO:0005856; GO:0005885; GO:0005884; GO:0015629; GO:0005737	2304	0.01738	0.2895	X	16548290	16553968	5679	-	TRUE	0.2652	1232	1341	1284	1271	1169	1327	1197	1196	1148	1149	1242	1274	1464	1424	1648	62.01	68.69	64.25	62.95	59.49	69.49	62.17	62.98	60.21	57.6	64.07	67.77	77.18	77.48	83.93
FBgn0011741	FBtr0074203	Arp6	protein_coding	protein_coding	Actin-related protein 6 [Source:FlyBase;Acc:FBgn0011741]	0.5271	GO:0070828; GO:0006338	GO:0003682	GO:0005634; GO:0000785; GO:0005737; GO:0005654; GO:0005856	1347	0.01745	0.2895	X	15735774	15737120	1347	-	TRUE	-0.2676	785.8	784.2	648.5	704.2	801.2	856	738	612.4	617.2	768.9	784.7	722.9	613.1	593.2	668	67.68	68.72	55.49	59.65	69.75	76.69	65.56	55.17	55.37	65.94	69.23	65.81	55.28	55.2	58.19
FBgn0035515	FBtr0073225; FBtr0073226	CG14997	protein_coding	protein_coding	GH04863p [Source:UniProtKB/TrEMBL;Acc:Q9VZF6]	0.4868	GO:0055114	GO:0016491		1640	0.01751	0.2895	3L	4240173	4242603	2431	+	TRUE	-0.2683	953	954	661.2	682.7	847	820.8	814.4	588.8	655.6	594.9	782.7	787	629.4	611	709.5	67.41	68.67	46.47	47.49	60.56	60.4	59.42	43.56	48.31	41.9	56.72	58.84	46.6	46.7	50.76
FBgn0052281	FBtr0073034	CG32281	protein_coding	protein_coding	tRNA (guanine(37)-N1)-methyltransferase [Source:UniProtKB/Swiss-Prot;Acc:Q8IRE4]	0.4841	GO:0030488; GO:0006400; GO:0006555; GO:0030431	GO:0008175; GO:0009019; GO:0052906	GO:0005759; GO:0005634	1539	0.01753	0.2895	3L	3169375	3170913	1539	+	TRUE	0.3559	202.7	131.3	239.9	235.1	167	130.6	136.1	207.4	216.7	273.8	217.3	193.7	282.6	239.5	272.9	15.28	10.07	17.96	17.43	12.72	10.24	10.58	16.35	17.01	20.55	16.78	15.43	22.3	19.51	20.81
FBgn0036187	FBtr0076134; FBtr0076135	RIOK1	protein_coding	protein_coding	RIO kinase 1 [Source:FlyBase;Acc:FBgn0036187]	0.4835	GO:0009267; GO:0006468; GO:0040018; GO:0022008; GO:0060252; GO:0090277	GO:0004672; GO:0004674; GO:0005524	GO:0005737; GO:0005634; GO:0005575	2085	0.01755	0.2895	3L	11646234	11648474	2241	-	TRUE	0.2754	479.4	430	558.3	560.9	402.6	435.7	425.8	477	526.7	566.8	410.9	402.6	517.8	504.3	458.9	26.67	24.35	30.86	30.7	22.64	25.22	24.43	27.76	30.52	31.4	23.42	23.68	30.16	30.32	25.83
FBgn0010263	FBtr0077637; FBtr0077638; FBtr0077639; FBtr0077640; FBtr0100468; FBtr0290237; FBtr0290238; FBtr0330213; FBtr0343782	Rbp9	protein_coding	protein_coding	RNA-binding protein 9 [Source:FlyBase;Acc:FBgn0010263]	0.4614	GO:0036093; GO:0048477; GO:0060856; GO:0007293	GO:0000166; GO:0003729; GO:0003676; GO:0003723; GO:0003730	GO:0005634	3796	0.01755	0.2895	2L	2954762	2968434	13673	+	TRUE	-0.782	87.42	95.16	43.52	131.3	134.7	131.7	142.9	117.1	102.9	101.1	109.3	78.55	68.28	43.04	43.05	2.672	2.959	1.321	3.946	4.16	4.187	4.505	3.744	3.275	3.076	3.422	2.537	2.184	1.421	1.331
FBgn0051217	FBtr0083353	modSP	protein_coding	protein_coding	modular serine protease [Source:FlyBase;Acc:FBgn0051217]	0.5256	GO:0006508; GO:0045087	GO:0005515; GO:0004252	GO:0005576	2289	0.0176	0.2898	3R	16652446	16655662	3217	-	TRUE	0.2909	448.6	432.5	421.4	397.4	535.9	484	482.6	493.1	512.9	582.1	396.1	392.7	444.1	492.2	515.8	22.74	22.3	21.22	19.81	27.45	25.52	25.22	26.14	27.08	29.38	20.56	21.04	23.56	26.95	26.44
FBgn0031908	FBtr0079441; FBtr0332522	CG5177	protein_coding	protein_coding	Trehalose 6-phosphate phosphatase [Source:UniProtKB/TrEMBL;Acc:Q9VM18]	0.517	GO:0070413; GO:0005992	GO:0004805; GO:0003824	GO:0005737; GO:0005576	1060	0.01769	0.2909	2L	7405227	7408600	3374	+	TRUE	-1.223	157.5	309.6	77.48	313.9	35.01	57.06	126.3	80.58	109.7	103.6	340.7	98.37	109.5	72.98	87.63	17.24	34.48	8.425	33.79	3.873	6.497	14.25	9.224	12.51	11.29	38.2	11.38	12.55	8.63	9.701
FBgn0039945	FBtr0113717; FBtr0302542	CG17159	protein_coding	protein_coding	Uncharacterized protein, isoform B [Source:UniProtKB/TrEMBL;Acc:A8Y5B0]	0.4086	GO:0008150	GO:0003674	GO:0005575	4240	0.01776	0.2912	X	23084960	23092631	7672	-	TRUE	0.2334	787.7	773.4	850.1	737.6	953.4	962.4	1062	883.1	827	910.9	737.5	727.5	878.1	825.3	882.5	21.55	21.53	23.11	19.85	26.37	27.39	29.97	25.27	23.57	24.82	20.67	21.04	25.15	24.4	24.42
FBgn0039944	FBtr0113723; FBtr0113724; FBtr0113725; FBtr0113726; FBtr0300041; FBtr0343932; FBtr0344446	CG17162	protein_coding	protein_coding	Uncharacterized protein, isoform G [Source:UniProtKB/TrEMBL;Acc:A0A021WW64]	0.4037	GO:0008150	GO:0003674	GO:0005575	3779	0.01778	0.2912	X	23084960	23096735	11776	-	TRUE	0.2292	828.1	819.1	907.5	767.4	999.2	1021	1116	913.2	861.3	950.6	774.6	761.1	901.8	877.7	923.2	25.42	25.59	27.68	23.17	31	32.59	35.33	29.32	27.54	29.06	24.36	24.69	28.98	29.11	28.67
FBgn0033731	FBtr0087924	Cpr49Ah	protein_coding	protein_coding	Cuticular protein 49Ah [Source:FlyBase;Acc:FBgn0033731]	0.4758	GO:0022008; GO:0040003	GO:0005214; GO:0008010; GO:0042302	GO:0031012; GO:0005615	990	0.0179	0.2914	2R	12413962	12415170	1209	+	TRUE	-0.6727	122	140.9	132.7	117	61.94	81.21	55.79	41.9	35.66	56.29	178.1	144.1	129.1	78.6	86.86	14.3	16.8	15.45	13.48	7.337	9.899	6.743	5.136	4.353	6.568	21.38	17.85	15.84	9.951	10.3
FBgn0004892	FBtr0077558	sob	protein_coding	protein_coding	sister of odd and bowl [Source:FlyBase;Acc:FBgn0004892]	0.5247	GO:0006909; GO:0006355; GO:0016348; GO:0007350; GO:0007366; GO:0045944; GO:0006351; GO:0000122; GO:0045893; GO:0045892	GO:0046872; GO:0003676; GO:0000981; GO:0003677	GO:0005634	2611	0.0179	0.2914	2L	3578013	3580769	2757	-	TRUE	-0.2604	533.2	579.4	493.5	507.2	527.9	568.4	476.7	503.9	488.3	496.4	535.1	604	475.2	480	465.8	23.69	26.2	21.79	22.17	23.71	26.27	21.84	23.42	22.6	21.96	24.35	28.36	22.1	23.04	20.93
FBgn0032899	FBtr0081428; FBtr0333009	CG9338	protein_coding	protein_coding	CG9338, isoform A [Source:UniProtKB/TrEMBL;Acc:Q9VIH9]	0.4919			GO:0016021	888	0.01792	0.2914	2L	20865215	20867709	2495	+	TRUE	-0.4852	167.2	201.2	146.5	93.09	214.1	278.7	278	270.7	263.3	241.8	196.3	182.3	117.6	126.3	155.3	21.84	26.74	19.01	11.96	28.27	37.88	37.46	37	35.83	31.46	26.28	25.17	16.09	17.83	20.52
FBgn0259163	FBtr0299606; FBtr0299607; FBtr0301858; FBtr0331537; FBtr0331538; FBtr0331539; FBtr0331540; FBtr0331541	CG42268	protein_coding	protein_coding	Uncharacterized protein, isoform I [Source:UniProtKB/TrEMBL;Acc:M9PEP9]	0.5067	GO:0007476			4699	0.01796	0.2914	3L	9734012	9760395	26384	-	TRUE	0.2864	538	579.4	578.4	550.2	566.9	618.9	708.7	480.3	523.9	561.6	541.1	504.1	589.5	645.6	681.8	13.28	14.56	14.19	13.36	14.15	15.9	18.05	12.4	13.47	13.81	13.69	13.15	15.23	17.22	17.03
FBgn0036599	FBtr0075470	CG13044	protein_coding	protein_coding	LP19160p [Source:UniProtKB/TrEMBL;Acc:Q9VV23]	0.5913				624	0.018	0.2914	3L	16302490	16303178	689	-	TRUE	-1.558	330.5	114.4	18.04	25.06	111.8	243.6	141	132.1	146.7	450.3	365.7	109	33.12	78.6	116.8	61.44	21.65	3.333	4.583	21	47.12	27.03	25.7	28.42	83.37	69.65	21.43	6.446	15.79	21.97
FBgn0004587	FBtr0082801; FBtr0082802; FBtr0082803; FBtr0082804; FBtr0082806; FBtr0300586; FBtr0300588; FBtr0308195; FBtr0308196; FBtr0308197	B52	protein_coding	protein_coding	B52 [Source:FlyBase;Acc:FBgn0004587]	0.5193	GO:0007067; GO:0000398; GO:0006376; GO:0000381; GO:0048024	GO:0003676; GO:0000166; GO:0005515; GO:0003729	GO:0005634; GO:0005700; GO:0071013; GO:0071011; GO:0035327; GO:0016607	2419	0.01801	0.2914	3R	13661311	13666891	5581	+	TRUE	-0.2827	5327	5452	5264	5674	5125	4474	4339	4220	4091	4468	5743	5997	5185	4830	4448	255.5	266	250.8	267.6	248.4	223.2	214.6	211.7	204.4	213.3	282.2	304	260.3	250.3	215.7
FBgn0050418	FBtr0072263	nord	protein_coding	protein_coding	nord [Source:FlyBase;Acc:FBgn0050418]	0.5382	GO:0008355; GO:0007611	GO:0005515; GO:0003674	GO:0005575	2817	0.01804	0.2914	2R	24243255	24255094	11840	+	TRUE	-0.423	216.1	168.6	222.9	194.5	171	194.2	164.4	166.5	146.7	124.1	248.3	257	221.7	169.4	167.6	8.901	7.067	9.12	7.879	7.119	8.321	6.985	7.173	6.295	5.089	10.47	11.19	9.559	7.536	6.98
FBgn0030266	FBtr0073481	CG11122	protein_coding	protein_coding		0.5925		GO:0046872	GO:0005875	12200	0.01806	0.2914	X	11112395	11124726	12332	-	TRUE	-0.3158	224.8	245.7	245.2	223.2	207.4	219.5	262.3	264.3	297.6	193.2	256.4	256.2	212.9	204	196	2.138	2.378	2.316	2.087	1.993	2.171	2.573	2.629	2.948	1.829	2.498	2.575	2.12	2.096	1.885
FBgn0267550	FBtr0346929	CR45890	long_noncoding	lincRNA		0.5648				988	0.0181	0.2917	3L	16302544	16303531	988	+	TRUE	-1.554	328.5	114.4	18.04	25.06	111.8	243.6	141	132.1	146.7	450.3	364.4	109	33.12	78.6	116.8	38.58	13.67	2.105	2.894	13.26	29.76	17.07	16.23	17.95	52.65	43.83	13.53	4.071	9.972	13.88
FBgn0027621	FBtr0074713; FBtr0074714; FBtr0074715; FBtr0074716; FBtr0074717; FBtr0074718; FBtr0074719; FBtr0074720; FBtr0307192; FBtr0307193; FBtr0307194; FBtr0339439; FBtr0339440	Pfrx	protein_coding	protein_coding	6-phosphofructo-2-kinase [Source:FlyBase;Acc:FBgn0027621]	0.5395	GO:0006003; GO:0007476; GO:0046835; GO:0006000; GO:0006096; GO:0008152	GO:0004331; GO:0003873; GO:0005524; GO:0003824	GO:0005737	3106	0.01814	0.2917	X	19495505	19509350	13846	+	TRUE	0.2694	346.8	312	339.6	386.7	346.1	336.9	323	427.6	367.6	346.7	262.5	286	334	332.2	329	12.95	11.86	12.6	14.2	13.06	13.09	12.44	16.71	14.3	12.89	10.04	11.29	13.06	13.41	12.43
FBgn0267337	FBtr0299637; FBtr0299639; FBtr0300518; FBtr0330140	rn	protein_coding	protein_coding	rotund [Source:FlyBase;Acc:FBgn0267337]	0.5183	GO:0022416; GO:0001708; GO:0007480; GO:0048749; GO:0006351; GO:0000122; GO:0019233; GO:0045892; GO:0006355	GO:0003676; GO:0046872; GO:0003705; GO:0003700	GO:0005634	4466	0.01836	0.2948	3R	7272617	7309629	37013	-	TRUE	-0.3247	741.6	714.3	612.4	630.2	709.7	826.3	732.2	574.8	519.8	611.5	751.6	862.5	697.6	664.3	564.2	19.26	18.88	15.81	16.1	18.63	22.33	19.62	15.62	14.06	15.82	20	23.68	18.97	18.65	14.82
FBgn0031782	FBtr0333407; FBtr0346267	WDR79	protein_coding	protein_coding	WD repeat domain 79 homolog [Source:FlyBase;Acc:FBgn0031782]	0.5547	GO:0030576	GO:0005515; GO:0034512; GO:0019001	GO:0015030	1663	0.01845	0.2949	2L	6125879	6127775	1897	-	TRUE	-0.2542	446.7	443.3	449	482.2	498.2	522.4	481.6	652.2	585.6	573.2	522.9	497.2	440.1	427.6	411.3	31.16	31.47	31.12	33.08	35.13	37.91	34.65	47.59	42.55	39.81	37.37	36.66	32.14	32.23	29.02
FBgn0264922	FBtr0079356; FBtr0346716	smt3	protein_coding	protein_coding	smt3 [Source:FlyBase;Acc:FBgn0264922]	0.4448	GO:0046579; GO:0006909; GO:0006099; GO:0055088; GO:0016925; GO:0035186; GO:0006464; GO:0007052; GO:0006606; GO:0016926; GO:0021952; GO:0060997; GO:0046843; GO:0035073; GO:0009952; GO:0071560; GO:0043406; GO:0010906; GO:0034126; GO:1903078	GO:0005515; GO:0031386	GO:0005634; GO:0005730; GO:0000940; GO:0030496; GO:0000780; GO:0000794	716	0.01846	0.2949	2L	6966780	6967644	865	-	TRUE	-0.2777	9419	9956	9666	9165	8462	8066	8050	7239	7808	8860	9404	8904	7233	7765	7639	1526	1641	1556	1460	1386	1360	1345	1227	1318	1429	1561	1525	1227	1359	1252
FBgn0259227	FBtr0299789	CG42327	protein_coding	protein_coding	IP14232p [Source:UniProtKB/TrEMBL;Acc:Q0KI81]	0.4916	GO:0006470; GO:0016311	GO:0004725; GO:0016791	GO:0016021	5541	0.01848	0.2949	3R	11656149	11673974	17826	+	TRUE	0.2861	212.3	253	255.8	219.6	276.1	203	238.8	218.1	272.9	241.8	231.4	238.7	286	280.7	297.5	4.445	5.389	5.321	4.522	5.842	4.422	5.157	4.776	5.952	5.041	4.964	5.282	6.267	6.35	6.3
FBgn0015323	FBtr0083671	VAChT	protein_coding	protein_coding	VAChT [Source:FlyBase;Acc:FBgn0015323]	0.4138	GO:0055085; GO:0015893; GO:0006836; GO:0007268	GO:0015238; GO:0005278; GO:0005277; GO:0008504; GO:0042166	GO:0016021; GO:0043195; GO:0005887; GO:0030121; GO:0030122; GO:0030672	7098	0.0185	0.2949	3R	18705501	18718916	13416	+	TRUE	-1.09	7.685	14.46	10.61	11.93	14.81	9.877	4.894	209.5	214	7.676	8.771	35.84	7.436	5.614	6.15	0.1256	0.2404	0.1723	0.1918	0.2447	0.1679	0.0825	3.582	3.643	0.1249	0.1469	0.6192	0.1272	0.09914	0.1017
FBgn0029664	FBtr0070568; FBtr0331609	CG10802	protein_coding	protein_coding	LD13611p [Source:UniProtKB/TrEMBL;Acc:Q9W4R9]	0.5052	GO:0006419; GO:0006450; GO:0043039	GO:0002196; GO:0005524; GO:0003676; GO:0004813; GO:0000049; GO:0000166; GO:0016876		1436	0.01868	0.2965	X	3482965	3484555	1591	+	TRUE	-0.3898	239.2	238.5	160.3	163.5	243.7	263.4	266.2	210.6	185.2	190.6	228.1	234.1	185.2	185.3	153	19.32	19.61	12.86	12.99	19.9	22.13	22.18	17.79	15.58	15.33	18.87	19.99	15.66	16.17	12.5
FBgn0037718	FBtr0082074	P58IPK	protein_coding	protein_coding	P58IPK [Source:FlyBase;Acc:FBgn0037718]	0.5111		GO:0005515; GO:0004860	GO:0012505	2217	0.0187	0.2965	3R	9586942	9589581	2640	+	TRUE	0.3176	586	552.9	568.9	553.8	430.9	403.8	464	512.5	497.9	532.2	512.8	568.9	718.6	586.7	719.5	30.66	29.44	29.58	28.5	22.79	21.98	25.04	28.05	27.14	27.73	27.49	31.46	39.36	33.17	38.08
FBgn0032949	FBtr0085896	Lamp1	protein_coding	protein_coding	Lamp1 [Source:FlyBase;Acc:FBgn0032949]	0.386	GO:0048812		GO:0016020; GO:0005764; GO:0016021	1583	0.0187	0.2965	2L	21573389	21577103	3715	+	TRUE	0.2657	2016	1648	1726	1927	1678	1832	1807	1632	1622	1819	1860	1833	2144	2096	2422	147.8	122.9	125.7	138.9	124.3	139.6	136.6	125.1	123.9	132.8	139.7	142	164.4	166	179.5
FBgn0038126	FBtr0082782	CG8483	protein_coding	protein_coding	CG8483 [Source:UniProtKB/TrEMBL;Acc:Q9VFY2]	0.4912	GO:0008150	GO:0003674	GO:0005576	1869	0.01875	0.2968	3R	13208754	13214465	5712	-	TRUE	-0.2752	445.7	436.1	318.4	349.7	439	425.8	387.6	182.6	183.8	218.8	406.9	422.5	321.1	338.7	363.6	27.67	27.54	19.64	21.35	27.54	27.49	24.81	11.86	11.88	13.52	25.87	27.72	20.86	22.72	22.83
FBgn0266707	FBtr0345172; FBtr0346738	CR45197	long_noncoding	lincRNA		0.3526				1104	0.01882	0.2973	X	2675188	2676657	1470	+	TRUE	0.3235	301.6	306	451.1	302	257.2	328.1	359.2	402.9	403.2	478.5	240.2	252.4	315.7	276	337.5	31.7	32.72	47.09	31.21	27.32	35.87	38.93	44.28	44.14	50.07	25.86	28.03	34.73	31.34	35.87
FBgn0040324	FBtr0089075; FBtr0089076; FBtr0089077	Ephrin	protein_coding	protein_coding	Ephrin [Source:FlyBase;Acc:FBgn0040324]	0.3596	GO:0007422; GO:0007411; GO:0048013; GO:0035011; GO:0016319	GO:0046875	GO:0005887; GO:0016020	3822	0.01886	0.2974	4	571755	580122	8368	+	TRUE	0.2251	882.8	866.1	871.4	914.2	848.4	857.1	942.6	681.2	625.4	717.7	902.8	959.3	1109	1083	1074	26.8	26.75	26.28	27.29	26.03	27.06	29.51	21.63	19.77	21.69	28.07	30.78	35.25	35.5	32.97
FBgn0265985	FBtr0343007	CR44764	long_noncoding	lincRNA		0.4682				1401	0.01893	0.2974	2R	22690495	22691895	1401	+	TRUE	-0.7648	15.37	10.84	13.8	10.74	6.733	18.66	19.58	5.372	2.743	3.838	37.78	36.6	24.34	14.97	16.91	1.273	0.9135	1.135	0.8748	0.5635	1.607	1.672	0.4653	0.2366	0.3165	3.205	3.204	2.109	1.339	1.416
FBgn0030703	FBtr0074166; FBtr0301598; FBtr0333719	MSBP	protein_coding	protein_coding	membrane steroid binding protein [Source:FlyBase;Acc:FBgn0030703]	0.4066		GO:0020037; GO:0035100	GO:0005886; GO:0012505; GO:0016021	1470	0.01894	0.2974	X	15887567	15890109	2543	-	TRUE	0.2795	1236	1135	1044	1085	1009	1097	1078	912.2	822.9	958.2	1024	1009	1132	1220	1353	97.57	91.12	81.89	84.21	80.45	90.09	87.72	75.3	67.65	75.3	82.8	84.15	93.49	104	108
FBgn0022981	FBtr0078859; FBtr0305313	rpk	protein_coding	protein_coding	ripped pocket [Source:FlyBase;Acc:FBgn0022981]	0.4701	GO:0006814; GO:0019233; GO:0050966; GO:0050975	GO:0005272; GO:0015280	GO:0030424; GO:0043025; GO:0016021; GO:0030425; GO:0016020	2527	0.01895	0.2974	3R	4645981	4648884	2904	+	TRUE	-0.7082	56.68	59.03	38.21	42.97	94.26	79.01	95.92	54.79	42.52	46.06	38.46	38.13	22.31	16.84	22.29	2.602	2.757	1.743	1.94	4.374	3.773	4.542	2.631	2.033	2.105	1.809	1.85	1.072	0.8354	1.035
FBgn0051249	FBtr0083483	CG31249	protein_coding	protein_coding	RE59232p [Source:UniProtKB/TrEMBL;Acc:Q9VEG8]	0.4541	GO:0008150	GO:0003674	GO:0005575	1176	0.01899	0.2974	3R	17685689	17687071	1383	-	TRUE	0.2711	318	314.4	350.2	367.6	253.2	272.2	292.7	251.4	244.1	323.7	303	318	361.7	368.7	397.4	31.37	31.56	34.33	35.66	25.24	27.93	29.78	25.94	25.09	31.79	30.61	33.16	37.35	39.29	39.65
FBgn0267532	FBtr0346940	CR45872	long_noncoding	lincRNA		0.5803				467	0.01911	0.2986	3L	9438984	9439450	467	+	TRUE	0.4404	155.6	159	182.6	193.3	145.4	165.7	180.1	125.7	175.6	198.3	164.6	138	189.3	203	232.2	38.66	40.19	45.06	47.24	36.52	42.82	46.15	32.66	45.43	49.05	41.89	36.24	49.22	54.5	58.33
FBgn0035112	FBtr0300710; FBtr0304058	CG13877	protein_coding	protein_coding	Uncharacterized protein, isoform B [Source:UniProtKB/TrEMBL;Acc:Q9W0T6]	0.4649	GO:0008150	GO:0003674	GO:0005575	461	0.01913	0.2986	3L	218068	218663	596	+	TRUE	-0.7579	17.29	19.27	11.67	7.161	20.2	21.95	2.936	46.2	27.43	7.676	31.04	38.89	21.63	14.04	16.91	4.347	4.93	2.916	1.77	5.132	5.739	0.7613	12.15	7.182	1.921	7.992	10.33	5.692	3.812	4.3
FBgn0039723	FBtr0085503; FBtr0331355	CG15522	protein_coding	protein_coding	RH37294p [Source:UniProtKB/TrEMBL;Acc:Q9VAD7]	0.515			GO:0016021	1241	0.01938	0.2999	3R	29927255	29928766	1512	+	TRUE	0.9664	18.25	13.25	30.78	28.64	88.88	107.5	125.3	53.72	46.63	83.16	6.747	11.44	14.2	29.01	31.52	1.706	1.26	2.859	2.634	8.397	10.46	12.08	5.253	4.541	7.741	0.6461	1.13	1.389	2.93	2.98
FBgn0002772	FBtr0085195; FBtr0085196; FBtr0344131	Mlc1	protein_coding	protein_coding	Myosin alkali light chain 1 [Source:FlyBase;Acc:FBgn0002772]	0.4189	GO:0007498; GO:0006936	GO:0005509; GO:0000146	GO:0016459; GO:0005829; GO:0005859	1075	0.01941	0.2999	3R	27657078	27660177	3100	-	TRUE	-1.663	422.7	2242	245.2	3762	233	182.2	816.3	743.5	805.1	499	2073	412.6	604.4	248.9	309.8	45.61	246.2	26.29	399.3	25.41	20.45	90.86	83.92	90.5	53.62	229.1	47.06	68.27	29.02	33.81
FBgn0033268	FBtr0088816; FBtr0339297	Obp44a	protein_coding	protein_coding	Odorant-binding protein 44a [Source:FlyBase;Acc:FBgn0033268]	0.5162	GO:0007608; GO:0007606	GO:0005549	GO:0005576; GO:0005615	862	0.01941	0.2999	2R	8134170	8135315	1146	-	TRUE	-2.093	169.1	118.1	875.6	278.1	601.9	764.9	712.6	5798	6148	189.3	196.3	1239	105.5	68.3	308.3	22.75	16.17	117.1	36.81	81.88	107.1	98.91	816.3	861.9	25.37	27.07	176.3	14.86	9.932	41.96
FBgn0030748	FBtr0074273; FBtr0074274; FBtr0074275; FBtr0308606; FBtr0308607; FBtr0334036; FBtr0334037	Traf-like	protein_coding	protein_coding	TNF-receptor-associated factor-like [Source:FlyBase;Acc:FBgn0030748]	0.4619	GO:0006952; GO:0007165	GO:0005515; GO:0003674	GO:0005737	2104	0.01941	0.2999	X	16415046	16417585	2540	+	TRUE	0.669	281.5	228.9	302.5	306.7	258.5	312.8	345.5	484.5	522.5	505.4	244.3	244	289.3	346.2	541.9	15.52	12.84	16.57	16.63	14.41	17.94	19.65	27.95	30.01	27.75	13.8	14.22	16.7	20.63	30.22
FBgn0040071	FBtr0083257; FBtr0083258	tara	protein_coding	protein_coding	taranis [Source:FlyBase;Acc:FBgn0040071]	0.5364	GO:0048190; GO:0046331; GO:0048096; GO:0030431; GO:0045475			4204	0.01944	0.2999	3R	16225651	16260329	34679	+	TRUE	-0.2229	1271	1254	1242	1319	1435	1343	1531	1380	1455	1364	1575	1645	1343	1380	1410	35.07	35.21	34.05	35.79	40.04	38.56	43.57	39.82	41.83	37.47	44.54	47.98	38.78	41.15	39.35
FBgn0052533	FBtr0074786; FBtr0346016	CG32533	protein_coding	protein_coding	LD31543p [Source:UniProtKB/TrEMBL;Acc:Q9VWI5]	0.5838	GO:0000398; GO:0006396; GO:0019233	GO:0005524; GO:0003676; GO:0004386; GO:0004004	GO:0005634; GO:0005739	3554	0.01944	0.2999	X	19474156	19479411	5256	-	TRUE	-0.2677	369.8	334.9	331.1	340.1	513.1	503.7	462	501.7	471.8	440.1	400.1	369.1	321.8	323.7	309	12.07	11.12	10.74	10.92	16.93	17.1	15.55	17.13	16.04	14.3	13.38	12.73	10.99	11.42	10.2
FBgn0051875	FBtr0079973; FBtr0303883; FBtr0303884; FBtr0308121	CG31875	protein_coding	protein_coding	GEO13032p1 [Source:UniProtKB/TrEMBL;Acc:Q8IPD6]	0.4176	GO:0000122	GO:0044212; GO:0008134; GO:0003700; GO:0003714; GO:0003682	GO:0005634; GO:0017053; GO:0005667	1199	0.01946	0.2999	2L	9995561	10002736	7176	-	TRUE	0.691	22.09	20.48	46.7	54.9	8.08	13.17	13.7	16.12	23.32	29.43	28.34	30.5	43.26	56.14	56.88	2.138	2.016	4.489	5.224	0.7901	1.325	1.368	1.631	2.35	2.835	2.809	3.119	4.382	5.869	5.567
FBgn0026404	FBtr0076347	Dronc	protein_coding	protein_coding	Death regulator Nedd2-like caspase [Source:FlyBase;Acc:FBgn0026404]	0.4725	GO:2001269; GO:0031638; GO:0008340; GO:0006508; GO:0048102; GO:0035071; GO:0010623; GO:0006915; GO:0048813; GO:0048749; GO:0007417; GO:0010506; GO:0007291; GO:0007552; GO:0008258; GO:0045476; GO:0001700; GO:0008285; GO:0007423; GO:0012501; GO:0035234; GO:0016540; GO:0010941; GO:0016322; GO:0006919; GO:0046668; GO:0046672; GO:0035070; GO:0051291; GO:0035006; GO:0007516	GO:0097199; GO:0042803; GO:0004197; GO:0004175; GO:0050700; GO:0008234	GO:0005737; GO:0043293	2015	0.01949	0.2999	3L	9968479	9971002	2524	+	TRUE	0.3344	532.2	621.6	638.9	683.9	408	455.4	434.6	474.9	452.6	534.8	543.2	554.4	630	649.4	801	30.64	36.41	36.55	38.72	23.74	27.28	25.81	28.6	27.14	30.66	32.03	33.74	37.97	40.39	46.64
FBgn0003169	FBtr0082977; FBtr0330227; FBtr0334030	put	protein_coding	protein_coding	punt [Source:FlyBase;Acc:FBgn0003169]	0.4505	GO:0007178; GO:0007411; GO:0048666; GO:0048813; GO:0030718; GO:0006468; GO:0022008; GO:0010906; GO:0010629; GO:0045705; GO:0032924; GO:0007179; GO:0007428; GO:0008258; GO:0007443; GO:0042078; GO:0007424; GO:0009953; GO:0001745; GO:0007391	GO:0048185; GO:0017002; GO:0005024; GO:0004672; GO:0046872; GO:0005524; GO:0005026; GO:0004702; GO:0004675	GO:0048179; GO:0005886; GO:0016020	3146	0.0196	0.3011	3R	14619030	14625703	6674	-	TRUE	0.3061	898.2	931.2	1002	1091	915.7	865.8	812.4	1068	983.4	903.2	1093	971.5	1418	1152	1265	33.12	34.94	36.71	39.56	34.13	33.21	30.9	41.19	37.77	33.17	41.29	37.87	54.72	45.89	47.16
FBgn0036677	FBtr0075307; FBtr0345805	CG13023	protein_coding	protein_coding	Uncharacterized protein, isoform A [Source:UniProtKB/TrEMBL;Acc:Q9VVC0]	0.5198				2004	0.01969	0.3018	3L	16923914	16927434	3521	-	TRUE	-1.092	83.58	66.25	41.39	54.9	28.28	38.41	36.22	39.75	58.97	29.43	97.16	54.91	39.21	14.97	40.74	4.838	3.903	2.381	3.126	1.655	2.313	2.162	2.407	3.556	1.696	5.762	3.359	2.376	0.9364	2.385
FBgn0037202	FBtr0078554; FBtr0332051	Ssl1	protein_coding	protein_coding	Suppressor of Stem-Loop mutation ortholog (S. cerevisiae) [Source:FlyBase;Acc:FBgn0037202]	0.5176	GO:0006366; GO:0006367; GO:0006289; GO:0001111; GO:0001113; GO:0006357; GO:0006351; GO:0006281	GO:0008270; GO:0000990; GO:0003676; GO:0046872	GO:0005634; GO:0005675; GO:0000439	1663	0.01973	0.3018	3L	22879089	22880963	1875	+	TRUE	-0.2536	561	537.3	417.1	500.1	642.3	635.4	625.5	458.8	452.6	409.4	568.1	561.3	498.9	472.5	445.1	39.14	38.14	28.91	34.31	45.29	46.11	45	33.47	32.89	28.44	40.6	41.38	36.43	35.62	31.4
FBgn0031824	FBtr0079263	CG9547	protein_coding	protein_coding	CG9547 [Source:UniProtKB/TrEMBL;Acc:Q9VMC6]	0.5406	GO:0055114; GO:0006568; GO:0006554; GO:0046948; GO:0055088; GO:0033539; GO:0008152	GO:0050660; GO:0004361; GO:0052890; GO:0000062; GO:0003995; GO:0009055; GO:0016627	GO:0005875; GO:0005759; GO:0005739	1441	0.01974	0.3018	2L	6492974	6494532	1559	-	TRUE	0.3379	296.8	319.2	232.4	231.5	418.8	440.1	303.4	323.4	341.5	348	197.7	186.1	235.9	233	264.4	23.9	26.15	18.59	18.33	34.08	36.85	25.2	27.23	28.64	27.9	16.3	15.83	19.88	20.27	21.53
FBgn0260986	FBtr0070258; FBtr0339588	mei-38	protein_coding	protein_coding	meiotic 38 [Source:FlyBase;Acc:FBgn0260986]	0.553	GO:0007052; GO:0007143; GO:0016321; GO:0001578; GO:0000212; GO:0045143; GO:0032837; GO:0007131; GO:0000022	GO:0008017	GO:0005828; GO:0005827; GO:0005819; GO:0072686	1334	0.01982	0.3021	X	1477063	1478482	1420	+	TRUE	-0.3115	464.9	478.2	467	460.7	587.1	541	478.6	531.8	534.9	463.1	581.6	514	487.4	401.4	430.5	40.43	42.32	40.35	39.4	51.61	48.94	42.93	48.38	48.45	40.1	51.81	47.24	44.37	37.72	37.86
FBgn0032651	FBtr0080986; FBtr0303252; FBtr0303253; FBtr0344781	Oli	protein_coding	protein_coding	Olig family [Source:FlyBase;Acc:FBgn0032651]	0.4778	GO:0006355; GO:0008045	GO:0046983; GO:0003700	GO:0005634	1360	0.01983	0.3021	2L	17589184	17591267	2084	+	TRUE	-1.249	0.9606	6.023	5.307	0	0	9.877	0	58.02	58.97	0	0	22.11	0.676	0	0	0.08195	0.5228	0.4498	0	0	0.8764	0	5.176	5.24	0	0	1.994	0.06036	0	0
FBgn0267408	FBtr0083154	AOX1	protein_coding	protein_coding	Aldehyde oxidase 1 [Source:FlyBase;Acc:FBgn0267408]	0.5535	GO:0042817; GO:0055114; GO:0009115	GO:0004732; GO:0050660; GO:0051537; GO:0016614; GO:0005506; GO:0009055; GO:0016903; GO:0004854; GO:0046872; GO:0016491; GO:0003824; GO:0051536	GO:0005829	4228	0.02	0.3039	3R	15532137	15537292	5156	-	TRUE	0.6803	39.39	43.37	108.3	128.9	67.33	80.11	48.94	784.3	818.8	621.8	92.44	95.32	208.9	121.6	133.8	1.081	1.211	2.951	3.478	1.867	2.287	1.385	22.51	23.4	16.99	2.598	2.764	6	3.606	3.712
FBgn0265140	FBtr0301498; FBtr0301499	Meltrin	protein_coding	protein_coding	Meltrin [Source:FlyBase;Acc:FBgn0265140]	0.4948	GO:0051259; GO:0006509; GO:0006508	GO:0005515; GO:0008270; GO:0004222; GO:0042802; GO:0046872; GO:0008237	GO:0016021; GO:0098595	4973	0.02002	0.3039	3R	14664907	14697292	32386	-	TRUE	0.3134	330.5	295.1	328	282.9	350.1	356.7	356.3	296.5	340.1	304.5	334	296.6	410.3	353.7	416.6	7.709	7.005	7.601	6.49	8.255	8.655	8.573	7.236	8.265	7.073	7.981	7.314	10.02	8.915	9.831
FBgn0037720	FBtr0082075; FBtr0082076; FBtr0334616; FBtr0334617	CG8312	protein_coding	protein_coding	CG8312, isoform A [Source:UniProtKB/TrEMBL;Acc:Q9VHA6]	0.5323	GO:0045944; GO:0001933	GO:0005515	GO:0005654	3266	0.02023	0.3066	3R	9591309	9625073	33765	+	TRUE	-0.2648	303.6	336.1	367.2	310.3	413.4	368.7	416	336.3	367.6	386.4	384.6	416.4	327.2	346.2	322.1	10.78	12.15	12.96	10.84	14.84	13.62	15.24	12.49	13.6	13.67	13.99	15.63	12.17	13.29	11.57
FBgn0038774	FBtr0083866	CG5023	protein_coding	protein_coding	CG5023 [Source:UniProtKB/TrEMBL;Acc:Q9I7J0]	0.5133	GO:0031032	GO:0005515; GO:0003779		789	0.0203	0.3068	3R	20169435	20174872	5438	+	TRUE	-1.703	52.84	144.6	25.47	309.1	17.51	13.17	86.14	47.27	50.75	20.47	207.8	25.93	37.18	26.2	29.21	7.769	21.63	3.721	44.7	2.602	2.014	13.06	7.27	7.772	2.997	31.3	4.029	5.723	4.162	4.344
FBgn0264442	FBtr0332557; FBtr0332558; FBtr0332560; FBtr0332561; FBtr0332562	ab	protein_coding	protein_coding	abrupt [Source:FlyBase;Acc:FBgn0264442]	0.5186	GO:0048813; GO:0016203; GO:0048666; GO:0007517; GO:0016319; GO:0000122; GO:0007423; GO:0044719; GO:0007298; GO:0008039; GO:0016198; GO:0006351; GO:0006355	GO:0005515; GO:0046872; GO:0003676; GO:0003700; GO:0003677	GO:0005634	4730	0.02031	0.3068	2L	11210678	11261080	50403	+	TRUE	-0.2617	1844	2012	1893	1676	2439	2529	2479	2338	2440	2523	1900	1826	1629	1610	1417	45.24	50.2	46.14	40.42	60.45	64.54	62.72	59.98	62.33	61.62	47.74	47.33	41.81	42.67	35.15
FBgn0040294	FBtr0086828	POSH	protein_coding	protein_coding	Plenty of SH3s [Source:FlyBase;Acc:FBgn0040294]	0.5005	GO:0008103; GO:0008340; GO:0008104; GO:0007391; GO:0042052; GO:0008258; GO:0060548; GO:0042787; GO:0045451; GO:0045087; GO:0007390; GO:0032494; GO:0022407; GO:0046328; GO:0006915	GO:0005515; GO:0004842; GO:0008270; GO:0019901; GO:0030159; GO:0061630	GO:0005829	3169	0.02037	0.3071	2R	17568732	17572322	3591	+	TRUE	0.267	496.7	505.9	613.5	540.6	535.9	543.2	533.5	566.2	637.7	629.5	520.9	514.7	667.9	630.7	574.2	18.18	18.85	22.31	19.47	19.83	20.69	20.14	21.68	24.32	22.94	19.53	19.92	25.59	24.94	21.26
FBgn0039187	FBtr0273323; FBtr0273324; FBtr0330373	CG6454	protein_coding	protein_coding	CG6454, isoform C [Source:UniProtKB/TrEMBL;Acc:Q8IMW9]	0.5084		GO:0005515; GO:0005509; GO:0005544	GO:0005886	4415	0.02041	0.3073	3R	24349182	24356241	7060	+	TRUE	0.2373	478.4	438.5	456.4	485.7	507.7	537.7	510	483.5	485.5	355.7	456.1	459.8	542.8	550.2	529.6	12.57	11.72	11.91	12.55	13.48	14.7	13.82	13.29	13.29	9.306	12.28	12.77	14.93	15.62	14.08
FBgn0266806	FBtr0345497	CR45268	long_noncoding	lincRNA		0.5139				862	0.0205	0.3075	2R	22655635	22656496	862	+	TRUE	-0.8059	31.7	24.09	27.6	33.42	61.94	53.77	70.48	90.25	82.29	66.53	32.39	18.3	12.84	10.29	10.76	4.266	3.299	3.69	4.423	8.426	7.528	9.783	12.7	11.54	8.915	4.465	2.603	1.809	1.497	1.465
FBgn0013767	FBtr0082927	Crz	protein_coding	protein_coding	Corazonin [Source:FlyBase;Acc:FBgn0013767]	0.5061	GO:0007218; GO:0048149; GO:0006117; GO:0071361; GO:0045823	GO:0005184; GO:0071858	GO:0005615; GO:0005576	654	0.0205	0.3075	3R	14314854	14315716	863	+	TRUE	-1.46	0	0	0	0	0	0	0	107.4	86.4	1.279	0	26.69	0	0	0	0	0	0	0	0	0	0	19.93	15.97	0.226	0	5.004	0	0	0
FBgn0040529	FBtr0081855; FBtr0305680	CG9603	protein_coding	protein_coding	Cytochrome c oxidase subunit 7A, isoform B [Source:UniProtKB/TrEMBL;Acc:A0A0B4K6C3]	0.5008	GO:0019233; GO:0006123	GO:0004129; GO:0009055	GO:0005739; GO:0005751; GO:0005746	593	0.02056	0.308	3R	8339944	8341043	1100	-	TRUE	-0.309	3672	4108	3787	4054	3065	2723	2958	2469	2665	3041	3591	3078	2469	2698	2902	717.7	817	735.4	779.4	605.5	553.6	596.3	504.8	542.6	591.9	719	635.9	505.3	569.7	573.7
FBgn0260964	FBtr0091491; FBtr0091492; FBtr0091493; FBtr0310062	Vmat	protein_coding	protein_coding	Vesicular monoamine transporter [Source:FlyBase;Acc:FBgn0260964]	0.5003	GO:0015893; GO:1904340; GO:1904647; GO:0015844; GO:0015842; GO:0051608; GO:0015872; GO:0055085; GO:0006836; GO:0007268	GO:0005430; GO:0008504; GO:0015238; GO:0015222	GO:0008021; GO:0016021; GO:0031594; GO:0043195; GO:0005887; GO:0030672	4846	0.02062	0.3083	2R	13513132	13534251	21120	-	TRUE	-1.805	0.9606	3.614	5.307	2.387	1.347	5.487	0.9788	133.2	141.3	0	2.024	62.53	4.732	1.871	4.612	0.023	0.08803	0.1262	0.0562	0.03258	0.1366	0.02417	3.336	3.523	0	0.04964	1.582	0.1186	0.0484	0.1117
FBgn0033395	FBtr0088591	Cyp4p2	protein_coding	protein_coding	Cyp4p2 [Source:FlyBase;Acc:FBgn0033395]	0.4479	GO:0055114; GO:0030431	GO:0005506; GO:0009055; GO:0020037; GO:0016705; GO:0004497	GO:0016020; GO:0043231; GO:0031090; GO:0005789	1777	0.02071	0.3091	2R	9237512	9239831	2320	+	TRUE	0.2927	2.882	0	1.061	5.967	1.347	0	0	3.223	5.486	3.838	278	248.6	310.3	336.8	325.9	0.1881	0	0.06884	0.3832	0.08886	0	0	0.2201	0.3731	0.2495	18.59	17.15	21.2	23.76	21.52
FBgn0039581	FBtr0085286; FBtr0085287; FBtr0300346	Moca-cyp	protein_coding	protein_coding	Moca-cyp [Source:FlyBase;Acc:FBgn0039581]	0.5523	GO:0006457; GO:0000398; GO:0000413	GO:0003755	GO:0005634; GO:0071013; GO:0071011; GO:0005654	3596	0.02074	0.3091	3R	28340334	28345169	4836	+	TRUE	-0.3837	638.8	609.5	512.6	494.1	643.7	613.4	603	517.9	571.9	488.7	664.6	745	632.1	530.5	450.5	20.61	20.01	16.43	15.68	20.99	20.59	20.06	17.47	19.22	15.7	21.96	25.4	21.35	18.49	14.7
FBgn0266634	FBtr0344927	CR45141	long_noncoding	lincRNA		0.4758				1673	0.02084	0.31	2R	12881445	12883253	1809	-	TRUE	0.2674	2013	2019	2306	2379	2155	2166	1886	2248	2199	2216	1964	1980	2332	2187	2603	139.6	142.4	158.9	162.2	151	156.3	134.9	163	158.8	153	139.5	145.1	169.2	163.8	182.6
FBgn0033431	FBtr0339392	CG1827	protein_coding	protein_coding	Putative N(4)-(beta-N-acetylglucosaminyl)-L-asparaginase CG1827 [Source:UniProtKB/Swiss-Prot;Acc:Q8MR45]	0.566	GO:0006517	GO:0003948; GO:0008233; GO:0016787	GO:0005764	1341	0.02092	0.3103	2R	9589050	9590443	1394	+	TRUE	0.5197	100.9	130.1	98.71	87.12	254.5	257.9	236.9	175.1	187.9	218.8	99.19	96.85	142.6	121.6	166.8	8.726	11.45	8.484	7.413	22.25	23.21	21.14	15.85	16.93	18.85	8.79	8.855	12.92	11.37	14.6
FBgn0065081	FBtr0091797	snmRNA:838	long_noncoding	lincRNA	small non-messenger RNA 838 [Source:FlyBase;Acc:FBgn0065081]	0.5479				73	0.02099	0.3103	3L	9716803	9716875	73	+	TRUE	0.3504	467.8	356.6	411.8	404.6	463.2	555.3	529.5	448	444.4	391.5	426.4	413.3	529.3	462.2	619.6	743.5	576.6	650.2	632.4	744.1	918	868	744.7	735.6	619.5	694.2	694.2	880.5	793.7	995.9
FBgn0261241	FBtr0081979	Vps16A	protein_coding	protein_coding	Vacuolar protein sorting 16A [Source:FlyBase;Acc:FBgn0261241]	0.4659	GO:0009267; GO:0006886; GO:0045746; GO:0016197; GO:0008057; GO:0035542; GO:0007041; GO:0008333; GO:0097352; GO:0007033; GO:0032889	GO:0003674; GO:0003779	GO:0005768; GO:0005829; GO:0033263; GO:0030897; GO:0005765; GO:0005764; GO:0005776; GO:0005737	2741	0.02101	0.3103	3R	9267019	9270224	3206	+	TRUE	-0.2713	486.1	509.5	462.7	489.3	468.6	480.7	430.7	369.6	400.5	309.6	586.3	542.2	473.2	491.2	434.3	20.57	21.94	19.46	20.37	20.05	21.16	18.8	16.36	17.66	13.05	25.42	24.25	20.96	22.46	18.59
FBgn0032889	FBtr0081417; FBtr0081418; FBtr0081419; FBtr0081420; FBtr0302942; FBtr0302943; FBtr0302944; FBtr0302945; FBtr0339559; FBtr0339560; FBtr0339561; FBtr0345687	CG9331	protein_coding	protein_coding	CG9331, isoform C [Source:UniProtKB/TrEMBL;Acc:Q8SZU0]	0.5341	GO:0055114; GO:0008152	GO:0016616; GO:0051287	GO:0005576	1406	0.02102	0.3103	2L	20822828	20827744	4917	+	TRUE	-0.2542	988.5	967.3	734.5	761.4	742	770.4	822.2	715.5	694	989	931.8	867.8	746.3	705.5	807.1	81.56	81.21	60.21	61.79	61.88	66.12	69.97	61.75	59.65	81.25	78.76	75.68	64.46	62.9	67.36
FBgn0052817	FBtr0070077; FBtr0300328; FBtr0336919	CG32817	protein_coding	protein_coding	GEO12726p1 [Source:UniProtKB/TrEMBL;Acc:Q8IRY8]	0.4802	GO:0008150	GO:0003674	GO:0005575	649	0.02103	0.3103	X	479066	480166	1101	+	TRUE	-0.6848	36.5	33.73	36.09	25.06	36.36	64.75	53.84	30.08	30.17	46.06	51.95	54.14	26.36	36.49	27.67	6.518	6.128	6.402	4.402	6.562	12.03	9.915	5.619	5.612	8.189	9.503	10.22	4.928	7.04	4.998
FBgn0030300	FBtr0073497; FBtr0073498	Sk1	protein_coding	protein_coding	Sphingosine kinase 1 [Source:FlyBase;Acc:FBgn0030300]	0.4916	GO:0016310; GO:0006665; GO:0007205	GO:0004143; GO:0017050; GO:0016301; GO:0003951	GO:0005886; GO:0005829	2648	0.02111	0.3109	X	11442539	11446012	3474	+	TRUE	0.9256	23.06	19.27	18.04	20.29	32.32	29.63	27.41	36.53	27.43	33.26	16.19	11.44	21.63	29.94	47.66	1.01	0.8592	0.7854	0.8742	1.431	1.35	1.238	1.674	1.252	1.451	0.7267	0.5297	0.9921	1.417	2.112
FBgn0030246	FBtr0073403; FBtr0339768	CG1582	protein_coding	protein_coding	CG1582, isoform A [Source:UniProtKB/TrEMBL;Acc:Q9VZ55]	0.5406	GO:0006396	GO:0005515; GO:0046872; GO:0005524; GO:0004004; GO:0004386; GO:0003676; GO:0008026	GO:0005739; GO:0005634	4110	0.0212	0.3112	X	10894747	10899302	4556	-	TRUE	0.2947	521.6	471	671.8	666	538.6	519.1	565.8	969.1	810.6	791.9	542.5	476.6	684.8	607.3	588.1	14.72	13.53	18.84	18.49	15.37	15.24	16.47	28.61	23.83	22.26	15.69	14.22	20.23	18.52	16.79
FBgn0030065	FBtr0071253; FBtr0071254; FBtr0307271; FBtr0335034; FBtr0335035	CG12075	protein_coding	protein_coding	LP09875p [Source:UniProtKB/TrEMBL;Acc:Q9W3B8]	0.5384				4134	0.02123	0.3112	X	8838323	8872774	34452	+	TRUE	-0.3094	420.8	462.6	376.8	453.5	506.3	528.9	452.2	470.6	511.6	493.8	441.9	493.4	422.5	349	354.4	11.81	13.21	10.51	12.52	14.36	15.44	13.09	13.81	14.95	13.8	12.7	14.63	12.41	10.58	10.06
FBgn0031294	FBtr0301416; FBtr0301417; FBtr0332270	IA-2	protein_coding	protein_coding	IA-2 ortholog [Source:FlyBase;Acc:FBgn0031294]	0.5036	GO:0048565; GO:0006470; GO:0051046; GO:0016311	GO:0008270; GO:0004725; GO:0005001; GO:0016791	GO:0005886; GO:0016021	7730	0.02123	0.3112	2L	1008378	1048053	39676	-	TRUE	-1.295	40.35	51.8	59.44	32.22	28.28	80.11	35.24	1227	1293	37.1	37.11	155.6	36.5	41.17	26.14	0.6055	0.791	0.8862	0.4756	0.429	1.251	0.5454	19.26	20.22	0.5544	0.5705	2.468	0.5735	0.6676	0.3967
FBgn0004512	FBtr0087801; FBtr0302198	Mdr49	protein_coding	protein_coding	Multi drug resistance 49 [Source:FlyBase;Acc:FBgn0004512]	0.545	GO:0055085; GO:0008354; GO:0001666; GO:0015893; GO:0031427; GO:0006855; GO:0006810	GO:0042626; GO:0005524; GO:0015238; GO:0042623; GO:0008559; GO:0016887	GO:0005886; GO:0016021; GO:0005887	3932	0.02129	0.3116	2R	12940323	12946347	6025	-	TRUE	0.4546	129.7	96.37	179.4	157.5	126.6	120.7	127.2	332	299	230.3	139.7	110.6	180.5	166.6	176	3.826	2.893	5.258	4.571	3.775	3.705	3.872	10.25	9.189	6.766	4.221	3.448	5.574	5.309	5.253
FBgn0027594	FBtr0072798; FBtr0072799; FBtr0309845; FBtr0334078; FBtr0334079; FBtr0334080	drpr	protein_coding	protein_coding	draper [Source:FlyBase;Acc:FBgn0027594]	0.4944	GO:0035071; GO:0006909; GO:0042742; GO:0060100; GO:0048678; GO:0043652; GO:1904396; GO:0008345; GO:0048190; GO:0035212; GO:0006911; GO:0043277; GO:0016322; GO:0007155	GO:0005515; GO:0001786	GO:0030424; GO:0030054; GO:0045211; GO:0005886; GO:0005938; GO:0005737; GO:0016021; GO:0001891; GO:0045335; GO:0031224; GO:0098794	3894	0.02146	0.3128	3L	1715595	1731107	15513	-	TRUE	0.2442	683	726.4	728.1	707.7	676	721	683.2	674.7	731	735.6	802.3	752.7	930.2	865.5	970.1	20.35	22.02	21.55	20.74	20.36	22.34	20.99	21.03	22.69	21.82	24.48	23.7	29.01	27.86	29.23
FBgn0031390	FBtr0077853; FBtr0301660; FBtr0334814	tho2	protein_coding	protein_coding	tho2 [Source:FlyBase;Acc:FBgn0031390]	0.4977	GO:0031990; GO:0048477; GO:0006406	GO:0003729	GO:0000347; GO:0005634; GO:0000445	5402	0.02147	0.3128	2L	2137350	2145187	7838	-	TRUE	-0.395	1113	1164	941.4	902.3	1092	1156	1089	801.5	859.9	683.2	1217	1203	1055	964.7	733.4	23.91	25.43	20.09	19.06	23.71	25.82	24.13	18	19.24	14.61	26.78	27.3	23.72	22.38	15.93
FBgn0024248	FBtr0080088; FBtr0303904; FBtr0333412	chico	protein_coding	protein_coding	chico [Source:FlyBase;Acc:FBgn0024248]	0.45	GO:0048133; GO:0010259; GO:0050778; GO:0035159; GO:0030307; GO:0044237; GO:0008355; GO:0040018; GO:0019216; GO:0042594; GO:0045793; GO:0006629; GO:0010906; GO:0008340; GO:0007296; GO:0048009; GO:0046622; GO:0035264; GO:0007568; GO:0060250; GO:0007295; GO:0040014; GO:0034059; GO:0008361; GO:0007285; GO:0046620; GO:0008286; GO:0000902; GO:0032925; GO:0060291; GO:0008152	GO:0004871; GO:0042169; GO:0005158; GO:0043548; GO:0005159	GO:0043231; GO:0005886; GO:0005829; GO:0005737; GO:0005634	3304	0.02148	0.3128	2L	10242512	10247078	4567	-	TRUE	-0.2478	360.2	386.7	301.4	331.8	377	402.7	400.3	337.4	368.9	332.6	415	447.6	368.4	363	353.6	12.65	13.81	10.52	11.46	13.38	14.71	14.5	12.39	13.49	11.63	14.93	16.61	13.54	13.77	12.56
FBgn0020909	FBtr0073820	Rtc1	protein_coding	protein_coding	Rtc1 [Source:FlyBase;Acc:FBgn0020909]	0.5165	GO:0006396; GO:0042254; GO:0009267; GO:0000480	GO:0003963; GO:0003723; GO:0004521; GO:0003824	GO:0005634; GO:0005730	1301	0.02158	0.3138	X	13757179	13758598	1420	+	TRUE	0.2637	459.2	566.2	648.5	638.5	457.8	505.9	477.7	561.9	534.9	652.5	500	471.3	593.5	539	620.4	40.95	51.37	57.45	56	41.26	46.93	43.93	52.41	49.68	57.93	45.67	44.42	55.4	51.93	55.95
FBgn0001248	FBtr0076667; FBtr0076668; FBtr0076669; FBtr0076670; FBtr0076671; FBtr0076673; FBtr0114548; FBtr0114549; FBtr0333058	Idh	protein_coding	protein_coding	Isocitrate dehydrogenase [Source:FlyBase;Acc:FBgn0001248]	0.5249	GO:0001561; GO:0006099; GO:0055114; GO:0006102; GO:0006097	GO:0000287; GO:0047988; GO:0051287; GO:0004450; GO:0016616	GO:0005739; GO:0005811; GO:0005777	1815	0.02187	0.3172	3L	8356404	8360906	4503	-	TRUE	-0.2358	6506	6363	4866	5498	5885	6065	5858	3969	4071	4753	6105	6181	5222	5137	5279	415.9	413.8	309	345.7	380.2	403.3	386.2	265.3	271	302.5	399.7	417.6	349.4	354.8	341.3
FBgn0037018	FBtr0078279; FBtr0321286	CG4042	protein_coding	protein_coding	CG4042, isoform A [Source:UniProtKB/TrEMBL;Acc:Q9VPC1]	0.5094				970	0.02189	0.3172	3L	20770143	20771507	1365	-	TRUE	-0.4889	219	231.3	177.2	181.4	185.8	231.5	185	182.6	144	171.4	221.3	199	120.3	149.7	173	26.18	28.13	21.05	21.33	22.45	28.79	22.81	22.84	17.93	20.41	27.1	25.15	15.06	19.34	20.91
FBgn0004513	FBtr0077011	Mdr65	protein_coding	protein_coding	Multiple drug resistance 65 [Source:FlyBase;Acc:FBgn0004513]	0.4786	GO:0055085; GO:0031427; GO:0060857; GO:0042908; GO:0006810	GO:0042626; GO:0005524; GO:0015238; GO:0008559; GO:0015562; GO:0016887	GO:0005886; GO:0016021; GO:0005887; GO:0043190; GO:0005919	4135	0.02195	0.3176	3L	6240500	6245746	5247	-	TRUE	-0.617	173.9	163.8	140.1	151.6	200.6	207.4	239.8	465.2	491	43.5	183.5	318.8	168.3	134.7	178.3	4.878	4.677	3.905	4.182	5.69	6.053	6.939	13.65	14.35	1.215	5.275	9.452	4.943	4.084	5.061
FBgn0036862	FBtr0075014; FBtr0331425; FBtr0332155; FBtr0345390	Gbs-76A	protein_coding	protein_coding	Glycogen binding subunit 76A [Source:FlyBase;Acc:FBgn0036862]	0.478	GO:0008150	GO:0005515; GO:0008157	GO:0005575	4180	0.02202	0.3177	3L	19281364	19292766	11403	-	TRUE	-0.7188	33.62	59.03	30.78	91.9	51.17	61.45	78.31	160.1	222.2	25.59	69.5	79.31	38.53	55.21	33.05	0.9332	1.667	0.8487	2.508	1.435	1.774	2.241	4.647	6.423	0.7071	1.976	2.326	1.119	1.655	0.9279
FBgn0050001	FBtr0088492	CG30001	protein_coding	protein_coding	FI07242p [Source:UniProtKB/TrEMBL;Acc:A1Z7Z8]	0.4424	GO:0008150	GO:0003674	GO:0005575	1327	0.02211	0.3177	2R	9821168	9822955	1788	-	TRUE	0.3896	149.9	197.6	180.4	244.7	191.2	180	137	202	219.4	222.6	180.2	151.8	212.9	237.7	209.1	13.1	17.57	15.67	21.04	16.9	16.37	12.36	18.47	19.98	19.38	16.13	14.02	19.49	22.45	18.49
FBgn0023522	FBtr0070318; FBtr0070319; FBtr0070320; FBtr0332587; FBtr0332588	CG11596	protein_coding	protein_coding	LD23570p [Source:UniProtKB/TrEMBL;Acc:E4NKI7]	0.5003	GO:0008150; GO:0035498	GO:0003674; GO:0030735	GO:0005575; GO:0005829; GO:0005634	1699	0.02212	0.3177	X	1927683	1930517	2835	+	TRUE	0.2862	406.4	437.3	447.9	486.9	530.6	493.8	459.1	545.8	522.5	497.7	439.2	394.3	534.1	525.9	469.7	27.75	30.38	30.39	32.7	36.62	35.08	32.33	38.98	37.17	33.84	30.72	28.45	38.17	38.8	32.44
FBgn0003256	FBtr0113700; FBtr0113701; FBtr0113702; FBtr0113703; FBtr0329919; FBtr0329920; FBtr0345337	rl	protein_coding	protein_coding	rolled [Source:FlyBase;Acc:FBgn0003256]	0.3447	GO:0050804; GO:0050803; GO:0007476; GO:0007067; GO:0007169; GO:0006974; GO:0008586; GO:0009267; GO:0007507; GO:0046579; GO:0070374; GO:0006468; GO:0034614; GO:0006355; GO:0007552; GO:0008340; GO:2001023; GO:0046534; GO:0034334; GO:0008293; GO:0008284; GO:0016242; GO:0043066; GO:0007474; GO:0008595; GO:0071243; GO:0000165; GO:0071276; GO:0090303; GO:0007369; GO:0048149; GO:0045467; GO:2000826; GO:…	GO:0004674; GO:0008134; GO:0005524; GO:0004705; GO:0004707; GO:0019901; GO:0004672	GO:0030054; GO:0005737; GO:0005634; GO:0031594; GO:0005622	2469	0.02216	0.3177	2R	1071462	1125927	54466	+	TRUE	0.2664	821.3	764.9	806.6	703	697.5	797.8	809.5	673.6	658.3	667.8	760.4	808.3	863.3	956.3	1013	38.59	36.57	37.66	32.49	33.13	39	39.23	33.11	32.22	31.25	36.6	40.14	42.46	48.55	48.15
FBgn0267153	FBtr0346239; FBtr0346240	CR45593	long_noncoding	lincRNA		0.4728				886	0.02217	0.3177	3R	6761513	6763478	1966	-	TRUE	-0.4821	116.2	86.73	84.91	56.09	152.2	132.8	130.2	64.46	54.86	58.85	130.2	135	86.53	101.1	90.71	15.21	11.55	11.04	7.22	20.13	18.08	17.57	8.824	7.478	7.669	17.46	18.67	11.85	14.29	12.01
FBgn0014031	FBtr0070913	Spat	protein_coding	protein_coding	Serine pyruvate aminotransferase [Source:FlyBase;Acc:FBgn0014031]	0.5596	GO:0019265; GO:0009436	GO:0004760; GO:0030170; GO:0008453; GO:0003824	GO:0005811; GO:0005759; GO:0005777	1410	0.02218	0.3177	X	6528948	6530726	1779	+	TRUE	-1.004	7.685	21.68	10.61	3.58	6.733	3.292	40.13	74.13	64.46	103.6	23.62	9.151	7.436	1.871	3.844	0.6323	1.815	0.8676	0.2897	0.5599	0.2818	3.406	6.38	5.524	8.49	1.99	0.7958	0.6404	0.1664	0.3199
FBgn0029657	FBtr0070534; FBtr0332302; FBtr0332303; FBtr0332304; FBtr0344078	CG12535	protein_coding	protein_coding	IP04215p [Source:UniProtKB/TrEMBL;Acc:Q8IRU2]	0.4296			GO:0016021	2479	0.02221	0.3177	X	3387944	3448943	61000	-	TRUE	0.526	299.7	267.4	425.6	300.8	280.1	349	371	579.1	565.1	628.2	251.7	211.2	271.8	310.6	428.2	14.03	12.73	19.79	13.84	13.25	16.99	17.91	28.35	27.54	29.27	12.06	10.45	13.31	15.71	20.27
FBgn0035157	FBtr0072606	CG13894	protein_coding	protein_coding	FI18166p1 [Source:UniProtKB/TrEMBL;Acc:Q9W0N5]	0.5153		GO:0003677; GO:0003676		2193	0.02244	0.3202	3L	693083	699144	6062	-	TRUE	-0.5548	335.3	306	207	218.4	509	470.8	417	422.2	430.6	335.2	371.1	342.4	321.1	210.5	188.3	17.74	16.47	10.88	11.36	27.22	25.91	22.75	23.36	23.73	17.66	20.11	19.14	17.78	12.03	10.08
FBgn0032513	FBtr0080468; FBtr0342631; FBtr0346420	CG6565	protein_coding	protein_coding	CG6565, isoform A [Source:UniProtKB/TrEMBL;Acc:Q9VJZ2]	0.4984	GO:0015914	GO:0005215; GO:0008289; GO:0008525		2062	0.0225	0.3202	2L	13374019	13376404	2386	+	TRUE	0.2545	339.1	303.6	317.3	317.5	245.1	232.6	307.3	325.5	308.6	285.3	265.2	271.5	332.6	310.6	320.6	19.08	17.38	17.74	17.57	13.94	13.62	17.83	19.16	18.08	15.98	15.28	16.14	19.59	18.88	18.24
FBgn0053082	FBtr0070174; FBtr0346795	CG33082	protein_coding	protein_coding	Uncharacterized protein, isoform A [Source:UniProtKB/TrEMBL;Acc:Q86B65]	0.5206	GO:0090502; GO:0008033		GO:0005655	1550	0.02253	0.3202	X	1030758	1033119	2362	+	TRUE	0.6237	73.97	59.03	46.7	54.9	48.48	58.16	83.2	102.1	91.89	121.5	43.18	57.19	78.42	90.76	74.57	5.536	4.495	3.473	4.041	3.667	4.528	6.423	7.99	7.164	9.058	3.311	4.524	6.144	7.34	5.645
FBgn0003317	FBtr0088832; FBtr0088833; FBtr0308825	sax	protein_coding	protein_coding	saxophone [Source:FlyBase;Acc:FBgn0003317]	0.4938	GO:0008358; GO:0007178; GO:0007300; GO:0035222; GO:0030514; GO:0007476; GO:0050829; GO:0030718; GO:0006468; GO:0048477; GO:0007448; GO:0030509; GO:0008101; GO:0007179; GO:0030512; GO:0045824; GO:0042078; GO:0030707; GO:0009953; GO:0045887; GO:0007304; GO:0001745; GO:0007015	GO:0004672; GO:0005524; GO:0005025; GO:0004702; GO:0004675; GO:0046872; GO:0004674; GO:0004872; GO:0005515	GO:0005886; GO:0005887; GO:0016020; GO:0043235; GO:0016021	2527	0.02254	0.3202	2R	7806484	7810067	3584	+	TRUE	0.2409	598.5	526.4	617.7	537.1	592.5	583.8	579.5	501.7	533.5	594.9	611.3	565.8	728.1	684.9	677.2	27.48	24.59	28.17	24.25	27.49	27.88	27.44	24.09	25.51	27.19	28.75	27.46	34.99	33.97	31.45
FBgn0261552	FBtr0082037; FBtr0082038; FBtr0082039; FBtr0111027; FBtr0111028; FBtr0111029; FBtr0111030; FBtr0111031; FBtr0111032; FBtr0302691; FBtr0302692; FBtr0302693; FBtr0302694; FBtr0302695; FBtr0334303; FBtr0334304; FBtr0344283; FBtr0344284	ps	protein_coding	protein_coding	pasilla [Source:FlyBase;Acc:FBgn0261552]	0.4646	GO:0000398	GO:0003729; GO:0003676; GO:0003723	GO:0005829; GO:0005634	4504	0.02256	0.3202	3R	9417940	9455500	37561	+	TRUE	0.289	1262	1153	1422	1164	1438	1755	1663	2038	2030	2131	1093	1122	1251	1282	1529	32.51	30.21	36.4	29.48	37.44	47.02	44.18	54.91	54.46	54.67	28.84	30.54	33.72	35.67	39.83
FBgn0004580	FBtr0087056; FBtr0340072	Cbp53E	protein_coding	protein_coding	Calbindin 53E [Source:FlyBase;Acc:FBgn0004580]	0.4351	GO:0006874; GO:1903035; GO:0051480	GO:0005509	GO:0061175; GO:0097467; GO:0005829; GO:0005634	2052	0.02269	0.3204	2R	16973927	16996057	22131	+	TRUE	-0.8361	10.57	18.07	11.67	9.548	2.693	12.07	13.7	177.3	149.5	8.956	11.47	25.17	8.112	5.614	6.918	0.5974	1.039	0.6558	0.5309	0.1539	0.7099	0.7991	10.48	8.804	0.5042	0.6643	1.504	0.4801	0.3429	0.3956
FBgn0250816	FBtr0299880; FBtr0299881; FBtr0299882; FBtr0301725	AGO3	protein_coding	protein_coding	Argonaute 3 [Source:FlyBase;Acc:FBgn0250816]	0.3429	GO:0007275; GO:0060213; GO:0035194; GO:0010529	GO:0005515; GO:0003723; GO:0034584; GO:0003676	GO:0043186; GO:0005829; GO:0005739; GO:0005737	2819	0.02279	0.3204	3L	23554593	23689640	135048	+	TRUE	0.609	58.6	61.43	84.91	66.84	45.78	60.36	49.92	64.46	58.97	70.37	45.21	52.62	69.63	75.79	89.94	2.412	2.573	3.472	2.705	1.904	2.584	2.119	2.775	2.528	2.883	1.906	2.289	2.999	3.37	3.744
FBgn0000137	FBtr0070075	ase	protein_coding	protein_coding	asense [Source:FlyBase;Acc:FBgn0000137]	0.4366	GO:0007399; GO:0006355; GO:0045944; GO:0022416; GO:0007417; GO:0007422; GO:0008407; GO:0007400; GO:0061331; GO:0061382; GO:0045839; GO:0050767	GO:0046982; GO:0042803; GO:0003700; GO:0003677; GO:0000977; GO:0046983	GO:0005634; GO:0090575	2430	0.02286	0.3204	X	460747	463176	2430	+	TRUE	-0.6736	37.46	34.93	24.41	26.26	30.97	35.12	30.34	102.1	107	23.03	35.76	45.75	25.01	21.52	21.52	1.789	1.697	1.158	1.233	1.494	1.744	1.494	5.097	5.32	1.095	1.749	2.309	1.25	1.11	1.039
FBgn0267768	FBtr0347332	CR46099	long_noncoding	lincRNA		0.4725				455	0.02292	0.3204	3R	25262182	25262636	455	+	TRUE	0.6854	44.19	31.32	41.39	42.97	35.01	32.92	35.24	48.35	38.4	51.17	39.81	32.79	56.11	55.21	77.64	11.27	8.125	10.49	10.77	9.023	8.732	9.267	12.89	10.2	12.99	10.4	8.837	14.98	15.21	20.02
FBgn0038256	FBtr0083019; FBtr0083020; FBtr0083021; FBtr0333277	CG7530	protein_coding	protein_coding	CG7530, isoform A [Source:UniProtKB/TrEMBL;Acc:Q9VFG7]	0.4796		GO:0004872	GO:0016021	1818	0.02292	0.3204	3R	14724760	14731509	6750	-	TRUE	-0.2568	427.5	366.2	317.3	296	346.1	341.3	391.5	286.9	285.3	296.8	372.5	386.6	330.6	294.7	322.9	27.28	23.78	20.12	18.58	22.32	22.66	25.77	19.15	18.96	18.86	24.35	26.08	22.08	20.32	20.84
FBgn0010435	FBtr0072400; FBtr0072401; FBtr0072402; FBtr0343507; FBtr0343508	emp	protein_coding	protein_coding	epithelial membrane protein [Source:FlyBase;Acc:FBgn0010435]	0.504	GO:0048102; GO:0035071; GO:0007155; GO:0006952	GO:0005044	GO:0005886; GO:0005887; GO:0016020; GO:0005764	2421	0.02293	0.3204	2R	24976456	24986070	9615	-	TRUE	0.2243	1090	1038	1037	954.8	987.1	928.4	1023	624.2	613.1	756.1	1042	1074	1294	1164	1251	52.25	50.63	49.37	45	47.81	46.28	50.55	31.29	30.6	36.08	51.17	54.38	64.9	60.27	60.65
FBgn0046247	FBtr0085159; FBtr0085160; FBtr0085161; FBtr0085162; FBtr0334729	CG5938	protein_coding	protein_coding	CG5938, isoform A [Source:UniProtKB/TrEMBL;Acc:Q0KI06]	0.481	GO:0006810		GO:0005622	1495	0.02294	0.3204	3R	27274794	27277418	2625	+	TRUE	0.2738	405.4	427.6	498.8	509.6	502.3	497.1	500.2	500.7	462.2	469.5	459.5	417.1	509	566.1	519.7	31.46	33.77	38.46	38.89	39.4	40.13	40.03	40.64	37.36	36.28	36.53	34.21	41.35	47.46	40.79
FBgn0036509	FBtr0075596	CG7739	protein_coding	protein_coding	CG7739 [Source:UniProtKB/TrEMBL;Acc:Q9VUQ7]	0.4524			GO:0016021	2281	0.02295	0.3204	3L	15560726	15563065	2340	-	TRUE	0.2578	776.2	733.6	787.5	698.2	762.2	883.4	767.4	836.9	835.2	724.1	733.4	760.3	975.5	816.9	888.6	39.48	37.96	39.79	34.92	39.18	46.74	40.25	44.52	44.25	36.67	38.21	40.87	51.93	44.89	45.71
FBgn0037831	FBtr0082273; FBtr0301310; FBtr0301311; FBtr0302571	Cap-H2	protein_coding	protein_coding	Chromosome associated protein H2 [Source:FlyBase;Acc:FBgn0037831]	0.4459	GO:0006325; GO:0051276; GO:0051304; GO:0007060	GO:0003682; GO:0005515	GO:0000796	3734	0.023	0.3204	3R	10761310	10766756	5447	+	TRUE	0.2298	608.1	496.3	558.3	496.5	509	537.7	608.8	687.6	540.4	532.2	567.4	543	663.8	626	666.5	18.89	15.69	17.23	15.17	15.98	17.38	19.51	22.35	17.49	16.46	18.06	17.83	21.59	21.01	20.94
FBgn0050159	FBtr0089760; FBtr0089761; FBtr0301713	CG30159	protein_coding	protein_coding	GH17623p [Source:UniProtKB/TrEMBL;Acc:Q7K332]	0.5307	GO:0043408		GO:0005615	1483	0.02301	0.3204	2R	6992681	6994306	1626	+	TRUE	-0.2798	1238	1155	982.8	1086	1588	1479	1253	1506	1503	1439	1484	1272	1224	1054	1124	96.87	91.95	76.39	83.56	125.5	120.4	101.1	123.3	122.5	112.1	118.9	105.2	100.2	89.05	88.92
FBgn0053100	FBtr0084587; FBtr0300475; FBtr0303159; FBtr0303160	4EHP	protein_coding	protein_coding	eIF4E-Homologous Protein [Source:FlyBase;Acc:FBgn0053100]	0.4435	GO:0017148; GO:0007476; GO:0002121; GO:0022008; GO:0045998; GO:0006413	GO:0000340; GO:0030371; GO:0003743; GO:0003723; GO:0005515	GO:0005737; GO:0016281	2530	0.02303	0.3204	3R	24063077	24108960	45884	-	TRUE	0.222	935.7	932.4	990.2	890.3	716.4	817.6	864.3	874.6	895.6	918.6	836.7	881.5	1004	1030	973.2	42.9	43.5	45.11	40.15	33.2	39	40.88	41.95	42.78	41.94	39.3	42.72	48.18	51.04	45.13
FBgn0023513	FBtr0070310; FBtr0339600	CG14803	protein_coding	protein_coding	Protein MMS22-like [Source:UniProtKB/Swiss-Prot;Acc:O46089]	0.5412	GO:0031297; GO:0000724	GO:0005488	GO:0043596	3412	0.02304	0.3204	X	1868870	1872408	3539	+	TRUE	-0.2818	432.3	428.8	319.5	371.2	482.1	462	412.1	411.5	389.5	362.1	489.2	445.3	407.6	389.2	352.1	14.7	14.84	10.79	12.41	16.57	16.34	14.45	14.63	13.8	12.26	17.04	16	14.51	14.3	12.11
FBgn0000099	FBtr0086058; FBtr0086059; FBtr0300504; FBtr0335274	ap	protein_coding	protein_coding	apterous [Source:FlyBase;Acc:FBgn0000099]	0.4614	GO:0048190; GO:0007411; GO:0007476; GO:0007399; GO:0045944; GO:0007517; GO:0007479; GO:0036011; GO:0035218; GO:0006351; GO:0007526; GO:0007559; GO:0007451; GO:0007450; GO:0045165; GO:0007472; GO:0007481; GO:0007419; GO:0048735; GO:0006355; GO:0060033	GO:0003700; GO:0008270; GO:0000977; GO:0003677; GO:0043565	GO:0005634	3005	0.02304	0.3204	2R	5706202	5727525	21324	-	TRUE	-0.6956	41.31	44.57	37.15	33.42	41.74	42.8	35.24	69.84	64.46	37.1	54.65	72.45	29.07	43.04	36.9	1.595	1.751	1.425	1.269	1.629	1.719	1.403	2.82	2.592	1.426	2.161	2.956	1.175	1.795	1.441
FBgn0039902	FBtr0089133; FBtr0333681; FBtr0340652; FBtr0340653	Zip102B	protein_coding	protein_coding	Zinc/iron regulated transporter-related protein 102B [Source:FlyBase;Acc:FBgn0039902]	0.365	GO:0055085; GO:0030001	GO:0046873	GO:0016021; GO:0016020	2852	0.0232	0.3218	4	310930	314087	3158	-	TRUE	0.2171	805	746.9	832.1	772.2	705.6	756.1	739	745.6	733.7	789.4	829.2	825.1	956.6	985.3	944.7	32.75	30.91	33.63	30.89	29.01	31.99	31	31.72	31.09	31.97	34.55	35.47	40.73	43.3	38.87
FBgn0031254	FBtr0078057	CG13692	protein_coding	protein_coding	RT07631p [Source:UniProtKB/TrEMBL;Acc:Q9VPP8]	0.4782	GO:0006471; GO:0007264	GO:0005525; GO:0003924	GO:0005575; GO:0005622	665	0.02321	0.3218	2L	421771	422489	719	+	TRUE	-0.7414	30.74	49.39	30.78	20.29	25.59	50.48	48.94	21.49	16.46	28.15	47.23	38.13	19.6	18.71	29.21	5.363	8.767	5.335	3.481	4.511	9.161	8.806	3.921	2.991	4.889	8.44	7.03	3.58	3.527	5.154
FBgn0030261	FBtr0073392; FBtr0346297	CG15203	protein_coding	protein_coding	Uncharacterized protein, isoform A [Source:UniProtKB/TrEMBL;Acc:Q9VZ37]	0.4938			GO:0005615	755	0.02333	0.3225	X	11066552	11068379	1828	+	TRUE	-0.601	40.35	68.66	41.39	41.77	82.14	47.19	68.52	69.84	65.83	61.41	82.99	88.46	64.22	45.85	51.5	6.2	10.74	6.319	6.313	12.76	7.543	10.86	11.22	10.54	9.396	13.06	14.37	10.33	7.612	8.004
FBgn0029666	FBtr0070569; FBtr0331610; FBtr0331611; FBtr0331612; FBtr0332285	CG10803	protein_coding	protein_coding	GH25737p [Source:UniProtKB/TrEMBL;Acc:Q9W4R7]	0.4342		GO:0003723		3624	0.02336	0.3225	X	3485650	3490915	5266	+	TRUE	0.2416	783.9	739.6	822.5	819.9	926.5	944.9	925	1052	939.5	933.9	667.3	757.2	819.3	849.6	858.7	25.09	24.09	26.16	25.81	29.98	31.46	30.54	35.22	31.33	29.77	21.88	25.62	27.45	29.39	27.8
FBgn0035287	FBtr0300714; FBtr0300715; FBtr0300716; FBtr0300717; FBtr0332669; FBtr0332670	CG13937	protein_coding	protein_coding	RH40165p [Source:UniProtKB/TrEMBL;Acc:Q8IRG5]	0.5325	GO:0016051	GO:0008146; GO:0016232	GO:0016021	1702	0.02337	0.3225	3L	1876551	1883041	6491	-	TRUE	-0.6668	86.46	51.8	42.45	58.48	82.14	59.26	75.37	120.3	104.2	53.73	74.89	70.16	48.67	47.72	32.29	5.893	3.592	2.875	3.92	5.659	4.202	5.299	8.579	7.401	3.647	5.229	5.054	3.473	3.514	2.226
FBgn0032018	FBtr0079600	CG7806	protein_coding	protein_coding	CG7806 [Source:UniProtKB/TrEMBL;Acc:Q9VLP5]	0.4769	GO:0055085; GO:0006810	GO:0005524; GO:0008559; GO:0016887; GO:0042626	GO:0016021	4972	0.02348	0.3231	2L	8311399	8317011	5613	+	TRUE	-0.3294	233.4	245.7	177.2	173.1	185.8	249.1	203.6	214.9	230.4	133.1	237.5	244	208.2	181.5	179.9	5.447	5.834	4.109	3.971	4.383	6.046	4.9	5.244	5.6	3.091	5.677	6.018	5.085	4.576	4.245
FBgn0020381	FBtr0114559; FBtr0114560; FBtr0114561; FBtr0340083	Dredd	protein_coding	protein_coding	Death related ced-3/Nedd2-like caspase [Source:FlyBase;Acc:FBgn0020381]	0.5089	GO:0006508; GO:0006955; GO:0006952; GO:0006915; GO:0043069; GO:0007291; GO:0050829; GO:0045089; GO:0016485; GO:0002230; GO:0006964; GO:0061057; GO:0045087; GO:0048935; GO:0006963; GO:0097194	GO:0004197; GO:0008234; GO:0005515; GO:0004175; GO:0016505; GO:0097200; GO:0008656	GO:0005737	1646	0.02349	0.3231	X	633622	635545	1924	-	TRUE	-0.3229	261.3	281.9	178.3	149.2	272	238.1	233.9	225.6	209.8	217.5	242.9	260.8	184.6	204	210.6	18.42	20.21	12.49	10.34	19.38	17.46	17.01	16.63	15.41	15.26	17.54	19.43	13.62	15.53	15.01
FBgn0034246	FBtr0086904; FBtr0340217	Dcr-2	protein_coding	protein_coding	Dicer-2 [Source:FlyBase;Acc:FBgn0034246]	0.4568	GO:0070868; GO:0030422; GO:0030423; GO:0016246; GO:0006342; GO:0035087; GO:0051607; GO:0033227; GO:0009047; GO:0007626; GO:0006379; GO:0009597; GO:0002230; GO:0098586; GO:0006309; GO:0006396	GO:0005515; GO:0005524; GO:0035197; GO:0003725; GO:0004386; GO:0016887; GO:0004525; GO:0004530; GO:0003676; GO:0016891	GO:0005737; GO:0005634; GO:0016442	5682	0.02365	0.3249	2R	17574979	17581525	6547	-	TRUE	-0.4302	1064	907.1	593.3	600.3	1061	1047	1110	574.8	617.2	524.5	880.5	974.6	795.7	731.7	529.6	21.73	18.84	12.04	12.05	21.9	22.24	23.37	12.28	13.13	10.66	18.42	21.03	17.01	16.14	10.94
FBgn0036144	FBtr0076189; FBtr0076190; FBtr0100422; FBtr0306254; FBtr0306255	GlcAT-P	protein_coding	protein_coding	GlcAT-P [Source:FlyBase;Acc:FBgn0036144]	0.4576	GO:0007422; GO:0030166; GO:0009101; GO:0006688; GO:0006486; GO:0030204; GO:0050650; GO:0005975	GO:0015020; GO:0015018; GO:0046987; GO:0046988; GO:0046989; GO:0046872	GO:0016020; GO:0016021; GO:0000139	3453	0.02376	0.3258	3L	11176954	11197536	20583	-	TRUE	0.996	19.21	24.09	13.8	11.93	16.16	18.66	20.56	25.79	34.29	29.43	17.54	17.54	22.31	42.11	63.03	0.6455	0.8236	0.4606	0.3944	0.5487	0.652	0.7123	0.9061	1.2	0.9844	0.6038	0.6228	0.7846	1.528	2.142
FBgn0015625	FBtr0084728; FBtr0334578	CycB3	protein_coding	protein_coding	Cyclin B3 [Source:FlyBase;Acc:FBgn0015625]	0.5216	GO:0007067; GO:0035561; GO:0010389; GO:0000910; GO:0000079; GO:0035186; GO:0000281; GO:0007052	GO:0016740; GO:0019901; GO:0005515; GO:0016538	GO:0005634	2672	0.02387	0.3265	3R	24867934	24870816	2883	-	TRUE	-0.2449	860.7	857.7	822.5	750.7	888.8	854.9	762.5	688.7	757.1	609	1040	1038	949.8	860.8	814.1	37.37	37.89	35.48	32.06	39	38.61	34.14	31.28	34.24	26.33	46.24	47.63	43.17	40.38	35.75
FBgn0267435	FBtr0085778; FBtr0330100; FBtr0330101; FBtr0335410; FBtr0335411	chp	protein_coding	protein_coding	chaoptin [Source:FlyBase;Acc:FBgn0267435]	0.5079	GO:0007156; GO:0032528; GO:0042052; GO:0007601; GO:0050896; GO:0042051	GO:0005515	GO:0005886; GO:0016021; GO:0035996; GO:0046658; GO:0016028	4858	0.02394	0.3265	3R	31204180	31210730	6551	-	TRUE	0.8073	51.87	59.03	82.79	56.09	258.5	345.7	357.3	93.47	82.29	134.3	27.66	38.89	52.05	51.46	87.63	1.239	1.434	1.964	1.317	6.24	8.587	8.8	2.335	2.047	3.194	0.6767	0.9816	1.301	1.328	2.117
FBgn0033558	FBtr0088246; FBtr0339476; FBtr0339477; FBtr0339478	CG12344	protein_coding	protein_coding	RH55021p [Source:UniProtKB/TrEMBL;Acc:Q8SWZ1]	0.4586	GO:0006811; GO:1902476; GO:0006810	GO:0016934; GO:0005230	GO:0016935; GO:0030054; GO:0005886; GO:0045202; GO:0016021; GO:0016020	2781	0.02394	0.3265	2R	10827430	10835709	8280	-	TRUE	0.6718	74.93	42.16	41.39	69.22	56.56	65.84	77.33	58.02	68.57	71.64	54.65	38.13	73.01	70.18	92.25	3.126	1.79	1.716	2.84	2.385	2.857	3.327	2.531	2.98	2.976	2.335	1.681	3.188	3.163	3.892
FBgn0039647	FBtr0113303; FBtr0113304; FBtr0334533; FBtr0334534	CG14509	protein_coding	protein_coding	GH08757p [Source:UniProtKB/TrEMBL;Acc:Q32KC6]	0.503	GO:0042048		GO:0016021	3362	0.02398	0.3265	3R	29171191	29194994	23804	-	TRUE	-0.9137	7.685	0	6.368	0	14.81	10.97	6.852	32.23	50.75	1.279	4.723	19.83	2.028	3.743	3.075	0.2652	0	0.2183	0	0.5166	0.3939	0.2439	1.163	1.824	0.04396	0.167	0.7231	0.07325	0.1395	0.1073
FBgn0262902	FBtr0306316	CR43257	long_noncoding	lincRNA		0.4497				1392	0.02399	0.3265	2R	24793807	24795772	1966	+	TRUE	-0.6475	51.87	49.39	42.45	60.87	70.02	63.65	60.69	55.87	72.69	34.54	107.3	83.12	54.08	48.66	71.49	4.323	4.188	3.515	4.989	5.898	5.518	5.216	4.87	6.31	2.867	9.159	7.322	4.718	4.381	6.026
FBgn0000261	FBtr0075058	Cat	protein_coding	protein_coding	Catalase [Source:FlyBase;Acc:FBgn0000261]	0.5228	GO:0008340; GO:0055114; GO:0003007; GO:0035206; GO:0006979; GO:0016339; GO:0042542; GO:0007568; GO:0072593; GO:0038001; GO:0045471; GO:0042744	GO:0004096; GO:0020037; GO:0016209; GO:0046872	GO:0005886; GO:0005777; GO:0005739	1993	0.0241	0.3272	3L	18822604	18828188	5585	+	TRUE	-0.2128	2541	2391	2134	2305	2848	2855	2520	2204	2327	2403	2579	2610	2298	2224	2187	147.9	141.6	123.4	131.9	167.6	172.9	151.3	134.2	141.1	139.3	153.8	160.6	140	139.9	128.8
FBgn0004169	FBtr0073851; FBtr0073852; FBtr0073853; FBtr0100561; FBtr0100563; FBtr0301919; FBtr0301920; FBtr0301921; FBtr0301922; FBtr0301923; FBtr0308233; FBtr0308234; FBtr0310136; FBtr0310137; FBtr0310138; FBtr0340617; FBtr0340618; FBtr0345131	up	protein_coding	protein_coding	upheld [Source:FlyBase;Acc:FBgn0004169]	0.5157	GO:0030239; GO:0007498; GO:0007005; GO:0046716; GO:0006937; GO:0006874; GO:0045214; GO:0048644; GO:0030240	GO:0005509; GO:0005523	GO:0005865; GO:0005861	1538	0.02412	0.3272	X	13593474	13602578	9105	-	TRUE	-1.442	391.9	1203	209.1	2233	188.5	162.4	535.4	528.6	545.9	403	1295	315.7	455	191.8	229.1	29.56	92.36	15.67	165.7	14.37	12.74	41.65	41.71	42.89	30.27	100.1	25.17	35.92	15.63	17.48
FBgn0003701	FBtr0086825; FBtr0340283	thr	protein_coding	protein_coding	three rows [Source:FlyBase;Acc:FBgn0003701]	0.4698	GO:0008406; GO:0007424; GO:0002009; GO:0051533; GO:0008258; GO:0000910; GO:0007422; GO:0007443; GO:0007052; GO:0000070; GO:0051298; GO:0007442; GO:0007440; GO:0051306; GO:0007502		GO:0005737	4468	0.02418	0.3272	2R	17861273	17865963	4691	-	TRUE	-0.3595	302.6	326.4	254.7	278.1	281.4	329.2	304.4	263.2	260.6	223.9	381.2	416.4	356.9	307.8	261.4	7.857	8.625	6.571	7.101	7.386	8.892	8.152	7.149	7.048	5.788	10.14	11.43	9.701	8.636	6.864
FBgn0031170	FBtr0306679; FBtr0332488; FBtr0332489	CG1718	protein_coding	protein_coding	CG1718, isoform B [Source:UniProtKB/TrEMBL;Acc:Q9VRG4]	0.4814	GO:0006869; GO:0006810	GO:0005215; GO:0042626; GO:0005524; GO:0016887	GO:0043190; GO:0043231; GO:0016021	6224	0.02419	0.3272	X	21292308	21306665	14358	-	TRUE	-0.5937	64.36	53	64.74	31.03	64.64	62.55	74.39	96.69	89.15	74.2	66.12	57.96	37.86	40.23	37.67	1.2	1.005	1.199	0.5689	1.218	1.213	1.43	1.885	1.731	1.377	1.263	1.142	0.7386	0.8103	0.7101
FBgn0085475	FBtr0112750	CG34446	protein_coding	protein_coding		0.4629	GO:0008150	GO:0003674	GO:0005575	350	0.02434	0.3288	2R	22647458	22647807	350	-	TRUE	-0.7716	36.5	57.82	30.78	42.97	88.88	60.36	70.48	128.9	97.38	111.3	53.3	28.98	21.63	21.52	19.99	12.1	19.5	10.14	14.01	29.77	20.81	24.09	44.7	33.62	36.74	18.1	10.15	7.506	7.707	6.7
FBgn0040305	FBtr0076459; FBtr0076460; FBtr0113322; FBtr0113323; FBtr0113324; FBtr0344236; FBtr0344237	MTF-1	protein_coding	protein_coding	Metal response element-binding Transcription Factor-1 [Source:FlyBase;Acc:FBgn0040305]	0.5001	GO:0034599; GO:0045944; GO:1990170; GO:0010038; GO:0006875; GO:0055069; GO:0046688; GO:0006950; GO:0006351	GO:0046872; GO:0003700; GO:0000976; GO:0003676	GO:0005737; GO:0005634	3437	0.02446	0.3291	3L	9430312	9439490	9179	+	TRUE	0.2926	440.9	415.6	514.8	481	515.7	541	559.9	444.8	497.9	539.9	450.7	437	488.8	591.4	555.8	14.88	14.27	17.26	15.97	17.6	19	19.49	15.7	17.5	18.15	15.58	15.59	17.27	21.57	18.97
FBgn0032602	FBtr0080933; FBtr0343769	ppk17	protein_coding	protein_coding	pickpocket 17 [Source:FlyBase;Acc:FBgn0032602]	0.441	GO:0006814	GO:0005272	GO:0016021; GO:0016020	1695	0.02453	0.3291	2L	16758184	16760554	2371	-	TRUE	0.7891	17.29	9.637	16.98	21.48	16.16	24.14	21.53	48.35	43.89	46.06	13.49	6.863	22.98	23.39	23.06	1.183	0.6711	1.155	1.446	1.118	1.719	1.52	3.461	3.129	3.139	0.9461	0.4965	1.647	1.73	1.596
FBgn0052732	FBtr0071039	CG32732	protein_coding	protein_coding	RE55639p [Source:UniProtKB/TrEMBL;Acc:Q9W3U1]	0.5034	GO:0046331; GO:0051568; GO:0045944; GO:0018027; GO:0010452; GO:0018026; GO:0018023	GO:0005515; GO:0003713; GO:0042800; GO:0046975	GO:0000790	2189	0.02457	0.3291	X	6958032	6968750	10719	-	TRUE	0.2531	397.7	395.1	437.3	368.8	390.5	403.8	341.6	434.1	448.5	422.2	388	367.6	473.2	422.9	458.2	21.08	21.31	23.02	19.22	20.92	22.26	18.67	24.06	24.76	22.28	21.06	20.59	26.25	24.22	24.56
FBgn0053105	FBtr0082093; FBtr0303038	p24-2	protein_coding	protein_coding	p24-related-2 [Source:FlyBase;Acc:FBgn0053105]	0.5484	GO:0048042; GO:0000003; GO:0048193; GO:0006810	GO:0005215	GO:0016021; GO:0005794	2182	0.02457	0.3291	3R	9687402	9692794	5393	-	TRUE	-0.7208	80.69	68.66	37.15	38.19	48.48	55.97	66.56	48.35	48	37.1	70.17	80.07	41.91	55.21	30.75	4.29	3.715	1.962	1.997	2.605	3.095	3.65	2.689	2.658	1.964	3.822	4.5	2.333	3.171	1.654
FBgn0000395	FBtr0071610	cv-2	protein_coding	protein_coding	crossveinless 2 [Source:FlyBase;Acc:FBgn0000395]	0.51	GO:0007476; GO:0007474; GO:0030510	GO:0005515; GO:0070700; GO:0036122; GO:0043395	GO:0009986	4329	0.02458	0.3291	2R	21355015	21379464	24450	-	TRUE	0.4201	119.1	136.1	215.5	181.4	95.61	124	142.9	218.1	215.3	282.7	134.9	122.8	168.3	162.8	193.7	3.192	3.712	5.737	4.781	2.59	3.457	3.95	6.113	6.011	7.545	3.705	3.478	4.722	4.714	5.251
FBgn0030805	FBtr0074418; FBtr0342974	wus	protein_coding	protein_coding	wurst [Source:FlyBase;Acc:FBgn0030805]	0.4982	GO:0035159; GO:0035002; GO:0030198; GO:0006897; GO:0007424		GO:0005886; GO:0005769; GO:0031410; GO:0016021	1992	0.02458	0.3291	X	16938244	16940873	2630	-	TRUE	0.3271	510.1	478.2	682.4	613.4	507.7	477.4	484.5	653.2	717.3	649.9	598.5	526.9	813.2	659.7	650.3	29.71	28.34	39.49	35.14	29.88	28.92	29.1	39.79	43.51	37.69	35.7	32.44	49.58	41.51	38.31
FBgn0037489	FBtr0081599	CG1234	protein_coding	protein_coding	Nucleolar complex protein 3 homolog [Source:UniProtKB/Swiss-Prot;Acc:Q9VI82]	0.4841	GO:0008150	GO:0005488; GO:0003674; GO:0003682	GO:0005575; GO:0005730; GO:0005634	2572	0.02474	0.3301	3R	7244232	7246969	2738	-	TRUE	0.2168	731	711.9	796	754.3	768.9	701.2	663.6	776.8	787.2	715.2	641.7	677.9	758.5	771.9	771.8	32.97	32.67	35.67	33.46	35.05	32.9	30.87	36.65	36.99	32.12	29.65	32.32	35.81	37.62	35.21
FBgn0031320	FBtr0077978	CG5126	protein_coding	protein_coding	CG5126 [Source:UniProtKB/TrEMBL;Acc:Q9VPY7]	0.5219		GO:0016772		1667	0.02482	0.3301	2L	1182297	1184020	1724	-	TRUE	-0.2447	761.8	733.6	608.2	652.8	799.9	757.2	733.1	580.2	545.9	642.2	686.9	796.9	644.2	610.1	618	53.02	51.95	42.05	44.68	56.26	54.82	52.62	42.23	39.57	44.51	48.97	58.62	46.93	45.87	43.5
FBgn0029999	FBtr0071151; FBtr0339695	CG1575	protein_coding	protein_coding	CG1575, isoform A [Source:UniProtKB/TrEMBL;Acc:Q9W3K4]	0.524	GO:0000470; GO:0030174	GO:0005488; GO:0003682	GO:0030687; GO:0071339; GO:0097344	2086	0.02486	0.3301	X	8117012	8119130	2119	+	TRUE	0.2219	561	579.4	571	623	569.6	557.5	557.9	679	743.4	641	535.1	527.7	639.5	599.8	622.7	31.2	32.79	31.55	34.08	32.02	32.25	32	39.5	43.06	35.49	30.48	31.02	37.23	36.04	35.02
FBgn0025741	FBtr0089223; FBtr0089224; FBtr0089225; FBtr0309865	PlexA	protein_coding	protein_coding	Plexin A [Source:FlyBase;Acc:FBgn0025741]	0.3756	GO:0007411; GO:0016199; GO:0008045; GO:2000305; GO:0019233; GO:0031284; GO:0007265; GO:0030334; GO:1902287; GO:0097374; GO:0048841; GO:0007165; GO:0071526	GO:0005515; GO:0008201; GO:0008046; GO:0017154; GO:0071889; GO:0030250; GO:0005096	GO:0016020; GO:0005622; GO:0005887; GO:0002116	6797	0.02487	0.3301	4	1009895	1027101	17207	-	TRUE	0.2565	2156	2036	2462	1907	1771	2044	2457	2285	2144	2143	1782	1947	2213	2055	2413	36.79	35.36	41.76	32.02	30.55	36.3	43.25	40.8	38.11	36.42	31.16	35.12	39.53	37.89	41.66
FBgn0052772	FBtr0300997; FBtr0342951; FBtr0342952; FBtr0343533	CG32772	protein_coding	protein_coding	IP01388p [Source:UniProtKB/TrEMBL;Acc:Q9W4F9]	0.4895		GO:0046872; GO:0003676; GO:0003677		2658	0.0249	0.3301	X	4909102	4915161	6060	+	TRUE	-0.2521	342	304.8	259	220.8	303	417	357.3	264.3	289.4	341.6	347.5	360.7	298.8	306.9	282.1	14.93	13.53	11.23	9.478	13.37	18.93	16.08	12.07	13.16	14.85	15.54	16.64	13.65	14.47	12.45
FBgn0039751	FBtr0085574; FBtr0339185	CG1983	protein_coding	protein_coding	CG1983, isoform A [Source:UniProtKB/TrEMBL;Acc:Q9VA97]	0.4822	GO:0008150	GO:0030170	GO:0005622; GO:0005575	1360	0.02492	0.3301	3R	30175786	30177700	1915	-	TRUE	0.4327	168.1	174.7	194.2	181.4	206	166.8	188.9	207.4	226.3	170.2	140.3	157.9	175.1	203	232.9	14.34	15.16	16.46	15.22	17.76	14.8	16.62	18.5	20.11	14.45	12.26	14.23	15.63	18.71	20.1
FBgn0028738	FBtr0072426	ETH	protein_coding	protein_coding	Ecdysis triggering hormone [Source:FlyBase;Acc:FBgn0028738]	0.5086	GO:0007218; GO:0018990	GO:0005184; GO:0005102; GO:0001664; GO:0008255	GO:0005615	755	0.02493	0.3301	2R	24794670	24795482	813	-	TRUE	-0.6622	39.39	39.75	32.9	46.55	57.9	49.38	52.86	44.05	58.97	28.15	91.76	67.87	42.59	42.11	58.42	6.052	6.215	5.023	7.034	8.993	7.894	8.377	7.08	9.439	4.306	14.44	11.02	6.85	6.99	9.08
FBgn0032670	FBtr0081049	CG5783	protein_coding	protein_coding	CG5783 [Source:UniProtKB/TrEMBL;Acc:Q9VJ98]	0.4659		GO:0008080; GO:0016747		953	0.02496	0.3301	2L	18156043	18157162	1120	+	TRUE	0.6828	21.13	18.07	27.6	14.32	17.51	37.31	24.47	30.08	35.66	30.7	15.52	15.25	25.69	29.01	33.05	2.573	2.238	3.338	1.715	2.154	4.725	3.072	3.83	4.522	3.722	1.935	1.962	3.273	3.815	4.07
FBgn0033876	FBtr0087645	Syngr	protein_coding	protein_coding	Synaptogyrin [Source:FlyBase;Acc:FBgn0033876]	0.4454	GO:0022008; GO:0048489; GO:0016079; GO:0017158		GO:0016020; GO:0016021; GO:0030672; GO:0031594	2710	0.02502	0.3301	2R	13841761	13846255	4495	-	TRUE	-1.157	9.606	18.07	27.6	3.58	33.66	41.7	35.24	134.3	109.7	20.47	10.8	52.62	9.464	11.23	9.225	0.4112	0.7871	1.174	0.1507	1.457	1.857	1.556	6.013	4.893	0.8726	0.4734	2.381	0.4241	0.5193	0.3994
FBgn0031048	FBtr0074761	CG12237	protein_coding	protein_coding	LP01149p [Source:UniProtKB/TrEMBL;Acc:Q9VWF0]	0.5676	GO:0008152	GO:0016462; GO:0016791		1679	0.02503	0.3301	X	19641191	19642869	1679	-	TRUE	-0.2362	856.9	885.4	678.2	692.2	1064	1141	975.9	671.5	654.2	703.7	802.9	822.1	657.1	668.1	739.5	59.21	62.25	46.56	47.04	74.29	82.03	69.55	48.53	47.08	48.41	56.83	60.03	47.52	49.88	51.68
FBgn0026630	FBtr0075019; FBtr0075020; FBtr0075021	nes	protein_coding	protein_coding	nessy [Source:FlyBase;Acc:FBgn0026630]	0.4545	GO:0008354; GO:0007291; GO:0007009; GO:0030258; GO:0008654	GO:0071617; GO:0047184; GO:0004147; GO:0034919; GO:0018031; GO:0016411; GO:0034738; GO:0016454; GO:0043741; GO:0018712; GO:0016753; GO:0018030; GO:0016419; GO:0043849; GO:0016751; GO:0034915; GO:0032216; GO:0008951; GO:0018713; GO:0019705; GO:0016750; GO:0034851; GO:0034945; GO:0016414; GO:0016412; GO:0043806; GO:0046941; GO:0016749; GO:0018711; GO:0016413; GO:0034848; GO:0052858; GO:0034737; GO:…	GO:0005886; GO:0016020; GO:0016021	2092	0.02512	0.3308	3L	19257282	19260679	3398	-	TRUE	0.3447	528.4	436.1	465.9	544.2	472.7	433.5	382.7	522.2	493.7	426	498	450.7	669.9	504.3	638	29.3	24.61	25.67	29.68	26.49	25.01	21.89	30.29	28.52	23.52	28.29	26.42	38.89	30.22	35.79
FBgn0262562	FBtr0305009; FBtr0305010; FBtr0305011; FBtr0305012; FBtr0305013; FBtr0330032; FBtr0344631	CG43102	protein_coding	protein_coding	Uncharacterized protein, isoform C [Source:UniProtKB/TrEMBL;Acc:A0A0B4K6L3]	0.5105	GO:0035025; GO:0035023	GO:0005515; GO:0005089	GO:0005575	8699	0.02525	0.3315	3R	17768272	17794490	26219	-	TRUE	-0.8112	13.45	13.25	5.307	7.161	17.51	31.82	20.56	20.41	12.34	1.279	17.54	25.17	10.14	11.23	5.381	0.1794	0.1798	0.07031	0.09392	0.236	0.4415	0.2827	0.2848	0.1715	0.01699	0.2397	0.3547	0.1416	0.1618	0.07258
FBgn0033918	FBtr0087538	CG8531	protein_coding	protein_coding	CG8531 [Source:UniProtKB/TrEMBL;Acc:Q7K0W1]	0.5197	GO:0030150	GO:0001671	GO:0005739; GO:0005737; GO:0005634	2001	0.02528	0.3315	2R	14256493	14258787	2295	+	TRUE	0.2305	851.1	845.6	934	954.8	770.3	877.9	801.7	1000	979.2	914.8	815.7	736.7	918.7	894.5	922.5	49.35	49.89	53.8	54.44	45.14	52.95	47.94	60.66	59.14	52.81	48.45	45.14	55.75	56.03	54.09
FBgn0028932	FBtr0080575; FBtr0329825; FBtr0343661	CG16890	protein_coding	protein_coding	Uncharacterized protein, isoform A [Source:UniProtKB/TrEMBL;Acc:Q9V3M2]	0.4928				1065	0.02532	0.3315	2L	13782231	13784338	2108	-	TRUE	0.2548	438.1	425.2	511.6	494.1	483.4	445.5	437.5	455.5	459.5	470.8	401.5	429.3	503.6	459.4	526.6	47.72	47.13	55.37	52.94	53.23	50.49	49.16	51.9	52.13	51.07	44.8	49.43	57.43	54.07	58.02
FBgn0036998	FBtr0078198	CG5969	protein_coding	protein_coding	Vacuolar ATPase assembly integral membrane protein VMA21 homolog [Source:UniProtKB/Swiss-Prot;Acc:Q9VPE4]	0.4192	GO:0019233; GO:0070072		GO:0005789; GO:0016021; GO:0033116; GO:0012507	947	0.02533	0.3315	3L	20473783	20474791	1009	+	TRUE	0.3656	464.9	465	532.8	486.9	472.7	465.3	411.1	501.7	463.6	491.3	444	396.5	455.6	572.6	603.4	56.96	57.96	64.85	58.67	58.52	59.3	51.94	64.29	59.15	59.93	55.71	51.34	58.43	75.8	74.77
FBgn0262509	FBtr0304830; FBtr0304831; FBtr0304833; FBtr0304834; FBtr0304836; FBtr0333221	nrm	protein_coding	protein_coding	neuromusculin [Source:FlyBase;Acc:FBgn0262509]	0.4101	GO:0008039; GO:0007155	GO:0005515; GO:0003674	GO:0005886; GO:0016021	5409	0.02536	0.3315	3L	22998372	23040300	41929	+	TRUE	0.4225	479.4	487.9	755.7	513.2	523.8	527.8	787	446.9	434.8	717.7	392	503.3	493.5	645.6	665.7	10.28	10.65	16.1	10.83	11.36	11.78	17.41	10.03	9.713	15.33	8.613	11.41	11.08	14.96	14.44
FBgn0037561	FBtr0081866	CG9630	protein_coding	protein_coding	Probable ATP-dependent RNA helicase DDX55 homolog [Source:UniProtKB/Swiss-Prot;Acc:Q9VHU1]	0.5246	GO:0008150; GO:0010501	GO:0005524; GO:0003676; GO:0004004; GO:0003723	GO:0005575	1954	0.02542	0.3317	3R	8267943	8269896	1954	-	TRUE	0.2783	381.4	337.3	421.4	447.6	424.2	409.3	427.7	465.2	414.2	414.5	337.4	339.3	453.6	401.4	379.7	22.64	20.38	24.85	26.13	25.45	25.28	26.19	28.89	25.62	24.51	20.52	21.29	28.19	25.75	22.8
FBgn0086443	FBtr0081162; FBtr0332578	Aats-asn	protein_coding	protein_coding	Asparaginyl-tRNA synthetase [Source:FlyBase;Acc:FBgn0086443]	0.5365	GO:0006421; GO:0006418	GO:0004816; GO:0005524; GO:0003676; GO:0000166; GO:0004812	GO:0005737	2178	0.02546	0.3317	2L	19129469	19131954	2486	-	TRUE	0.2244	2446	2443	2649	3014	2171	2174	1944	2239	2175	2414	2318	2379	2864	2752	2614	130.3	132.4	140.2	157.9	116.9	120.5	106.8	124.7	120.7	128	126.5	133.9	159.7	158.4	140.8
FBgn0033777	FBtr0087816; FBtr0306579; FBtr0306580; FBtr0306581; FBtr0306582; FBtr0306583; FBtr0331979; FBtr0337029; FBtr0344926	CG17574	protein_coding	protein_coding	Uncharacterized protein, isoform I [Source:UniProtKB/TrEMBL;Acc:A0A0B4K769]	0.4697			GO:0016021	985	0.02548	0.3317	2R	12849358	12869423	20066	-	TRUE	0.2303	389.1	369.8	480.8	434.4	373	408.2	421.9	592	573.3	607.7	402.1	390.4	469.2	462.2	466.6	45.79	44.28	56.21	50.28	44.37	49.98	51.21	72.87	70.27	71.21	48.48	48.56	57.79	58.77	55.54
FBgn0031264	FBtr0078076; FBtr0332341; FBtr0332342; FBtr0345577	CG11835	protein_coding	protein_coding	Transcription factor BTF3 [Source:UniProtKB/TrEMBL;Acc:Q9VPR2]	0.5449	GO:0006355	GO:0003700	GO:0005634	2843	0.0257	0.3337	2L	560568	563819	3252	-	TRUE	-0.7775	9.606	27.71	1.061	33.42	2.693	5.487	3.915	22.56	15.09	11.51	22.27	12.96	6.084	9.357	6.15	0.392	1.15	0.04303	1.341	0.1111	0.2329	0.1648	0.963	0.6413	0.4679	0.9307	0.5591	0.2599	0.4125	0.2538
FBgn0037657	FBtr0081968; FBtr0300415	hyx	protein_coding	protein_coding	hyrax [Source:FlyBase;Acc:FBgn0037657]	0.5111	GO:0045880; GO:0008587; GO:0008586; GO:0016055; GO:0007480; GO:0034402; GO:0016570; GO:0032968; GO:0006368; GO:0045893; GO:0008407; GO:0001745	GO:0000993; GO:0001076; GO:0008134	GO:0043234; GO:0016593; GO:0005634	2350	0.02572	0.3337	3R	9038760	9042349	3590	+	TRUE	0.2135	578.3	607.1	709	571.7	607.3	583.8	547.2	626.4	560.9	577	630.2	654.3	740.9	753.2	741.8	28.55	30.5	34.77	27.76	30.3	29.98	27.86	32.34	28.84	28.36	31.87	34.14	38.29	40.18	37.04
FBgn0024360	FBtr0070236; FBtr0070237; FBtr0332288	CG11418	protein_coding	protein_coding	Poly(A) RNA polymerase, mitochondrial [Source:UniProtKB/Swiss-Prot;Acc:O46102]	0.557	GO:0006378; GO:0036416; GO:0097222	GO:0046872; GO:0005524; GO:1990817	GO:0005739	1979	0.02582	0.3337	X	1344872	1349357	4486	-	TRUE	-0.3374	208.5	266.2	204.8	201.7	233	255.7	238.8	245	223.6	211.1	286.8	244	225.8	192.8	206.8	12.22	15.88	11.93	11.63	13.8	15.59	14.44	15.02	13.65	12.32	17.22	15.12	13.85	12.21	12.26
FBgn0023527	FBtr0070398	CG3071	protein_coding	protein_coding	CG3071 [Source:UniProtKB/TrEMBL;Acc:Q9W4Z9]	0.5148	GO:0045943; GO:0000462; GO:0009267; GO:0006364	GO:0005515; GO:0030515	GO:0034455; GO:0005730	1921	0.02583	0.3337	X	2262837	2264825	1989	+	TRUE	0.2126	683	713.1	813	819.9	639.6	665	666.6	703.7	809.2	791.9	715.9	716.8	860.6	817.8	814.1	41.25	43.82	48.78	48.7	39.04	41.78	41.52	44.45	50.9	47.62	44.29	45.75	54.4	53.36	49.72
FBgn0053113	FBtr0079038; FBtr0079039; FBtr0079040; FBtr0079041; FBtr0079042; FBtr0079043; FBtr0079044; FBtr0301538; FBtr0301539; FBtr0301540; FBtr0332413	Rtnl1	protein_coding	protein_coding	Reticulon-like1 [Source:FlyBase;Acc:FBgn0053113]	0.4303	GO:0042048; GO:0002121; GO:0007029		GO:0030424; GO:0045169; GO:0012505; GO:0005829; GO:0005789; GO:0005783; GO:0005737; GO:0005811; GO:0016021; GO:0005790	1748	0.02583	0.3337	2L	4992808	5009720	16913	-	TRUE	-0.2518	3014	3283	2781	3138	2946	2870	2807	2348	2458	2619	3231	3108	2625	2463	2893	200	221.7	183.4	204.8	197.6	198.1	192.2	163	169.9	173.1	219.7	218	182.4	176.6	194.2
FBgn0034528	FBtr0086254; FBtr0342722	CG11180	protein_coding	protein_coding	Uncharacterized protein, isoform A [Source:UniProtKB/TrEMBL;Acc:A1ZBW6]	0.4324	GO:0022008	GO:0003676		2389	0.02587	0.3337	2R	20620914	20623429	2516	-	TRUE	0.2875	494.7	490.3	581.6	489.3	439	453.2	504.1	549	576	680.6	338	404.9	429.3	469.7	464.3	24.02	24.22	28.06	23.37	21.55	22.9	25.25	27.89	29.14	32.91	16.82	20.78	21.82	24.64	22.8
FBgn0000210	FBtr0070261; FBtr0070262; FBtr0070263; FBtr0070265; FBtr0070266; FBtr0300427; FBtr0300428; FBtr0300429; FBtr0303562; FBtr0303563; FBtr0303564; FBtr0308319; FBtr0330406; FBtr0332293	br	protein_coding	protein_coding	broad [Source:FlyBase;Acc:FBgn0000210]	0.5491	GO:0042332; GO:0035075; GO:0007458; GO:0071390; GO:0048813; GO:0045944; GO:0048477; GO:0006357; GO:0010906; GO:0007552; GO:0010629; GO:0009608; GO:0007562; GO:0048808; GO:0008219; GO:0001752; GO:0035070; GO:0048747; GO:0035072; GO:0040034; GO:0006914; GO:0030707; GO:0035071; GO:0006355; GO:0035193	GO:0005515; GO:0046872; GO:0003677; GO:0003700; GO:0000977	GO:0005634	4834	0.02591	0.3339	X	1575132	1664869	89738	+	TRUE	0.325	4117	3988	5985	3952	2880	3274	4333	2987	2891	3458	4076	5044	5210	6056	5847	98.81	97.39	142.7	93.27	69.87	81.72	107.3	74.98	72.27	82.64	100.2	127.9	130.9	157	141.9
FBgn0243486	FBtr0081029; FBtr0340228	rdo	protein_coding	protein_coding	reduced ocelli [Source:FlyBase;Acc:FBgn0243486]	0.4754	GO:0008056	GO:0005515	GO:0016021	3824	0.02602	0.3344	2L	18012380	18070246	57867	+	TRUE	0.3259	542.8	567.4	481.9	650.4	818.7	741.8	928.9	450.2	408.7	463.1	558.7	729	859.2	740.1	822.5	16.47	17.51	14.52	19.41	25.1	23.41	29.07	14.28	12.92	13.99	17.36	23.38	27.29	24.26	25.24
FBgn0038941	FBtr0084203	CG7080	protein_coding	protein_coding	CG7080 [Source:UniProtKB/TrEMBL;Acc:Q9VD35]	0.5484	GO:0008150	GO:0003674	GO:0005575	1178	0.02605	0.3344	3R	22329300	22330546	1247	+	TRUE	0.9028	13.45	19.27	16.98	27.45	6.733	5.487	1.958	1.074	9.6	8.956	4.048	8.388	20.96	23.39	9.993	1.324	1.931	1.662	2.659	0.6702	0.5621	0.1988	0.1107	0.9848	0.8782	0.4084	0.8731	2.16	2.489	0.9954
FBgn0037141	FBtr0078489	DNApol-eta	protein_coding	protein_coding	DNApol-eta [Source:FlyBase;Acc:FBgn0037141]	0.478	GO:0009314; GO:0000724; GO:0019985; GO:0009650; GO:0006281	GO:0003684; GO:0003887	GO:0005634	3067	0.02616	0.3344	3L	21938634	21941812	3179	-	TRUE	0.3074	232.5	245.7	253.7	286.4	276.1	255.7	258.4	424.4	388.1	372.3	267.2	266.9	373.8	323.7	298.3	8.794	9.458	9.533	10.66	10.55	10.06	10.08	16.79	15.29	14.02	10.35	10.67	14.8	13.23	11.41
FBgn0033872	FBtr0087633; FBtr0087634; FBtr0087635; FBtr0087636; FBtr0339950; FBtr0339951	CG6329	protein_coding	protein_coding	CG6329, isoform A [Source:UniProtKB/TrEMBL;Acc:Q7K188]	0.4231				1784	0.02619	0.3344	2R	13826371	13833503	7133	+	TRUE	-1.2	46.11	42.16	35.02	26.26	65.98	80.11	102.8	292.2	260.6	34.54	24.96	110.6	23.66	26.2	25.37	2.999	2.79	2.263	1.679	4.337	5.419	6.893	19.88	17.65	2.237	1.663	7.6	1.611	1.841	1.668
FBgn0029789	FBtr0070847	CG3160	protein_coding	protein_coding	GPI inositol-deacylase [Source:UniProtKB/Swiss-Prot;Acc:Q9W495]	0.5084	GO:0006886; GO:0006505; GO:0015798; GO:0015031	GO:0042578; GO:0004518; GO:0016788	GO:0005783; GO:0005789; GO:0016021	3674	0.02619	0.3344	X	5685253	5689473	4221	-	TRUE	0.4105	145.1	140.9	139	140.8	140	159.1	126.3	171.9	181	120.3	148.4	127.4	201.5	167.5	188.3	4.58	4.528	4.362	4.374	4.47	5.227	4.112	5.678	5.955	3.781	4.801	4.25	6.659	5.714	6.015
FBgn0267585	FBtr0347015; FBtr0347016	CR45923	long_noncoding	lincRNA		0.3862				1335	0.02621	0.3344	2R	4621118	4622481	1364	-	TRUE	-0.7264	98.95	86.73	15.92	28.64	142.7	164.6	201.6	17.19	15.09	35.82	11.47	16.01	4.056	6.55	5.381	8.598	7.669	1.375	2.448	12.54	14.88	18.07	1.562	1.366	3.1	1.021	1.471	0.369	0.615	0.473
FBgn0045035	FBtr0110874	tefu	protein_coding	protein_coding	telomere fusion [Source:FlyBase;Acc:FBgn0045035]	0.4538	GO:0007093; GO:0007095; GO:0031000; GO:1901215; GO:0016310; GO:0045494; GO:0045824; GO:0030717; GO:0006348; GO:0000723; GO:0051276; GO:0016233; GO:0000706; GO:0034351; GO:1990164; GO:0007275; GO:0006468; GO:0090399; GO:0010212; GO:0006281; GO:0006974; GO:0000077; GO:0016572	GO:0005515; GO:0004672; GO:0035173; GO:0004674; GO:0005524; GO:0016301	GO:0000781; GO:0005634	8416	0.02622	0.3344	3R	15232212	15242236	10025	-	TRUE	-0.2931	317	385.5	268.5	274.5	360.9	366.5	389.6	407.2	386.8	303.2	318.5	307.3	260.3	227.4	273.7	4.37	5.407	3.678	3.721	5.028	5.256	5.539	5.871	5.553	4.162	4.497	4.477	3.755	3.386	3.815
FBgn0034098	FBtr0087189	krimp	protein_coding	protein_coding	krimper [Source:FlyBase;Acc:FBgn0034098]	0.4523	GO:0007319; GO:0007310; GO:0030717	GO:0046872	GO:0048471; GO:0043186	2549	0.02633	0.335	2R	16238103	16240722	2620	-	TRUE	-0.6784	9.606	10.84	2.123	0	0	8.779	7.831	3.223	0	0	21.59	19.06	10.14	10.29	9.225	0.4372	0.5021	0.09598	0	0	0.4157	0.3676	0.1534	0	0	1.007	0.9171	0.4831	0.5061	0.4246
FBgn0033443	FBtr0088474; FBtr0336935	CG1698	protein_coding	protein_coding	Transporter [Source:UniProtKB/TrEMBL;Acc:Q7K330]	0.5182	GO:0006836; GO:0044745; GO:0006810	GO:0005328; GO:0005326; GO:0005416; GO:0017032; GO:0005215	GO:0016021; GO:0005887	3176	0.02633	0.335	2R	9793326	9798006	4681	+	TRUE	0.8388	12.49	8.432	18.04	2.387	18.85	25.24	20.56	7.521	10.97	19.19	16.87	16.01	21.63	38.36	46.12	0.4562	0.3134	0.6548	0.08575	0.696	0.9591	0.7744	0.2873	0.4175	0.698	0.6312	0.6183	0.8271	1.514	1.704
FBgn0262567	FBtr0304890	CG43107	protein_coding	protein_coding	MIP12466p [Source:UniProtKB/TrEMBL;Acc:D0IQC0]	0.4555	GO:0008150	GO:0003674	GO:0005575; GO:0016021	371	0.02647	0.3362	2R	17140495	17140865	371	-	TRUE	-0.7318	33.62	34.93	20.17	22.68	67.33	71.33	76.35	25.79	24.69	34.54	30.36	23.64	10.82	16.84	12.3	10.51	11.11	6.265	6.974	21.28	23.2	24.62	8.434	8.041	10.76	9.726	7.813	3.54	5.69	3.89
FBgn0002781	FBtr0084060; FBtr0084061; FBtr0084062; FBtr0084063; FBtr0084064; FBtr0084065; FBtr0084066; FBtr0084067; FBtr0084068; FBtr0084069; FBtr0084070; FBtr0084071; FBtr0084072; FBtr0084073; FBtr0084074; FBtr0084075; FBtr0084077; FBtr0084078; FBtr0114359; FBtr0114360; FBtr0114361; FBtr0343765	mod(mdg4)	protein_coding	protein_coding	modifier of mdg4 [Source:FlyBase;Acc:FBgn0002781]	0.5443		GO:0005515		1928	0.02654	0.3362	3R	21350846	21377401	26556	-	TRUE	-0.2599	4921	4986	4623	4476	4813	4609	4718	4082	4324	4377	5435	5388	4641	4767	4137	296.1	305.3	276.4	264.9	292.7	288.5	292.8	256.9	271	262.2	335	342.7	292.3	309.9	251.8
FBgn0264712	FBtr0078792; FBtr0309312; FBtr0333810	CG1172	protein_coding	protein_coding	CG1172, isoform A [Source:UniProtKB/TrEMBL;Acc:Q9VNB2]	0.4509	GO:0008150	GO:0005515; GO:0043130; GO:0003674	GO:0005575	2933	0.02659	0.3362	3R	5393922	5399510	5589	+	TRUE	0.2385	243	257.8	333.3	328.2	261.2	264.5	285.8	330.9	281.2	272.5	307.7	318	384	361.2	365.1	9.613	10.37	13.1	12.77	10.44	10.88	11.66	13.69	11.58	10.73	12.47	13.29	15.9	15.44	14.61
FBgn0039862	FBtr0085821; FBtr0330107	kek6	protein_coding	protein_coding	kek6 [Source:FlyBase;Acc:FBgn0039862]	0.4746	GO:0046331; GO:0019233	GO:0005515	GO:0005887	6616	0.02659	0.3362	3R	31622136	31664646	42511	+	TRUE	-0.7208	34.58	51.8	19.1	19.1	39.05	59.26	39.15	37.6	39.77	34.54	43.86	41.18	30.42	18.71	19.22	0.6064	0.9242	0.3328	0.3293	0.6921	1.081	0.7081	0.6897	0.7265	0.6031	0.7878	0.7632	0.5584	0.3545	0.3408
FBgn0031611	FBtr0077443	CG17840	protein_coding	protein_coding	LD46494p [Source:UniProtKB/TrEMBL;Acc:Q9VR06]	0.524		GO:0042578		2729	0.02662	0.3362	2L	4465174	4468022	2849	+	TRUE	-0.417	181.6	165	128.4	131.3	206	200.8	201.6	174.1	183.8	136.9	185.6	165.5	123	141.3	124.5	7.718	7.138	5.424	5.489	8.852	8.881	8.841	7.739	8.138	5.795	8.08	7.435	5.475	6.49	5.354
FBgn0035266	FBtr0072767; FBtr0072768; FBtr0072769; FBtr0072770; FBtr0072771; FBtr0345817	Gk	protein_coding	protein_coding	Glycerol kinase [Source:FlyBase;Acc:FBgn0035266]	0.5412	GO:0016310; GO:0046167; GO:0006071; GO:0006641; GO:0005975; GO:0006072	GO:0004370; GO:0016773	GO:0005739; GO:0005575	2330	0.02682	0.3383	3L	1738407	1745421	7015	+	TRUE	0.3812	220.9	202.4	271.7	225.6	165.6	190.9	240.8	216	220.8	212.4	197.7	228	236.6	306.9	294.4	11	10.25	13.44	11.05	8.335	9.89	12.37	11.25	11.45	10.53	10.08	12	12.33	16.51	14.83
FBgn0036030	FBtr0076415; FBtr0076416; FBtr0310662; FBtr0310663; FBtr0333856; FBtr0333857; FBtr0345032; FBtr0345033; FBtr0345034	CG6767	protein_coding	protein_coding	CG6767, isoform B [Source:UniProtKB/TrEMBL;Acc:Q9VT33]	0.4275	GO:0009165; GO:0007476; GO:0009116; GO:0009156; GO:0044249	GO:0004749; GO:0000287		2013	0.02693	0.3392	3L	9683579	9696700	13122	-	TRUE	-0.2323	4368	4291	3890	3825	4095	4289	4103	3703	3639	3764	4052	4213	3751	3359	3435	251.7	251.6	222.7	216.8	238.5	257.1	243.9	223.2	218.4	216	239.2	256.6	226.3	209.2	200.2
FBgn0036574	FBtr0089713; FBtr0089714; FBtr0307518	elg1	protein_coding	protein_coding	elg1 homolog [Source:FlyBase;Acc:FBgn0036574]	0.5055	GO:0022008; GO:0048477		GO:0031391	4085	0.02697	0.3392	3L	16132028	16136691	4664	+	TRUE	-0.2628	247.8	261.4	231.4	224.4	257.2	235.9	272.1	268.6	251	241.8	289.5	283.7	242	232	238.3	7.039	7.554	6.528	6.267	7.383	6.97	7.97	7.979	7.425	6.838	8.421	8.515	7.194	7.12	6.845
FBgn0032840	FBtr0081327	sNPF	protein_coding	protein_coding	short neuropeptide F precursor [Source:FlyBase;Acc:FBgn0032840]	0.4107	GO:0008340; GO:0070374; GO:0007218; GO:0045793; GO:0040018; GO:0035264; GO:0007623; GO:0008343; GO:0030536; GO:0090062; GO:0046628; GO:0010906; GO:0050965; GO:0032095; GO:0040014	GO:0005179; GO:0005184; GO:0071855	GO:0030424; GO:0005615; GO:0043025; GO:0005576	2447	0.02715	0.341	2L	20027915	20056373	28459	+	TRUE	1.903	14.41	147	14.86	10.74	2.693	38.41	3.915	132.1	160.5	24.31	12.82	16.01	39.21	167.5	16.91	0.6832	7.089	0.6999	0.5008	0.1291	1.894	0.1914	6.553	7.924	1.148	0.6226	0.8025	1.946	8.579	0.8109
FBgn0052029	FBtr0076567	Cpr66D	protein_coding	protein_coding	Cuticular protein 66D [Source:FlyBase;Acc:FBgn0052029]	0.5389	GO:0040003	GO:0005214; GO:0008010; GO:0042302	GO:0031012	1104	0.02721	0.3413	3L	8640439	8643584	3146	+	TRUE	-1.051	67.24	71.07	29.72	26.26	123.9	153.6	132.1	13.97	12.34	12.79	59.38	61.77	10.14	29.94	36.13	7.066	7.599	3.103	2.714	13.16	16.79	14.32	1.535	1.351	1.339	6.391	6.86	1.115	3.4	3.84
FBgn0025878	FBtr0071821	wrapper	protein_coding	protein_coding	wrapper [Source:FlyBase;Acc:FBgn0025878]	0.4922	GO:0007399; GO:0007409; GO:0042063; GO:0016337; GO:0008366; GO:0061564; GO:0034349	GO:0005515	GO:0005886; GO:0019897; GO:0009986; GO:0005911	1977	0.02738	0.3428	2R	22379637	22382675	3039	+	TRUE	-1.001	37.46	22.89	43.52	23.87	44.44	32.92	34.26	175.1	211.2	7.676	34.41	99.14	37.18	27.13	23.83	2.198	1.367	2.537	1.378	2.636	2.01	2.073	10.75	12.91	0.4485	2.068	6.149	2.284	1.72	1.414
FBgn0032517	FBtr0080499	CG7099	protein_coding	protein_coding	CG7099 [Source:UniProtKB/TrEMBL;Acc:Q9VJY7]	0.5215	GO:0042791; GO:0009304; GO:0006384	GO:0001007; GO:0001003; GO:0001002	GO:0000127	6023	0.02747	0.343	2L	13387571	13393959	6389	+	TRUE	-0.4241	313.2	209.6	213.3	223.2	298.9	304	301.5	257.9	223.6	225.2	267.9	322.6	257.6	217.1	178.3	6.032	4.108	4.082	4.228	5.82	6.091	5.989	5.195	4.485	4.319	5.285	6.567	5.193	4.518	3.474
FBgn0051103	FBtr0113389	CG31103	protein_coding	protein_coding		0.4368	GO:0055085; GO:0019233	GO:0005215; GO:0008514	GO:0016021; GO:0005887	1621	0.02747	0.343	3R	25219318	25221444	2127	+	TRUE	-0.6183	77.81	99.98	63.68	65.64	150.8	142.7	121.4	38.68	83.66	87	97.84	88.46	60.84	43.98	69.18	5.569	7.281	4.528	4.62	10.91	10.62	8.959	2.895	6.237	6.2	7.173	6.691	4.558	3.401	5.008
FBgn0029892	FBtr0070989	CG3184	protein_coding	protein_coding	CG3184 [Source:UniProtKB/TrEMBL;Acc:Q9W3X3]	0.536	GO:0019233; GO:0017183	GO:0005515; GO:0032451	GO:0005737	1179	0.02751	0.343	X	6687596	6688774	1179	-	TRUE	-0.5514	154.7	125.3	81.72	112.2	138.7	173.4	125.3	88.1	82.29	119	127.5	106	65.57	88.89	77.64	15.22	12.54	7.989	10.86	13.79	17.75	12.72	9.067	8.434	11.66	12.85	11.02	6.754	9.45	7.727
FBgn0265262	FBtr0080429; FBtr0336618	Vha68-1	protein_coding	protein_coding	Vacuolar H[+] ATPase 68kD subunit 1 [Source:FlyBase;Acc:FBgn0265262]	0.5078	GO:0015992; GO:0015991; GO:0046034; GO:0071456; GO:0008593; GO:0007035	GO:0005524; GO:0046961; GO:0016820	GO:0005886; GO:0000221; GO:0033176; GO:0005765; GO:0033180; GO:0033178	2546	0.0276	0.3438	2L	13000770	13004107	3338	-	TRUE	-0.7716	43.23	51.8	22.29	51.32	53.86	53.77	82.22	262.2	246.9	34.54	41.83	82.36	29.74	37.43	32.29	1.97	2.402	1.009	2.3	2.481	2.549	3.864	12.49	11.72	1.567	1.953	3.966	1.419	1.843	1.488
FBgn0005648	FBtr0088785; FBtr0088786	Pabp2	protein_coding	protein_coding	Pabp2 [Source:FlyBase;Acc:FBgn0005648]	0.4346	GO:0022008; GO:0000398; GO:0006378; GO:0000289; GO:0060050	GO:0003729; GO:0000166; GO:0003723; GO:0008143; GO:0003676	GO:0005737; GO:0005634; GO:0071013; GO:0071011	1624	0.02772	0.3448	2R	8131431	8134374	2944	+	TRUE	-0.2035	2428	2521	2510	2130	2498	2387	2333	1996	2292	2505	2555	2563	2229	2176	2255	173.5	183.3	178.2	149.7	180.4	177.4	171.9	149.2	170.5	178.2	187	193.5	166.7	168	162.9
FBgn0001987	FBtr0080765; FBtr0080767; FBtr0080768; FBtr0080769; FBtr0343721	Gli	protein_coding	protein_coding	Gliotactin [Source:FlyBase;Acc:FBgn0001987]	0.4798	GO:0007298; GO:0007416; GO:0050804; GO:0007158; GO:0008039; GO:0016321; GO:0008065; GO:0035321; GO:0061343; GO:0048515; GO:0035151; GO:0019991	GO:0052689; GO:0042043; GO:0004872	GO:0009986; GO:0005886; GO:0005887; GO:0045202; GO:0061689; GO:0005918	4146	0.02786	0.3455	2L	15756002	15762758	6757	-	TRUE	0.232	1753	1668	1798	1646	1601	1528	1561	1432	1411	1223	1720	1694	2125	1843	2048	49.06	47.5	49.98	45.29	45.28	44.46	45.06	41.92	41.13	34.08	49.3	50.11	62.25	55.73	57.96
FBgn0035526	FBtr0073233	CG1316	protein_coding	protein_coding	CG1316 [Source:UniProtKB/TrEMBL;Acc:Q9VZE4]	0.4923		GO:0003729; GO:0000166; GO:0003676		2222	0.0279	0.3455	3L	4283851	4286865	3015	+	TRUE	-0.2214	1103	1121	892.6	964.3	840.3	1056	1040	780	820.2	720.3	1186	1206	1092	1014	966.3	57.58	59.58	46.3	49.52	44.34	57.34	56.03	42.6	44.6	37.45	63.44	66.57	59.7	57.22	51.03
FBgn0033128	FBtr0089024	Tsp42Eg	protein_coding	protein_coding	Tetraspanin 42Eg [Source:FlyBase;Acc:FBgn0033128]	0.4638	GO:0008150; GO:0007166; GO:0006810	GO:0003674	GO:0016021; GO:0005887; GO:0016020	1188	0.02791	0.3455	2R	7028911	7033233	4323	+	TRUE	-0.9668	38.43	50.59	15.92	29.84	20.2	14.27	53.84	33.31	45.26	69.09	31.71	22.11	17.58	5.614	6.918	3.752	5.027	1.545	2.866	1.994	1.449	5.422	3.402	4.604	6.718	3.172	2.283	1.797	0.5923	0.6833
FBgn0031657	FBtr0078994	CG3756	protein_coding	protein_coding	CG3756 [Source:UniProtKB/TrEMBL;Acc:Q9VMX3]	0.497	GO:0006383; GO:0006351; GO:0006360	GO:0046983; GO:0003899	GO:0005875; GO:0005666; GO:0005736	1153	0.02794	0.3455	2L	4969004	4970216	1213	+	TRUE	0.2214	587.9	578.2	741.9	722.1	681.4	634.3	687.1	659.7	731	731.8	565.4	594.1	672.6	700.8	656.5	59.15	59.2	74.16	71.45	69.29	66.39	71.31	69.43	76.61	73.32	58.28	63.17	70.84	76.19	66.81
FBgn0032361	FBtr0080248	CG6488	protein_coding	protein_coding	Conserved oligomeric Golgi complex subunit 8 [Source:UniProtKB/Swiss-Prot;Acc:Q9VKH0]	0.5384	GO:0015031; GO:0006891		GO:0017119; GO:0000139	1876	0.02801	0.346	2L	11496804	11498948	2145	-	TRUE	-0.3264	181.6	191.5	187.9	157.5	177.8	230.5	205.6	163.3	146.7	168.9	223.3	213.5	164.9	177.8	175.3	11.23	12.05	11.54	9.582	11.11	14.82	13.11	10.56	9.453	10.4	14.15	13.96	10.68	11.88	10.96
FBgn0259823	FBtr0305613; FBtr0305614; FBtr0345173	CG42404	protein_coding	protein_coding	Uncharacterized protein, isoform D [Source:UniProtKB/TrEMBL;Acc:Q9VFA8]	0.5002	GO:0008150	GO:0005515; GO:0003674	GO:0005575	5295	0.02811	0.3466	3R	15250094	15257765	7672	+	TRUE	0.6345	38.43	36.14	38.21	37	47.13	43.9	38.17	83.8	83.66	33.26	26.99	32.79	58.14	48.66	44.59	0.8419	0.8056	0.8317	0.7972	1.044	1	0.8626	1.92	1.909	0.7257	0.6057	0.7593	1.333	1.152	0.988
FBgn0031148	FBtr0077244; FBtr0077245; FBtr0340437	Cbs	protein_coding	protein_coding	Cystathionine beta-synthase [Source:FlyBase;Acc:FBgn0031148]	0.5629	GO:0006535; GO:0008340; GO:0019343; GO:0034976	GO:0004124; GO:0004122; GO:0046872; GO:0030170	GO:0005737	1896	0.02815	0.3466	X	21045138	21049096	3959	+	TRUE	-0.2909	1076	1088	995.5	1071	1167	1051	986.7	1171	1104	1208	939.9	1068	929.5	776.6	748.7	65.83	67.72	60.52	64.42	72.2	66.92	62.27	74.95	70.37	73.58	58.91	69.09	59.53	51.34	46.34
FBgn0031195	FBtr0077358; FBtr0077359; FBtr0333713; FBtr0333714	CG17600	protein_coding	protein_coding	Uncharacterized protein, isoform D [Source:UniProtKB/TrEMBL;Acc:M9PJS6]	0.5175			GO:0016021	1728	0.02818	0.3466	X	22515197	22542024	26828	+	TRUE	-0.3132	205.6	192.7	171.9	179	189.9	227.2	205.6	125.7	122.1	166.3	213.2	228	177.1	173.1	177.6	13.8	13.17	11.47	11.82	12.88	15.86	14.23	8.827	8.536	11.12	14.66	16.18	12.45	12.56	12.06
FBgn0034902	FBtr0072091; FBtr0345535	CG5532	protein_coding	protein_coding	CG5532, isoform B [Source:UniProtKB/TrEMBL;Acc:A0A0B4LGA1]	0.5185	GO:0008150	GO:0003674	GO:0016021; GO:0016020	648	0.02829	0.347	2R	23752754	23753515	762	+	TRUE	-0.3177	1620	1662	1381	1425	2097	2055	2020	1445	1448	1883	1767	1585	1179	1317	1534	289.7	302.6	245.4	250.7	379.1	382.5	372.8	270.4	269.9	335.5	323.8	299.8	220.8	254.5	277.6
FBgn0026417	FBtr0078876; FBtr0334904	Hus1-like	protein_coding	protein_coding	Hus1-like [Source:FlyBase;Acc:FBgn0026417]	0.4693	GO:0044778; GO:0044773; GO:0035038; GO:0031573; GO:0000724; GO:0033314; GO:0006289; GO:0006281; GO:0000077		GO:0005730; GO:0005737; GO:0035861; GO:0030896	1111	0.02829	0.347	3R	4808336	4812096	3761	-	TRUE	-0.4775	145.1	150.6	97.64	95.48	142.7	139.4	150.7	99.92	93.26	94.67	143	170.8	93.97	116	121.5	15.15	16	10.13	9.806	15.06	15.14	16.23	10.91	10.14	9.844	15.3	18.85	10.27	13.09	12.83
FBgn0031314	FBtr0077962	IntS14	protein_coding	protein_coding	Integrator 14 [Source:FlyBase;Acc:FBgn0031314]	0.5512	GO:0034472		GO:0005634; GO:0032039	1925	0.02846	0.3486	2L	1164443	1166425	1983	+	TRUE	-0.2344	357.4	351.7	313.1	403.4	363.6	397.3	368	260	301.7	289.1	385.3	389.7	333.3	335	315.9	21.54	21.57	18.75	23.91	22.15	24.9	22.88	16.39	18.94	17.35	23.78	24.82	21.02	21.81	19.26
FBgn0266203	FBtr0343843	CR44898	long_noncoding	lincRNA		0.3497				1244	0.02858	0.349	2L	1380083	1381326	1244	-	TRUE	0.2998	321.8	285.5	408.6	263.8	274.7	283.1	360.2	311.6	334.6	408.1	288.8	291.3	325.2	347.1	403.6	30.01	27.09	37.86	24.19	25.89	27.47	34.65	30.39	32.51	37.9	27.59	28.71	31.74	34.98	38.07
FBgn0263930	FBtr0076583; FBtr0305901	dally	protein_coding	protein_coding	division abnormally delayed [Source:FlyBase;Acc:FBgn0263930]	0.4666	GO:0008045; GO:0022416; GO:0007476; GO:0008586; GO:0016055; GO:0030510; GO:0007409; GO:0048813; GO:0007480; GO:0048132; GO:0030718; GO:0048749; GO:0051726; GO:0008052; GO:0030513; GO:2001261; GO:0040014; GO:0008101; GO:0007472; GO:0048190; GO:0035220; GO:0045570; GO:0008407; GO:0048085; GO:0007399; GO:0007179; GO:0008315	GO:0043395; GO:0005515	GO:0009986; GO:0005886; GO:0031225; GO:0098595; GO:0005578; GO:0016020; GO:0019897; GO:0005576	3964	0.0286	0.349	3L	8827505	8891192	63688	+	TRUE	0.2372	1856	1858	2103	1905	1965	1949	2272	2517	2315	2587	1731	1759	2247	1975	1949	54.32	55.31	61.14	54.83	58.12	59.34	68.58	77.06	70.58	75.39	51.91	54.4	68.84	62.46	57.68
FBgn0263852	FBtr0079719	l(2)k12914	protein_coding	protein_coding	lethal (2) k12914 [Source:FlyBase;Acc:FBgn0263852]	0.4506	GO:0043066; GO:0006915; GO:0006487	GO:0004576; GO:0004579	GO:0005886; GO:0016021; GO:0012505; GO:0008250	526	0.02861	0.349	2L	8383612	8384137	526	-	TRUE	-0.2135	1522	1436	1626	1578	1387	1278	1264	1083	1144	1383	1405	1317	1180	1123	1214	335.6	322.2	356.3	342.2	309.2	293.3	287.5	249.8	262.8	303.7	317.4	307	272.5	267.6	270.8
FBgn0053531	FBtr0340169; FBtr0344770; FBtr0344771	Ddr	protein_coding	protein_coding	Discoidin domain receptor [Source:FlyBase;Acc:FBgn0053531]	0.4779	GO:0006468; GO:0007155; GO:0007169	GO:0004713; GO:0004714; GO:0005524; GO:0004672	GO:0016021	3607	0.02869	0.3495	2L	6253123	6323466	70344	+	TRUE	0.6823	50.91	48.18	74.29	52.51	80.8	99.86	75.37	76.28	53.49	56.29	35.76	47.28	57.46	88.89	66.88	1.638	1.577	2.374	1.661	2.627	3.341	2.5	2.566	1.792	1.803	1.178	1.607	1.935	3.089	2.176
FBgn0035016	FBtr0072346; FBtr0306137	CG4612	protein_coding	protein_coding	CG4612, isoform A [Source:UniProtKB/TrEMBL;Acc:Q9W158]	0.4836	GO:0019233	GO:0000166; GO:0003729; GO:0008143; GO:0003676		3006	0.02879	0.3495	2R	24521874	24526089	4216	-	TRUE	0.2381	992.3	958.9	1118	865.3	939.9	1092	1231	966.9	936.7	989	883.2	1036	1127	1101	1166	38.3	37.65	42.85	32.84	36.66	43.84	49.01	39.03	37.66	38	34.92	42.24	45.53	45.92	45.52
FBgn0259789	FBtr0074807; FBtr0074808; FBtr0307537; FBtr0344733; FBtr0345014	vfl	protein_coding	protein_coding	vielfaltig [Source:FlyBase;Acc:FBgn0259789]	0.541	GO:0000278; GO:0045893; GO:0044719; GO:0007349	GO:0046872; GO:0043565; GO:0000976; GO:0003676; GO:0005515	GO:0005654; GO:0000785	7173	0.02879	0.3495	X	19766465	19783548	17084	-	TRUE	-0.2118	1252	1282	1405	1049	1312	1447	1586	1743	1839	1631	1262	1245	1034	1113	1096	20.24	21.09	22.58	16.69	21.44	24.35	26.45	29.48	30.98	26.27	20.92	21.27	17.5	19.44	17.93
FBgn0037943	FBtr0082431	CG14722	protein_coding	protein_coding	WD repeat-containing protein 55 homolog [Source:UniProtKB/Swiss-Prot;Acc:Q8T088]	0.4624	GO:0050829; GO:0006364; GO:0042273	GO:0005515; GO:0016505	GO:0005575	2063	0.02881	0.3495	3R	11741890	11744027	2138	+	TRUE	0.2237	456.3	396.3	519	558.5	379.7	383	388.6	465.2	510.2	536.1	462.2	493.4	567.2	535.2	573.5	25.66	22.68	29	30.89	21.58	22.4	22.54	27.36	29.89	30.02	26.62	29.33	33.39	32.52	32.62
FBgn0032170	FBtr0079885; FBtr0079886; FBtr0079887; FBtr0343738; FBtr0343739	CG4658	protein_coding	protein_coding	CG4658, isoform A [Source:UniProtKB/TrEMBL;Acc:Q9VL57]	0.5063				2247	0.02888	0.3495	2L	9957132	9960168	3037	+	TRUE	0.236	603.3	566.2	477.6	597.9	645	707.8	598.1	601.7	587	550.1	513.5	585.7	636.8	662.5	644.2	31.15	29.74	24.5	30.36	33.66	38.02	31.85	32.49	31.57	28.28	27.16	31.96	34.42	36.95	33.64
FBgn0001189	FBtr0070270; FBtr0333115	hfw	protein_coding	protein_coding	halfway [Source:FlyBase;Acc:FBgn0001189]	0.5143	GO:0035075; GO:0035556; GO:0002224; GO:0098542; GO:0035073	GO:0005515; GO:0003725; GO:0003674	GO:0005622; GO:0005575	2789	0.02892	0.3495	X	1669570	1673608	4039	+	TRUE	0.2329	614.8	565	687.8	708.9	700.2	620	611.8	724.1	694	621.8	634.2	608.5	768.6	675.6	749.5	25.57	23.91	28.42	29	29.44	26.83	26.25	31.51	30.07	25.75	27.03	26.75	33.47	30.36	31.53
FBgn0036356	FBtr0075861; FBtr0345341	CG10222	protein_coding	protein_coding	GH25024p [Source:UniProtKB/TrEMBL;Acc:Q9VU67]	0.4728	GO:0022008; GO:1990022; GO:0044376	GO:0003924; GO:0000166	GO:0005737	1203	0.02895	0.3495	3L	13411122	13412453	1332	-	TRUE	0.3607	164.3	150.6	204.8	189.8	117.2	156.9	184	169.8	153.6	170.2	145.7	147.9	185.2	179.7	206.8	15.84	14.77	19.63	18	11.42	15.74	18.3	17.12	15.43	16.34	14.4	15.08	18.7	18.72	20.17
FBgn0266464	FBtr0082883; FBtr0344766; FBtr0344767	Nsf2	protein_coding	protein_coding	N-ethylmaleimide-sensitive factor 2 [Source:FlyBase;Acc:FBgn0266464]	0.5044	GO:0007274; GO:0007430; GO:0007269; GO:0048211; GO:0035494; GO:0016082; GO:0043001; GO:0060439; GO:0008582; GO:0006891; GO:0016192; GO:0006888; GO:0035540	GO:0016887; GO:0046872; GO:0005524	GO:0005795; GO:0098793; GO:0005737; GO:0031201	2924	0.02903	0.3495	3R	13833497	13837991	4495	-	TRUE	-0.2182	730.1	681.8	558.3	648.1	611.4	738.5	643.1	460.9	508.8	412	716.6	748.9	642.2	644.7	598.1	28.97	27.52	22.01	25.29	24.52	30.48	26.32	19.13	21.03	16.27	29.12	31.4	26.67	27.64	24
FBgn0036892	FBtr0074967; FBtr0273410	Lon	protein_coding	protein_coding	Lon protease [Source:FlyBase;Acc:FBgn0036892]	0.4818	GO:0006508; GO:0030163; GO:0006515; GO:0001666; GO:0045732; GO:0034599; GO:0051260; GO:0007005; GO:0070407; GO:0051131	GO:0005524; GO:0004252; GO:0004176; GO:0003727; GO:0003697; GO:0070361	GO:0005739; GO:0005759; GO:0005777; GO:0042645	3734	0.02904	0.3495	3L	19607857	19612199	4343	-	TRUE	0.2406	769.5	652.9	805.6	756.7	746	750.6	665.6	799.3	757.1	637.1	690.2	692.4	842.3	741.1	869.4	23.91	20.64	24.87	23.12	23.43	24.26	21.33	25.98	24.5	19.71	21.97	22.74	27.39	24.88	27.32
FBgn0000119	FBtr0087702	arr	protein_coding	protein_coding	arrow [Source:FlyBase;Acc:FBgn0000119]	0.4963	GO:0007399; GO:0006622; GO:0007616; GO:0016055; GO:0001745; GO:0044332; GO:0060070; GO:0048076	GO:0005515; GO:0005041; GO:0017147; GO:0042813	GO:0005886; GO:0005769; GO:0005770; GO:0005622; GO:0016021	6024	0.02907	0.3495	2R	13453640	13483229	29590	-	TRUE	-0.3244	1188	1266	1078	1023	1291	1108	1199	731.7	728.3	822.6	1262	1230	1173	939.4	867.1	22.88	24.81	20.63	19.37	25.14	22.2	23.82	14.74	14.61	15.77	24.9	25.04	23.64	19.55	16.89
FBgn0259173	FBtr0299640; FBtr0299641; FBtr0333374; FBtr0333375	corn	protein_coding	protein_coding	cornetto [Source:FlyBase;Acc:FBgn0259173]	0.5063	GO:0045921	GO:0008017; GO:0005515	GO:0043234; GO:0005938; GO:0005737; GO:0045177	5032	0.0291	0.3495	3L	7142991	7157073	14083	-	TRUE	-0.2336	425.6	393.9	320.5	309.1	397.2	486.1	549.1	347	448.5	312.2	406.9	382.8	335.3	335	333.6	9.811	9.24	7.342	7.009	9.257	11.66	13.06	8.368	10.77	7.166	9.609	9.328	8.092	8.344	7.779
FBgn0259745	FBtr0300080; FBtr0300081; FBtr0300082; FBtr0300083; FBtr0300084	wech	protein_coding	protein_coding	wech [Source:FlyBase;Acc:FBgn0259745]	0.4717	GO:0030154; GO:0002168; GO:0016203; GO:0033632	GO:0005515; GO:0008270; GO:0030674	GO:0005622; GO:0005927	5143	0.02912	0.3495	2R	7478853	7489823	10971	-	TRUE	0.2323	631.1	646.9	807.7	609.9	541.3	565.2	657.8	754.2	703.6	735.6	674.1	746.6	880.2	782.2	841.7	14.24	14.85	18.1	13.53	12.34	13.26	15.3	17.8	16.53	16.52	15.58	17.8	20.78	19.06	19.2
FBgn0003053	FBtr0070680; FBtr0100265	peb	protein_coding	protein_coding	pebbled [Source:FlyBase;Acc:FBgn0003053]	0.5427	GO:0042067; GO:0016318; GO:0035152; GO:0048749; GO:0006355; GO:0046665; GO:0007393; GO:0007362; GO:0008293; GO:0035160; GO:0046329; GO:0008594; GO:0048190; GO:0007398; GO:0008258; GO:0007390; GO:0007424; GO:0072499; GO:0007391	GO:0046872; GO:0044212; GO:0043565; GO:0003700; GO:0003676	GO:0005700; GO:0005634	6892	0.02921	0.3502	X	4617564	4627206	9643	+	TRUE	0.2411	513	532.4	629.4	611.1	417.4	484	612.7	314.8	349.7	529.7	481.8	543	625.3	617.6	575.8	8.635	9.119	10.53	10.12	7.102	8.474	10.64	5.542	6.132	8.878	8.307	9.66	11.02	11.23	9.802
FBgn0031745	FBtr0079158; FBtr0342620	rau	protein_coding	protein_coding	rau [Source:FlyBase;Acc:FBgn0031745]	0.5237	GO:0007165; GO:0045742; GO:0045743; GO:0021782; GO:0045467	GO:0017016; GO:0042803		2242	0.02943	0.3522	2L	5859769	5879498	19730	-	TRUE	0.2796	316.1	287.9	461.7	343.7	284.1	307.3	377.8	234.2	248.2	300.7	303	327.9	399.5	407	345.9	16.35	15.16	23.74	17.49	14.86	16.54	20.16	12.68	13.38	15.49	16.06	17.93	21.64	22.76	18.1
FBgn0039584	FBtr0085289; FBtr0333336	beat-VI	protein_coding	protein_coding	beat-VI [Source:FlyBase;Acc:FBgn0039584]	0.4864	GO:0007157	GO:0005515; GO:0003674	GO:0016021; GO:0031225; GO:0005576	2728	0.02962	0.3541	3R	28418208	28474814	56607	+	TRUE	-1.035	1.921	0	2.123	0	4.04	1.097	0	46.2	39.77	1.279	0	16.01	0	0	0	0.08171	0	0.08969	0	0.1736	0.04855	0	2.055	1.762	0.05417	0	0.7198	0	0	0
FBgn0266115	FBtr0343603	CR44841	long_noncoding	lincRNA		0.4075				1524	0.02972	0.3548	X	18804840	18806363	1524	-	TRUE	0.6261	48.03	39.75	55.19	71.61	45.78	60.36	45.03	71.98	87.78	98.51	52.63	35.08	77.07	70.18	68.42	3.656	3.079	4.174	5.361	3.523	4.78	3.535	5.732	6.96	7.467	4.104	2.822	6.141	5.772	5.268
FBgn0002021	FBtr0081177	l(2)37Bb	protein_coding	protein_coding	lethal (2) 37Bb [Source:FlyBase;Acc:FBgn0002021]	0.507	GO:0055114	GO:0016491		1708	0.02977	0.3549	2L	19049843	19051612	1770	-	TRUE	-0.2495	380.4	393.9	261.1	270.9	367.6	347.9	365.1	236.4	230.4	313.4	334	318	279.2	257.3	282.1	25.84	27.22	17.62	18.1	25.24	24.58	25.58	16.79	16.3	21.2	23.24	22.83	19.85	18.88	19.38
FBgn0058263	FBtr0301779; FBtr0301780; FBtr0301781; FBtr0334935; FBtr0334936	MFS17	protein_coding	protein_coding	Major Facilitator Superfamily Transporter 17 [Source:FlyBase;Acc:FBgn0058263]	0.3572	GO:0006820; GO:0055085	GO:0022857	GO:0016021	1989	0.02998	0.357	2R	2494742	2565385	70644	-	TRUE	0.4	377.5	352.9	411.8	313.9	278.7	355.6	406.2	398.6	421	459.3	295.5	295.1	319.1	387.4	469.7	22.02	20.95	23.86	18.01	16.43	21.57	24.44	24.32	25.58	26.67	17.66	18.19	19.48	24.41	27.71
FBgn0032021	FBtr0079609; FBtr0346462	CG7781	protein_coding	protein_coding	CG7781, isoform A [Source:UniProtKB/TrEMBL;Acc:Q9VLP2]	0.4146			GO:0016021	1908	0.03014	0.3583	2L	8321280	8325409	4130	-	TRUE	-0.9721	39.39	34.93	52.01	40.58	61.94	71.33	53.84	454.5	433.4	38.38	56.68	166.2	43.94	52.4	62.27	2.395	2.161	3.142	2.427	3.807	4.512	3.376	28.9	27.45	2.324	3.53	10.68	2.797	3.442	3.829
FBgn0003149	FBtr0076593; FBtr0076594; FBtr0076595; FBtr0076596; FBtr0306639	Prm	protein_coding	protein_coding	Paramyosin [Source:FlyBase;Acc:FBgn0003149]	0.5296	GO:0007498; GO:0030239	GO:0003774; GO:0008307	GO:0016459; GO:0005863; GO:0032982; GO:0030016	2891	0.03017	0.3583	3L	8732858	8745310	12453	-	TRUE	-1.333	189.2	801.1	107.2	1444	75.41	108.6	338.7	299.8	325	197	786.1	200.6	299.5	127.3	146.8	7.594	32.71	4.274	56.99	3.059	4.535	14.02	12.58	13.59	7.873	32.31	8.506	12.58	5.517	5.959
FBgn0040099	FBtr0308065; FBtr0343418	lectin-28C	protein_coding	protein_coding	lectin-28C [Source:FlyBase;Acc:FBgn0040099]	0.4008		GO:0030246; GO:0005534		2052	0.03022	0.3584	2L	7857077	7860120	3044	+	TRUE	1.516	127.8	92.75	104	125.3	247.8	308.4	312.2	117.1	108.3	249.5	104.6	112.9	114.2	229.2	630.3	7.223	5.336	5.842	6.968	14.16	18.14	18.21	6.925	6.381	14.04	6.057	6.744	6.761	14	36.04
FBgn0262728	FBtr0089500; FBtr0301509; FBtr0346652	Pal2	protein_coding	protein_coding	Peptidyl-alpha-hydroxyglycine-alpha-amidating lyase 2 [Source:FlyBase;Acc:FBgn0262728]	0.5266	GO:0044237	GO:0005515; GO:0046872; GO:0004598	GO:0005576	1966	0.03026	0.3584	2R	23688077	23690838	2762	+	TRUE	-0.6675	71.09	80.71	72.17	70.42	72.72	117.4	112.6	399.7	377.2	67.81	82.99	141.1	77.07	70.18	55.35	4.195	4.846	4.231	4.087	4.337	7.208	6.851	24.67	23.18	3.984	5.017	8.799	4.76	4.474	3.303
FBgn0031675	FBtr0079032; FBtr0301206; FBtr0333538; FBtr0345751	CG9121	protein_coding	protein_coding	CG9121, isoform A [Source:UniProtKB/TrEMBL;Acc:Q9VMV0]	0.4982	GO:0035556; GO:0007016; GO:0045892	GO:0005515; GO:0005200; GO:0035064; GO:0004842; GO:0031625	GO:0005737; GO:0005634; GO:0000151; GO:0005622	2360	0.03033	0.3585	2L	5047818	5051062	3245	-	TRUE	0.3278	315.1	306	318.4	235.1	254.5	344.6	368	371.7	395	387.6	277.3	253.2	294.7	330.3	379.7	15.49	15.3	15.55	11.37	12.65	17.62	18.66	19.11	20.23	18.97	13.96	13.15	15.17	17.54	18.88
FBgn0030669	FBtr0074060; FBtr0308614	CG9240	protein_coding	protein_coding	Mitochondrial inner membrane protease subunit 1 [Source:UniProtKB/TrEMBL;Acc:Q9VXR8]	0.4948	GO:0006508; GO:0006627; GO:0006465; GO:0033108	GO:0008236; GO:0004252; GO:0008233	GO:0016021; GO:0005740; GO:0016020; GO:0042720; GO:0005743	949	0.03036	0.3585	X	15700172	15701259	1088	-	TRUE	-0.2713	516.8	481.8	462.7	477.4	513.1	547.6	428.7	480.3	455.3	548.9	524.9	437	394.8	393	404.3	63.18	59.93	56.2	57.4	63.39	69.64	54.05	61.41	57.98	66.81	65.74	56.46	50.52	51.91	49.99
FBgn0260653	FBtr0074953; FBtr0333862	serp	protein_coding	protein_coding	serpentine [Source:FlyBase;Acc:FBgn0260653]	0.544	GO:0007424; GO:0005975; GO:0035159; GO:0006030; GO:0006032	GO:0005515; GO:0008061; GO:0004099; GO:0004568; GO:0003824; GO:0016810	GO:0005604; GO:0005737; GO:0005576; GO:0005770; GO:0005615	2384	0.03043	0.3585	3L	19700977	19708015	7039	-	TRUE	-0.3575	3179	2819	2350	2278	3587	3627	3020	2500	2515	2765	2905	2560	2519	1782	2094	154.7	139.6	113.6	109	176.4	183.6	151.6	127.3	127.5	134	144.8	131.7	128.3	93.67	103.1
FBgn0037843	FBtr0082286; FBtr0302202	CG4511	protein_coding	protein_coding	CG4511, isoform A [Source:UniProtKB/TrEMBL;Acc:Q9VGV8]	0.4692	GO:0008616	GO:0005524	GO:0005737	1430	0.03043	0.3585	3R	10854501	10856412	1912	+	TRUE	0.2038	1242	1276	1537	1562	1275	1325	1207	1239	1358	1462	1391	1363	1599	1523	1636	100.8	105.3	123.9	124.7	104.6	111.8	101	105.1	114.7	118.1	115.6	116.8	135.8	133.5	134.2
FBgn0014903	FBtr0070175	CG14630	protein_coding	protein_coding		0.5221	GO:0055114	GO:0008336; GO:0016491		1358	0.03052	0.3591	X	1031496	1033165	1670	+	TRUE	0.6444	58.6	48.18	30.78	41.77	35.01	46.09	65.58	80.58	74.06	97.23	28.34	40.42	54.08	66.43	53.04	5.006	4.188	2.612	3.51	3.023	4.096	5.778	7.2	6.59	8.271	2.48	3.649	4.836	6.132	4.583
FBgn0036512	FBtr0075563	CG16979	protein_coding	protein_coding	Probable Ufm1-specific protease 2 [Source:UniProtKB/Swiss-Prot;Acc:Q9VUR0]	0.4976	GO:0008150; GO:0030431; GO:0006508	GO:0016790; GO:0071567	GO:0012505	2046	0.03074	0.3601	3L	15576570	15578674	2105	+	TRUE	-0.2238	552.4	518	412.9	439.2	491.5	515.8	464	349.2	358	349.3	514.8	565.8	463.7	466.9	452.8	31.32	29.88	23.26	24.49	28.17	30.42	27.13	20.71	21.14	19.72	29.9	33.91	27.52	28.6	25.97
FBgn0036927	FBtr0074908; FBtr0074909; FBtr0302049; FBtr0344085	CG7433	protein_coding	protein_coding	CG7433, isoform A [Source:UniProtKB/TrEMBL;Acc:Q9VW68]	0.4718	GO:0009448; GO:0042749; GO:0009450; GO:2000211; GO:0006520; GO:0006109	GO:0003867; GO:0030170; GO:0042802; GO:0003824; GO:0008483	GO:0005759; GO:0005739	1858	0.03082	0.3601	3L	19997714	20000686	2973	-	TRUE	-0.4833	364.1	290.3	295.1	275.7	270.7	325.9	262.3	743.5	718.7	159.9	321.2	530	274.5	298.5	331.3	22.73	18.44	18.3	16.93	17.08	21.17	16.89	48.56	46.74	9.943	20.54	34.98	17.94	20.14	20.92
FBgn0037531	FBtr0300685; FBtr0304704; FBtr0339711	CG10445	protein_coding	protein_coding	Uncharacterized protein, isoform C [Source:UniProtKB/TrEMBL;Acc:Q9VHY2]	0.4685	GO:0000381	GO:0005524; GO:0003677	GO:0005634	3122	0.03091	0.3601	3R	7916599	7920299	3701	-	TRUE	0.5101	144.1	115.6	175.1	164.7	164.3	188.8	148.8	321.2	260.6	234.1	119.4	112.9	198.1	176.8	130.7	5.355	4.372	6.465	6.019	6.17	7.296	5.702	12.49	10.09	8.663	4.546	4.433	7.704	7.1	4.912
FBgn0026438	FBtr0078043; FBtr0301316; FBtr0301317	Eaat2	protein_coding	protein_coding	Excitatory amino acid transporter 2 [Source:FlyBase;Acc:FBgn0026438]	0.4932	GO:0015734; GO:0006835	GO:0015183; GO:0005369; GO:0015501; GO:0015293; GO:0017153	GO:0005886; GO:0016021; GO:0016020	3208	0.03093	0.3601	2L	737212	744395	7184	-	TRUE	-0.9166	14.41	26.5	5.307	2.387	71.37	58.16	69.5	49.42	71.32	5.117	4.723	20.59	4.056	3.743	1.537	0.5211	0.9751	0.1907	0.0849	2.609	2.188	2.592	1.869	2.686	0.1843	0.175	0.787	0.1535	0.1462	0.05623
FBgn0262515	FBtr0088587; FBtr0088588	VhaAC45	protein_coding	protein_coding	Vacuolar H[+] ATPase AC45 accessory subunit [Source:FlyBase;Acc:FBgn0262515]	0.5086	GO:0015991; GO:0019233	GO:0046933; GO:0046961	GO:0033180; GO:0033181; GO:0016021	1910	0.03095	0.3601	2R	9207561	9209774	2214	+	TRUE	0.2604	1672	1462	1329	1418	1619	1781	1628	1719	1455	1543	1455	1436	1742	1542	1912	101.6	90.38	80.19	84.7	99.37	112.5	102	109.2	92.07	93.32	90.51	92.18	110.8	101.2	117.4
FBgn0032748	FBtr0081148; FBtr0113043	CG10492	protein_coding	protein_coding	LD29741p [Source:UniProtKB/TrEMBL;Acc:Q9VJ08]	0.528		GO:0003676; GO:0008270		4302	0.03099	0.3601	2L	19054078	19058821	4744	+	TRUE	-0.3313	359.3	302.4	376.8	304.3	346.1	311.7	325.9	417.9	436.1	321.1	296.2	364.5	277.8	274.2	229.8	9.689	8.296	10.09	8.072	9.433	8.743	9.066	11.79	12.25	8.623	8.182	10.39	7.843	7.988	6.269
FBgn0044826	FBtr0083312; FBtr0305003; FBtr0330047	Pak3	protein_coding	protein_coding	Pak3 [Source:FlyBase;Acc:FBgn0044826]	0.4612	GO:0007520; GO:0006468; GO:0000278; GO:0046777; GO:0051965; GO:0007015	GO:0004697; GO:0004674; GO:0005524; GO:0048365; GO:0004702; GO:0042803; GO:0004672	GO:0005737; GO:0001726; GO:0031941	4403	0.03109	0.3601	3R	16445007	16453821	8815	-	TRUE	0.2419	996.2	1072	1147	978.7	1007	1095	1087	1043	1031	893	1024	978.4	1301	1093	1162	26.25	28.74	30.03	25.36	26.82	30.02	29.55	28.75	28.31	23.43	27.64	27.25	35.87	31.11	30.95
FBgn0261722	FBtr0075541; FBtr0075542; FBtr0075543	fwe	protein_coding	protein_coding	flower [Source:FlyBase;Acc:FBgn0261722]	0.3919	GO:0048488; GO:0042981; GO:0046530; GO:0006816; GO:0043525; GO:0035212	GO:0005262; GO:0042802	GO:0016021; GO:0044214; GO:0030285; GO:0030054	2242	0.03111	0.3601	3L	15810081	15816410	6330	-	TRUE	0.2492	940.5	916.7	952	1016	717.7	778.1	800.7	876.7	865.4	876.4	824.5	957.8	1144	1011	1022	48.66	48.26	48.94	51.69	37.54	41.88	42.73	47.45	46.65	45.15	43.7	52.38	61.95	56.55	53.51
FBgn0000038	FBtr0073299; FBtr0073300	nAChRbeta1	protein_coding	protein_coding	nicotinic Acetylcholine Receptor beta1 [Source:FlyBase;Acc:FBgn0000038]	0.454	GO:0007271; GO:0006811; GO:0006810	GO:0005230; GO:0005216	GO:0005887; GO:0045211; GO:0005892; GO:0030054; GO:0016021; GO:0016020	1639	0.03113	0.3601	3L	4429349	4435993	6645	+	TRUE	-1.014	2.882	0	2.123	0	0	0	0	85.95	79.55	2.559	0	16.78	0	0.9357	0	0.204	0	0.1493	0	0	0	0	6.363	5.865	0.1803	0	1.255	0	0.07156	0
FBgn0052088	FBtr0332764	CG32088	protein_coding	protein_coding	Sisters unbound [Source:UniProtKB/TrEMBL;Acc:Q9VTM9]	0.4375	GO:0051754		GO:0000775	3038	0.03113	0.3601	3L	11728345	11732048	3704	+	TRUE	-0.7053	8.646	7.228	5.307	3.58	5.386	1.097	4.894	2.149	0	1.279	18.22	19.83	8.112	6.55	11.53	0.3302	0.2808	0.2013	0.1345	0.2079	0.04359	0.1928	0.08583	0	0.04865	0.7126	0.8002	0.3243	0.2702	0.4454
FBgn0035987	FBtr0076456; FBtr0110863	CG3689	protein_coding	protein_coding	CG3689, isoform C [Source:UniProtKB/TrEMBL;Acc:Q0E8G6]	0.4756	GO:0006378; GO:0006379	GO:0003729; GO:0016787	GO:0005849	1701	0.03121	0.3601	3L	9411038	9413637	2600	+	TRUE	-0.2089	1184	1267	1166	1097	1116	1082	1177	916.5	955.9	1084	1244	1338	1147	1131	1066	80.72	87.94	79.04	73.57	76.95	76.77	82.76	65.38	67.91	73.59	86.88	96.47	81.9	83.36	73.55
FBgn0034253	FBtr0086895	CG10936	protein_coding	protein_coding	RE29777p [Source:UniProtKB/TrEMBL;Acc:Q7JWM6]	0.5131	GO:0019233		GO:0016021	5377	0.03125	0.3601	2R	17604951	17639138	34188	-	TRUE	0.389	278.6	281.9	250.5	257.8	243.7	249.1	278	282.6	256.5	217.5	193	231.1	314.3	291.9	232.2	6.011	6.188	5.369	5.47	5.315	5.591	6.186	6.377	5.764	4.673	4.265	5.269	7.099	6.805	5.066
FBgn0051388	FBtr0082356; FBtr0304709	CG31388	protein_coding	protein_coding	GH10523p [Source:UniProtKB/TrEMBL;Acc:Q9VGQ5]	0.5021		GO:0003676; GO:0008270; GO:0046872	GO:0005634	1517	0.03125	0.3601	3R	11237815	11240114	2300	+	TRUE	0.6006	35.54	31.32	37.15	34.61	43.09	34.02	28.39	46.2	65.83	31.98	30.36	31.27	52.73	55.21	43.82	2.718	2.437	2.822	2.603	3.331	2.706	2.239	3.695	5.244	2.436	2.379	2.527	4.221	4.561	3.389
FBgn0264494	FBtr0077885; FBtr0077886	CG17646	protein_coding	protein_coding	SD03967p [Source:UniProtKB/TrEMBL;Acc:Q8T9E6]	0.515	GO:0006641	GO:0034041; GO:0017127; GO:0005524; GO:0016887; GO:0005215; GO:0042626	GO:0005886; GO:0016021; GO:0016020; GO:0043190	3210	0.03126	0.3601	2L	1732524	1750612	18089	+	TRUE	0.5514	120.1	78.3	60.5	54.9	36.36	71.33	88.09	51.57	42.52	61.41	55.33	57.19	91.94	71.11	94.55	4.34	2.879	2.172	1.951	1.328	2.682	3.284	1.949	1.601	2.21	2.048	2.185	3.478	2.777	3.456
FBgn0002069	FBtr0087784; FBtr0332882; FBtr0339391	Aats-asp	protein_coding	protein_coding	Aspartyl-tRNA synthetase [Source:FlyBase;Acc:FBgn0002069]	0.515	GO:0022008; GO:0006422; GO:0040007; GO:0006418	GO:0005524; GO:0003676; GO:0004815; GO:0000166; GO:0004812	GO:0017101; GO:0005875; GO:0005737	2040	0.03128	0.3601	2R	12877004	12883168	6165	+	TRUE	0.2371	2328	2383	2640	2735	2463	2435	2171	2552	2536	2550	2304	2286	2692	2493	2930	132.4	137.9	149.1	153	141.6	144.1	127.3	151.8	150.2	144.4	134.2	137.4	160.2	153.2	168.5
FBgn0036822	FBtr0075065	NijB	protein_coding	protein_coding	Ninjurin B [Source:FlyBase;Acc:FBgn0036822]	0.4211	GO:0007155; GO:0046331; GO:0042246; GO:0019233	GO:0016937; GO:0016491	GO:0016021	741	0.03128	0.3601	3L	18892383	18893278	896	+	TRUE	-0.2865	514.9	589.1	416	477.4	587.1	652.9	674.4	424.4	410.1	397.9	483.8	426.3	359.6	343.4	412	80.61	93.84	64.72	73.51	92.91	106.3	108.9	69.5	66.88	62.03	77.59	70.54	58.94	58.09	65.24
FBgn0037412	FBtr0078615; FBtr0334866	Osi4	protein_coding	protein_coding	Osiris 4 [Source:FlyBase;Acc:FBgn0037412]	0.5688	GO:0008150	GO:0003674	GO:0005887	1519	0.03133	0.3601	3R	6218318	6221781	3464	-	TRUE	-0.8897	44.19	24.09	11.67	11.93	44.44	47.19	51.88	15.04	8.229	17.91	24.29	25.17	4.732	15.91	9.225	3.375	1.872	0.8859	0.8965	3.43	3.749	4.086	1.202	0.6546	1.362	1.9	2.031	0.3783	1.313	0.7126
FBgn0035064	FBtr0072429	Aats-tyr-m	protein_coding	protein_coding	mitochondrial tyrosyl-tRNA synthetase [Source:FlyBase;Acc:FBgn0035064]	0.5299	GO:0006412; GO:0006437; GO:0043039; GO:0070184; GO:0006418	GO:0005524; GO:0003723; GO:0004831; GO:0000166; GO:0004812	GO:0005739; GO:0005759; GO:0005829; GO:0005737	1540	0.03137	0.3601	2R	24781726	24783500	1775	-	TRUE	0.2905	257.5	212	247.3	229.1	202	226.1	250.6	250.3	275.7	223.9	202.4	213.5	238.6	259.2	269.8	19.39	16.25	18.51	16.98	15.38	17.72	19.47	19.72	21.63	16.79	15.62	17	18.82	21.1	20.56
FBgn0015025	FBtr0075504	CkIIalpha-i1	protein_coding	protein_coding	CKII-alpha subunit interactor-1 [Source:FlyBase;Acc:FBgn0015025]	0.4416	GO:0006351	GO:0046872; GO:0003700; GO:0019901; GO:0000981; GO:0003676	GO:0005634	1585	0.03146	0.3601	3L	15816979	15818621	1643	+	TRUE	-0.5669	89.34	92.75	56.25	79.96	95.61	121.8	89.07	83.8	72.69	78.04	110	96.85	61.52	82.34	58.42	6.539	6.908	4.091	5.756	7.073	9.275	6.724	6.416	5.542	5.688	8.246	7.492	4.713	6.512	4.325
FBgn0028342	FBtr0071438; FBtr0332896; FBtr0343981	l(1)G0230	protein_coding	protein_coding	lethal (1) G0230 [Source:FlyBase;Acc:FBgn0028342]	0.5026	GO:0015986; GO:0015992	GO:0008553; GO:0046933; GO:0046961	GO:0005739; GO:0005811; GO:0000275; GO:0045261	1820	0.03146	0.3601	X	10212970	10217393	4424	+	TRUE	-0.2451	2179	2538	2614	2839	2006	1684	1934	2009	2092	2270	2452	2077	1908	1884	1938	138.9	164.6	165.6	178	129.3	111.7	127.2	134	138.9	144.1	160.1	139.9	127.3	129.7	124.9
FBgn0029512	FBtr0082593	Aos1	protein_coding	protein_coding	Activator of SUMO 1 [Source:FlyBase;Acc:FBgn0029512]	0.5047	GO:0022008; GO:0051092; GO:0016925; GO:0019950; GO:0007346; GO:0034126; GO:0006464	GO:0019948; GO:0033134; GO:0031624; GO:0008641	GO:0005634; GO:0031510; GO:0005829	1167	0.03147	0.3601	3R	12432533	12433822	1290	-	TRUE	-0.2061	2508	2541	2623	2733	2344	2033	2045	2099	1964	2247	2691	2689	2403	2349	2237	249.3	257	259	267.2	235.6	210.3	209.6	218.3	203.4	222.4	274.1	282.5	250.1	252.3	224.9
FBgn0020378	FBtr0071381; FBtr0273354; FBtr0310290; FBtr0331335	Sp1	protein_coding	protein_coding	Sp1 [Source:FlyBase;Acc:FBgn0020378]	0.53	GO:0007480; GO:0006355	GO:0046872; GO:0043565; GO:0003700; GO:0003676	GO:0005634	3587	0.0315	0.3601	X	9729648	9756369	26722	+	TRUE	-0.2969	277.6	318	289.7	265	338	356.7	360.2	265.4	255.1	319.8	335.3	289.8	240.7	272.3	246.8	8.979	10.47	9.311	8.428	11.05	12	12.02	8.977	8.594	10.3	11.11	9.906	8.147	9.515	8.072
FBgn0263241	FBtr0076204; FBtr0076205	Mocs1	protein_coding	protein_coding	Molybdenum cofactor synthesis 1 ortholog [Source:FlyBase;Acc:FBgn0263241]	0.4944	GO:0006777; GO:0032324	GO:0046872; GO:0003824; GO:0051536; GO:0051539; GO:0005525; GO:0061798; GO:0061799	GO:0019008	2205	0.03155	0.3603	3L	11070526	11073348	2823	+	TRUE	0.4489	116.2	151.8	173	180.2	148.1	147.1	153.7	321.2	299	332.6	101.9	129.6	179.1	155.3	146.8	6.116	8.125	9.043	9.325	7.877	8.048	8.339	17.68	16.39	17.43	5.491	7.209	9.866	8.83	7.813
FBgn0001276	FBtr0088154	ix	protein_coding	protein_coding	intersex [Source:FlyBase;Acc:FBgn0001276]	0.5021	GO:0006357; GO:0007548; GO:0007530; GO:0019101; GO:0018993; GO:0030154; GO:0006351; GO:0048804; GO:0035263; GO:0060548	GO:0008134; GO:0001104	GO:0016592	727	0.03199	0.3642	2R	11359437	11360163	727	-	TRUE	-0.3208	185.4	177.1	192.1	167.1	212.8	205.2	192.8	182.6	149.5	199.6	227.4	237.9	167.7	192.8	193.7	29.59	28.75	30.46	26.22	34.32	34.07	31.74	30.49	24.85	31.71	37.17	40.13	28	33.23	31.27
FBgn0003231	FBtr0081253; FBtr0100289	ref(2)P	protein_coding	protein_coding	refractory to sigma P [Source:FlyBase;Acc:FBgn0003231]	0.4956	GO:0007005; GO:0006511; GO:0006351; GO:0030382; GO:0016239; GO:0019058	GO:0005515; GO:0003677; GO:0008270; GO:0042802; GO:0043130	GO:0016235; GO:0005737; GO:0005634; GO:0005776	2350	0.03201	0.3642	2L	19542468	19545548	3081	+	TRUE	0.2155	732	687.8	721.7	650.4	693.5	682.6	715.5	935.8	854.4	912.2	612	567.4	698.3	684	674.9	36.14	34.55	35.4	31.58	34.6	35.05	36.43	48.32	43.94	44.84	30.95	29.6	36.09	36.48	33.7
FBgn0265052	FBtr0336678; FBtr0336679; FBtr0336680	St3	protein_coding	protein_coding	Sulfotransferase 3 [Source:FlyBase;Acc:FBgn0265052]	0.4819	GO:0042742; GO:0051923; GO:0006805	GO:0008146	GO:0005829	1428	0.03204	0.3642	2R	23683377	23687980	4604	+	TRUE	-0.6233	73.97	42.16	30.78	34.61	57.9	63.65	56.77	23.64	39.77	33.26	52.63	42.7	24.34	29.94	30.75	6.009	3.485	2.484	2.765	4.755	5.379	4.757	2.009	3.366	2.691	4.38	3.667	2.07	2.628	2.527
FBgn0015781	FBtr0083713	P5cr	protein_coding	protein_coding	Pyrroline 5-carboyxlate reductase [Source:FlyBase;Acc:FBgn0015781]	0.5274	GO:0055114; GO:0006561; GO:0055129	GO:0004735		1168	0.03208	0.3642	3R	19028931	19030159	1229	+	TRUE	-0.2902	585	618	501	482.2	484.8	471.9	522.7	369.6	371.7	475.9	653.1	546	453.6	482.8	531.2	58.11	62.45	49.44	47.1	48.67	48.76	53.55	38.4	38.45	47.07	66.45	57.32	47.16	51.81	53.36
FBgn0030091	FBtr0071299	CG7065	protein_coding	protein_coding	Uncharacterized protein CG7065 [Source:UniProtKB/Swiss-Prot;Acc:Q7YZA2]	0.5236	GO:0008150	GO:0003674	GO:0005575	4267	0.0321	0.3642	X	9142493	9147894	5402	+	TRUE	-0.413	382.3	362.6	291.9	291.2	363.6	364.3	409.1	322.3	292.1	207.3	350.2	451.4	338.7	317.2	239.8	10.39	10.03	7.884	7.787	9.991	10.3	11.47	9.166	8.273	5.611	9.753	12.97	9.639	9.318	6.595
FBgn0035541	FBtr0073335; FBtr0113139	CG15019	protein_coding	protein_coding	GEO12024p1 [Source:UniProtKB/TrEMBL;Acc:Q9VZC8]	0.4287				720	0.03216	0.3645	3L	4405127	4406059	933	-	TRUE	0.2722	1157	1241	1413	1260	1115	1068	1222	1201	1166	1448	1121	1052	1165	1418	1354	186.2	203.3	226	199.6	181.5	178.8	202.9	202.3	195.5	232.2	184.9	179	196.4	246.8	220.6
FBgn0040296	FBtr0299779; FBtr0309062	Ocho	protein_coding	protein_coding	Ocho [Source:FlyBase;Acc:FBgn0040296]	0.5053	GO:0007423; GO:0007219; GO:0001708	GO:0005515; GO:0031625		1026	0.03222	0.3647	3L	14974848	14976040	1193	+	TRUE	-0.3714	165.2	136.1	134.8	97.87	171	173.4	198.7	169.8	160.5	140.7	197.7	197.5	165.6	153.5	133.8	18.68	15.66	15.14	10.88	19.54	20.39	23.17	20.08	18.9	15.84	22.9	23.6	19.6	18.75	15.3
FBgn0261279	FBtr0299515; FBtr0299516	lqfR	protein_coding	protein_coding	liquid facets-Related [Source:FlyBase;Acc:FBgn0261279]	0.4959	GO:0030177; GO:0048488; GO:0007269; GO:0048477; GO:0019233; GO:0008283	GO:0005488; GO:0003674	GO:0005794; GO:0005769; GO:0098793; GO:0005737; GO:0005634; GO:0005802	3866	0.03228	0.3649	3R	22411301	22419051	7751	+	TRUE	-0.2488	788.7	779.4	658	713.7	636.9	638.7	603	611.3	587	491.3	818.4	813.7	761.9	661.5	631.9	23.67	23.8	19.62	21.06	19.32	19.94	18.66	19.19	18.35	14.68	25.16	25.81	23.93	21.45	19.18
FBgn0261363	FBtr0302290	PPO3	protein_coding	protein_coding	Prophenoloxidase 3 [Source:FlyBase;Acc:FBgn0261363]	0.5772	GO:0008152; GO:0042417; GO:0042438; GO:0035011	GO:0036263; GO:0036264; GO:0016491; GO:0046872; GO:0004503	GO:0005575; GO:0005576	2228	0.03242	0.3655	2R	23064769	23067183	2415	+	TRUE	-0.88	15.37	16.86	3.184	10.74	20.2	18.66	46	4.298	6.857	5.117	20.92	29.74	4.732	14.04	12.3	0.8003	0.8935	0.1647	0.5501	1.063	1.011	2.471	0.2341	0.3719	0.2653	1.116	1.637	0.2579	0.7896	0.6477
FBgn0085405	FBtr0112608; FBtr0112609	CG34376	protein_coding	protein_coding	RT01151p [Source:UniProtKB/TrEMBL;Acc:Q9VD05]	0.5229	GO:0006357; GO:0010906	GO:0005515	GO:0005634	2454	0.03247	0.3655	3R	22448099	22460749	12651	+	TRUE	0.2503	420.8	381.9	439.4	398.6	307	334.7	342.6	373.9	327.8	406.8	424.4	380.5	457	480.9	502.7	19.89	18.37	20.64	18.53	14.67	16.46	16.7	18.49	16.14	19.15	20.55	19.01	22.61	24.57	24.04
FBgn0016080	FBtr0074405	xmas-1	protein_coding	protein_coding	xmas-1 [Source:FlyBase;Acc:FBgn0016080]	0.5295	GO:0048477; GO:0007283; GO:0009790; GO:0007275	GO:0003674	GO:0005575	2852	0.0325	0.3655	X	17151231	17154592	3362	-	TRUE	-0.6324	32.66	21.68	9.552	22.68	28.28	48.29	50.9	29.01	13.71	17.91	37.78	36.6	17.58	23.39	23.06	1.329	0.8974	0.386	0.9072	1.163	2.043	2.135	1.234	0.5811	0.7255	1.574	1.574	0.7484	1.028	0.9488
FBgn0260463	FBtr0082094; FBtr0082095; FBtr0082096; FBtr0082097; FBtr0303039; FBtr0346713	Unc-115b	protein_coding	protein_coding	Unc-115b, isoform C [Source:UniProtKB/TrEMBL;Acc:Q8INN6]	0.5611	GO:0007010	GO:0003779; GO:0008270	GO:0005654	2840	0.03252	0.3655	3R	9687060	9692775	5716	-	TRUE	-0.6871	80.69	68.66	38.21	38.19	48.48	55.97	68.52	50.5	48	39.66	70.17	80.07	41.91	58.01	31.52	3.296	2.854	1.551	1.534	2.002	2.378	2.887	2.158	2.043	1.613	2.936	3.457	1.792	2.56	1.302
FBgn0027525	FBtr0088245; FBtr0339475	CG7686	protein_coding	protein_coding	CG7686, isoform B [Source:UniProtKB/TrEMBL;Acc:A0A0B4LF59]	0.5296	GO:0000056; GO:0045793; GO:0016049; GO:0042023; GO:0042274; GO:0006364; GO:0008150	GO:0003674	GO:0005634; GO:0034448; GO:0030688; GO:0031902; GO:0022627; GO:0005575	1880	0.03257	0.3655	2R	10836570	10838727	2158	-	TRUE	0.2386	899.2	866.1	1034	995.4	1054	1060	1035	1313	1359	1421	871.1	813.7	1046	902	1037	55.49	54.38	63.38	60.41	65.76	68.05	65.85	84.74	87.36	87.34	55.06	53.07	67.55	60.14	64.72
FBgn0032955	FBtr0085921; FBtr0085922; FBtr0085923; FBtr0100511; FBtr0305503; FBtr0345685	CG2201	protein_coding	protein_coding	CG2201, isoform B [Source:UniProtKB/TrEMBL;Acc:Q8IMF4]	0.4288	GO:0016310; GO:0006656; GO:0006646; GO:0046474	GO:0004305; GO:0004103	GO:0005737	2058	0.03261	0.3655	2L	21614232	21624080	9849	-	TRUE	-0.5751	71.09	74.69	57.31	32.22	70.02	94.38	101.8	26.86	67.2	38.38	78.27	86.17	44.62	49.59	63.8	4.007	4.284	3.21	1.787	3.99	5.534	5.919	1.584	3.946	2.154	4.52	5.134	2.633	3.02	3.638
FBgn0035906	FBtr0076653; FBtr0076654	GstO2	protein_coding	protein_coding	Glutathione S transferase O2 [Source:FlyBase;Acc:FBgn0035906]	0.4888	GO:0050829; GO:0019233; GO:0006749; GO:0045824; GO:0008152	GO:0005515; GO:0043295; GO:0016782; GO:0045174; GO:0004364; GO:0042803	GO:0005739; GO:0005737	922	0.03268	0.3655	3L	8521429	8523501	2073	-	TRUE	-0.2249	1948	1988	1878	1987	1965	2040	1897	1525	1574	1769	1949	1770	1601	1499	1668	245.1	254.5	234.7	245.9	249.9	267	246.2	200.6	206.4	221.7	251.2	235.4	210.9	203.8	212.3
FBgn0031488	FBtr0077646	CG17265	protein_coding	protein_coding	RE60986p [Source:UniProtKB/TrEMBL;Acc:Q9VQK1]	0.5207	GO:0016246			3261	0.03268	0.3655	2L	2999286	3016069	16784	+	TRUE	-0.264	438.1	396.3	399.1	385.5	463.2	513.6	480.6	481.3	451.2	451.6	481.8	540.7	468.5	393.9	409	15.58	14.35	14.11	13.49	16.66	19.01	17.63	17.91	16.72	16	17.56	20.33	17.45	15.14	14.72
FBgn0033232	FBtr0088888; FBtr0088889	CG12159	protein_coding	protein_coding	Uncharacterized protein, isoform A [Source:UniProtKB/TrEMBL;Acc:A1Z765]	0.5124			GO:0016021	875	0.0327	0.3655	2R	7915027	7916478	1452	-	TRUE	-0.2162	686.9	645.7	598.6	565.7	686.8	735.3	649.9	612.4	646	678.1	767.8	734.4	679.4	608.2	648	91.07	87.1	78.85	73.77	92.03	101.4	88.88	84.93	89.21	89.52	104.3	102.9	94.29	87.13	86.9
FBgn0003074	FBtr0088679; FBtr0088680; FBtr0088681	Pgi	protein_coding	protein_coding	Phosphoglucose isomerase [Source:FlyBase;Acc:FBgn0003074]	0.537	GO:0006096; GO:0006094	GO:0004616; GO:0004347	GO:0005737; GO:0005811	2353	0.03286	0.3655	2R	8910900	8914069	3170	-	TRUE	-0.2041	1391	1619	1344	1899	1466	1517	1473	1869	1945	1296	1493	1447	1228	1270	1325	68.58	81.22	65.82	92.08	73.08	77.78	74.91	96.41	99.88	63.63	75.41	75.38	63.39	67.64	66.09
FBgn0028990	FBtr0079321; FBtr0333351	Spn27A	protein_coding	protein_coding	Serpin 27A [Source:FlyBase;Acc:FBgn0028990]	0.5366	GO:0009611; GO:0030431; GO:0002213; GO:0035009; GO:0035006; GO:0050832; GO:0009950; GO:0008063; GO:0045861; GO:0035011; GO:0048149; GO:0010951	GO:0004857; GO:0004867	GO:0005576; GO:0005615	1926	0.0329	0.3655	2L	6671065	6673347	2283	-	TRUE	-0.2707	1415	1380	1198	1289	1633	1387	1428	1314	1197	1249	1526	1335	1241	1049	1263	85.23	84.61	71.71	76.36	99.44	86.92	88.72	82.78	75.12	74.89	94.17	84.96	78.26	68.26	76.95
FBgn0031119	FBtr0077312	CG1812	protein_coding	protein_coding	CG1812 [Source:UniProtKB/TrEMBL;Acc:Q9VRA7]	0.467	GO:0016567	GO:0005515; GO:0003779	GO:0031463	3229	0.03292	0.3655	X	20511544	20515828	4285	+	TRUE	0.2217	417.9	474.6	421.4	458.3	373	441.2	388.6	321.2	299	326.2	412.9	410.3	493.5	455.7	493.5	15.01	17.35	15.04	16.19	13.55	16.49	14.4	12.07	11.19	11.67	15.2	15.58	18.56	17.69	17.93
FBgn0000229	FBtr0080087; FBtr0300982; FBtr0302378	bsk	protein_coding	protein_coding	basket [Source:FlyBase;Acc:FBgn0000229]	0.4193	GO:0007298; GO:0001736; GO:0034599; GO:0016055; GO:0007616; GO:0007411; GO:0048666; GO:0042060; GO:0006468; GO:0034614; GO:0048812; GO:0006979; GO:0009408; GO:1903688; GO:0007258; GO:0035313; GO:0048674; GO:0048803; GO:0048615; GO:0071907; GO:0019731; GO:0043652; GO:0046529; GO:0046844; GO:1904801; GO:0035006; GO:0071243; GO:0000165; GO:0071276; GO:0007254; GO:0048675; GO:0010508; GO:0046843; GO:…	GO:0004672; GO:0004674; GO:0005524; GO:0004705; GO:0004707; GO:0005515	GO:0030424; GO:0005622; GO:0005737; GO:0030425; GO:0005634	1662	0.03292	0.3655	2L	10247502	10250501	3000	-	TRUE	0.1965	1143	1088	1092	1161	1045	997.5	1033	970.2	961.4	958.2	1109	1153	1275	1319	1295	79.8	77.26	75.74	79.72	73.72	72.43	74.34	70.83	69.9	66.6	79.32	85.07	93.16	99.5	91.39
FBgn0030041	FBtr0071240	CG12116	protein_coding	protein_coding	RE21057p [Source:UniProtKB/TrEMBL;Acc:Q9W3F1]	0.458	GO:0008152	GO:0004757; GO:0016491		1570	0.03294	0.3655	X	8467443	8469012	1570	-	TRUE	-0.6626	24.02	28.91	39.27	9.548	47.13	19.75	206.5	454.5	436.1	491.3	53.98	37.37	29.07	21.52	27.67	1.775	2.174	2.883	0.6939	3.52	1.518	15.74	35.13	33.57	36.15	4.086	2.918	2.248	1.718	2.068
FBgn0260750	FBtr0079986	Mulk	protein_coding	protein_coding	Multi-substrate lipid kinase [Source:FlyBase;Acc:FBgn0260750]	0.4946	GO:0007280; GO:0007205; GO:0006672; GO:0046834	GO:0004143; GO:0003951; GO:0001729; GO:0016301		1300	0.03294	0.3655	2L	10270051	10271465	1415	+	TRUE	0.2348	329.5	356.6	399.1	415.3	320.5	301.8	299.5	376	371.7	401.7	311.7	317.2	394.1	359.3	359.8	29.4	32.38	35.38	36.45	28.91	28.02	27.57	35.1	34.55	35.7	28.5	29.92	36.82	34.64	32.47
FBgn0085391	FBtr0112583; FBtr0334896; FBtr0334897; FBtr0344217; FBtr0344218	CG34362	protein_coding	protein_coding	Uncharacterized protein, isoform I [Source:UniProtKB/TrEMBL;Acc:E1JIZ9]	0.4931	GO:0050775; GO:0000381; GO:0050965	GO:0000166; GO:0003676		4239	0.03309	0.3667	3R	28026615	28090740	64126	+	TRUE	-0.9575	4.803	10.84	4.245	3.58	18.85	39.51	37.2	93.47	64.46	16.63	3.374	21.35	1.352	2.807	3.844	0.1315	0.3019	0.1154	0.09637	0.5215	1.125	1.05	2.676	1.838	0.4532	0.09458	0.6176	0.03873	0.083	0.1064
FBgn0259110	FBtr0299534; FBtr0299535; FBtr0307540; FBtr0307541; FBtr0307542; FBtr0310306; FBtr0310307; FBtr0340310	mmd	protein_coding	protein_coding	mind-meld [Source:FlyBase;Acc:FBgn0259110]	0.47	GO:0019233; GO:0006509; GO:0006508	GO:0005515; GO:0004222; GO:0046872; GO:0008237; GO:0008270	GO:0016021	6548	0.03313	0.3667	X	15946936	15973159	26224	-	TRUE	-0.861	0.9606	3.614	3.184	1.193	2.693	10.97	6.852	29.01	41.14	7.676	6.073	16.78	1.352	1.871	5.381	0.01702	0.06515	0.05605	0.0208	0.04823	0.2023	0.1252	0.5376	0.7593	0.1354	0.1102	0.3142	0.02507	0.03582	0.09642
FBgn0003134	FBtr0084642; FBtr0334334	Pp1alpha-96A	protein_coding	protein_coding	Protein phosphatase 1alpha at 96A [Source:FlyBase;Acc:FBgn0003134]	0.4476	GO:0050829; GO:0006470; GO:0045089; GO:1904886; GO:0090263	GO:0046872; GO:0004722; GO:0004721; GO:0016787	GO:0000164	2716	0.0332	0.367	3R	24518270	24522331	4062	+	TRUE	0.2089	774.3	839.6	885.2	879.6	799.9	860.4	892.7	943.3	902.4	853.3	731.4	757.2	849.8	897.3	835.6	33.07	36.49	37.56	36.95	34.53	38.23	39.33	42.14	40.15	36.29	32	34.19	37.99	41.41	36.1
FBgn0010220	FBtr0088564	Dbp45A	protein_coding	protein_coding	DEAD box protein 45A [Source:FlyBase;Acc:FBgn0010220]	0.4994	GO:0000381; GO:0010501	GO:0005524; GO:0003676; GO:0004004; GO:0003723	GO:0005634	1670	0.03329	0.3671	2R	9087834	9089802	1969	+	TRUE	0.223	355.4	378.2	457.4	470.2	397.2	429.1	407.2	502.8	478.7	492.6	395.4	401.1	490.8	452.9	453.5	24.69	26.74	31.57	32.13	27.89	31.01	29.17	36.54	34.64	34.07	28.14	29.45	35.69	33.99	31.87
FBgn0040532	FBtr0081920; FBtr0305187; FBtr0305188	CG8369	protein_coding	protein_coding	CG8369, isoform A [Source:UniProtKB/TrEMBL;Acc:Q9VHK7]	0.4593	GO:0048190			561	0.03331	0.3671	3R	8822008	8822838	831	+	TRUE	-0.7581	12.49	15.66	25.47	7.161	36.36	31.82	22.51	168.7	157.7	61.41	21.59	28.98	10.14	8.421	16.91	2.581	3.293	5.231	1.456	7.595	6.842	4.799	36.47	33.96	12.64	4.571	6.33	2.194	1.881	3.535
FBgn0003204	FBtr0071494; FBtr0071495; FBtr0332294; FBtr0343043	ras	protein_coding	protein_coding	raspberry [Source:FlyBase;Acc:FBgn0003204]	0.5294	GO:0007411; GO:0048477; GO:0006909; GO:0006183; GO:0006177; GO:0006164; GO:0055114	GO:0000166; GO:0046872; GO:0003938; GO:0016491; GO:0003824	GO:0005737	2516	0.03334	0.3671	X	10744502	10749097	4596	+	TRUE	-0.1935	2448	2286	2087	2260	2102	2334	2197	2028	1979	1972	2537	2570	2252	2209	2230	112.9	107.3	95.59	102.5	97.96	112	104.5	97.83	95.05	90.52	119.8	125.2	108.7	110.1	104
FBgn0039737	FBtr0085603; FBtr0334706	CG7920	protein_coding	protein_coding	CG7920, isoform A [Source:UniProtKB/TrEMBL;Acc:Q9VAC1]	0.5598	GO:0022008; GO:0006084	GO:0008411; GO:0003824; GO:0008410	GO:0005811; GO:0005739; GO:0005829	1850	0.03339	0.3673	3R	30010476	30015284	4809	-	TRUE	-0.234	2166	2273	1833	2110	2187	2196	2314	2213	2382	2114	2107	2017	1920	1626	1709	135.8	145	114.2	130.1	138.6	143.2	149.7	145.2	155.6	132	135.4	133.7	126	110.2	108.4
FBgn0052636	FBtr0347127	CR32636	long_noncoding	lincRNA		0.4333				1484	0.0335	0.3676	X	13332374	13333857	1484	+	TRUE	0.7447	28.82	24.09	37.15	29.84	24.24	14.27	30.34	30.08	27.43	38.38	18.22	14.49	35.15	21.52	40.74	2.253	1.916	2.885	2.294	1.915	1.16	2.447	2.46	2.234	2.988	1.459	1.197	2.877	1.818	3.221
FBgn0017590	FBtr0084337	klg	protein_coding	protein_coding	klingon [Source:FlyBase;Acc:FBgn0017590]	0.4672	GO:0008355; GO:0007611; GO:0048149; GO:0007616; GO:0007156; GO:0007465; GO:0045466	GO:0005515	GO:0019897	4052	0.03351	0.3676	3R	22899284	22961731	62448	+	TRUE	0.5963	114.3	116.8	183.6	138.4	212.8	255.7	298.5	181.6	194.8	189.3	74.89	129.6	144	150.6	179.1	3.273	3.404	5.223	3.898	6.157	7.615	8.816	5.437	5.808	5.398	2.197	3.923	4.315	4.66	5.187
FBgn0036237	FBtr0076062	viaf	protein_coding	protein_coding	viral IAP-associated factor [Source:FlyBase;Acc:FBgn0036237]	0.4931	GO:0043281; GO:0008616; GO:0006915	GO:0003674	GO:0005737	1158	0.03365	0.3679	3L	11991853	11993179	1327	-	TRUE	0.2044	769.5	803.5	856.5	1042	725.8	742.9	705.7	806.9	790	893	702.4	741.2	832.9	853.3	810.2	77.09	81.9	85.25	102.7	73.49	77.43	72.92	84.55	82.44	89.08	72.08	78.49	87.34	92.37	82.1
FBgn0028704	FBtr0079926; FBtr0079928; FBtr0303908; FBtr0303909; FBtr0335506	Nckx30C	protein_coding	protein_coding	Nckx30C [Source:FlyBase;Acc:FBgn0028704]	0.4803	GO:0055085; GO:0048749; GO:0048812; GO:0006814; GO:0006816; GO:0006874	GO:0008273; GO:0005509; GO:0005262; GO:0031402; GO:0030955; GO:0015293	GO:0016021; GO:0005887	6592	0.03366	0.3679	2L	9711512	9746495	34984	-	TRUE	-1.204	5.764	7.228	10.61	2.387	4.04	7.682	10.77	153.6	145.4	0	8.771	49.57	12.84	6.55	5.381	0.1014	0.1294	0.1856	0.04132	0.07186	0.1406	0.1954	2.828	2.665	0	0.1581	0.922	0.2366	0.1245	0.09578
FBgn0264906	FBtr0334963; FBtr0343102	CR44097	long_noncoding	lincRNA		0.4553				553	0.0338	0.3679	3R	24054391	24055092	702	+	TRUE	-0.3163	338.1	346.9	306.7	305.5	398.6	380.8	393.5	319.1	322.3	403	344.1	298.9	227.1	263.9	279.8	70.87	73.99	63.87	62.98	84.44	83.03	85.06	69.96	70.37	84.11	73.88	66.22	49.83	59.75	59.32
FBgn0005642	FBtr0085356	wdn	protein_coding	protein_coding	wings down [Source:FlyBase;Acc:FBgn0005642]	0.5459	GO:0006355; GO:0007275; GO:0006351	GO:0046872; GO:0003677; GO:0003676	GO:0005634	3184	0.0338	0.3679	3R	28807983	28811337	3355	-	TRUE	-0.2152	513	412	452.1	457.1	561.5	593.7	530.5	576.9	587	443.9	603.9	605.5	551.6	497.8	508.9	18.69	15.27	16.37	16.38	20.68	22.5	19.94	21.99	22.28	16.11	22.54	23.32	21.04	19.6	18.75
FBgn0013548	FBtr0072085	l(2)dtl	protein_coding	protein_coding	lethal-(2)-denticleless [Source:FlyBase;Acc:FBgn0013548]	0.5865	GO:0022008; GO:0051726; GO:0016567; GO:0007049	GO:0005515	GO:0005737; GO:0005634	2653	0.03389	0.3679	2R	23702477	23705403	2927	+	TRUE	-0.2731	224.8	268.6	251.5	329.4	305.7	261.2	229	290.1	288	249.5	383.9	364.5	345.4	284.4	294.4	9.83	11.95	10.93	14.17	13.51	11.88	10.33	13.27	13.12	10.86	17.2	16.85	15.81	13.44	13.02
FBgn0038043	FBtr0082587	CG17202	protein_coding	protein_coding	C-Myc-binding protein homolog [Source:UniProtKB/Swiss-Prot;Acc:Q9VG76]	0.5624	GO:0006355	GO:0003713	GO:0005634	777	0.03391	0.3679	3R	12422768	12423606	839	+	TRUE	-0.21	1069	1081	1222	1152	962.8	886.7	1033	916.5	825.6	1081	1061	1049	861.9	942.2	928.6	159.6	164.2	181.2	169.1	145.3	137.7	159	143.1	128.4	160.7	162.3	165.6	134.7	152	140.2
FBgn0013987	FBtr0070837; FBtr0070839; FBtr0302940; FBtr0308577	MAPk-Ak2	protein_coding	protein_coding	MAP kinase activated protein-kinase-2 [Source:FlyBase;Acc:FBgn0013987]	0.477	GO:0008360; GO:0018105; GO:0007166; GO:0006468; GO:0045793; GO:0009651; GO:0046777; GO:0007155; GO:0046328	GO:0009931; GO:0004683; GO:0004871; GO:0005516; GO:0004672; GO:0004674; GO:0005524	GO:0005737; GO:0005634	2010	0.03392	0.3679	X	5759908	5764203	4296	-	TRUE	0.205	1570	1553	1557	1620	1399	1575	1305	1702	1727	1515	1499	1432	1733	1607	1730	90.6	91.19	89.28	91.93	81.62	94.55	77.67	102.7	103.8	87.06	88.64	87.36	104.7	100.2	101
FBgn0037618	FBtr0081912	CG11762	protein_coding	protein_coding	Transcription factor Ouib [Source:UniProtKB/Swiss-Prot;Acc:Q9VHM6]	0.4531	GO:0045944; GO:0002168; GO:0006351; GO:0006355; GO:0045998	GO:0003676; GO:0008270; GO:0003677; GO:0003700; GO:0046872	GO:0005634	1141	0.03394	0.3679	3R	8725479	8726730	1252	+	TRUE	1.006	51.87	27.71	6.368	3.58	5.386	7.682	6.852	0	1.371	23.03	13.49	3.813	22.98	35.56	16.91	5.274	2.866	0.6433	0.358	0.5535	0.8125	0.7185	0	0.1453	2.331	1.406	0.4098	2.446	3.906	1.739
FBgn0034520	FBtr0342701; FBtr0342702	lms	protein_coding	protein_coding	lateral muscles scarcer [Source:FlyBase;Acc:FBgn0034520]	0.5268	GO:0007526; GO:0006355; GO:0060361	GO:0043565; GO:0003677; GO:0003700	GO:0005634	1790	0.03402	0.3679	2R	20556877	20559953	3077	+	TRUE	0.4385	137.4	109.6	115.7	75.19	92.91	117.4	123.3	115	126.2	111.3	105.3	89.22	139.3	123.5	140.7	8.903	7.229	7.449	4.793	6.087	7.917	8.244	7.793	8.518	7.183	6.988	6.112	9.448	8.649	9.221
FBgn0039160	FBtr0084576	CG5510	protein_coding	protein_coding	CG5510 [Source:UniProtKB/TrEMBL;Acc:Q9VCC2]	0.4963	GO:0006888; GO:0007029; GO:0007030	GO:0005537	GO:0016020; GO:0012505; GO:0005793; GO:0005789; GO:0016021; GO:0030134; GO:0000139	1362	0.03403	0.3679	3R	24167675	24169562	1888	-	TRUE	0.2051	814.6	820.3	912.8	932.1	685.4	601.4	510	606	606.2	733.1	864.3	803.8	972.1	939.4	975.5	69.39	71.1	77.24	78.09	59.01	53.29	44.8	53.99	53.78	62.18	75.42	72.36	86.67	86.46	84.04
FBgn0027070	FBtr0081105; FBtr0081106; FBtr0081107; FBtr0081108	CG17322	protein_coding	protein_coding	UDP-glucuronosyltransferase [Source:UniProtKB/TrEMBL;Acc:Q9VJ45]	0.4876	GO:0006805; GO:0006011; GO:0009813; GO:0052696; GO:0008152	GO:0015020; GO:0008194; GO:0016758; GO:0003851	GO:0043231; GO:0005783; GO:0016021	1874	0.03405	0.3679	2L	18826770	18829059	2290	+	TRUE	0.7717	41.31	20.48	24.41	19.1	30.97	30.73	49.92	42.98	41.14	29.43	13.49	27.45	35.15	46.78	38.44	2.557	1.29	1.501	1.163	1.938	1.979	3.187	2.783	2.653	1.814	0.8558	1.796	2.278	3.129	2.407
FBgn0037770	FBtr0082150; FBtr0333687	Art4	protein_coding	protein_coding	Arginine methyltransferase 4 [Source:FlyBase;Acc:FBgn0037770]	0.4822	GO:0016571; GO:0006351; GO:0006355; GO:0019919; GO:0034969; GO:0006479	GO:0042054; GO:0035241; GO:0008469; GO:0018024; GO:0035242; GO:0008168; GO:0016274	GO:0005829; GO:0005737; GO:0005634; GO:0035097	2886	0.03408	0.3679	3R	9982816	9986060	3245	-	TRUE	0.2172	1658	1647	1712	1781	1507	1665	1440	1569	1396	1333	1733	1709	2156	1917	1929	66.65	67.35	68.37	70.4	61.22	69.61	59.7	65.95	58.46	53.36	71.38	72.61	90.74	83.27	78.45
FBgn0265536	FBtr0340128	CR44386	long_noncoding	lincRNA		0.4132				559	0.03411	0.3679	2R	17140579	17141194	616	+	TRUE	-0.6681	33.62	28.91	19.1	22.68	61.94	66.94	72.43	21.49	24.69	29.43	25.64	23.64	10.82	15.91	11.53	6.978	6.105	3.939	4.628	12.99	14.45	15.5	4.664	5.337	6.081	5.451	5.185	2.35	3.567	2.42
FBgn0027866	FBtr0078955; FBtr0078956	CG9776	protein_coding	protein_coding	Zinc finger matrin-type protein CG9776 [Source:UniProtKB/Swiss-Prot;Acc:Q9V468]	0.4964		GO:0046872	GO:0005634	3154	0.03413	0.3679	3R	4327814	4334071	6258	-	TRUE	-0.2853	935.7	881.8	816.2	806.8	941.3	907.5	815.4	760.7	736.5	689.6	925.1	1020	913.3	760.7	712.6	34.42	33	29.83	29.19	34.99	34.73	30.93	29.27	28.22	25.26	34.85	39.64	35.16	30.23	26.51
FBgn0004117	FBtr0083078; FBtr0083079; FBtr0083080; FBtr0333920; FBtr0339530; FBtr0345212	Tm2	protein_coding	protein_coding	Tropomyosin 2 [Source:FlyBase;Acc:FBgn0004117]	0.5008	GO:0060298; GO:0007507; GO:0006936; GO:0007015	GO:0003779; GO:0051015; GO:0008307	GO:0005862; GO:0005884	1517	0.03419	0.3679	3R	15310193	15315197	5005	+	TRUE	-1.297	273.8	990.2	115.7	1683	123.9	88.89	348.5	359.9	348.4	230.3	892	218.1	340	159.1	166	20.94	77.05	8.79	126.6	9.576	7.071	27.48	28.79	27.75	17.54	69.88	17.63	27.22	13.14	12.84
FBgn0037551	FBtr0081794; FBtr0339723; FBtr0339724	Gie	protein_coding	protein_coding	GTPase indispensable for equal segregation of chromosomes [Source:FlyBase;Acc:FBgn0037551]	0.4291	GO:0000819; GO:0051301; GO:0007067; GO:0001666; GO:0007264	GO:0019003; GO:0048487; GO:0043014; GO:0005525	GO:0032419; GO:0005622; GO:0005737; GO:0005764; GO:0030496; GO:0051233	1353	0.03421	0.3679	3R	8126605	8129835	3231	+	TRUE	0.2155	447.7	497.5	532.8	547.8	421.5	475.2	417	489.9	463.6	495.1	476.4	466.7	544.9	527.7	572.7	38.38	43.4	45.39	46.2	36.53	42.38	36.88	43.94	41.4	42.27	41.84	42.29	48.9	48.89	49.67
FBgn0036117	FBtr0076242	CG6321	protein_coding	protein_coding	CG6321 [Source:UniProtKB/TrEMBL;Acc:Q9VTD9]	0.4373	GO:0009058	GO:0030170; GO:0003824		1594	0.03423	0.3679	3L	11059437	11061224	1788	-	TRUE	-0.5762	117.2	126.5	55.19	85.93	96.95	93.28	87.11	102.1	101.5	44.78	120.1	120.5	81.12	57.08	96.09	8.53	9.367	3.991	6.151	7.132	7.062	6.539	7.77	7.694	3.245	8.954	9.268	6.18	4.488	7.073
FBgn0000216	FBtr0075621	Brd	protein_coding	protein_coding	Bearded [Source:FlyBase;Acc:FBgn0000216]	0.4492	GO:0007423; GO:0007219; GO:0001708; GO:0016360	GO:0005515		532	0.03437	0.3684	3L	14972667	14973198	532	+	TRUE	-0.2398	1069	1142	1203	945.2	1146	1137	1170	1199	1184	1127	1271	1110	1055	1021	946.3	233.2	253.4	260.5	202.7	252.6	257.9	263.1	273.5	268.9	244.7	284	255.9	240.7	240.5	208.7
FBgn0030873	FBtr0074468; FBtr0074469; FBtr0074470; FBtr0074471	CG15814	protein_coding	protein_coding	FI05221p [Source:UniProtKB/TrEMBL;Acc:Q9VX13]	0.4952	GO:0030433; GO:0030968; GO:0008150	GO:0005515; GO:0008270; GO:0061630	GO:0005789; GO:0016021; GO:0000139; GO:0005575	1694	0.03439	0.3684	X	17848110	17850342	2233	-	TRUE	0.2298	506.3	445.7	504.1	504.8	412.1	457.6	431.7	486.7	469.1	482.3	451.4	473.6	570.6	500.6	558.1	34.67	31.06	34.3	34	28.52	32.6	30.49	34.86	33.46	32.89	31.67	34.28	40.9	37.04	38.66
FBgn0030790	FBtr0074332; FBtr0305899; FBtr0347029	CG4768	protein_coding	protein_coding	CG4768, isoform A [Source:UniProtKB/TrEMBL;Acc:Q9VXB1]	0.4547				2767	0.03441	0.3684	X	16792119	16797742	5624	+	TRUE	0.2084	594.6	642.1	663.3	605.1	587.1	609.1	693	643.6	598	620.5	546.5	597.9	672.6	654	658	24.93	27.39	27.63	24.95	24.88	26.56	29.97	28.22	26.12	25.9	23.47	26.49	29.52	29.63	27.9
FBgn0026148	FBtr0080149	CG12253	protein_coding	protein_coding	LD32974p [Source:UniProtKB/TrEMBL;Acc:Q9VKM0]	0.4468				1240	0.03447	0.3684	2L	10987806	10989241	1436	+	TRUE	-0.3593	200.8	178.3	213.3	165.9	239.7	234.8	227.1	186.9	231.8	218.8	218.6	210.5	146.7	183.4	166.8	18.78	16.97	19.83	15.26	22.67	22.86	21.91	18.29	22.59	20.38	20.95	20.81	14.37	18.54	15.78
FBgn0053548	FBtr0070421; FBtr0070422; FBtr0342772; FBtr0345599	msta	protein_coding	protein_coding	msta [Source:FlyBase;Acc:FBgn0053548]	0.5543	GO:0010629; GO:0034968	GO:0005515; GO:0008757; GO:0042826	GO:0000790	1518	0.03448	0.3684	X	2205515	2213809	8295	-	TRUE	-0.8324	8.646	26.5	0	17.9	13.47	10.97	12.72	27.93	9.6	16.63	15.52	8.388	5.408	0.9357	3.844	0.6607	2.061	0	1.346	1.04	0.8724	1.003	2.233	0.7643	1.266	1.215	0.6776	0.4326	0.07726	0.2971
FBgn0036571	FBtr0075452; FBtr0301912; FBtr0333292	CG12272	protein_coding	protein_coding	WASH complex subunit strumpellin homolog [Source:UniProtKB/Swiss-Prot;Acc:Q9VUY8]	0.4744	GO:0015031		GO:0005769; GO:0071203	3755	0.03459	0.3691	3L	16122002	16126052	4051	+	TRUE	-0.2586	259.4	249.4	190	216	243.7	301.8	233.9	229.9	218.1	199.6	305	306.6	265	232	265.2	8.013	7.839	5.832	6.564	7.611	9.699	7.454	7.43	7.018	6.14	9.652	10.01	8.57	7.746	8.287
FBgn0267384	FBtr0074283; FBtr0340157	Ubc7	protein_coding	protein_coding	Ubiquitin conjugating enzyme 7 [Source:FlyBase;Acc:FBgn0267384]	0.448	GO:0050829; GO:0006511; GO:0045089; GO:0000209	GO:0004842; GO:0005524; GO:0031625; GO:0061630	GO:0005737; GO:0005575	1660	0.03469	0.3697	X	16593677	16595867	2191	+	TRUE	0.2111	648.4	693.9	730.2	845	692.1	722.1	622.5	695.1	707.7	707.5	702.4	690.9	778.8	789.7	853.3	45.32	49.34	50.7	58.08	48.89	52.5	44.87	50.81	51.52	49.23	50.28	51.03	56.97	59.63	60.31
FBgn0052650	FBtr0073698	CG32650	protein_coding	protein_coding		0.5664	GO:0008150	GO:0003674	GO:0005575	1167	0.03493	0.3718	X	12897503	12898669	1167	-	TRUE	-0.6477	23.06	24.09	11.67	14.32	41.74	27.43	25.45	15.04	20.57	26.87	21.59	28.98	14.87	12.16	13.07	2.292	2.437	1.153	1.4	4.194	2.837	2.609	1.564	2.13	2.659	2.199	3.045	1.548	1.307	1.314
FBgn0033982	FBtr0087405; FBtr0344876; FBtr0345873	Cyp317a1	protein_coding	protein_coding	Cyp317a1 [Source:FlyBase;Acc:FBgn0033982]	0.478	GO:0055114	GO:0004497; GO:0020037; GO:0005506; GO:0016705; GO:0009055	GO:0016020; GO:0043231	2629	0.03498	0.3718	2R	14898312	14903095	4784	+	TRUE	-0.2833	527.4	475.8	429.8	396.2	593.8	554.2	542.3	708	644.6	587.2	520.2	504.8	480.6	376.1	401.3	23.27	21.36	18.85	17.2	26.49	25.44	24.68	32.68	29.63	25.8	23.52	23.55	22.2	17.93	17.91
FBgn0036236	FBtr0076048	CG6931	protein_coding	protein_coding	CG6931 [Source:UniProtKB/TrEMBL;Acc:Q9VTS1]	0.466				1075	0.03501	0.3718	3L	11990736	11992000	1265	+	TRUE	0.2988	193.1	207.2	221.8	255.4	189.9	181.1	210.4	194.5	198.9	220.1	166.7	183	215	213.3	221.4	20.84	22.75	23.78	27.11	20.71	20.33	23.42	21.95	22.35	23.65	18.42	20.88	24.28	24.88	24.16
FBgn0010038	FBtr0082569	GstD2	protein_coding	protein_coding	Glutathione S transferase D2 [Source:FlyBase;Acc:FBgn0010038]	0.5082	GO:0006749	GO:0005515; GO:0004602; GO:0004364	GO:0005737	734	0.03509	0.372	3R	12371971	12372704	734	+	TRUE	-0.8073	0.9606	15.66	11.67	7.161	1.347	4.39	6.852	13.97	9.6	6.397	17.54	29.74	6.084	14.04	10.76	0.1518	2.518	1.833	1.113	0.2151	0.7217	1.117	2.309	1.581	1.007	2.84	4.968	1.007	2.397	1.72
FBgn0033429	FBtr0088541; FBtr0113060	CG12929	protein_coding	protein_coding	GEO10290p1 [Source:UniProtKB/TrEMBL;Acc:A1Z7W3]	0.5223	GO:0008150	GO:0003674	GO:0005575	522	0.03511	0.372	2R	9586110	9586714	605	-	TRUE	0.3412	161.4	191.5	235.6	250.6	200.6	127.3	139	195.5	216.7	216.2	185.6	164.7	200.8	236.7	234.5	35.87	43.31	52.03	54.78	45.07	29.43	31.86	45.46	50.16	47.85	42.24	38.69	46.71	56.84	52.7
FBgn0028375	FBtr0080852	heix	protein_coding	protein_coding	heixuedian [Source:FlyBase;Acc:FBgn0028375]	0.4268	GO:0009234; GO:0035204; GO:0045610; GO:0070584; GO:0046425; GO:0046578; GO:0008592; GO:0032194; GO:0035207; GO:0043408; GO:0042371; GO:0035167	GO:0004659; GO:0016765	GO:0016021; GO:0005739; GO:0016020; GO:0012505; GO:0005783; GO:0030173; GO:0031966	3130	0.03528	0.3734	2L	16296051	16299858	3808	-	TRUE	0.2444	489	375.8	404.4	366.4	315.1	377.5	371	352.4	292.1	397.9	402.1	351.6	458.3	433.2	452	18.12	14.17	14.89	13.36	11.8	14.56	14.18	13.66	11.28	14.68	15.27	13.77	17.78	17.35	16.94
FBgn0041605	FBtr0078897; FBtr0078898; FBtr0078899; FBtr0078900; FBtr0078901; FBtr0078902; FBtr0100499; FBtr0100500; FBtr0113337; FBtr0113338; FBtr0113340; FBtr0113341; FBtr0300789; FBtr0301768; FBtr0301769; FBtr0301770; FBtr0301771; FBtr0301772; FBtr0310506; FBtr0310614; FBtr0336482	cpx	protein_coding	protein_coding	complexin [Source:FlyBase;Acc:FBgn0041605]	0.3627	GO:0050804; GO:0007274; GO:0016079; GO:0051124; GO:0006836; GO:0046928	GO:0005326; GO:0019905	GO:0043195; GO:0005829; GO:0016020; GO:0048786; GO:0031594	4075	0.03538	0.374	3R	4280221	4304604	24384	+	TRUE	-1.489	24.98	45.78	67.93	21.48	82.14	99.86	133.1	467.4	478.7	37.1	16.19	144.1	27.04	23.39	19.99	0.7111	1.326	1.921	0.6015	2.364	2.957	3.909	13.92	14.19	1.052	0.4723	4.337	0.8058	0.7195	0.5755
FBgn0039286	FBtr0084803; FBtr0330288; FBtr0330289	dan	protein_coding	protein_coding	distal antenna [Source:FlyBase;Acc:FBgn0039286]	0.5315	GO:0048749; GO:0006351; GO:0006355; GO:0021556; GO:0007379; GO:0007469	GO:0003677; GO:0003700; GO:0005515	GO:0005634	3549	0.03549	0.3744	3R	25184383	25192806	8424	+	TRUE	-0.2972	803.1	854.1	818.3	791.3	782.4	790.1	813.4	538.3	555.5	550.1	1004	986.8	924.8	809.4	690.3	26.25	28.41	26.58	25.44	25.85	26.87	27.42	18.4	18.91	17.91	33.62	34.09	31.64	28.59	22.82
FBgn0000579	FBtr0077905; FBtr0077906; FBtr0077907; FBtr0077908; FBtr0077909; FBtr0302115	Eno	protein_coding	protein_coding	Enolase [Source:FlyBase;Acc:FBgn0000579]	0.5311	GO:0010906; GO:0006096	GO:0004634; GO:0000287	GO:0000015; GO:0005886; GO:0005737; GO:0005811	2270	0.0355	0.3744	2L	1724768	1729636	4869	-	TRUE	-0.2161	7879	9172	7163	9927	6900	6564	6707	6797	6763	6236	7380	7392	6314	6321	6426	402.7	476.9	363.7	499	356.4	348.9	353.5	363.3	360	317.3	386.4	399.3	337.8	349	332.1
FBgn0017414	FBtr0088239; FBtr0331937	cag	protein_coding	protein_coding	cag [Source:FlyBase;Acc:FBgn0017414]	0.4452		GO:0003677		1174	0.03562	0.3748	2R	10893034	10894414	1381	-	TRUE	-0.3537	197.9	207.2	197.4	195.7	200.6	211.8	239.8	164.4	182.4	189.3	191.6	195.2	137.2	148.8	163	19.56	20.83	19.38	19.02	20.04	21.77	24.44	16.99	18.78	18.63	19.4	20.39	14.19	15.88	16.29
FBgn0087008	FBtr0074762; FBtr0334278; FBtr0334279; FBtr0334280; FBtr0334281	e(y)3	protein_coding	protein_coding	enhancer of yellow 3 [Source:FlyBase;Acc:FBgn0087008]	0.5797	GO:0007480; GO:0006351; GO:0046427; GO:0045893; GO:0016458; GO:0031936; GO:0045892; GO:0048477	GO:0005515; GO:0003682; GO:0008270	GO:0005737; GO:0005700; GO:0005634; GO:0000792; GO:0000791; GO:0070604; GO:0005701	7234	0.03566	0.3748	X	19626548	19638369	11822	-	TRUE	-0.3631	936.6	852.9	958.4	816.3	864.5	883.4	865.3	908.9	950.4	807.3	1061	1119	1014	838.4	682.6	15.02	13.92	15.27	12.88	14.01	14.74	14.31	15.25	15.88	12.89	17.42	18.98	17.02	14.53	11.07
FBgn0020261	FBtr0074784; FBtr0302082	pcm	protein_coding	protein_coding	pacman [Source:FlyBase;Acc:FBgn0020261]	0.5636	GO:0007476; GO:0009267; GO:0016246; GO:0042060; GO:0045572; GO:0019233; GO:0000184; GO:0046529; GO:0043066; GO:0010603; GO:0007391; GO:0007283; GO:0070481; GO:0034428; GO:0007369; GO:0006401	GO:0003676; GO:0004527; GO:0004534	GO:0000932; GO:0005737	5322	0.03568	0.3748	X	19485759	19492011	6253	-	TRUE	-0.3053	447.7	539.7	402.3	385.5	437.6	443.3	421.9	333.1	311.3	298.1	500.6	515.5	453.6	429.5	345.2	9.758	11.97	8.712	8.265	9.642	10.05	9.485	7.594	7.069	6.47	11.18	11.88	10.35	10.12	7.61
FBgn0028894	FBtr0080851	CG5869	protein_coding	protein_coding	GEO09696p1 [Source:UniProtKB/TrEMBL;Acc:Q9VJL6]	0.3925	GO:0042063; GO:0007298; GO:0031344; GO:0034316; GO:0071846; GO:0030833	GO:0003779; GO:0071933	GO:0005622; GO:0005634; GO:0030027; GO:0071944; GO:0048471	1019	0.03575	0.3748	2L	16301656	16302954	1299	-	TRUE	0.2681	299.7	248.1	395.9	392.7	343.4	323.7	286.8	404	429.3	474.6	354.9	349.3	384	425.7	466.6	34.12	28.75	44.78	43.97	39.51	38.34	33.68	48.11	50.91	53.81	41.39	42.03	45.76	52.37	53.73
FBgn0010314	FBtr0079799	Cks30A	protein_coding	protein_coding	Cyclin-dependent kinase subunit 30A [Source:FlyBase;Acc:FBgn0010314]	0.415	GO:0006468; GO:0045842; GO:0035186; GO:0007049; GO:0051225; GO:0007488; GO:0007057; GO:0007144; GO:0007143; GO:0051301; GO:0045893; GO:0007346; GO:0031145; GO:0045737	GO:0005515; GO:0004674; GO:0016538; GO:0004693; GO:0061575; GO:0042393; GO:0043130; GO:0019901	GO:0019005; GO:0000307	1147	0.03575	0.3748	2L	9330763	9331981	1219	+	TRUE	0.2068	2075	2055	2145	2293	2393	2334	2158	2315	2333	2331	2190	2216	2513	2429	2685	209.9	211.5	215.5	228.1	244.6	245.6	225.1	244.9	245.8	234.8	226.9	236.9	266	265.4	274.7
[truncated: 15,431 more rows]
[truncated: 1 more columns]

## Sheet: FDR 0.01
Identifier	transcript_id	gene_name	type	biotypes	description	gc	GO BP	GO MF	GO CC	featWidth	pValue	fdr	seqnames	start	end	width	strand	isPresent	log2 Ratio	PTEN_RNAi_CONTROL_RNAi_100_2 [normalized count]	PTEN_RNAi_CONTROL_RNAi_100_3 [normalized count]	PTEN_RNAi_SF2_RNAi_100_1 [normalized count]	PTEN_RNAi_SF2_RNAi_100_2 [normalized count]	PTEN_RNAi_CONTROL_RNAi_10_1 [normalized count]	PTEN_RNAi_CONTROL_RNAi_10_2 [normalized count]	PTEN_RNAi_CONTROL_RNAi_10_3 [normalized count]	PTEN_RNAi_SF2_RNAi_10_1 [normalized count]	PTEN_RNAi_SF2_RNAi_10_2 [normalized count]	PTEN_RNAi_SF2_RNAi_10_3 [normalized count]	CONTROL_RNAi_100_2 [normalized count]	CONTROL_RNAi_100_3 [normalized count]	SF2_RNAi_100_1 [normalized count]	SF2_RNAi_100_2 [normalized count]	SF2_RNAi_100_3 [normalized count]	PTEN_RNAi_CONTROL_RNAi_100_2 [FPKM]	PTEN_RNAi_CONTROL_RNAi_100_3 [FPKM]	PTEN_RNAi_SF2_RNAi_100_1 [FPKM]	PTEN_RNAi_SF2_RNAi_100_2 [FPKM]	PTEN_RNAi_CONTROL_RNAi_10_1 [FPKM]	PTEN_RNAi_CONTROL_RNAi_10_2 [FPKM]	PTEN_RNAi_CONTROL_RNAi_10_3 [FPKM]	PTEN_RNAi_SF2_RNAi_10_1 [FPKM]	PTEN_RNAi_SF2_RNAi_10_2 [FPKM]	PTEN_RNAi_SF2_RNAi_10_3 [FPKM]	CONTROL_RNAi_100_2 [FPKM]	CONTROL_RNAi_100_3 [FPKM]	SF2_RNAi_100_1 [FPKM]	SF2_RNAi_100_2 [FPKM]	SF2_RNAi_100_3 [FPKM]
[truncated: 16,284 more rows]
[truncated: 1 more columns]
