# Supplementary material for: The Splicing Factor SF2 Is Critical for Hyperproliferation and Survival in a TORC1-Dependent Model of Early Tumorigenesis in Drosophila
Source: Int J Mol Sci. 2020 Jun 24;21(12):4465. doi: 10.3390/ijms21124465 (PMC7352841; doi:10.3390/ijms21124465)
Supplement: Supplementary file 1 [file ijms-21-04465-s001.zip › Table S5.xlsx]

## Sheet: Sheet1
Identifier	transcript_id	gene_name	type	biotypes	description	gc	GO BP	GO MF	GO CC	featWidth	pValue	fdr	seqnames	start	end	width	strand	isPresent	log2 Ratio	PTEN_RNAi_CONTROL_RNAi_100_2 [normalized count]	PTEN_RNAi_CONTROL_RNAi_100_3 [normalized count]	PTEN_RNAi_SF2_RNAi_100_1 [normalized count]	PTEN_RNAi_SF2_RNAi_100_2 [normalized count]	PTEN_RNAi_CONTROL_RNAi_10_1 [normalized count]	PTEN_RNAi_CONTROL_RNAi_10_2 [normalized count]	PTEN_RNAi_CONTROL_RNAi_10_3 [normalized count]	PTEN_RNAi_SF2_RNAi_10_1 [normalized count]	PTEN_RNAi_SF2_RNAi_10_2 [normalized count]	PTEN_RNAi_SF2_RNAi_10_3 [normalized count]	CONTROL_RNAi_100_2 [normalized count]	CONTROL_RNAi_100_3 [normalized count]	SF2_RNAi_100_1 [normalized count]	SF2_RNAi_100_2 [normalized count]	SF2_RNAi_100_3 [normalized count]	PTEN_RNAi_CONTROL_RNAi_100_2 [FPKM]	PTEN_RNAi_CONTROL_RNAi_100_3 [FPKM]	PTEN_RNAi_SF2_RNAi_100_1 [FPKM]	PTEN_RNAi_SF2_RNAi_100_2 [FPKM]	PTEN_RNAi_CONTROL_RNAi_10_1 [FPKM]	PTEN_RNAi_CONTROL_RNAi_10_2 [FPKM]	PTEN_RNAi_CONTROL_RNAi_10_3 [FPKM]	PTEN_RNAi_SF2_RNAi_10_1 [FPKM]	PTEN_RNAi_SF2_RNAi_10_2 [FPKM]	PTEN_RNAi_SF2_RNAi_10_3 [FPKM]	CONTROL_RNAi_100_2 [FPKM]	CONTROL_RNAi_100_3 [FPKM]	SF2_RNAi_100_1 [FPKM]	SF2_RNAi_100_2 [FPKM]	SF2_RNAi_100_3 [FPKM]
FBgn0086917	FBtr0300207	spok	protein_coding	protein_coding	spookier [Source:FlyBase;Acc:FBgn0086917]	0.3509	GO:0055114; GO:0007591; GO:0006697	GO:0016491; GO:0005506; GO:0020037; GO:0016705; GO:0004497	GO:0005575; GO:0016021	1767	5.10000004018096e-317	4.37800000000294e-313	3R	3322810	3354486	31677	+	TRUE	-4.491	3463	1418	164.5	27.45	88.88	165.7	101.8	53.72	42.52	798.3	727.4	141.8	990.4	872.1	870.2	227.4	94.72	10.73	1.773	5.898	11.32	6.893	3.689	2.908	52.19	48.92	9.843	68.06	61.86	57.78
FBgn0004959	FBtr0074603; FBtr0342846	phm	protein_coding	protein_coding	phantom [Source:FlyBase;Acc:FBgn0004959]	0.5816	GO:0007298; GO:0048477; GO:0006697; GO:0001700; GO:0055114; GO:0017143	GO:0035302; GO:0004497; GO:0020037; GO:0005506; GO:0016705; GO:0009055	GO:0031090; GO:0005789; GO:0005783; GO:0016021; GO:0016020; GO:0043231	2100	2.141e-286	9.19e-283	X	18685766	18688433	2668	+	TRUE	-4.285	3255	1165	170.9	31.03	95.61	196.4	123.3	69.84	57.6	770.2	769.9	189.9	1149	851.5	866.3	179.8	65.48	9.379	1.686	5.338	11.29	7.027	4.035	3.315	42.37	43.57	11.09	66.42	50.82	48.41
FBgn0003312	FBtr0082475	sad	protein_coding	protein_coding	shadow [Source:FlyBase;Acc:FBgn0003312]	0.5646	GO:0055114; GO:0007494; GO:0007417; GO:0007391; GO:0008045; GO:0008258; GO:0006697	GO:0005506; GO:0009055; GO:0020037; GO:0016705; GO:0042768	GO:0005739; GO:0016020; GO:0031966	1773	1.342e-267	3.84e-264	3R	11877235	11879754	2520	+	TRUE	-4.094	2014	908.3	101.9	46.55	41.74	124	80.26	58.02	54.86	472.1	607.3	126.6	611.8	826.2	638.8	131.7	60.47	6.624	2.995	2.761	8.441	5.417	3.971	3.739	30.76	40.7	8.755	41.9	58.41	42.28
FBgn0039073	FBtr0084431; FBtr0339619	CG4408	protein_coding	protein_coding	CG4408, isoform A [Source:UniProtKB/TrEMBL;Acc:Q9VCM8]	0.508	GO:0006508	GO:0008270; GO:0004181; GO:0004180	GO:0005615	1683	3.823e-237	8.205e-234	3R	23361889	23363574	1686	-	TRUE	-3.819	1519	534.8	72.17	52.51	70.02	106.4	76.35	66.61	30.17	257.2	356.3	54.14	359.6	369.6	368.2	104.7	37.51	4.943	3.56	4.879	7.633	5.428	4.803	2.166	17.65	25.16	3.945	25.95	27.53	25.67
FBgn0040284	FBtr0083272; FBtr0304727	SF2	protein_coding	protein_coding	SF2 [Source:FlyBase;Acc:FBgn0040284]	0.4724	GO:0000398; GO:0000381; GO:0022008; GO:0019233; GO:0031440; GO:0001178; GO:0007095; GO:0010468; GO:0006376	GO:0000166; GO:0003729; GO:0003677; GO:0003676; GO:0005515	GO:0071011; GO:0071013; GO:0005634; GO:0005681	1984	3.967e-217	6.811e-214	3R	16338943	16341988	3046	-	TRUE	-2.97	4839	4639	598.6	587.2	4428	4417	4189	676.9	647.3	606.4	4596	4742	567.2	660.6	775.6	282.9	276	34.78	33.77	261.7	268.7	252.7	41.4	39.43	35.31	275.3	293.1	34.72	41.74	45.87
FBgn0010019	FBtr0070099	Cyp4g1	protein_coding	protein_coding	Cytochrome P450-4g1 [Source:FlyBase;Acc:FBgn0010019]	0.4831	GO:0006629; GO:0055114	GO:0005506; GO:0009055; GO:0020037; GO:0016705; GO:0004497	GO:0016020; GO:0043231; GO:0031090; GO:0005789	2279	5.383e-176	7.703e-173	X	467057	469335	2279	-	TRUE	-5.416	3.843	1066	2.123	1.193	14.81	1.097	0.9788	6.446	1.371	5.117	0	0	630.7	1.871	29.98	0.1956	55.22	0.1074	0.05975	0.7621	0.05811	0.05139	0.3432	0.07272	0.2594	0	0	33.61	0.1029	1.544
FBgn0019661	FBtr0070634; FBtr0070635; FBtr0337066; FBtr0337067; FBtr0345714	roX1	long_noncoding	lincRNA	RNA on the X 1 [Source:FlyBase;Acc:FBgn0019661]	0.3908				4051	2.081e-146	2.552e-143	X	3857230	3862697	5468	-	TRUE	-2.787	1131	2274	270.6	200.5	171	257.9	213.4	782.2	740.6	203.4	227.4	3079	1215	464.1	184.5	32.38	66.27	7.701	5.647	4.95	7.683	6.303	23.43	22.09	5.801	6.67	93.2	36.42	14.36	5.344
FBgn0260658	FBtr0301099; FBtr0301100; FBtr0332388; FBtr0332389	CG42541	protein_coding	protein_coding	Uncharacterized protein, isoform C [Source:UniProtKB/TrEMBL;Acc:Q7KVX6]	0.477	GO:0006909; GO:0007264; GO:0006184; GO:0007165	GO:0005525	GO:0016020; GO:0005622	8360	1.515e-142	1.625e-139	X	3891497	3930578	39082	-	TRUE	4.601	8.646	12.05	566.8	434.4	6.733	15.36	4.894	850.9	910.7	840.5	4.048	11.44	425.2	387.4	455.1	0.12	0.1701	7.814	5.929	0.09444	0.2218	0.07005	12.35	13.16	11.61	0.05755	0.1678	6.177	5.808	6.387
FBgn0004552	FBtr0073213	Akh	protein_coding	protein_coding	Adipokinetic hormone [Source:FlyBase;Acc:FBgn0004552]	0.4869	GO:0007218; GO:0042594; GO:0010906; GO:0033500; GO:0055088	GO:0097005; GO:0005184; GO:0005179	GO:0005615; GO:0005576	536	1.05e-128	1.001e-125	3L	4141467	4142070	604	+	TRUE	-4.889	568.7	187.9	3.184	1.193	245.1	334.7	15.66	32.23	24.69	1151	81.64	2.288	52.73	270.4	171.4	123.1	41.38	0.6847	0.2541	53.61	75.36	3.496	7.297	5.566	248.2	18.1	0.5233	11.95	63.24	37.53
FBgn0036835	FBtr0075024	CG14075	protein_coding	protein_coding	GEO11536p1 [Source:UniProtKB/TrEMBL;Acc:Q9VVV3]	0.5534	GO:0019233			674	5.286e-117	4.538e-114	3L	18984961	18985634	674	+	TRUE	-4.782	455.3	153	1.061	0	164.3	196.4	6.852	6.446	19.2	707.5	82.99	2.288	36.5	247	116.8	78.38	26.79	0.1815	0	28.58	35.17	1.216	1.161	3.443	121.3	14.63	0.4162	6.577	45.94	20.34
FBgn0029766	FBtr0070777; FBtr0340460	CG15784	protein_coding	protein_coding	IP13321p [Source:UniProtKB/TrEMBL;Acc:Q9W4C1]	0.5187	GO:0008150	GO:0003674	GO:0005575	2459	1.227e-116	9.577e-114	X	5429571	5432526	2956	+	TRUE	2.422	330.5	251.8	1595	1620	1298	1280	1246	5653	5759	6499	190.9	203.6	1852	1632	1637	15.59	12.09	74.77	75.15	61.9	62.8	60.63	279	283	305.3	9.228	10.15	91.47	83.18	78.09
FBgn0261808	FBtr0113218; FBtr0113219; FBtr0113220; FBtr0335218; FBtr0335219; FBtr0335220	cu	protein_coding	protein_coding	curled [Source:FlyBase;Acc:FBgn0261808]	0.5152	GO:0019233; GO:0045475; GO:0009416; GO:0000289		GO:0005737; GO:0005811; GO:0030014	1838	1.69e-95	1.209e-92	3R	11197592	11208633	11042	+	TRUE	-2.833	732	446.9	83.85	62.06	80.8	307.3	202.6	125.7	112.5	857.2	400.1	126.6	335.3	306	324.4	46.2	28.7	5.258	3.853	5.154	20.18	13.19	8.299	7.394	53.87	25.87	8.445	22.15	20.87	20.71
FBgn0001234	FBtr0084057; FBtr0084058; FBtr0084059; FBtr0309958; FBtr0332373; FBtr0334316; FBtr0346801	Hsromega	long_noncoding	lincRNA	Heat shock RNA omega [Source:FlyBase;Acc:FBgn0001234]	0.3704				8027	4.264e-82	2.816e-79	3R	21296127	21317836	21710	+	TRUE	1.338	5245	5079	16520	9540	3730	4937	8450	11150	11070	12870	4365	5610	8114	15710	15580	75.81	74.68	237.2	135.6	54.49	74.23	126	168.6	166.7	185.2	64.63	85.69	122.8	245.4	227.7
FBgn0033817	FBtr0087744	GstE14	protein_coding	protein_coding	Glutathione S transferase E14 [Source:FlyBase;Acc:FBgn0033817]	0.4663	GO:0006749; GO:0009636; GO:0045456; GO:0042632	GO:0005515; GO:0004364	GO:0005737	1008	2.861e-77	1.754e-74	2R	13239729	13241013	1285	+	TRUE	-3.663	378.5	185.5	19.1	4.774	37.7	80.11	51.88	13.97	20.57	176.6	138.3	23.64	116.3	127.3	104.5	43.56	21.72	2.185	0.5404	4.386	9.591	6.158	1.681	2.466	20.23	16.31	2.876	14.01	15.82	12.17
FBgn0035813	FBtr0306682	CG8492	protein_coding	protein_coding	CG8492 [Source:UniProtKB/TrEMBL;Acc:Q9VSA5]	0.4697	GO:0019730; GO:0050829; GO:0050830; GO:0016998	GO:0003796	GO:0005615	4388	5.128e-77	2.935e-74	3L	7727804	7732191	4388	-	TRUE	-3.484	478.4	181.9	21.23	17.9	44.44	102.1	68.52	36.53	31.54	143.3	148.4	27.45	144	134.7	103	12.65	4.893	0.5576	0.4655	1.187	2.807	1.868	1.01	0.8687	3.772	4.02	0.7671	3.985	3.849	2.754
FBgn0259697	FBtr0113473	nvd	protein_coding	protein_coding	neverland [Source:FlyBase;Acc:FBgn0259697]	0.342	GO:0055114; GO:0035264; GO:0002168; GO:0007552; GO:0045456	GO:0016491; GO:0051537; GO:0046872	GO:0016021	1722	4.605e-72	2.471e-69	3L	24324866	24401655	76790	+	TRUE	-3.563	346.8	178.3	18.04	5.967	16.16	26.34	8.809	10.74	6.857	129.2	104.6	25.93	158.9	134.7	139.9	23.36	12.22	1.208	0.3954	1.1	1.846	0.6121	0.7571	0.4812	8.668	7.218	1.846	11.2	9.808	9.533
FBgn0040321	FBtr0076510	GNBP3	protein_coding	protein_coding	Gram-negative bacteria binding protein 3 [Source:FlyBase;Acc:FBgn0040321]	0.531	GO:0002758; GO:0005975; GO:0009620; GO:0032491; GO:0045087; GO:0045088	GO:0001872; GO:0004553; GO:0008329; GO:0001530; GO:0030246	GO:0009986; GO:0005576	1531	6.959e-72	3.515e-69	3L	8955021	8956551	1531	+	TRUE	-1.798	938.5	896.2	227.1	284	1332	1325	1285	260	186.5	337.8	1073	1062	305.6	343.4	369.8	71.12	69.1	17.1	21.17	102	104.4	100.4	20.61	14.72	25.48	83.27	85.02	24.24	28.11	28.34
FBgn0053302	FBtr0079936	Cpr31A	protein_coding	protein_coding	Cuticular protein 31A [Source:FlyBase;Acc:FBgn0053302]	0.581	GO:0040003	GO:0005214; GO:0008010; GO:0042302	GO:0031012	1229	2.686e-69	1.281e-66	2L	10054213	10055935	1723	+	TRUE	-3.389	471.7	87.94	10.61	23.87	49.82	345.7	218.3	145	197.5	387.6	88.39	30.5	10.14	53.33	15.37	44.52	8.446	0.9954	2.216	4.754	33.94	21.25	14.32	19.42	36.44	8.547	3.043	1.002	5.44	1.468
FBgn0262109	FBtr0304059; FBtr0309035; FBtr0309036; FBtr0309037; FBtr0309038	CR42862	long_noncoding	lincRNA		0.4582				5379	1.121e-62	5.064e-60	3L	224106	230964	6859	+	TRUE	-1.702	1357	1479	468.1	384.3	1403	1702	1683	720.9	599.3	547.6	1276	1481	469.2	626.9	521.2	29.28	32.46	10.03	8.152	30.59	38.19	37.43	16.26	13.46	11.76	28.19	33.76	10.59	14.61	11.37
FBgn0033268	FBtr0088816; FBtr0339297	Obp44a	protein_coding	protein_coding	Odorant-binding protein 44a [Source:FlyBase;Acc:FBgn0033268]	0.5162	GO:0007608; GO:0007606	GO:0005549	GO:0005576; GO:0005615	862	2.105e-57	9.034e-55	2R	8134170	8135315	1146	-	TRUE	1.926	169.1	118.1	875.6	278.1	601.9	764.9	712.6	5798	6148	189.3	196.3	1239	105.5	68.3	308.3	22.75	16.17	117.1	36.81	81.88	107.1	98.91	816.3	861.9	25.37	27.07	176.3	14.86	9.932	41.96
FBgn0033696	FBtr0088009	Cyp6g2	protein_coding	protein_coding	Cyp6g2 [Source:FlyBase;Acc:FBgn0033696]	0.5279	GO:0055114; GO:0017085; GO:0046680; GO:0046701	GO:0005506; GO:0009055; GO:0020037; GO:0016705; GO:0004497; GO:0016491	GO:0016020; GO:0043231; GO:0031090; GO:0005789	1989	2.292e-55	9.372e-53	2R	12188338	12190377	2040	-	TRUE	-1.93	830	292.7	230.3	45.35	47.13	454.3	64.6	102.1	85.03	670.4	359.6	131.9	292.7	177.8	190.6	48.41	17.37	13.35	2.602	2.778	27.57	3.886	6.227	5.166	38.93	21.49	8.133	17.87	11.2	11.25
FBgn0001090	FBtr0074656; FBtr0074657; FBtr0074658; FBtr0074659	bnb	protein_coding	protein_coding	bangles and beads [Source:FlyBase;Acc:FBgn0001090]	0.5684	GO:0007275; GO:0042063	GO:0003674	GO:0005575	2075	3.675e-51	1.434e-48	X	18794246	18797687	3442	-	TRUE	-1.281	4563	4585	1776	1961	3789	3610	3632	1045	953.2	807.3	4496	5268	1692	1989	2089	255.1	260.8	98.63	107.8	214.1	210	209.5	61.13	55.51	44.94	257.5	311.3	99.03	120.2	118.1
FBgn0036599	FBtr0075470	CG13044	protein_coding	protein_coding	LP19160p [Source:UniProtKB/TrEMBL;Acc:Q9VV23]	0.5913				624	1.327e-48	4.953e-46	3L	16302490	16303178	689	-	TRUE	-2.856	330.5	114.4	18.04	25.06	111.8	243.6	141	132.1	146.7	450.3	365.7	109	33.12	78.6	116.8	61.44	21.65	3.333	4.583	21	47.12	27.03	25.7	28.42	83.37	69.65	21.43	6.446	15.79	21.97
FBgn0267550	FBtr0346929	CR45890	long_noncoding	lincRNA		0.5648				988	2.381e-48	8.517e-46	3L	16302544	16303531	988	+	TRUE	-2.85	328.5	114.4	18.04	25.06	111.8	243.6	141	132.1	146.7	450.3	364.4	109	33.12	78.6	116.8	38.58	13.67	2.105	2.894	13.26	29.76	17.07	16.23	17.95	52.65	43.83	13.53	4.071	9.972	13.88
FBgn0035943	FBtr0076559	CG5653	protein_coding	protein_coding	CG5653 [Source:UniProtKB/TrEMBL;Acc:Q9VSR8]	0.5256	GO:0055114	GO:0016491		1463	4.043e-47	1.388e-44	3L	8964912	8966374	1463	-	TRUE	-2.621	294	266.2	26.53	46.55	320.5	409.3	393.5	17.19	10.97	28.15	196.3	254.7	37.86	35.56	29.21	23.31	21.48	2.09	3.63	25.69	33.77	32.18	1.426	0.9063	2.222	15.95	21.35	3.142	3.046	2.343
FBgn0259230	FBtr0299675	lectin-22C	protein_coding	protein_coding	lectin-22C [Source:FlyBase;Acc:FBgn0259230]	0.4539		GO:0005534; GO:0030246		857	4.377e-47	1.445e-44	2L	2036409	2037265	857	-	TRUE	-3.494	2.882	226.5	0	0	4.04	0	0	0	0	0	0.6747	0	0	0	2.306	0.3901	31.19	0	0	0.5527	0	0	0	0	0	0.09356	0	0	0	0.3157
FBgn0019660	FBtr0073514; FBtr0073515; FBtr0308845; FBtr0308846; FBtr0343985; FBtr0343986	roX2	long_noncoding	lincRNA	RNA on the X 2 [Source:FlyBase;Acc:FBgn0019660]	0.379				733	6.521e-46	2.073e-43	X	11579065	11580432	1368	+	TRUE	-3.45	58.6	173.5	1.061	0	0	1.097	0.9788	0	0	0	0.6747	282.2	86.53	45.85	1.537	9.272	27.93	0.1668	0	0	0.1806	0.1597	0	0	0	0.1094	47.19	14.33	7.838	0.246
FBgn0031097	FBtr0077334; FBtr0306737	obst-A	protein_coding	protein_coding	obstructor-A [Source:FlyBase;Acc:FBgn0031097]	0.4764	GO:0040003; GO:0006030; GO:0010716; GO:0040014; GO:0035151; GO:0008362	GO:0008061; GO:0016490	GO:0005615; GO:0005576	1570	2.059e-44	6.314e-42	X	20239855	20243209	3355	+	TRUE	-1.228	3867	3557	1601	1544	4943	6397	5850	987.4	877.8	1162	2476	3217	1353	1878	1834	285.7	267.5	117.5	112.2	369.2	491.7	445.9	76.31	67.56	85.47	187.4	251.2	104.7	149.9	137.1
FBgn0024920	FBtr0077679; FBtr0343784	Ts	protein_coding	protein_coding	Ts [Source:FlyBase;Acc:FBgn0024920]	0.5277	GO:0022008; GO:0009263; GO:0006231; GO:0019233; GO:0006235	GO:0004799		1241	3.343e-40	9.897e-38	2L	2968293	2969638	1346	-	TRUE	-1.337	773.3	683	296.1	265	910.3	936.1	766.4	335.2	331.9	321.1	865.7	851.8	263.6	282.6	267.5	72.29	64.97	27.5	24.36	86.01	91.03	73.89	32.78	32.32	29.89	82.9	84.16	25.8	28.54	25.29
FBgn0028841	FBtr0080859; FBtr0340233	jhamt	protein_coding	protein_coding	juvenile hormone acid methyltransferase [Source:FlyBase;Acc:FBgn0028841]	0.4394	GO:0006718; GO:0008049	GO:0019010; GO:0035049	GO:0005737	1042	2.131e-38	6.099e-36	2L	16365903	16367039	1137	+	TRUE	-2.106	433.2	281.9	92.34	56.09	22.89	238.1	37.2	70.91	85.03	449.1	198.4	86.93	156.8	73.92	104.5	48.24	31.93	10.21	6.142	2.576	27.58	4.271	8.258	9.861	49.78	22.62	10.23	18.28	8.892	11.77
FBgn0250830	FBtr0111273; FBtr0329829; FBtr0345222	CG12547	protein_coding	protein_coding	RE33981p [Source:UniProtKB/TrEMBL;Acc:Q9W5T4]	0.3915		GO:0005515		2406	3.904e-34	1.081e-31	2R	4785855	4788965	3111	-	TRUE	-1.193	898.2	949.2	449	342.5	871.2	1033	968.1	436.2	474.5	410.7	1041	1102	379.2	420.1	392.8	43.31	46.57	21.51	16.24	42.46	51.8	48.14	22	23.83	19.72	51.42	56.16	19.14	21.89	19.16
FBgn0031942	FBtr0290272; FBtr0346499	CG7203	protein_coding	protein_coding	CG7203, isoform B [Source:UniProtKB/TrEMBL;Acc:Q9VLX9]	0.5501				713	4.185e-33	1.123e-30	2L	7752170	7753186	1017	-	TRUE	-2.245	305.5	121.7	15.92	58.48	83.49	252.4	30.34	134.3	148.1	414.5	340.1	210.5	37.86	51.46	52.27	49.67	20.13	2.572	9.352	13.72	42.69	5.089	22.84	25.09	67.11	56.64	36.17	6.443	9.041	8.596
FBgn0040718	FBtr0077863	CG15353	protein_coding	protein_coding		0.48				350	6.913e-33	1.798e-30	2L	2006763	2007193	431	-	TRUE	-1.875	563.9	165	85.97	97.87	55.21	144.9	139	117.1	117.9	113.9	1103	264.6	58.81	357.4	705.7	186.9	55.66	28.31	31.9	18.5	49.95	47.52	40.6	40.72	37.58	374.3	92.7	20.41	128	236.6
FBgn0267276	FBtr0346492	CR45712	long_noncoding	lincRNA		0.5085				822	1.054e-31	2.661e-29	2L	2006867	2007688	822	+	TRUE	-1.872	541.8	153	80.66	94.29	49.82	142.7	131.2	110.7	111.1	112.6	1052	256.2	56.79	342.5	663.4	76.47	21.97	11.31	13.09	7.107	20.94	19.09	16.34	16.33	15.82	152.1	38.22	8.389	52.22	94.7
FBgn0266438	FBtr0344430	CG45068	protein_coding	protein_coding	GPI mannosyltransferase 4 [Source:UniProtKB/Swiss-Prot;Acc:Q8MT80]	0.5213	GO:0006506	GO:0000030; GO:0000026; GO:0016757	GO:0005783; GO:0005789; GO:0016021	3221	3.532e-30	8.422e-28	2R	24411870	24415295	3426	+	TRUE	-1.787	535.1	183.1	68.99	125.3	137.4	341.3	185	192.3	189.3	511.7	374.5	189.9	143.3	174	125.3	19.27	6.71	2.469	4.439	5	12.79	6.872	7.245	7.101	18.35	13.82	7.228	5.403	6.773	4.565
FBgn0266439	FBtr0344428; FBtr0344429	CG45069	protein_coding	protein_coding	Uncharacterized protein, isoform A [Source:UniProtKB/TrEMBL;Acc:A0A0B4LGM3]	0.5604	GO:0008150	GO:0003674	GO:0005575	1859	3.532e-30	8.422e-28	2R	24411870	24415295	3426	+	TRUE	-1.787	535.1	183.1	68.99	125.3	137.4	341.3	185	192.3	189.3	511.7	374.5	189.9	143.3	174	125.3	33.39	11.63	4.277	7.691	8.664	22.16	11.91	12.55	12.3	31.8	23.94	12.52	9.362	11.73	7.909
FBgn0063494	FBtr0086674	GstE6	protein_coding	protein_coding	Glutathione S transferase E6 [Source:FlyBase;Acc:FBgn0063494]	0.4714	GO:0006749	GO:0005515; GO:0004364; GO:0004602	GO:0005737	751	6.546e-30	1.519e-27	2R	18406011	18406761	751	+	TRUE	1.42	187.3	168.6	526.4	460.7	323.2	275.4	275	979.8	1030	1223	97.84	108.3	471.9	323.7	282.9	28.94	26.51	80.79	69.99	50.46	44.26	43.82	158.3	165.7	188.1	15.48	17.68	76.3	54.04	44.2
FBgn0036471	FBtr0114510	CG13460	protein_coding	protein_coding		0.514				677	3.142e-29	7.099e-27	3L	15061029	15061705	677	-	TRUE	-2.886	38.43	145.8	2.123	3.58	105	135	59.71	3088	3002	832.9	55.33	12.96	210.2	14.97	3.844	6.585	25.41	0.3614	0.6034	18.19	24.06	10.55	553.5	535.9	142.1	9.712	2.348	37.71	2.772	0.6662
FBgn0058160	FBtr0113813; FBtr0301797; FBtr0301802; FBtr0301803; FBtr0301804; FBtr0333380	CG40160	protein_coding	protein_coding	IP12536p [Source:UniProtKB/TrEMBL;Acc:Q95RS6]	0.4038	GO:0006508	GO:0004252	GO:0005576	2055	6.529e-29	1.437e-26	3L	26215815	26229433	13619	+	TRUE	-1.112	1385	1119	657	485.7	1514	1451	1366	574.8	589.7	579.6	1122	1055	661.1	628.8	749.5	78.2	64.28	36.85	26.97	86.36	85.2	79.56	33.94	34.68	32.58	64.89	62.93	39.07	38.35	42.79
FBgn0034828	FBtr0306080	CG13545	protein_coding	protein_coding		0.5307	GO:0008150	GO:0003674	GO:0005575	505	7.552e-29	1.621e-26	2R	23157577	23158185	609	-	TRUE	-2.517	183.5	62.64	3.184	22.68	41.74	233.7	42.09	103.1	155	353.1	93.79	55.67	9.464	12.16	16.91	42.15	14.64	0.7267	5.123	9.693	55.86	9.972	24.78	37.09	80.77	22.07	13.52	2.276	3.019	3.929
FBgn0013763	FBtr0087111; FBtr0340066	CG5210	protein_coding	protein_coding	CG5210, isoform B [Source:UniProtKB/TrEMBL;Acc:A0A0B4LFJ1]	0.5238	GO:0042060; GO:0040003; GO:0018990; GO:0007444; GO:0006032; GO:0005975; GO:0006036	GO:0004568; GO:0008084; GO:0008061; GO:0004553	GO:0005576; GO:0005615	1676	4.112e-28	8.61e-26	2R	16691022	16693751	2730	+	TRUE	-1.046	2473	1531	948.8	972.7	2847	2708	3203	3418	3159	3420	1912	1213	1397	1163	5689	171.2	107.8	65.25	66.22	199.2	195	228.6	247.4	227.7	235.7	135.6	88.76	101.2	86.98	398.3
FBgn0011722	FBtr0079275; FBtr0343152	Tig	protein_coding	protein_coding	Tiggrin [Source:FlyBase;Acc:FBgn0011722]	0.5596	GO:0007411; GO:0006909; GO:0031589; GO:0033628; GO:0034446; GO:0033627; GO:0072499	GO:0005178	GO:0005604; GO:0031012; GO:0005578	6974	1.341e-27	2.741e-25	2L	6415179	6423310	8132	-	TRUE	-1.304	635	374.6	242	152.8	320.5	419.2	517.8	354.5	385.4	377.4	284.7	279.9	247.4	305	243.7	10.56	6.341	3.999	2.499	5.389	7.254	8.884	6.169	6.678	6.251	4.852	4.921	4.308	5.482	4.1
FBgn0035028	FBtr0089867; FBtr0089868; FBtr0305054; FBtr0343485	Start1	protein_coding	protein_coding	Start1 [Source:FlyBase;Acc:FBgn0035028]	0.4685	GO:0006869; GO:0006694	GO:0008289; GO:0015485; GO:0017127	GO:0016021	2034	8.851e-27	1.767e-24	2R	24574559	24577676	3118	+	TRUE	-1.217	638.8	414.4	232.4	207.7	188.5	210.7	181.1	234.2	208.5	239.2	366.4	213.5	329.9	335.9	332.1	36.44	24.05	13.17	11.65	10.87	12.5	10.65	13.97	12.39	13.59	21.41	12.87	19.7	20.7	19.16
FBgn0012036	FBtr0079806; FBtr0332597	Aldh	protein_coding	protein_coding	Aldehyde dehydrogenase [Source:FlyBase;Acc:FBgn0012036]	0.5153	GO:0055114; GO:0006117; GO:0006090; GO:0045471; GO:1901215; GO:0008152	GO:0008774; GO:0004029; GO:0016491; GO:0016620	GO:0005737; GO:0005811; GO:0005739; GO:0005759	1985	2.338e-26	4.563e-24	2L	9387389	9391567	4179	+	TRUE	-0.9702	2812	2350	1326	1289	3535	3965	3160	3863	3713	3138	1974	1439	1685	1022	2162	164.3	139.8	76.97	74.09	208.8	241.1	190.5	236.2	226	182.6	118.2	88.89	103.1	64.52	127.8
FBgn0024320	FBtr0079957; FBtr0303905; FBtr0303906; FBtr0303907; FBtr0343608; FBtr0343609; FBtr0343610	Npc1a	protein_coding	protein_coding	Niemann-Pick type C-1a [Source:FlyBase;Acc:FBgn0024320]	0.4483	GO:0007291; GO:0007591; GO:0030301; GO:0016125; GO:0045456; GO:0032374	GO:0008158; GO:0005319	GO:0016021; GO:0005765	4260	1.02e-25	1.946e-23	2L	10213812	10221216	7405	-	TRUE	-1.032	1393	839.6	516.9	562.1	490.2	500.4	494.3	488.8	462.2	469.5	825.9	578	862.6	795.3	745.7	37.93	23.27	13.98	15.06	13.49	14.18	13.88	13.92	13.11	12.73	23.04	16.64	24.59	23.4	20.54
FBgn0040087	FBtr0071089; FBtr0340162	p115	protein_coding	protein_coding	p115 [Source:FlyBase;Acc:FBgn0040087]	0.5334	GO:0006888; GO:0007030; GO:0051726; GO:0045056; GO:0048211; GO:0048280; GO:0061025; GO:0006886; GO:0048193; GO:0006904	GO:0005488; GO:0005515; GO:0008565	GO:0005795; GO:0005783; GO:0012507; GO:0000139; GO:0005737; GO:0016020	2858	1.164e-25	2.173e-23	X	7894031	7896991	2961	+	TRUE	-1.044	692.6	677	347.1	303.1	669.3	659.5	635.3	254.6	253.7	236.7	846.8	777.1	394.8	337.8	403.6	28.11	27.96	14	12.1	27.46	27.85	26.6	10.81	10.73	9.566	35.21	33.34	16.77	14.81	16.57
FBgn0037973	FBtr0082506	CG18547	protein_coding	protein_coding	IP11040p [Source:UniProtKB/TrEMBL;Acc:Q9VGF3]	0.5234	GO:0055114	GO:0016491		1131	1.713e-25	3.128e-23	3R	11978574	11980390	1817	-	TRUE	1.067	298.8	297.5	664.4	603.9	284.1	270	304.4	1056	1004	1281	282.7	248.6	559.7	572.6	494.3	30.65	31.05	67.71	60.92	29.46	28.81	32.2	113.3	107.3	130.8	29.71	26.95	60.1	63.46	51.28
FBgn0032925	FBtr0081472	CG9246	protein_coding	protein_coding	Nucleolar complex protein 2 homolog [Source:UniProtKB/Swiss-Prot;Acc:Q9VIF0]	0.4797	GO:0035067; GO:0022008; GO:0000122; GO:0042273	GO:0005488; GO:0003674; GO:0042393; GO:0003714; GO:0070491	GO:0030691; GO:0030690; GO:0005730; GO:0005654	2391	5.347e-24	9.563e-22	2L	21163641	21166090	2450	+	TRUE	-1.006	1279	1225	660.2	570.5	1212	1187	1182	351.3	382.6	367.2	1281	1325	586.8	565.2	565.8	62.04	60.48	31.82	27.22	59.43	59.93	59.17	17.83	19.34	17.74	63.68	67.97	29.8	29.63	27.77
FBgn0027586	FBtr0080449	CG5867	protein_coding	protein_coding	BcDNA.GH05536 [Source:UniProtKB/TrEMBL;Acc:Q9Y143]	0.4828	GO:0032504; GO:0007623		GO:0005615	1044	1.569e-23	2.749e-21	2L	13236494	13239297	2804	+	TRUE	-2.654	105.7	15.66	1.061	0	0	76.82	14.68	35.45	12.34	108.7	13.49	8.388	1.352	14.97	89.94	11.74	1.771	0.1172	0	0	8.88	1.683	4.121	1.429	12.03	1.536	0.9852	0.1573	1.797	10.11
FBgn0031629	FBtr0077417; FBtr0332595	Clect27	protein_coding	protein_coding	C-type lectin 27kD [Source:FlyBase;Acc:FBgn0031629]	0.491		GO:0030246		1466	5.101e-23	8.758e-21	2L	4796600	4801923	5324	-	TRUE	1.119	253.6	209.6	559.3	471.4	422.8	426.9	361.2	971.2	995.7	1236	259.8	159.4	377.9	488.4	378.2	20.07	16.88	43.98	36.69	33.82	35.14	29.48	80.39	82.08	97.38	21.06	13.33	31.3	41.76	30.27
FBgn0050157	FBtr0086186; FBtr0345010	CG30157	protein_coding	protein_coding	Probable Ufm1-specific protease 1 [Source:UniProtKB/Swiss-Prot;Acc:Q4V6M7]	0.5279	GO:0008150	GO:0016790; GO:0016787; GO:0071567	GO:0005575	980	6.298e-23	1.06e-20	2R	6974038	6975133	1096	-	TRUE	2.237	20.17	12.05	95.52	139.6	14.81	28.53	16.64	131.1	115.2	144.6	26.31	23.64	91.26	94.5	84.56	2.387	1.45	11.23	16.25	1.771	3.512	2.031	16.22	14.2	17.03	3.189	2.956	11.3	12.08	10.12
FBgn0031643	FBtr0077389	CG3008	protein_coding	protein_coding	CG3008 [Source:UniProtKB/TrEMBL;Acc:Q9VR42]	0.4949	GO:0006468	GO:0005524; GO:0004674; GO:0004672	GO:0005737; GO:0005634	2263	1.196e-22	1.974e-20	2L	4883298	4885669	2372	+	TRUE	0.9456	952	892.6	1679	1881	1057	1098	1016	2570	2517	2469	825.2	912	1769	1557	1418	48.8	46.56	85.52	94.83	54.77	58.58	53.72	137.8	134.4	126	43.33	49.42	94.93	86.24	73.54
FBgn0033158	FBtr0088963; FBtr0345800	CG12164	protein_coding	protein_coding	Uncharacterized protein, isoform A [Source:UniProtKB/TrEMBL;Acc:A1Z6X0]	0.5257				1479	2.429e-22	3.934e-20	2R	7311395	7313495	2101	+	TRUE	-2.059	135.5	136.1	24.41	23.87	417.4	444.4	335.7	9.669	4.114	24.31	52.63	43.47	10.82	15.91	10.76	10.62	10.86	1.902	1.841	33.1	36.27	27.16	0.7933	0.3362	1.899	4.229	3.604	0.8881	1.348	0.8538
FBgn0037972	FBtr0082507; FBtr0335438	CG10005	protein_coding	protein_coding	RE59626p [Source:UniProtKB/TrEMBL;Acc:Q8MYX4]	0.4762	GO:0008150	GO:0003674	GO:0005575	967	8.23e-22	1.308e-19	3R	11975156	11977197	2042	-	TRUE	1.005	285.3	284.3	591.2	569.3	168.3	166.8	164.4	523.2	595.2	745.9	317.8	276.1	606.4	529.6	489.7	34.21	34.69	70.43	67.14	20.4	20.81	20.34	65.62	74.34	89.06	39.04	34.99	76.11	68.61	59.39
FBgn0031737	FBtr0079163; FBtr0079164	obst-E	protein_coding	protein_coding	obstructor-E [Source:FlyBase;Acc:FBgn0031737]	0.5542	GO:0006030	GO:0008061; GO:0016490	GO:0005576	996	1.098e-21	1.714e-19	2L	5762553	5766142	3590	-	TRUE	-1.57	308.4	293.9	93.4	94.29	705.6	785.7	664.6	377.1	300.4	328.8	281.4	240.2	143.3	121.6	107.6	35.92	34.83	10.81	10.8	83.07	95.21	79.84	45.94	36.44	38.13	33.57	29.57	17.47	15.31	12.68
FBgn0002563	FBtr0078025; FBtr0345738	Lsp1beta	protein_coding	protein_coding	Larval serum protein 1 beta [Source:FlyBase;Acc:FBgn0002563]	0.5494	GO:0046331	GO:0045735	GO:0005811; GO:0005616; GO:0005576	2677	1.32e-21	2.023e-19	2L	898500	901316	2817	+	TRUE	-0.8932	837.7	3409	1617	646.9	3552	2605	29560	39440	39320	42160	1395	830.5	2681	475.3	1324	36.3	150.3	69.64	27.57	155.6	117.4	1321	1788	1775	1819	61.94	38.04	121.6	22.26	58.02
FBgn0264695	FBtr0080895; FBtr0080896; FBtr0080897; FBtr0080898; FBtr0080899; FBtr0080900; FBtr0080901; FBtr0080902; FBtr0080903; FBtr0080905; FBtr0080906; FBtr0080907; FBtr0301827; FBtr0301828; FBtr0301829; FBtr0307492; FBtr0307493; FBtr0307494; FBtr0307495; FBtr0307496; FBtr0346712	Mhc	protein_coding	protein_coding	Myosin heavy chain [Source:FlyBase;Acc:FBgn0264695]	0.5456	GO:0050821; GO:0007517; GO:0045214; GO:0007427; GO:0040011; GO:0007298; GO:0007527; GO:0006936; GO:0030241; GO:0060361; GO:0030239; GO:0042692; GO:0031033	GO:0005515; GO:0003774; GO:0016887; GO:0005524; GO:0042803; GO:0042623; GO:0008307; GO:0000146; GO:0030898	GO:0016459; GO:0030017; GO:0005703; GO:0031672; GO:0005859	6794	3.332e-20	5.018e-18	2L	16766566	16788766	22201	+	TRUE	0.8585	360.2	2024	145.4	4150	129.3	150.3	765.4	339.5	330.5	325	1509	258.5	718.6	263.9	156	6.151	35.16	2.467	69.69	2.231	2.671	13.48	6.064	5.879	5.525	26.4	4.666	12.84	4.868	2.695
FBgn0016031	FBtr0077159; FBtr0077160; FBtr0077161; FBtr0333595	lama	protein_coding	protein_coding	lamina ancestor [Source:FlyBase;Acc:FBgn0016031]	0.4888	GO:0016042; GO:0002121; GO:0046843; GO:0007444	GO:0016787; GO:0003674	GO:0016021; GO:0005576	3305	5.165e-20	7.645e-18	3L	5343619	5355923	12305	-	TRUE	0.9925	269	249.4	592.2	457.1	22.89	29.63	41.11	105.3	76.8	142	298.2	309.6	467.1	348.1	445.1	9.442	8.906	20.65	15.78	0.8122	1.082	1.488	3.866	2.808	4.964	10.72	11.49	17.16	13.2	15.8
FBgn0012037	FBtr0080552; FBtr0080553; FBtr0343667	Ance	protein_coding	protein_coding	Angiotensin converting enzyme [Source:FlyBase;Acc:FBgn0012037]	0.5236	GO:0007291; GO:0006508; GO:0007552; GO:0009609; GO:0007289	GO:0046872; GO:0008237; GO:0008241; GO:0004180; GO:0008270	GO:0016020; GO:0005615; GO:0005576	2038	5.909e-20	8.599e-18	2L	13905645	13909212	3568	+	TRUE	-0.66	10220	7249	5572	5434	6609	7146	7578	4592	4489	6860	9021	7585	7240	9056	11310	582	419.9	315.1	304.2	380.3	423.2	444.9	273.4	266.2	388.8	526	456.4	431.4	557	651
FBgn0000044	FBtr0071519	Act57B	protein_coding	protein_coding	Actin 57B [Source:FlyBase;Acc:FBgn0000044]	0.5238	GO:0007507; GO:0007010; GO:0000281; GO:0051533; GO:0051297; GO:0098529; GO:0050807	GO:0005200; GO:0005524	GO:0005875; GO:0005886; GO:0005884; GO:0005737	1724	1.758e-19	2.515e-17	2R	20944021	20946431	2411	+	TRUE	0.6117	3698	11580	1379	21800	1259	1306	3515	3731	3589	2570	10860	2905	4521	1824	2039	248.8	792.8	92.18	1443	85.63	91.41	244	262.6	251.6	172.2	748.5	206.6	318.4	132.6	138.8
FBgn0265767	FBtr0113768; FBtr0113769; FBtr0301132; FBtr0301133; FBtr0340198; FBtr0340199	zyd	protein_coding	protein_coding	zydeco [Source:FlyBase;Acc:FBgn0265767]	0.464	GO:0055085; GO:0006874	GO:0008273; GO:0005509; GO:0005262; GO:0031402; GO:0030955	GO:0005886; GO:0016021; GO:0005887	2373	2.259e-19	3.179e-17	X	23023317	23035550	12234	+	TRUE	-1.86	174.8	96.37	37.15	21.48	39.05	40.6	30.34	185.9	211.2	46.06	72.2	110.6	68.95	68.3	68.42	8.547	4.794	1.804	1.033	1.93	2.065	1.53	9.505	10.76	2.242	3.616	5.714	3.529	3.608	3.383
FBgn0030793	FBtr0074352	CG9125	protein_coding	protein_coding	Decapping nuclease DXO homolog [Source:UniProtKB/Swiss-Prot;Acc:Q9VXA8]	0.5192	GO:0006402	GO:0000166; GO:0046872; GO:0003723; GO:0008409	GO:0005634	1329	8.877e-19	1.229e-16	X	16801929	16803344	1416	-	TRUE	-1.028	483.2	497.5	229.3	238.7	596.5	579.4	465.9	260	249.6	271.2	490.5	449.9	230.5	222.7	232.2	42.18	44.19	19.88	20.49	52.63	52.62	41.95	23.74	22.7	23.58	43.86	41.51	21.06	21	20.5
FBgn0029814	FBtr0070817; FBtr0332935	CG15765	protein_coding	protein_coding	GH28601p [Source:UniProtKB/TrEMBL;Acc:Q9W468]	0.5082	GO:0007399	GO:0030246		3726	1.383e-18	1.884e-16	X	5818559	5840823	22265	+	TRUE	-1.488	259.4	249.4	92.34	74	379.7	342.4	324	220.2	201.6	130.5	276	295.9	121.7	95.44	75.33	8.076	7.9	2.856	2.266	11.95	11.09	10.4	7.173	6.539	4.046	8.802	9.737	3.966	3.211	2.372
FBgn0053139	FBtr0087278	Ranbp11	protein_coding	protein_coding	Ranbp11 [Source:FlyBase;Acc:FBgn0053139]	0.5649	GO:0006886; GO:0042991	GO:0005488; GO:0008536; GO:0008565	GO:0005829; GO:0005635	3395	2.069e-18	2.776e-16	2R	15682719	15687415	4697	+	TRUE	-0.8648	739.7	581.8	357.7	356.9	759.5	695.7	623.5	387.9	358	280.2	646.4	604	398.2	363	385.1	25.28	20.23	12.14	11.99	26.23	24.73	21.97	13.86	12.74	9.533	22.63	21.81	14.24	13.4	13.31
FBgn0264823	FBtr0334623; FBtr0334624	CR44031	long_noncoding	lincRNA		0.4898				684	2.306e-18	3.045e-16	4	1027863	1029359	1497	+	TRUE	-1.116	515.9	373.4	182.6	216	498.2	497.1	472.8	233.1	237.3	258.4	408.9	359.2	193.3	148.8	212.2	87.49	64.44	30.76	36.03	85.41	87.71	82.7	41.36	41.92	43.65	71.04	64.39	34.33	27.26	36.4
FBgn0039874	FBtr0085858	CG2135	protein_coding	protein_coding	Beta-glucuronidase [Source:UniProtKB/TrEMBL;Acc:Q9V9T9]	0.4796	GO:0005975	GO:0004566; GO:0004553	GO:0043231; GO:0031224; GO:0005764	2331	2.384e-18	3.1e-16	3R	31769293	31771848	2556	-	TRUE	-1.496	254.6	228.9	70.05	87.12	258.5	217.3	201.6	62.31	79.55	51.17	217.9	230.3	102.8	76.73	157.6	12.67	11.59	3.464	4.265	13.01	11.25	10.35	3.244	4.124	2.536	11.11	12.11	5.353	4.126	7.933
FBgn0010053	FBtr0086625	Jheh1	protein_coding	protein_coding	Juvenile hormone epoxide hydrolase 1 [Source:FlyBase;Acc:FBgn0010053]	0.5074	GO:0006719; GO:0019439	GO:0004301; GO:0008096; GO:0033961; GO:0003824	GO:0005789	1486	2.657e-18	3.405e-16	2R	18853434	18855087	1654	-	TRUE	-1.572	247.8	149.4	57.31	62.06	161.6	226.1	191.8	212.7	178.3	229	88.39	82.36	108.2	91.7	108.4	19.35	11.87	4.445	4.765	12.75	18.36	15.45	17.37	14.5	17.8	7.069	6.796	8.839	7.735	8.559
FBgn0039930	FBtr0089222	CG11077	protein_coding	protein_coding	Mpv17-like protein [Source:UniProtKB/Swiss-Prot;Acc:Q9V492]	0.4833	GO:0042592; GO:0000002; GO:0034614	GO:0003674	GO:0016021; GO:0005743; GO:0005778; GO:0005739	687	3.383e-18	4.271e-16	4	1028675	1029361	687	-	TRUE	-1.104	518.7	374.6	186.8	217.2	500.9	497.1	479.6	233.1	238.6	257.2	410.9	363	194	147.8	214.5	87.6	64.37	31.34	36.08	85.5	87.33	83.53	41.18	41.98	43.24	71.08	64.79	34.29	26.97	36.63
FBgn0000442	FBtr0078042	Pkg21D	protein_coding	protein_coding	cGMP-dependent protein kinase 21D [Source:FlyBase;Acc:FBgn0000442]	0.5517	GO:0006468; GO:0007526; GO:0010906	GO:0005524; GO:0004674; GO:0004692; GO:0030551; GO:0030553; GO:0004672	GO:0005737	2583	7.554e-18	9.399e-16	2L	786153	790798	4646	-	TRUE	-2.118	125.8	51.8	19.1	4.774	5.386	31.82	5.873	13.97	10.97	51.17	43.86	12.96	38.53	29.01	21.52	5.652	2.367	0.8525	0.2109	0.2445	1.487	0.2721	0.6561	0.5133	2.289	2.018	0.6154	1.812	1.408	0.9778
FBgn0040813	FBtr0075839; FBtr0346389; FBtr0346863	Nplp2	protein_coding	protein_coding	Neuropeptide-like precursor 2 [Source:FlyBase;Acc:FBgn0040813]	0.437	GO:0007218; GO:0006959	GO:0005184	GO:0005576; GO:0005615	504	9.752e-18	1.196e-15	3L	13356376	13357223	848	+	TRUE	-0.8301	416.9	992.6	486.1	286.4	391.9	362.1	2361	2680	2902	6689	378.5	416.4	238	300.4	3000	95.83	232.2	111	64.75	91.04	86.59	559.7	644.2	694.9	1531	89.13	101.2	57.26	74.6	697.4
FBgn0002773	FBtr0089747	Mlc2	protein_coding	protein_coding	Myosin light chain 2 [Source:FlyBase;Acc:FBgn0002773]	0.4274	GO:0003012; GO:0060361; GO:0030239	GO:0005509; GO:0000146	GO:0016459; GO:0005859; GO:0030016	2286	2.029e-17	2.454e-15	3R	30171438	30174551	3114	-	TRUE	0.6591	1616	6041	1024	10990	991.1	756.1	2679	3125	3237	2499	6341	1692	1873	1095	1141	82	311.9	51.64	548.5	50.84	39.92	140.2	165.9	171.1	126.3	329.6	90.76	99.47	60.03	58.55
FBgn0040717	FBtr0077817; FBtr0334759	Nplp4	protein_coding	protein_coding	Neuropeptide-like precursor 4 [Source:FlyBase;Acc:FBgn0040717]	0.5073	GO:0007218	GO:0005184	GO:0005576	454	8.589e-17	1.024e-14	2L	2008414	2009072	659	+	TRUE	-1.724	199.8	55.41	35.02	27.45	12.12	103.2	27.41	124.6	134.4	87	514.1	73.21	14.87	58.01	169.1	51.06	14.41	8.892	6.899	3.13	27.42	7.223	33.31	35.78	22.14	134.6	19.77	3.978	16.02	43.71
FBgn0036605	FBtr0075432	CG13041	protein_coding	protein_coding	GEO12576p1 [Source:UniProtKB/TrEMBL;Acc:Q9VV29]	0.5478				513	1.129e-16	1.328e-14	3L	16318954	16319526	573	-	TRUE	-1.085	428.4	427.6	225	164.7	803.9	648.6	616.7	80.58	98.75	162.5	244.3	360.7	119.7	189.9	253.7	96.89	98.4	50.55	36.63	183.8	152.6	143.8	19.06	23.26	36.59	56.58	86.21	28.32	46.41	58.02
FBgn0027507	FBtr0086034; FBtr0331967	CG1344	protein_coding	protein_coding	CG1344, isoform A [Source:UniProtKB/TrEMBL;Acc:A1Z6G6]	0.4184		GO:0005488; GO:0004672; GO:0016772	GO:0005737	2626	1.384e-16	1.606e-14	2R	5653676	5656778	3103	+	TRUE	-0.8092	1105	1014	636.8	558.5	1030	1118	1055	653.2	683	638.4	1051	1058	638.8	662.5	712.6	48.81	45.59	27.95	24.27	46	51.39	48.08	30.18	31.43	28.08	47.57	49.39	29.54	31.62	31.84
FBgn0010295	FBtr0070539	ng3	protein_coding	protein_coding	new glue 3 [Source:FlyBase;Acc:FBgn0010295]	0.5135	GO:0007594	GO:0005198	GO:0005576	594	1.44e-16	1.649e-14	X	3241491	3242084	594	-	TRUE	-2.001	75.89	113.2	12.74	17.9	102.3	149.2	277	6530	6841	14190	29.69	16.78	1452	14.97	4.612	14.82	22.5	2.471	3.439	20.2	30.32	55.8	1334	1392	2760	5.94	3.463	296.9	3.159	0.9111
FBgn0031279	FBtr0078007; FBtr0331652	CG3544	protein_coding	protein_coding	CG3544, isoform A [Source:UniProtKB/TrEMBL;Acc:Q9VPT2]	0.5442	GO:0005997; GO:0046835; GO:0005975	GO:0004856; GO:0016773	GO:0005737; GO:0070062	3091	1.992e-16	2.25e-14	2L	784336	788776	4441	+	TRUE	-2.051	119.1	49.39	19.1	4.774	4.04	31.82	5.873	13.97	10.97	44.78	42.51	12.96	38.53	29.01	21.52	4.471	1.886	0.7124	0.1762	0.1532	1.243	0.2273	0.5483	0.4289	1.673	1.634	0.5143	1.514	1.176	0.8171
FBgn0003996	FBtr0070490	w	protein_coding	protein_coding	white [Source:FlyBase;Acc:FBgn0003996]	0.548	GO:0008049; GO:0007613; GO:0042332; GO:0006726; GO:0048072; GO:0006727; GO:0006856; GO:0042441; GO:0070731; GO:0042401; GO:0006810	GO:0004888; GO:0042626; GO:0005524; GO:0005395; GO:0016887	GO:0005887; GO:0043190; GO:0031410; GO:0016020	2352	2.852e-16	3.18e-14	X	2790599	2796466	5868	-	TRUE	-0.6197	6711	6773	3996	4736	4471	4586	4550	1428	1461	1696	542.5	751.1	906.5	828.1	720.3	331	339.9	195.8	229.7	222.9	235.3	231.4	73.67	75.05	83.32	27.41	39.16	46.81	44.13	35.93
FBgn0262972	FBtr0306728; FBtr0306729; FBtr0345159	CR43283	long_noncoding	lincRNA		0.3721				5521	3.135e-16	3.451e-14	3R	11247631	11256123	8493	-	TRUE	1.37	102.8	74.69	439.4	52.51	28.28	366.5	70.48	10400	10590	126.7	132.9	1644	125.1	33.68	47.66	2.16	1.597	9.173	1.085	0.6006	8.012	1.527	228.6	231.9	2.65	2.861	36.51	2.751	0.7648	1.013
FBgn0261113	FBtr0083700; FBtr0083701; FBtr0083702; FBtr0083703; FBtr0113246; FBtr0334523; FBtr0334524	Xrp1	protein_coding	protein_coding	Xrp1, isoform A [Source:UniProtKB/TrEMBL;Acc:Q9VE23]	0.511	GO:0007476; GO:0008285; GO:0009987; GO:0042048; GO:0051276	GO:0046983; GO:0003677		2700	3.219e-16	3.498e-14	3R	18914968	18926989	12022	+	TRUE	0.7228	1824	1680	3082	2696	2907	3030	3274	5284	5346	5437	1558	1638	3670	4176	3372	78.38	73.47	131.6	113.9	126.3	135.4	145.1	237.5	239.3	232.6	68.57	74.39	165.1	193.9	146.5
FBgn0267223	FBtr0346395	CR45663	long_noncoding	lincRNA		0.5542				323	2.281e-15	2.447e-13	3L	16318941	16319263	323	+	TRUE	-1.13	381.4	380.7	191	143.2	682.7	572.8	561.8	66.61	83.66	140.7	213.9	310.4	104.1	165.6	226	137	139.1	68.17	50.59	247.8	214	208.1	25.02	31.3	50.33	78.69	117.8	39.14	64.27	82.1
FBgn0036271	FBtr0076011; FBtr0333357	Pbgs	protein_coding	protein_coding	Porphobilinogen synthase [Source:FlyBase;Acc:FBgn0036271]	0.4786	GO:0006783; GO:0033014	GO:0004655; GO:0008270; GO:0046872; GO:0003824	GO:0005829	1636	2.772e-15	2.938e-13	3L	12269452	12271345	1894	-	TRUE	-0.8391	542.8	518	285.5	296	465.9	486.1	446.3	232.1	279.8	351.8	583.6	460.6	296.8	322.8	329	38.49	37.37	20.11	20.64	33.39	35.86	32.64	17.21	20.67	24.84	42.4	34.52	22.03	24.73	23.6
FBgn0267733	FBtr0347293	CR46064	long_noncoding	lincRNA		0.4003				2473	8.979e-15	9.401e-13	2R	4782890	4785362	2473	+	TRUE	-1.291	276.7	230.1	104	89.51	307	304	257.4	115	134.4	99.79	384.6	404.2	121.7	114.2	169.9	12.98	10.98	4.848	4.13	14.56	14.83	12.46	5.641	6.568	4.661	18.48	20.04	5.975	5.786	8.061
FBgn0000046	FBtr0082785; FBtr0082786; FBtr0346242	Act87E	protein_coding	protein_coding	Actin 87E [Source:FlyBase;Acc:FBgn0000046]	0.5293	GO:0016573; GO:0043486; GO:0007010	GO:0005524; GO:0005200	GO:0005737; GO:0005811; GO:0035267; GO:0005884	1688	1.072e-14	1.109e-12	3R	13425983	13428375	2393	+	TRUE	-1.154	469.8	206	144.3	148	99.65	116.3	158.6	146.1	150.9	177.8	262.5	183	432	151.6	232.2	32.28	14.4	9.856	10	6.922	8.317	11.24	10.5	10.8	12.17	18.48	13.29	31.08	11.26	16.14
FBgn0036126	FBtr0076234; FBtr0332706	CG6272	protein_coding	protein_coding	CG6272, isoform A [Source:UniProtKB/TrEMBL;Acc:Q9VTE8]	0.4194	GO:0006351; GO:0022008; GO:0006355	GO:0043565; GO:0003700; GO:0046982		578	1.441e-14	1.473e-12	3L	11097446	11098186	741	-	TRUE	0.8108	308.4	292.7	541.3	526.3	332.6	399.5	418.9	720.9	721.4	829	302.3	289	396.1	518.4	510.4	61.84	59.73	107.8	103.8	67.42	83.33	86.65	151.2	150.7	165.5	62.1	61.26	83.16	112.3	103.5
FBgn0000449	FBtr0073205	dib	protein_coding	protein_coding	disembodied [Source:FlyBase;Acc:FBgn0000449]	0.4749	GO:0055114; GO:0007494; GO:0007417; GO:0007391; GO:0008362; GO:0008258; GO:0006697; GO:0008205	GO:0005506; GO:0009055; GO:0020037; GO:0016705; GO:0042767	GO:0005743; GO:0005739; GO:0031966	1975	1.485e-14	1.499e-12	3L	4062292	4064551	2260	+	TRUE	-1.366	254.6	133.7	76.42	60.87	78.1	108.6	93.97	67.69	68.57	106.2	157.2	71.68	125.1	123.5	136.1	14.95	7.992	4.46	3.516	4.637	6.639	5.693	4.159	4.196	6.211	9.46	4.45	7.69	7.839	8.084
FBgn0039644	FBtr0085386; FBtr0085387	CG11897	protein_coding	protein_coding	LD17001p [Source:UniProtKB/TrEMBL;Acc:Q961D3]	0.4947	GO:0055085; GO:0006810	GO:0005524; GO:0008559; GO:0016887; GO:0042626; GO:0015238	GO:0016021	4956	1.53e-14	1.527e-12	3R	29158122	29164966	6845	+	TRUE	1.379	79.73	50.59	225	150.4	57.9	57.06	54.81	412.6	515.7	374.9	44.53	57.96	229.2	157.2	130.7	1.866	1.205	5.233	3.462	1.37	1.39	1.323	10.1	12.57	8.737	1.068	1.434	5.615	3.976	3.094
FBgn0002933	FBtr0070523	ng1	protein_coding	protein_coding	new glue 1 [Source:FlyBase;Acc:FBgn0002933]	0.4742	GO:0007594	GO:0005198	GO:0005576	523	1.658e-14	1.637e-12	X	3242412	3242934	523	+	TRUE	-2.013	53.8	95.16	11.67	8.354	37.7	40.6	65.58	2136	2229	3504	20.92	7.626	519.2	18.71	1.537	11.93	21.48	2.573	1.823	8.453	9.369	15	495.6	514.9	774	4.753	1.788	120.5	4.485	0.3449
FBgn0085428	FBtr0112650; FBtr0344889; FBtr0345378; FBtr0345379	Nox	protein_coding	protein_coding	NADPH oxidase [Source:FlyBase;Acc:FBgn0085428]	0.5218	GO:0045987; GO:0042554; GO:0050850; GO:0030728; GO:0055114	GO:0016175; GO:0005509; GO:0016491	GO:0016021	5210	1.726e-14	1.683e-12	2R	16307269	16316485	9217	+	TRUE	-1.31	214.2	243.3	100.8	69.22	422.8	411.5	364.1	155.8	182.4	103.6	134.9	164	75.71	79.53	75.33	4.77	5.513	2.231	1.516	9.516	9.532	8.362	3.628	4.231	2.298	3.078	3.859	1.765	1.913	1.697
FBgn0036732	FBtr0075173; FBtr0302041; FBtr0345117; FBtr0345118	Oatp74D	protein_coding	protein_coding	Organic anion transporting polypeptide 74D [Source:FlyBase;Acc:FBgn0036732]	0.5052	GO:0071702; GO:0043252; GO:0006810; GO:0015711	GO:0005515; GO:0022857; GO:0015347; GO:0022804; GO:0005215; GO:0008514	GO:0005887; GO:0043229; GO:0016020	3785	2.761e-14	2.664e-12	3L	17487118	17511693	24576	+	TRUE	-0.7533	1707	1205	848	865.3	1042	1014	966.1	1316	1378	1409	1645	1191	1496	981.5	1066	52.32	37.57	25.82	26.08	32.29	32.33	30.54	42.19	44.01	42.99	51.65	38.59	48	32.5	33.05
FBgn0036600	FBtr0075434	CG13043	protein_coding	protein_coding	FI02976p [Source:UniProtKB/TrEMBL;Acc:Q9VV24]	0.5743				646	4.225e-14	4.03e-12	3L	16305225	16305870	646	-	TRUE	-2.036	90.3	37.34	5.307	9.548	14.81	108.6	18.6	29.01	38.4	214.9	69.5	27.45	2.704	17.78	11.53	16.22	6.824	0.9468	1.686	2.689	20.3	3.445	5.449	7.184	38.43	12.78	5.211	0.5083	3.45	2.094
FBgn0051145	FBtr0084479; FBtr0084480; FBtr0290056; FBtr0290057; FBtr0336459	CG31145	protein_coding	protein_coding	Extracellular serine/threonine protein CG31145 [Source:UniProtKB/Swiss-Prot;Acc:A4VCL2]	0.5246	GO:0007476; GO:0006468	GO:0004672; GO:0004674; GO:0046872; GO:0005524	GO:0005576; GO:0005794; GO:0016021; GO:0000139	3388	4.302e-14	4.03e-12	3R	23605751	23669659	63909	-	TRUE	-2.062	77.81	46.98	9.552	3.58	5.386	26.34	20.56	44.05	56.23	61.41	32.39	13.73	42.59	21.52	21.52	2.664	1.637	0.325	0.1206	0.1864	0.9382	0.7259	1.578	2.006	2.094	1.136	0.4968	1.527	0.7962	0.7454
FBgn0040964	FBtr0079763; FBtr0303880	CG18661	protein_coding	protein_coding	UPF0585 protein CG18661 [Source:UniProtKB/Swiss-Prot;Acc:Q9VLF6]	0.5222	GO:0008150	GO:0003674	GO:0005575	866	4.319e-14	4.03e-12	2L	8997605	8998544	940	+	TRUE	0.7926	325.7	286.7	488.2	587.2	294.9	250.2	281.9	357.8	434.8	483.6	264.5	286	384	410.8	415.9	43.6	39.06	64.94	77.32	39.91	34.85	38.93	50.1	60.63	64.47	36.27	40.47	53.81	59.42	56.32
FBgn0033153	FBtr0089049	Gadd45	protein_coding	protein_coding	Gadd45 [Source:FlyBase;Acc:FBgn0033153]	0.499	GO:0051726; GO:0007254; GO:0046662; GO:0000185; GO:0006950		GO:0005634; GO:0005737	1495	5.649e-14	5.215e-12	2R	7249161	7250655	1495	+	TRUE	1.229	111.4	104.8	300.4	233.9	96.95	155.8	169.3	611.3	595.2	763.8	113.4	129.6	384	449.1	405.1	8.647	8.275	23.16	17.85	7.604	12.58	13.55	49.62	48.11	59.02	9.011	10.63	31.19	37.66	31.8
FBgn0029994	FBtr0071116	CG2254	protein_coding	protein_coding	CG2254 [Source:UniProtKB/TrEMBL;Acc:Q9W3K9]	0.4929	GO:0008152	GO:0016491	GO:0005811; GO:0016021	1404	6.619e-14	6.045e-12	X	8078350	8081605	3256	-	TRUE	-1.487	152.7	124.1	54.13	29.84	22.89	144.9	119.4	148.3	115.2	341.6	85.02	46.52	68.28	19.65	50.74	12.62	10.43	4.444	2.425	1.912	12.45	10.18	12.81	9.916	28.11	7.196	4.063	5.906	1.754	4.24
FBgn0262686	FBtr0305610	CG43156	protein_coding	protein_coding		0.3364	GO:0008150	GO:0003674	GO:0005575; GO:0016021	330	7.174e-14	6.483e-12	X	11906452	11906868	417	-	TRUE	-2.158	64.36	36.14	3.184	2.387	1.347	14.27	2.936	5.372	0	15.35	27.66	6.863	24.34	35.56	22.29	22.63	12.93	1.112	0.8253	0.4785	5.217	1.065	1.975	0	5.374	9.962	2.55	8.956	13.51	7.927
FBgn0033367	FBtr0088663	PPO2	protein_coding	protein_coding	Prophenoloxidase 2 [Source:FlyBase;Acc:FBgn0033367]	0.5917	GO:0050832; GO:0035011; GO:0050830; GO:0035006; GO:0042417; GO:0042438; GO:0008152	GO:0036263; GO:0036264; GO:0046872; GO:0004503; GO:0016491	GO:0005576; GO:0005615	2280	8.265e-14	7.392e-12	2R	9042261	9044709	2449	-	TRUE	-0.6742	2819	2155	1681	1417	336.6	678.2	248.6	268.6	288	534.8	1270	3222	1379	2328	2888	143.4	111.6	84.99	70.89	17.31	35.9	13.05	14.3	15.27	27.09	66.19	173.3	73.45	128	148.6
FBgn0085364	FBtr0307366	CR34335	long_noncoding	lincRNA		0.3936				249	8.433e-14	7.464e-12	X	3545862	3546110	249	-	TRUE	0.341	44580	49780	66710	52440	81210	86180	81630	100600	105800	99860	40210	33510	22070	45450	51260	20770	23600	30880	24030	38240	41770	39220	49020	51330	46330	19190	16500	10770	22880	24160
FBgn0032840	FBtr0081327	sNPF	protein_coding	protein_coding	short neuropeptide F precursor [Source:FlyBase;Acc:FBgn0032840]	0.4107	GO:0008340; GO:0070374; GO:0007218; GO:0045793; GO:0040018; GO:0035264; GO:0007623; GO:0008343; GO:0030536; GO:0090062; GO:0046628; GO:0010906; GO:0050965; GO:0032095; GO:0040014	GO:0005179; GO:0005184; GO:0071855	GO:0030424; GO:0005615; GO:0043025; GO:0005576	2447	1.048e-13	9.181e-12	2L	20027915	20056373	28459	+	TRUE	-1.919	14.41	147	14.86	10.74	2.693	38.41	3.915	132.1	160.5	24.31	12.82	16.01	39.21	167.5	16.91	0.6832	7.089	0.6999	0.5008	0.1291	1.894	0.1914	6.553	7.924	1.148	0.6226	0.8025	1.946	8.579	0.8109
FBgn0052071	FBtr0076231	CG32071	protein_coding	protein_coding		0.596				453	1.974e-13	1.711e-11	3L	11103421	11103873	453	-	TRUE	-2.112	51.87	55.41	3.184	4.774	37.7	57.06	92.99	2450	2647	5267	24.96	3.813	776.7	3.743	3.075	13.28	14.44	0.8101	1.202	9.76	15.2	24.56	656.2	706.1	1343	6.549	1.032	208.2	1.036	0.7965
FBgn0261362	FBtr0302291	PPO1	protein_coding	protein_coding	Prophenoloxidase 1 [Source:FlyBase;Acc:FBgn0261362]	0.5094	GO:0050832; GO:0035011; GO:0050830; GO:0035006; GO:0042417; GO:0042060; GO:0009611; GO:0030431; GO:0042381; GO:0035314; GO:0008152	GO:0004503; GO:0004097; GO:0036263; GO:0036264; GO:0046872; GO:0016491	GO:0005576	2338	2.613e-13	2.243e-11	2R	17887220	17889973	2754	-	TRUE	-0.692	2024	1611	1240	994.2	193.9	354.5	123.3	107.4	120.7	236.7	1076	2480	1014	1866	2613	100.4	81.31	61.11	48.52	9.725	18.3	6.312	5.576	6.238	11.69	54.67	130.1	52.67	100	131.1
FBgn0034246	FBtr0086904; FBtr0340217	Dcr-2	protein_coding	protein_coding	Dicer-2 [Source:FlyBase;Acc:FBgn0034246]	0.4568	GO:0070868; GO:0030422; GO:0030423; GO:0016246; GO:0006342; GO:0035087; GO:0051607; GO:0033227; GO:0009047; GO:0007626; GO:0006379; GO:0009597; GO:0002230; GO:0098586; GO:0006309; GO:0006396	GO:0005515; GO:0005524; GO:0035197; GO:0003725; GO:0004386; GO:0016887; GO:0004525; GO:0004530; GO:0003676; GO:0016891	GO:0005737; GO:0005634; GO:0016442	5682	2.848e-13	2.421e-11	2R	17574979	17581525	6547	-	TRUE	-0.7094	1064	907.1	593.3	600.3	1061	1047	1110	574.8	617.2	524.5	880.5	974.6	795.7	731.7	529.6	21.73	18.84	12.04	12.05	21.9	22.24	23.37	12.28	13.13	10.66	18.42	21.03	17.01	16.14	10.94
FBgn0001258	FBtr0077008; FBtr0332065; FBtr0332066; FBtr0332067	ImpL3	protein_coding	protein_coding	Ecdysone-inducible gene L3 [Source:FlyBase;Acc:FBgn0001258]	0.5357	GO:0007520; GO:0019752; GO:0007525; GO:0005975; GO:0055114; GO:0044262; GO:0006096	GO:0004459; GO:0016491; GO:0003824; GO:0016616	GO:0005737	1461	4.002e-13	3.368e-11	3L	6259105	6262694	3590	-	TRUE	0.7568	187.3	460.2	185.7	910.6	65.98	85.6	287.8	671.5	656.9	165	518.2	265.4	173.1	146.9	133.8	14.87	37.18	14.65	71.12	5.296	7.071	23.57	55.77	54.34	13.05	42.15	22.27	14.38	12.6	10.74
FBgn0002789	FBtr0087745; FBtr0345532	Mp20	protein_coding	protein_coding	Muscle protein 20 [Source:FlyBase;Acc:FBgn0002789]	0.5312	GO:0008360; GO:1901739; GO:0007520; GO:0007155	GO:0005515; GO:0003779; GO:0005509	GO:0043292	786	4.224e-13	3.521e-11	2R	13246670	13248880	2211	+	TRUE	-0.8534	511.1	406	183.6	315.1	141.4	139.4	288.8	257.9	311.3	339	687.5	290.5	453.6	248.9	395.9	75.43	60.97	26.93	45.74	21.09	21.4	43.96	39.81	47.86	49.83	104	45.32	70.08	39.69	59.1
FBgn0024194	FBtr0073029	rasp	protein_coding	protein_coding	rasp [Source:FlyBase;Acc:FBgn0024194]	0.4991	GO:0007367; GO:0018345; GO:0046843; GO:0007224; GO:0018009; GO:0007225	GO:0016746; GO:0016409	GO:0005886; GO:0016021	1673	4.341e-13	3.583e-11	3L	3162180	3163852	1673	+	TRUE	-0.7668	496.7	551.7	292.9	311.5	635.6	700.1	570.7	218.1	251	258.4	538.4	465.9	313	283.5	312.1	34.44	38.93	20.18	21.24	44.55	50.5	40.81	15.82	18.13	17.84	38.25	34.15	22.72	21.24	21.89
FBgn0053229	FBtr0072499; FBtr0345592	CG33229	protein_coding	protein_coding	LD20362p [Source:UniProtKB/TrEMBL;Acc:Q95RM0]	0.4524	GO:0008150	GO:0003674	GO:0005575	1627	5.277e-13	4.315e-11	3L	223852	225605	1754	+	TRUE	0.6967	499.5	518	901.1	754.3	513.1	538.8	684.2	1035	1016	1140	475	455.3	753.1	863.6	970.9	35.62	37.58	63.84	52.9	36.98	39.97	50.32	77.16	75.48	80.93	34.7	34.31	56.21	66.54	70.02
FBgn0029804	FBtr0070836	CG3097	protein_coding	protein_coding	CG3097 [Source:UniProtKB/TrEMBL;Acc:Q9W478]	0.5224	GO:0006508	GO:0008270; GO:0004181; GO:0004180	GO:0005615	1983	5.506e-13	4.46e-11	X	5765855	5770780	4926	-	TRUE	-0.7099	1143	1064	636.8	699.4	1126	1172	1186	206.3	205.7	382.5	1137	1168	555.7	723.3	698.8	66.88	63.32	37.01	40.24	66.57	71.33	71.58	12.62	12.54	22.28	68.13	72.24	34.03	45.72	41.35
FBgn0033381	FBtr0088579; FBtr0302495	GstE13	protein_coding	protein_coding	Glutathione S transferase E13 [Source:FlyBase;Acc:FBgn0033381]	0.4968	GO:0006749	GO:0005515; GO:0004364	GO:0005737	961	6.162e-13	4.944e-11	2R	9122125	9123309	1185	+	TRUE	-0.7167	1250	1260	791.8	720.9	1489	1562	1557	821.9	799.6	904.5	979	803.8	524.6	562.3	610.4	150.8	154.7	94.91	85.54	181.6	196	193.8	103.7	100.5	108.7	121	102.5	66.25	73.31	74.49
FBgn0020414	FBtr0080862; FBtr0080863; FBtr0080864; FBtr0342945	Idgf3	protein_coding	protein_coding	Imaginal disc growth factor 3 [Source:FlyBase;Acc:FBgn0020414]	0.4768	GO:0006032; GO:0005975; GO:0007444	GO:0004568; GO:0004553; GO:0008084	GO:0005576	2580	8.929e-13	7.097e-11	2L	16450907	16455194	4288	+	TRUE	-1.227	249.8	179.5	85.97	84.74	90.22	137.2	138	325.5	296.2	269.9	158.6	153.3	159.5	162.8	617.3	11.23	8.212	3.841	3.747	4.1	6.416	6.401	15.31	13.88	12.09	7.304	7.285	7.509	7.91	28.07
FBgn0003067	FBtr0086701	Pepck	protein_coding	protein_coding	Phosphoenolpyruvate carboxykinase [Source:FlyBase;Acc:FBgn0003067]	0.5418	GO:0006094	GO:0005525; GO:0004613; GO:0046872; GO:0017076; GO:0004611	GO:0005739	2486	1.001e-12	7.81e-11	2R	18536767	18539416	2650	+	TRUE	-0.6419	2588	2439	1724	1479	2468	2184	3247	1117	1078	1067	1686	1402	780.8	999.3	1238	120.8	115.8	79.91	67.87	116.4	106	156.3	54.54	52.4	49.58	80.6	69.17	38.14	50.39	58.42
FBgn0266488	FBtr0344533	CG45087	protein_coding	protein_coding		0.5418	GO:0008150	GO:0003674	GO:0005575	2486	1.001e-12	7.81e-11	2R	18536767	18539416	2650	+	TRUE	-0.6419	2588	2439	1724	1479	2468	2184	3247	1117	1078	1067	1686	1402	780.8	999.3	1238	120.8	115.8	79.91	67.87	116.4	106	156.3	54.54	52.4	49.58	80.6	69.17	38.14	50.39	58.42
FBgn0028474	FBtr0070799; FBtr0340463	CG4119	protein_coding	protein_coding	BcDNA.LD23634 [Source:UniProtKB/TrEMBL;Acc:Q9V3Y5]	0.5451	GO:0000398; GO:0000381; GO:0006397	GO:0000166; GO:0003729; GO:0003676	GO:0071011; GO:0005634	3777	1.295e-12	1.002e-10	X	5666052	5670652	4601	+	TRUE	-0.683	743.5	736	434.1	476.2	597.9	645.3	612.7	430.8	436.1	422.2	795.5	772.5	534.7	490.3	448.9	22.84	23	13.25	14.39	18.56	20.62	19.41	13.84	13.95	12.91	25.03	25.08	17.19	16.27	13.95
FBgn0029906	FBtr0070970	xit	protein_coding	protein_coding	xiantuan [Source:FlyBase;Acc:FBgn0029906]	0.5622	GO:0007377; GO:0006487; GO:0006486; GO:0003384; GO:0006490	GO:0042283; GO:0042281; GO:0016758	GO:0005783; GO:0005789; GO:0016021	1640	1.69e-12	1.296e-10	X	6821016	6822840	1825	+	TRUE	-1.143	295.9	249.4	110.4	124.1	321.8	328.1	323	157.9	141.3	144.6	300.3	271.5	164.9	130.1	211.4	20.93	17.95	7.758	8.635	23.01	24.15	23.57	11.69	10.41	10.18	21.76	20.3	12.21	9.941	15.12
FBgn0267585	FBtr0347015; FBtr0347016	CR45923	long_noncoding	lincRNA		0.3862				1335	2.055e-12	1.549e-10	2R	4621118	4622481	1364	-	TRUE	-1.648	98.95	86.73	15.92	28.64	142.7	164.6	201.6	17.19	15.09	35.82	11.47	16.01	4.056	6.55	5.381	8.598	7.669	1.375	2.448	12.54	14.88	18.07	1.562	1.366	3.1	1.021	1.471	0.369	0.615	0.473
FBgn0002564	FBtr0072463	Lsp1gamma	protein_coding	protein_coding	Larval serum protein 1 gamma [Source:FlyBase;Acc:FBgn0002564]	0.489		GO:0045735	GO:0005811; GO:0005576; GO:0005616	2501	2.057e-12	1.549e-10	3L	66430	68995	2566	+	TRUE	-0.6608	675.3	3077	1750	601.5	1470	1416	13860	22100	21710	12300	1145	493.4	1490	164.7	1006	31.33	145.2	80.66	27.44	68.94	68.31	663	1072	1049	568	54.41	24.19	72.34	8.254	47.21
FBgn0037637	FBtr0081930	CG9836	protein_coding	protein_coding	GEO04668p1 [Source:UniProtKB/TrEMBL;Acc:Q9VHK6]	0.4733	GO:0016226; GO:0097428; GO:0006879; GO:0044571	GO:0005506; GO:0051536; GO:0036455; GO:0051537; GO:0008198; GO:0051539	GO:0005759	955	2.221e-12	1.658e-10	3R	8822849	8824177	1329	-	TRUE	0.6966	743.5	742	1227	1185	976.3	905.3	947.5	1578	1646	1878	695	632.2	891	1047	1052	90.32	91.72	148.1	141.6	119.9	114.4	118.7	200.5	208.3	227.2	86.48	81.17	113.3	137.4	129.2
FBgn0036467	FBtr0075665	CG12310	protein_coding	protein_coding	GEO07233p1 [Source:UniProtKB/TrEMBL;Acc:Q9VUJ8]	0.4467				544	2.37e-12	1.754e-10	3L	15050263	15050806	544	-	TRUE	-1.989	37.46	78.3	4.245	8.354	28.28	26.34	56.77	1584	1636	3007	33.74	22.88	597.6	18.71	3.844	7.99	16.99	0.8995	1.752	6.095	5.843	12.49	353.2	363.5	638.4	7.37	5.157	133.4	4.312	0.829
FBgn0262112	FBtr0085481	sro	protein_coding	protein_coding	shroud [Source:FlyBase;Acc:FBgn0262112]	0.5511	GO:0006697	GO:0003858; GO:0016491		1154	6.388e-12	4.688e-10	3R	29794597	29795805	1209	+	TRUE	-1.373	155.6	104.8	49.88	37	57.9	75.72	93.97	56.94	48	67.81	103.2	49.57	86.53	122.6	114.5	15.64	10.72	4.982	3.658	5.884	7.919	9.743	5.988	5.027	6.788	10.63	5.267	9.106	13.31	11.65
FBgn0038349	FBtr0083151	AOX3	protein_coding	protein_coding	Aldehyde oxidase 3 [Source:FlyBase;Acc:FBgn0038349]	0.5023	GO:0055114; GO:0009115; GO:0006117	GO:0050660; GO:0051537; GO:0016614; GO:0005506; GO:0009055; GO:0004031; GO:0004854; GO:0046872; GO:0016491; GO:0003824; GO:0051536	GO:0005829	4163	9.157e-12	6.662e-10	3R	15542748	15547736	4989	-	TRUE	-0.6776	1269	1167	718.5	791.3	1444	1475	1093	994.9	953.2	712.6	1161	989.1	922.8	714.9	836.4	35.36	33.1	19.89	21.69	40.66	42.76	31.42	29	27.67	19.77	33.15	29.13	26.92	21.52	23.57
FBgn0040001	FBtr0305959	CG17374	protein_coding	protein_coding	Fatty acid synthase 3 [Source:UniProtKB/TrEMBL;Acc:Q7PLB8]	0.3861	GO:0006633; GO:0055114; GO:0009058; GO:0008152	GO:0016491; GO:0008270; GO:0016788; GO:0004312; GO:0031177; GO:0003824; GO:0016740	GO:0005835	7395	9.388e-12	6.773e-10	3L	25752859	25762779	9921	-	TRUE	-1.973	6.724	108.4	5.307	7.161	9.426	9.877	4.894	4.298	2.743	8.956	4.048	4.575	36.5	10.29	3.844	0.1055	1.731	0.08271	0.1105	0.1495	0.1612	0.07919	0.07052	0.04482	0.1399	0.06506	0.07587	0.5995	0.1745	0.06099
FBgn0264460	FBtr0332780; FBtr0332781	CR43868	long_noncoding	lincRNA		0.4508				462	1.009e-11	7.218e-10	3L	12498487	12500307	1821	+	TRUE	0.6567	516.8	532.4	856.5	803.2	564.2	519.1	541.3	821.9	844.8	1059	437.9	437	682.8	712.1	700.3	129.8	136	213.7	198.4	143.2	135.6	140.2	215.9	221	264.9	112.6	116	179.5	193.2	177.9
FBgn0030338	FBtr0073606	CG15741	protein_coding	protein_coding		0.5062	GO:0008150	GO:0003674	GO:0005575	484	1.097e-11	7.784e-10	X	11837543	11838026	484	-	TRUE	-2.016	46.11	48.18	3.184	3.58	55.21	36.21	59.71	934.7	1007	4429	20.92	5.338	440.1	7.485	0.7687	11.05	11.75	0.7583	0.8441	13.38	9.03	14.76	234.3	251.3	1057	5.136	1.352	110.4	1.939	0.1864
FBgn0003149	FBtr0076593; FBtr0076594; FBtr0076595; FBtr0076596; FBtr0306639	Prm	protein_coding	protein_coding	Paramyosin [Source:FlyBase;Acc:FBgn0003149]	0.5296	GO:0007498; GO:0030239	GO:0003774; GO:0008307	GO:0016459; GO:0005863; GO:0032982; GO:0030016	2891	1.26e-11	8.865e-10	3L	8732858	8745310	12453	-	TRUE	0.6554	189.2	801.1	107.2	1444	75.41	108.6	338.7	299.8	325	197	786.1	200.6	299.5	127.3	146.8	7.594	32.71	4.274	56.99	3.059	4.535	14.02	12.58	13.59	7.873	32.31	8.506	12.58	5.517	5.959
FBgn0037534	FBtr0081823	CG2781	protein_coding	protein_coding	Elongation of very long chain fatty acids protein [Source:UniProtKB/TrEMBL;Acc:Q9VHX7]	0.4595	GO:0030497	GO:0009922; GO:0003843; GO:0102337; GO:0102336; GO:0102338; GO:0016757	GO:0005575; GO:0016021	1974	1.364e-11	9.52e-10	3R	7981817	7995852	14036	-	TRUE	-1.435	116.2	110.8	30.78	39.38	117.2	114.1	105.7	65.54	69.95	46.06	143	89.22	53.41	37.43	44.59	6.831	6.627	1.797	2.276	6.959	6.977	6.408	4.029	4.282	2.695	8.611	5.542	3.285	2.377	2.65
FBgn0000299	FBtr0079001; FBtr0079002; FBtr0079003	Cg25C	protein_coding	protein_coding	Collagen type IV [Source:FlyBase;Acc:FBgn0000299]	0.597	GO:0060729; GO:0007391; GO:0035848; GO:0048621; GO:0055013	GO:0005201	GO:0005587; GO:0005581; GO:0005604	5912	1.942e-11	1.345e-09	2L	5029609	5037279	7671	+	TRUE	-0.6875	656.1	459	334.3	349.7	179.1	238.1	756.6	599.5	522.5	577	589	630.7	517.2	814	1435	12.88	9.164	6.518	6.749	3.552	4.861	15.31	12.3	10.68	11.27	11.84	13.08	10.62	17.26	28.48
FBgn0032997	FBtr0299924	CG17486	protein_coding	protein_coding	Asparagine synthetase domain-containing protein CG17486 [Source:UniProtKB/Swiss-Prot;Acc:Q5LJP9]	0.3797	GO:0006529; GO:0006541	GO:0004066; GO:0042803	GO:0005575; GO:0005829	1804	2.108e-11	1.448e-09	2R	4619030	4620833	1804	+	TRUE	-0.6437	747.4	699.9	494.6	420.1	642.3	642	595.1	445.9	459.5	399.2	682.2	717.6	552.3	465	480.4	48.06	45.8	31.6	26.57	41.75	42.95	39.47	29.99	30.78	25.56	44.94	48.77	37.18	32.31	31.25
FBgn0264509	FBtr0333014	CR43908	long_noncoding	lincRNA		0.5228				394	2.853e-11	1.944e-09	X	11837633	11838026	394	+	TRUE	-1.987	46.11	45.78	3.184	3.58	51.17	35.12	56.77	889.6	934	4140	20.92	4.575	417.1	7.485	0	13.58	13.71	0.9315	1.037	15.23	10.76	17.24	274	286.5	1214	6.309	1.424	128.6	2.381	0
FBgn0004957	FBtr0074577; FBtr0310487; FBtr0333247	por	protein_coding	protein_coding	porcupine [Source:FlyBase;Acc:FBgn0004957]	0.5544	GO:0030111; GO:0009306; GO:0006497; GO:0016055; GO:0045234; GO:0018279; GO:0008104; GO:0018345	GO:0016746; GO:1990698; GO:0017147	GO:0005886; GO:0005783; GO:0016021; GO:0030176	2145	3.426e-11	2.316e-09	X	18377521	18379854	2334	-	TRUE	-0.6897	554.3	515.6	324.8	328.2	623.5	647.5	610.8	292.2	244.1	316	529.7	510.9	363	392.1	376.7	29.98	28.37	17.45	17.46	34.08	36.43	34.07	16.53	13.75	17.02	29.34	29.21	20.55	22.91	20.6
FBgn0025382	FBtr0070293; FBtr0070294	Rab27	protein_coding	protein_coding	Rab27 [Source:FlyBase;Acc:FBgn0025382]	0.6073	GO:0016192; GO:0030431; GO:0015031; GO:0032482; GO:0032402; GO:0045921; GO:1990182; GO:0007264	GO:0005525; GO:0005515; GO:0003924	GO:0008021; GO:0045202; GO:0031982; GO:0030141; GO:0042470	1515	3.563e-11	2.389e-09	X	1473884	1476974	3091	-	TRUE	-1.169	184.4	193.9	73.23	82.35	320.5	313.9	325.9	152.6	141.3	163.8	181.5	191.4	71.66	68.3	68.42	14.12	15.11	5.572	6.202	24.8	25	25.74	12.22	11.27	12.49	14.24	15.49	5.744	5.651	5.299
FBgn0034915	FBtr0072235	eIF6	protein_coding	protein_coding	eIF6 [Source:FlyBase;Acc:FBgn0034915]	0.5473	GO:0006413; GO:0006412; GO:0042256; GO:0009267; GO:0000054; GO:1902626; GO:0000470; GO:0000460	GO:0003743; GO:0043022; GO:0043023	GO:0005829; GO:0030687; GO:0005730	1056	3.955e-11	2.632e-09	2R	23849246	23850301	1056	-	TRUE	0.6079	1346	1437	2108	2128	1612	1375	1490	2412	2459	2962	1278	1335	1795	1779	1731	147.9	160.6	230.1	229.9	179	157.1	168.8	277.2	281.4	324	143.8	155	206.5	211.1	192.4
FBgn0037742	FBtr0301536; FBtr0332172	Rpt3R	protein_coding	protein_coding	Regulatory particle triple-A ATPase 3-related [Source:FlyBase;Acc:FBgn0037742]	0.4898	GO:0006508; GO:0006974; GO:0030163; GO:0030433; GO:0045899; GO:0043161	GO:0005524; GO:0016887; GO:0017025; GO:0036402; GO:0016787	GO:0005737; GO:0000502; GO:0008540; GO:0031597; GO:0031595	1423	5.485e-11	3.622e-09	3R	9754735	9756510	1776	-	TRUE	-1.666	77.81	71.07	10.61	21.48	43.09	47.19	41.11	19.34	12.34	5.117	71.52	83.12	15.55	15.91	26.14	6.344	5.896	0.8597	1.723	3.551	4.002	3.457	1.649	1.048	0.4154	5.973	7.162	1.327	1.401	2.155
FBgn0263377	FBtr0309058	CR43429	long_noncoding	lincRNA		0.5493				2301	5.827e-11	3.819e-09	2R	15682569	15684933	2365	-	TRUE	-0.9063	424.6	327.7	188.9	201.7	416.1	369.8	342.6	214.9	186.5	148.4	375.8	356.9	246.1	218	211.4	21.41	16.81	9.463	10	21.2	19.4	17.81	11.33	9.796	7.45	19.41	19.02	12.99	11.88	10.78
FBgn0030251	FBtr0073387; FBtr0343591	CG2145	protein_coding	protein_coding	CG2145, isoform B [Source:UniProtKB/TrEMBL;Acc:X2JJD6]	0.5586	GO:0090502	GO:0016788; GO:0008236; GO:0046872; GO:0003723; GO:0004521	GO:0005576	2016	6.196e-11	4.029e-09	X	10927399	10929712	2314	+	TRUE	-0.7651	440.9	462.6	282.3	237.5	355.5	338	527.6	326.6	323.7	412	242.2	283.7	238.6	218	232.9	25.37	27.08	16.14	13.44	20.68	20.23	31.31	19.66	19.4	23.61	14.28	17.25	14.37	13.56	13.56
FBgn0036290	FBtr0089321; FBtr0089322; FBtr0345350	CG10638	protein_coding	protein_coding	Uncharacterized protein, isoform A [Source:UniProtKB/TrEMBL;Acc:Q9VTY2]	0.4498	GO:0055114; GO:0006081	GO:0004032; GO:0016491		1236	6.265e-11	4.044e-09	3L	12498106	12501311	3206	-	TRUE	0.5852	1721	1676	2574	2515	1747	1587	1614	2476	2566	3197	1401	1410	2098	2103	2028	161.6	160	240	232.1	165.7	154.9	156.3	243.1	250.9	298.8	134.7	139.9	206.2	213.3	192.5
FBgn0003377	FBtr0076095	Sgs7	protein_coding	protein_coding	Salivary gland secretion 7 [Source:FlyBase;Acc:FBgn0003377]	0.4673	GO:0007594	GO:0005198	GO:0005576; GO:0005615	321	7.959e-11	5.099e-09	3L	11509861	11510247	387	+	TRUE	1.958	0.9606	0	5.307	62.06	0	0	0	20.41	20.57	1.279	64.1	72.45	10.82	264.8	101.5	0.3472	0	1.905	22.06	0	0	0	7.717	7.745	0.4604	23.73	27.67	4.092	103.4	37.09
FBgn0002772	FBtr0085195; FBtr0085196; FBtr0344131	Mlc1	protein_coding	protein_coding	Myosin alkali light chain 1 [Source:FlyBase;Acc:FBgn0002772]	0.4189	GO:0007498; GO:0006936	GO:0005509; GO:0000146	GO:0016459; GO:0005829; GO:0005859	1075	1.151e-10	7.322e-09	3R	27657078	27660177	3100	-	TRUE	0.5983	422.7	2242	245.2	3762	233	182.2	816.3	743.5	805.1	499	2073	412.6	604.4	248.9	309.8	45.61	246.2	26.29	399.3	25.41	20.45	90.86	83.92	90.5	53.62	229.1	47.06	68.27	29.02	33.81
FBgn0001259	FBtr0078183	in	protein_coding	protein_coding	inturned [Source:FlyBase;Acc:FBgn0001259]	0.5317	GO:0007163; GO:0001736; GO:0001737; GO:0035316	GO:0005515	GO:0005886; GO:0005737	3062	1.283e-10	8.102e-09	3L	20367198	20370259	3062	+	TRUE	-1.049	283.4	225.3	88.09	146.8	363.6	359.9	294.6	82.73	102.9	74.2	278.7	297.4	130.5	136.6	142.2	10.74	8.684	3.316	5.47	13.92	14.19	11.51	3.278	4.059	2.799	10.82	11.91	5.174	5.592	5.45
FBgn0262945	FBtr0306548	CR43264	long_noncoding	lincRNA		0.3994				318	1.527e-10	9.566e-09	X	5831898	5832215	318	-	TRUE	0.8452	239.2	190.3	438.3	349.7	105	126.2	121.4	139.7	135.8	250.8	172.1	150.2	247.4	369.6	441.2	87.26	70.65	158.9	125.5	38.73	47.89	45.67	53.3	51.6	91.09	64.3	57.93	94.48	145.7	162.8
FBgn0015575	FBtr0081550	alpha-Est7	protein_coding	protein_coding	alpha-Esterase-7 [Source:FlyBase;Acc:FBgn0015575]	0.5047	GO:0008340; GO:0046683; GO:0019915; GO:0007416; GO:0050804; GO:0007158	GO:0052689; GO:0042043; GO:0004872	GO:0005737; GO:0005811; GO:0009986; GO:0005887; GO:0045202	2017	1.588e-10	9.881e-09	3R	7519563	7523753	4191	-	TRUE	-1.731	53.8	72.28	11.67	10.74	28.28	37.31	152.7	260	292.1	296.8	41.83	40.42	35.83	22.46	35.36	3.094	4.23	0.6672	0.6076	1.644	2.232	9.058	15.64	17.5	17	2.465	2.457	2.157	1.396	2.057
FBgn0029975	FBtr0071091	CG1444	protein_coding	protein_coding	CG1444 [Source:UniProtKB/TrEMBL;Acc:Q9W3N1]	0.4944	GO:0008152; GO:0030308; GO:0010884; GO:0032876; GO:0031669; GO:0014067	GO:0016229; GO:0016491	GO:0016021	1705	1.611e-10	9.953e-09	X	7908931	7911885	2955	+	TRUE	-1.159	196.9	140.9	71.11	68.03	45.78	87.79	73.41	200.9	220.8	81.88	79.62	104.5	82.47	106.7	256	13.4	9.758	4.807	4.552	3.149	6.214	5.152	14.3	15.65	5.547	5.549	7.513	5.874	7.842	17.62
FBgn0039678	FBtr0085450; FBtr0339147	Obp99a	protein_coding	protein_coding	Odorant-binding protein 99a [Source:FlyBase;Acc:FBgn0039678]	0.5468	GO:0042048; GO:0019236; GO:0007606; GO:0007608; GO:0006810	GO:0005549	GO:0005576; GO:0012505; GO:0005615	585	1.851e-10	1.128e-08	3R	29671657	29672334	678	+	TRUE	-0.6304	1136	1174	843.8	634.9	1139	1154	1149	1535	1533	431.1	1159	1418	576.6	672.8	642.6	225.2	236.8	166.1	123.7	228.1	238	234.8	318.2	316.5	85.06	235.3	297	119.6	144	128.8
FBgn0267408	FBtr0083154	AOX1	protein_coding	protein_coding	Aldehyde oxidase 1 [Source:FlyBase;Acc:FBgn0267408]	0.5535	GO:0042817; GO:0055114; GO:0009115	GO:0004732; GO:0050660; GO:0051537; GO:0016614; GO:0005506; GO:0009055; GO:0016903; GO:0004854; GO:0046872; GO:0016491; GO:0003824; GO:0051536	GO:0005829	4228	1.853e-10	1.128e-08	3R	15532137	15537292	5156	-	TRUE	1.314	39.39	43.37	108.3	128.9	67.33	80.11	48.94	784.3	818.8	621.8	92.44	95.32	208.9	121.6	133.8	1.081	1.211	2.951	3.478	1.867	2.287	1.385	22.51	23.4	16.99	2.598	2.764	6	3.606	3.712
FBgn0031213	FBtr0078101; FBtr0301733; FBtr0302164; FBtr0306540; FBtr0331680	galectin	protein_coding	protein_coding	galectin [Source:FlyBase;Acc:FBgn0031213]	0.4237	GO:0008039	GO:0030246; GO:0016936; GO:0015143	GO:0005829	1592	1.98e-10	1.197e-08	2L	71757	76211	4455	+	TRUE	-0.6116	683	758.9	451.1	481	785.1	820.8	743.9	632.8	510.2	591.1	750.3	671.1	515.8	501.5	523.5	49.77	56.27	32.66	34.47	57.82	62.23	55.91	48.23	38.73	42.89	56.01	51.69	39.34	39.49	38.58
FBgn0037761	FBtr0082143	CG8534	protein_coding	protein_coding	Elongation of very long chain fatty acids protein [Source:UniProtKB/TrEMBL;Acc:Q9VH59]	0.4939	GO:0030497	GO:0009922; GO:0102337; GO:0102336; GO:0102338	GO:0005575; GO:0016021	990	1.995e-10	1.198e-08	3R	9812747	9813939	1193	+	TRUE	-1.886	0	60.23	0	0	0	0	0	0	0	0	0	0	70.98	0	0	0	7.182	0	0	0	0	0	0	0	0	0	0	8.707	0	0
FBgn0037028	FBtr0078271; FBtr0302947	CG3618	protein_coding	protein_coding	CG3618, isoform A [Source:UniProtKB/TrEMBL;Acc:Q9VPA9]	0.5041	GO:0007155; GO:0008360; GO:0007015	GO:0004383		2574	2.475e-10	1.476e-08	3L	20813353	20816075	2723	-	TRUE	-1.244	136.4	128.9	47.76	51.32	141.4	180	152.7	140.7	135.8	56.29	118.8	127.4	59.49	65.5	59.96	6.148	5.911	2.139	2.275	6.441	8.438	7.098	6.635	6.374	2.526	5.483	6.067	2.807	3.19	2.733
FBgn0035890	FBtr0076610; FBtr0076611	CG13667	protein_coding	protein_coding	NADPH-dependent diflavin oxidoreductase 1 [Source:UniProtKB/TrEMBL;Acc:Q9VSJ5]	0.4882	GO:0008150; GO:0055114; GO:0016226	GO:0016491; GO:0005506; GO:0010181; GO:0003958; GO:0016709; GO:0050661; GO:0050660	GO:0005829; GO:0005737	1863	2.827e-10	1.674e-08	3L	8405454	8407354	1901	+	TRUE	-1.133	181.6	167.4	64.74	82.35	127.9	154.7	141	67.69	86.4	98.51	160.6	177.7	105.5	102.9	95.32	11.31	10.61	4.006	5.043	8.052	10.02	9.053	4.409	5.605	6.108	10.24	11.69	6.874	6.925	6.004
FBgn0016675	FBtr0081201; FBtr0302360	Lectin-galC1	protein_coding	protein_coding	Galactose-specific C-type lectin [Source:FlyBase;Acc:FBgn0016675]	0.4573	GO:0006952; GO:0016339; GO:0043152	GO:0005534; GO:0030246; GO:0004872	GO:0005576	730	2.902e-10	1.707e-08	2L	19417447	19418274	828	+	TRUE	-1.85	49.95	48.18	4.245	7.161	6.733	18.66	6.852	5.372	4.114	11.51	8.097	2.288	25.01	0	5.381	7.933	7.786	0.6699	1.118	1.081	3.082	1.122	0.8923	0.6806	1.821	1.317	0.384	4.158	0	0.8643
FBgn0030653	FBtr0074045; FBtr0339691	CG7860	protein_coding	protein_coding	Probable isoaspartyl peptidase/L-asparaginase CG7860 [Source:UniProtKB/Swiss-Prot;Acc:Q9VXT7]	0.571	GO:0048102; GO:0035071; GO:0033345	GO:0004067; GO:0003948; GO:0016787; GO:0008798	GO:0005737	1290	4.11e-10	2.4e-08	X	15568993	15570369	1377	+	TRUE	-1.094	195	184.3	92.34	72.8	141.4	128.4	127.2	81.65	82.29	84.44	208.5	313.4	91.94	194.6	252.9	17.54	16.86	8.25	6.439	12.85	12.01	11.8	7.681	7.709	7.561	19.21	29.79	8.655	18.91	23
FBgn0020503	FBtr0080975; FBtr0080976; FBtr0080977; FBtr0290262; FBtr0290263; FBtr0301440; FBtr0301441; FBtr0301442; FBtr0332451; FBtr0332452; FBtr0332453; FBtr0332454; FBtr0332455; FBtr0339796	CLIP-190	protein_coding	protein_coding	Cytoplasmic linker protein 190 [Source:FlyBase;Acc:FBgn0020503]	0.4579	GO:0007349; GO:0007017	GO:0005515; GO:0003779; GO:0008017; GO:0051010; GO:0070854	GO:0005875; GO:0005938; GO:0045169; GO:0005794; GO:0000776; GO:0005876; GO:0035371; GO:0030424; GO:0044295	3956	4.434e-10	2.572e-08	2L	17384700	17409698	24999	+	TRUE	-0.5982	781	616.8	484	429.7	546.7	768.2	793.8	726.3	666.5	839.3	593.1	494.2	586.8	646.6	574.2	22.9	18.4	14.1	12.39	16.2	23.43	24.01	22.28	20.36	24.51	17.82	15.32	18.01	20.49	17.03
FBgn0004169	FBtr0073851; FBtr0073852; FBtr0073853; FBtr0100561; FBtr0100563; FBtr0301919; FBtr0301920; FBtr0301921; FBtr0301922; FBtr0301923; FBtr0308233; FBtr0308234; FBtr0310136; FBtr0310137; FBtr0310138; FBtr0340617; FBtr0340618; FBtr0345131	up	protein_coding	protein_coding	upheld [Source:FlyBase;Acc:FBgn0004169]	0.5157	GO:0030239; GO:0007498; GO:0007005; GO:0046716; GO:0006937; GO:0006874; GO:0045214; GO:0048644; GO:0030240	GO:0005509; GO:0005523	GO:0005865; GO:0005861	1538	4.639e-10	2.673e-08	X	13593474	13602578	9105	-	TRUE	0.6209	391.9	1203	209.1	2233	188.5	162.4	535.4	528.6	545.9	403	1295	315.7	455	191.8	229.1	29.56	92.36	15.67	165.7	14.37	12.74	41.65	41.71	42.89	30.27	100.1	25.17	35.92	15.63	17.48
FBgn0001230	FBtr0084589	Hsp68	protein_coding	protein_coding	Heat shock protein 68 [Source:FlyBase;Acc:FBgn0001230]	0.5231	GO:0008340; GO:0006457; GO:0022008; GO:0042594; GO:0009408; GO:0031427	GO:0051082; GO:0005524	GO:0005875; GO:0005811; GO:0005739	2231	4.75e-10	2.719e-08	3R	24055080	24057310	2231	-	TRUE	-0.7678	416	431.2	279.1	206.5	121.2	115.2	237.9	238.5	253.7	280.2	263.8	934.2	167	165.6	477.4	21.63	22.82	14.42	10.56	6.37	6.233	12.76	12.97	13.74	14.51	14.05	51.34	9.089	9.305	25.11
FBgn0264827	FBtr0334683	CR44035	long_noncoding	lincRNA		0.4757				1602	6.165e-10	3.505e-08	3R	9810020	9813929	3910	-	TRUE	-1.843	0	57.82	0	0	0	0	0	0	0	0	0	0	62.87	0	0	0	4.261	0	0	0	0	0	0	0	0	0	0	4.766	0	0
FBgn0020415	FBtr0080861; FBtr0305984; FBtr0308080	Idgf2	protein_coding	protein_coding	Imaginal disc growth factor 2 [Source:FlyBase;Acc:FBgn0020415]	0.4921	GO:0007444; GO:0005975; GO:0006032	GO:0004568; GO:0008084; GO:0008061; GO:0004553	GO:0005576	1534	6.293e-10	3.548e-08	2L	16447330	16450508	3179	+	TRUE	-1.127	163.3	167.4	73.23	65.64	98.3	122.9	154.7	216	242.8	278.9	157.2	123.5	137.9	118.8	727.2	12.35	12.88	5.503	4.882	7.514	9.669	12.06	17.08	19.12	21	12.18	9.875	10.92	9.71	55.62
FBgn0034304	FBtr0086780; FBtr0329999; FBtr0330000	CG5742	protein_coding	protein_coding	CG5742, isoform C [Source:UniProtKB/TrEMBL;Acc:A0A0B4KFB5]	0.5037	GO:0010869; GO:0022008; GO:0006621	GO:0005515; GO:0005102	GO:0005783	2985	6.324e-10	3.548e-08	2R	18148096	18151410	3315	-	TRUE	-1.002	258.4	259	131.6	114.6	241	272.2	302.5	147.2	139.9	104.9	282	260	155.5	144.1	149.1	10.04	10.24	5.082	4.379	9.469	11	12.12	5.984	5.663	4.06	11.23	10.68	6.325	6.051	5.862
FBgn0037822	FBtr0082267	CG14683	protein_coding	protein_coding	Probable methyltransferase-like protein 15 homolog [Source:UniProtKB/Swiss-Prot;Acc:Q9VGY5]	0.5076	GO:0008150; GO:0070475	GO:0003674; GO:0008168; GO:0071424	GO:0005575	1507	6.692e-10	3.73e-08	3R	10696647	10698976	2330	+	TRUE	0.5955	521.6	580.6	853.3	815.1	655.8	636.5	617.6	930.4	916.2	946.7	593.8	523.9	805.1	770.1	711.1	40.16	45.48	65.27	61.72	51.03	50.97	49.04	74.92	73.46	72.57	46.82	42.63	64.88	64.05	55.36
FBgn0038738	FBtr0083860; FBtr0083861; FBtr0302327	CG4572	protein_coding	protein_coding	Carboxypeptidase [Source:UniProtKB/TrEMBL;Acc:Q9VDT5]	0.4951	GO:0051603; GO:0033227; GO:0006508	GO:0004185		1805	7.559e-10	4.183e-08	3R	19862517	19864393	1877	-	TRUE	-0.6095	1281	1059	768.4	753.1	1130	1236	1092	986.3	894.2	987.7	1128	1015	992.4	790.7	1239	82.36	69.25	49.07	47.6	73.39	82.62	72.41	66.31	59.87	63.21	74.28	68.95	66.77	54.91	80.55
FBgn0040382	FBtr0070135; FBtr0070136; FBtr0070137	CG5273	protein_coding	protein_coding	CG5273 [Source:UniProtKB/TrEMBL;Acc:Q9W5D6]	0.5636	GO:0042752			2140	7.601e-10	4.183e-08	X	759594	761939	2346	+	TRUE	-0.8174	363.1	416.8	232.4	198.1	538.6	561.9	588.3	362.1	352.5	259.7	346.1	383.6	263.6	219	266	19.69	22.99	12.52	10.56	29.51	31.69	32.89	20.53	19.9	14.02	19.22	21.98	14.96	12.82	14.58
FBgn0010774	FBtr0081642	Ref1	protein_coding	protein_coding	RNA and export factor binding protein 1 [Source:FlyBase;Acc:FBgn0010774]	0.5294	GO:0000398; GO:0019233	GO:0003729; GO:0000166; GO:0003676; GO:0003713	GO:0031965; GO:0071013; GO:0071011; GO:0005654	1328	8.823e-10	4.825e-08	3R	7077904	7080387	2484	-	TRUE	0.485	3739	3581	4984	5230	3065	3109	2952	4161	4274	4904	3826	3863	5505	5167	4867	326.6	318.3	432.6	449.3	270.6	282.5	266	380.2	388.9	426.6	342.4	356.7	503.4	487.7	430.1
FBgn0002733	FBtr0084982	E(spl)mbeta-HLH	protein_coding	protein_coding	Enhancer of split mbeta, helix-loop-helix [Source:FlyBase;Acc:FBgn0002733]	0.5389	GO:0007399; GO:0048749; GO:0045892; GO:0000122; GO:0007219; GO:0030154; GO:0006351; GO:0006355	GO:0046983; GO:0003700; GO:0003677; GO:0043565	GO:0005634	978	1.105e-09	6.005e-08	3R	26005046	26006023	978	-	TRUE	0.5877	569.7	566.2	1014	697	868.6	779.1	1091	792.9	702.2	991.5	953.4	803.8	847.7	1163	1147	67.57	68.33	119.5	81.31	104.1	96.15	133.5	98.38	86.76	117.1	115.8	100.8	105.3	149.1	137.6
FBgn0031692	FBtr0079063; FBtr0342931; FBtr0346458	TpnC25D	protein_coding	protein_coding	Troponin C at 25D [Source:FlyBase;Acc:FBgn0031692]	0.481		GO:0005509		813	1.354e-09	7.31e-08	2L	5216701	5219053	2353	+	TRUE	0.6794	65.32	520.4	56.25	876	39.05	51.58	175.2	140.7	178.3	104.9	428.5	118.2	61.52	77.66	59.96	9.318	75.53	7.972	122.9	5.63	7.653	25.78	21	26.49	14.9	62.61	17.82	9.185	11.97	8.651
FBgn0262620	FBtr0342855; FBtr0342856; FBtr0342857	CR43144	long_noncoding	lincRNA		0.3577				498	1.482e-09	7.951e-08	2L	21657625	21658249	625	+	TRUE	1.143	53.8	66.25	138	151.6	91.57	84.5	79.28	227.8	230.4	331.4	38.46	25.93	87.21	133.8	105.3	12.52	15.69	31.91	34.71	21.55	20.46	19.04	55.47	55.88	76.82	9.172	6.38	21.25	33.66	24.8
FBgn0027791	FBtr0070296	O-fut2	protein_coding	protein_coding	O-fucosyltransferase 2 [Source:FlyBase;Acc:FBgn0027791]	0.6181	GO:0016266; GO:0006355; GO:0006004; GO:0009790	GO:0008417; GO:0046922	GO:0005783; GO:0005794	1634	1.829e-09	9.754e-08	X	1464363	1465996	1634	-	TRUE	-1.155	151.8	124.1	36.09	76.38	142.7	159.1	129.2	60.17	69.95	42.22	134.9	141.1	55.43	49.59	76.1	10.78	8.963	2.545	5.334	10.24	11.75	9.461	4.468	5.173	2.985	9.814	10.59	4.12	3.804	5.465
FBgn0032728	FBtr0081133	Tango6	protein_coding	protein_coding	Transport and Golgi organization 6 [Source:FlyBase;Acc:FBgn0032728]	0.4278	GO:0007095; GO:0007030; GO:0009306	GO:0005488	GO:0005829; GO:0005794	2859	1.92e-09	1.017e-07	2L	18969028	18972004	2977	+	TRUE	-0.9799	258.4	238.5	108.3	132.5	261.2	279.8	203.6	121.4	100.1	75.48	255.7	274.5	131.1	94.5	146.8	10.49	9.848	4.364	5.287	10.71	11.81	8.521	5.153	4.232	3.05	10.63	11.77	5.57	4.143	6.026
FBgn0035636	FBtr0077117	Cralbp	protein_coding	protein_coding	Cellular retinaldehyde binding protein [Source:FlyBase;Acc:FBgn0035636]	0.5511	GO:0006810	GO:0005215; GO:0016918	GO:0005622	1604	2.788e-09	1.469e-07	3L	5783215	5786718	3504	-	TRUE	-0.571	680.1	749.3	451.1	500.1	775.6	807.7	803.6	228.8	260.6	353.1	489.2	586.4	400.2	502.5	492.7	49.19	55.14	32.41	35.57	56.7	60.77	59.95	17.31	19.63	25.43	36.24	44.83	30.3	39.27	36.05
FBgn0036121	FBtr0076239	CG6310	protein_coding	protein_coding	AT03632p [Source:UniProtKB/TrEMBL;Acc:Q8T4C9]	0.4812				690	3.356e-09	1.757e-07	3L	11069043	11069864	822	-	TRUE	-0.5674	860.7	574.6	523.2	436.8	389.2	486.1	402.3	376	426.5	582.1	479.1	379.8	510.4	617.6	782.6	144.7	98.3	87.41	72.23	66.13	85.03	69.76	66.13	74.7	97.45	82.51	67.49	89.83	112.2	133.1
FBgn0267224	FBtr0346396	CR45664	long_noncoding	lincRNA		0.4593				492	3.401e-09	1.77e-07	3L	16319440	16319931	492	-	TRUE	-1.094	147.9	161.4	79.6	52.51	250.5	212.9	215.3	33.31	48	38.38	91.09	139.6	44.62	80.47	105.3	34.88	38.73	18.65	12.18	59.69	52.22	52.37	8.214	11.79	9.012	22	34.78	11.01	20.5	25.12
FBgn0259977	FBtr0086143	Tdc1	protein_coding	protein_coding	Tyrosine decarboxylase 1 [Source:FlyBase;Acc:FBgn0259977]	0.53	GO:0048149; GO:0006520; GO:0019752	GO:0030170; GO:0004058; GO:0004837; GO:0003824; GO:0016831		2281	3.627e-09	1.876e-07	2R	6677001	6680391	3391	-	TRUE	1.104	63.4	62.64	162.4	132.5	47.13	47.19	75.37	540.4	537.6	550.1	44.53	33.55	174.4	98.25	116.8	3.225	3.242	8.206	6.627	2.423	2.497	3.954	28.75	28.48	27.86	2.32	1.804	9.285	5.399	6.011
FBgn0086254	FBtr0076138; FBtr0076139; FBtr0331546; FBtr0331547	CG6084	protein_coding	protein_coding	AT18092p [Source:UniProtKB/TrEMBL;Acc:Q8IQF8]	0.4721	GO:0055114	GO:0004032; GO:0016491	GO:0005829; GO:0005654	1244	3.745e-09	1.925e-07	3L	11620535	11624381	3847	-	TRUE	-0.5381	2160	2235	1442	1566	1907	1945	1868	1314	1284	1301	1912	1850	1483	1577	1767	201.5	212	133.6	143.6	179.7	188.6	179.6	128.2	124.7	120.8	182.7	182.3	144.8	158.9	166.7
FBgn0264478	FBtr0332759	CG43886	protein_coding	protein_coding		0.3545	GO:0008150	GO:0003674	GO:0005575; GO:0016021	347	4.401e-09	2.249e-07	3L	8159361	8159774	414	-	TRUE	-1.774	56.68	26.5	5.307	3.58	2.693	4.39	3.915	2.149	0	11.51	24.29	2.288	12.17	20.59	26.9	18.95	9.015	1.763	1.177	0.9101	1.527	1.35	0.7514	0	3.833	8.319	0.8084	4.258	7.436	9.098
FBgn0040009	FBtr0111256; FBtr0111258; FBtr0111259; FBtr0302386; FBtr0332629; FBtr0344794	CG17490	protein_coding	protein_coding	LD15658p [Source:UniProtKB/TrEMBL;Acc:Q95RQ7]	0.3922				2019	4.466e-09	2.269e-07	2L	22537668	22548451	10784	+	TRUE	-0.7047	425.6	433.7	260	256.6	507.7	578.3	564.8	298.7	279.8	296.8	474.3	462.1	282.6	285.4	332.9	24.45	25.35	14.84	14.5	29.48	34.57	33.47	17.95	16.75	16.98	27.92	28.07	17	17.72	19.34
FBgn0038130	FBtr0082737	CG8630	protein_coding	protein_coding	CG8630 [Source:UniProtKB/TrEMBL;Acc:Q9VFX5]	0.5039	GO:0006629; GO:0055114; GO:0042759; GO:0006636	GO:0004768; GO:0016717; GO:0005506	GO:0005789; GO:0016021	2173	5.236e-09	2.644e-07	3R	13279721	13284527	4807	+	TRUE	-1.826	6.724	57.82	2.123	0	1.347	1.097	0	10.74	12.34	3.838	7.422	1.525	27.72	3.743	6.918	0.359	3.141	0.1126	0	0.07266	0.06095	0	0.6	0.6864	0.204	0.4059	0.08606	1.549	0.2159	0.3736
FBgn0266215	FBtr0343876	CR44910	long_noncoding	lincRNA		0.4439				401	5.499e-09	2.761e-07	2L	21163871	21164271	401	-	TRUE	-0.9405	263.2	254.2	131.6	126.5	258.5	263.4	217.3	70.91	85.03	67.81	278	285.2	120.3	126.3	151.4	76.15	74.82	37.83	36	75.6	79.26	64.84	21.46	25.62	19.53	82.38	87.21	36.44	39.48	44.31
FBgn0001229	FBtr0076497	Hsp67Bc	protein_coding	protein_coding	Heat shock gene 67Bc [Source:FlyBase;Acc:FBgn0001229]	0.4742	GO:0010998; GO:0010506; GO:0009408; GO:0006497; GO:0031427			987	6.151e-09	3.07e-07	3L	9371511	9372497	987	-	TRUE	-0.5602	818.5	817.9	702.6	393.8	284.1	210.7	339.7	65.54	89.15	125.4	473	658.1	423.2	382.7	525	96.2	97.82	82.05	45.53	33.76	25.76	41.18	8.057	10.91	14.67	56.95	81.76	52.07	48.6	62.42
FBgn0033188	FBtr0088956; FBtr0088957; FBtr0088958; FBtr0336939	Drat	protein_coding	protein_coding	Death resistor Adh domain containing target [Source:FlyBase;Acc:FBgn0033188]	0.5364	GO:0030431; GO:0071361; GO:0001666; GO:0055114	GO:0016491; GO:0008270		1988	6.936e-09	3.442e-07	2R	7526118	7532981	6864	-	TRUE	-0.5718	1383	1393	912.8	940.5	2098	2344	2216	2009	2179	1911	1184	1144	1113	921.6	958.6	80.73	82.68	52.92	53.98	123.7	142.3	133.4	122.6	132.5	111.1	70.79	70.55	67.97	58.11	56.58
FBgn0031089	FBtr0070006; FBtr0303256; FBtr0343173	CG9572	protein_coding	protein_coding	CG9572, isoform A [Source:UniProtKB/TrEMBL;Acc:Q9W5X1]	0.6203	GO:0042335; GO:0022404; GO:0002064	GO:0005515		1629	8.559e-09	4.223e-07	X	20148124	20155514	7391	+	TRUE	-0.9581	222.9	228.9	101.9	119.3	697.5	615.6	506	690.8	728.3	550.1	381.2	167.8	156.8	110.4	97.63	15.87	16.58	7.209	8.359	50.21	45.61	37.17	51.46	54.02	39.01	27.81	12.63	11.69	8.496	7.032
FBgn0261560	FBtr0077524; FBtr0345289	Thor	protein_coding	protein_coding	Thor [Source:FlyBase;Acc:FBgn0261560]	0.5022	GO:0008340; GO:0006955; GO:0019731; GO:0006952; GO:0001558; GO:0045792; GO:0042594; GO:0006979; GO:0007520; GO:0007525; GO:0009617; GO:0006641; GO:0045947; GO:0070129; GO:2000331	GO:0008190	GO:0005737	711	1.007e-08	4.942e-07	2L	3478434	3479612	1179	+	TRUE	-1.353	118.2	45.78	30.78	20.29	127.9	137.2	102.8	424.4	477.3	351.8	75.57	40.42	73.01	84.21	103.8	19.28	7.6	4.99	3.256	21.1	23.28	17.3	72.43	81.12	57.16	12.63	6.97	12.47	14.85	17.13
FBgn0038919	FBtr0084150	CG17843	protein_coding	protein_coding	Sulfhydryl oxidase [Source:UniProtKB/TrEMBL;Acc:Q9VD61]	0.4678	GO:0045454; GO:0055114; GO:0032504; GO:0006457	GO:0016491; GO:0016971; GO:0003756; GO:0016972	GO:0005615; GO:0030173	1800	1.292e-08	6.301e-07	3R	21913747	21915546	1800	+	TRUE	-0.549	906.8	833.6	566.8	612.3	950.7	906.4	698.9	970.2	938.1	759.9	1287	947.9	836.9	399.5	505.8	58.45	54.67	36.29	38.81	61.93	60.77	46.46	65.4	62.98	48.77	84.95	64.57	56.46	27.82	32.97
FBgn0053527	FBtr0305055	SIFa	protein_coding	protein_coding	SIFamide [Source:FlyBase;Acc:FBgn0053527]	0.5057	GO:0007218; GO:0007621; GO:0048047; GO:0045938	GO:0005179; GO:0005184; GO:0071855; GO:0048018	GO:0005615	526	1.338e-08	6.492e-07	2R	24577566	24578143	578	-	TRUE	-1.424	88.38	55.41	26.53	13.13	10.77	24.14	21.53	107.4	91.89	34.54	45.21	16.78	46.65	42.11	59.19	19.49	12.44	5.814	2.848	2.401	5.539	4.898	24.79	21.11	7.586	10.21	3.911	10.77	10.03	13.2
FBgn0262577	FBtr0305048	CG43117	protein_coding	protein_coding	HDC15754 [Source:UniProtKB/TrEMBL;Acc:Q6IJ72]	0.4514	GO:0008150	GO:0003674	GO:0005575	319	1.641e-08	7.914e-07	3R	26454794	26455112	319	+	TRUE	-1.665	39.39	57.82	11.67	3.58	74.06	30.73	47.96	1182	1256	1529	25.64	12.96	204.2	25.26	5.381	14.32	21.4	4.218	1.281	27.22	11.62	17.99	449.6	475.9	553.6	9.552	4.983	77.72	9.927	1.979
FBgn0025592	FBtr0072529; FBtr0072530	Gyk	protein_coding	protein_coding	Glycerol kinase [Source:FlyBase;Acc:FBgn0025592]	0.4984	GO:0005975; GO:0046167; GO:0006071; GO:0006641; GO:0006072	GO:0004370; GO:0016773	GO:0005575; GO:0005739	1823	1.748e-08	8.386e-07	3L	202098	205844	3747	-	TRUE	-0.798	371.8	327.7	186.8	205.3	375.7	366.5	319.1	225.6	264.7	216.2	347.5	324.1	256.9	204	272.1	23.66	21.22	11.81	12.85	24.17	24.26	20.94	15.02	17.55	13.7	22.65	21.8	17.11	14.03	17.52
FBgn0040005	FBtr0111291; FBtr0111292; FBtr0334995; FBtr0334996	CG17883	protein_coding	protein_coding	RE60063p [Source:UniProtKB/TrEMBL;Acc:Q9W5H8]	0.3525	GO:0006888; GO:0043087	GO:0017137; GO:0005096	GO:0005783; GO:0005789; GO:0016021	1632	1.835e-08	8.752e-07	2R	4671853	4673639	1787	+	TRUE	-0.5981	477.4	499.9	334.3	300.8	440.3	459.8	455.2	312.6	340.1	332.6	538.4	471.3	344.1	393	393.6	33.94	36.16	23.61	21.03	31.64	34	33.37	23.25	25.19	23.54	39.21	35.41	25.6	30.18	28.3
FBgn0040319	FBtr0071107; FBtr0071108; FBtr0340138; FBtr0340139	Gclc	protein_coding	protein_coding	Glutamate-cysteine ligase catalytic subunit [Source:FlyBase;Acc:FBgn0040319]	0.5	GO:0007476; GO:0006974; GO:0007409; GO:0006750; GO:0006749; GO:0046688	GO:0005524; GO:0004357; GO:0005515	GO:0005634; GO:0017109; GO:0048471	3510	1.849e-08	8.772e-07	X	8102181	8116147	13967	-	TRUE	0.8619	140.3	172.3	312	269.7	239.7	205.2	185	493.1	508.8	406.8	188.9	160.9	319.8	291.9	305.2	4.636	5.793	10.25	8.768	8.007	7.056	6.306	17.05	17.52	13.39	6.396	5.621	11.06	10.43	10.2
FBgn0265068	FBtr0336803	CR44179	long_noncoding	lincRNA		0.5248				1978	1.915e-08	8.984e-07	3R	25491285	25493262	1978	-	TRUE	-0.5425	992.3	819.1	629.4	603.9	786.4	854.9	931.8	469.5	478.7	589.8	881.9	809.1	738.2	615.7	777.9	58.2	48.88	36.68	34.84	46.62	52.16	56.37	28.8	29.24	34.44	52.98	50.16	45.32	39.02	46.15
FBgn0039341	FBtr0084878	CG5112	protein_coding	protein_coding	CG5112 [Source:UniProtKB/TrEMBL;Acc:Q9VBQ5]	0.5358		GO:0017064; GO:0016884; GO:0004040; GO:0016874	GO:0005811	1803	1.915e-08	8.984e-07	3R	25491460	25493262	1803	+	TRUE	-0.5425	992.3	819.1	629.4	603.9	786.4	854.9	931.8	468.4	478.7	589.8	881.2	809.1	738.2	615.7	777.9	63.85	53.63	40.23	38.22	51.14	57.22	61.84	31.53	32.08	37.79	58.08	55.02	49.72	42.8	50.63
FBgn0032433	FBtr0080384; FBtr0333092	Oatp33Ea	protein_coding	protein_coding	Organic anion transporting polypeptide 33Ea [Source:FlyBase;Acc:FBgn0032433]	0.5112	GO:0071702; GO:0043252; GO:0006810; GO:0015711	GO:0005515; GO:0022857; GO:0015347; GO:0022804; GO:0005215; GO:0008514	GO:0005887; GO:0043229; GO:0016020	2982	2.078e-08	9.696e-07	2L	12441401	12445924	4524	-	TRUE	1.749	1.921	0	19.1	39.38	0	2.195	0	45.12	41.14	46.06	0	2.288	1.352	0	1.537	0.07475	0	0.7384	1.507	0	0.08882	0	1.836	1.667	1.784	0	0.09407	0.05506	0	0.0605
FBgn0263600	FBtr0075522	DNApol-delta	protein_coding	protein_coding	DNA-polymerase-delta [Source:FlyBase;Acc:FBgn0263600]	0.498	GO:0022008; GO:0006974; GO:0006260; GO:0006273; GO:0006272; GO:0019233; GO:0045004; GO:0006287; GO:0006297	GO:0000166; GO:0003677; GO:0003887; GO:0008296; GO:0008310; GO:0046872; GO:0051539; GO:0003676; GO:0008408	GO:0005875; GO:0043625	3440	2.324e-08	1.078e-06	3L	15984322	15987815	3494	-	TRUE	-0.5484	620.6	593.9	382.1	439.2	522.5	532.2	563.8	451.2	438.9	365.9	621.4	636	561.8	493.1	447.4	20.93	20.38	12.8	14.57	17.81	18.67	19.61	15.92	15.42	12.29	21.47	22.67	19.83	17.97	15.26
FBgn0052499	FBtr0077362	Cda4	protein_coding	protein_coding	Chitin deacetylase-like 4 [Source:FlyBase;Acc:FBgn0052499]	0.5119	GO:0022008; GO:0005975; GO:0006030; GO:0006032	GO:0008061; GO:0016810; GO:0004568; GO:0003824	GO:0005576; GO:0098595	1934	2.471e-08	1.14e-06	X	22583634	22632710	49077	-	TRUE	-0.5528	1205	1146	758.9	830.7	1747	1903	1609	610.3	710.4	726.7	1133	1058	818.7	905.7	1091	72.26	69.92	45.23	49.01	105.9	118.7	99.56	38.29	44.39	43.4	69.61	67.06	51.4	58.7	66.18
FBgn0040259	FBtr0082338	Ugt86Da	protein_coding	protein_coding	Ugt86Da [Source:FlyBase;Acc:FBgn0040259]	0.4739	GO:0008152; GO:0006011; GO:0009813; GO:0052696	GO:0015020; GO:0016758; GO:0008194	GO:0012505; GO:0043231; GO:0016021	1994	2.577e-08	1.183e-06	3R	11157098	11159744	2647	+	TRUE	0.5323	493.8	419.2	657	670.7	607.3	537.7	559.9	1185	1170	1151	416.3	364.5	674	534.3	576.5	28.73	24.82	37.98	38.38	35.71	32.54	33.6	72.12	70.9	66.7	24.81	22.41	41.05	33.59	33.93
FBgn0025631	FBtr0070341; FBtr0303043; FBtr0303044; FBtr0303045; FBtr0310288; FBtr0310289	moody	protein_coding	protein_coding	moody [Source:FlyBase;Acc:FBgn0025631]	0.5065	GO:0007166; GO:0007419; GO:0007186; GO:0030866; GO:0035095; GO:0048148; GO:0060857; GO:0008366; GO:0019991; GO:0048149	GO:0004930; GO:0008502	GO:0005886; GO:0005887; GO:0016021; GO:0005919	3232	2.85e-08	1.301e-06	X	2044292	2050120	5829	-	TRUE	-0.895	265.1	243.3	135.9	126.5	362.2	413.7	457.1	157.9	160.5	148.4	165.3	244	171.7	185.3	168.3	9.517	8.887	4.845	4.466	13.14	15.45	16.92	5.93	6	5.304	6.078	9.258	6.452	7.185	6.112
FBgn0033945	FBtr0301735	CG12868	protein_coding	protein_coding	IP04230p [Source:UniProtKB/TrEMBL;Acc:Q4V4P1]	0.4041				688	2.906e-08	1.32e-06	2R	14604549	14605297	749	-	TRUE	0.9936	73.01	85.53	152.8	182.6	148.1	116.3	148.8	286.9	266.1	277.6	76.92	87.7	166.3	185.3	186	12.31	14.67	25.6	30.28	25.25	20.4	25.87	50.59	46.73	46.61	13.29	15.63	29.35	33.75	31.73
FBgn0058439	FBtr0111232; FBtr0111233	CG40439	protein_coding	protein_coding	LD05675p [Source:UniProtKB/TrEMBL;Acc:Q7PL72]	0.3025				697	3.083e-08	1.393e-06	2L	22797519	22798276	758	-	TRUE	0.9982	135.5	12.05	151.8	173.1	121.2	149.2	107.7	127.9	120.7	113.9	148.4	14.49	164.3	179.7	231.4	22.53	2.039	25.08	28.31	20.37	25.82	18.47	22.24	20.91	18.86	25.29	2.547	28.6	32.28	38.92
FBgn0039685	FBtr0085462; FBtr0333198	Obp99b	protein_coding	protein_coding	Odorant-binding protein 99b [Source:FlyBase;Acc:FBgn0039685]	0.5449	GO:0007608; GO:0007606; GO:0042048; GO:0048102; GO:0006810; GO:0035071; GO:0019236	GO:0005549	GO:0005576; GO:0005615	580	3.13e-08	1.401e-06	3R	29716254	29716896	643	-	TRUE	-0.5332	360.2	1202	888.4	167.1	203.3	146	448.3	6130	6266	2424	761.1	331.7	533.4	197.4	830.2	72.06	244.7	176.5	32.87	41.11	30.37	92.48	1283	1306	482.9	155.9	70.13	111.7	42.67	168
FBgn0034638	FBtr0071690; FBtr0071691; FBtr0344882	CG10433	protein_coding	protein_coding	RE36793p [Source:UniProtKB/TrEMBL;Acc:Q9W2F6]	0.4702	GO:0045924; GO:0032504; GO:0006952	GO:0003674	GO:0005615	1334	3.134e-08	1.401e-06	2R	21605676	21608125	2450	-	TRUE	-1.24	98.95	86.73	24.41	41.77	98.3	81.21	158.6	217	288	239.2	66.8	62.53	88.56	33.68	59.96	8.605	7.675	2.109	3.573	8.641	7.347	14.22	19.74	26.09	20.72	5.951	5.748	8.062	3.165	5.274
FBgn0037618	FBtr0081912	CG11762	protein_coding	protein_coding	Transcription factor Ouib [Source:UniProtKB/Swiss-Prot;Acc:Q9VHM6]	0.4531	GO:0045944; GO:0002168; GO:0006351; GO:0006355; GO:0045998	GO:0003676; GO:0008270; GO:0003677; GO:0003700; GO:0046872	GO:0005634	1141	4.228e-08	1.881e-06	3R	8725479	8726730	1252	+	TRUE	-1.673	51.87	27.71	6.368	3.58	5.386	7.682	6.852	0	1.371	23.03	13.49	3.813	22.98	35.56	16.91	5.274	2.866	0.6433	0.358	0.5535	0.8125	0.7185	0	0.1453	2.331	1.406	0.4098	2.446	3.906	1.739
FBgn0010482	FBtr0086136; FBtr0086137; FBtr0301420; FBtr0301421; FBtr0301423; FBtr0301424; FBtr0308840; FBtr0308841; FBtr0308842	l(2)01289	protein_coding	protein_coding	lethal (2) 01289 [Source:FlyBase;Acc:FBgn0010482]	0.4579	GO:0045454	GO:0003756	GO:0005623; GO:0016021; GO:0005886	5193	4.89e-08	2.164e-06	2R	6721101	6740672	19572	-	TRUE	0.9433	9.606	187.9	15.92	373.6	20.2	46.09	80.26	69.84	64.46	53.73	124.2	14.49	58.81	25.26	15.37	0.2146	4.272	0.3534	8.208	0.4561	1.071	1.849	1.632	1.5	1.195	2.841	0.3421	1.375	0.6098	0.3474
FBgn0037200	FBtr0078552; FBtr0078553	CG11109	protein_coding	protein_coding	FI01826p [Source:UniProtKB/TrEMBL;Acc:Q8IPS4]	0.519	GO:0001510	GO:0003723; GO:0008649; GO:0008173; GO:0008757; GO:0008168	GO:0005730	1430	5.34e-08	2.351e-06	3L	22872200	22873702	1503	+	TRUE	-0.8064	298.8	327.7	149.7	198.1	352.8	328.1	297.6	112.8	137.1	151	341.4	289	180.5	214.3	173.7	24.24	27.05	12.06	15.81	28.93	27.69	24.9	9.573	11.59	12.2	28.37	24.78	15.33	18.78	14.26
FBgn0267576	FBtr0346990	CR45916	long_noncoding	lincRNA		0.432				3898	5.37e-08	2.352e-06	3L	19562636	19566533	3898	+	TRUE	0.5205	549.5	413.2	876.7	510.8	377	312.8	681.3	340.6	352.5	440.1	633.6	508.6	556.4	626.9	600.4	16.35	12.51	25.92	14.95	11.34	9.683	20.91	10.6	10.93	13.04	19.32	16	17.33	20.16	18.07
FBgn0028658	FBtr0080573; FBtr0331627	adat	protein_coding	protein_coding	adat [Source:FlyBase;Acc:FBgn0028658]	0.467	GO:0006400; GO:0006396; GO:0008033	GO:0003723; GO:0008251; GO:0046872; GO:0004000	GO:0005575	2160	5.405e-08	2.356e-06	2L	13808360	13811474	3115	-	TRUE	0.8993	123	108.4	244.1	205.3	125.2	124	98.86	488.8	495.1	229	138.3	236.4	181.2	171.2	162.2	6.604	5.925	13.03	10.84	6.798	6.928	5.476	27.46	27.7	12.25	7.61	13.42	10.19	9.937	8.811
FBgn0029690	FBtr0070624	CG6414	protein_coding	protein_coding	Carboxylic ester hydrolase [Source:UniProtKB/TrEMBL;Acc:Q9W4N5]	0.5442	GO:0007416; GO:0050804; GO:0007158	GO:0052689; GO:0042043; GO:0004872	GO:0009986; GO:0005887; GO:0045202	1876	5.591e-08	2.424e-06	X	3968993	3971350	2358	-	TRUE	-1.209	97.02	90.35	36.09	32.22	179.1	155.8	168.4	6.446	10.97	28.15	53.98	86.93	22.98	32.75	35.36	6	5.685	2.217	1.96	11.19	10.02	10.74	0.417	0.7068	1.733	3.419	5.682	1.488	2.188	2.212
FBgn0039480	FBtr0085136; FBtr0331703	Cpr97Ea	protein_coding	protein_coding	Cuticular protein 97Ea [Source:FlyBase;Acc:FBgn0039480]	0.5643	GO:0040003	GO:0005214; GO:0008010; GO:0042302	GO:0031012; GO:0005615	1508	5.903e-08	2.547e-06	3R	27083130	27087778	4649	-	TRUE	-1.401	70.13	61.43	15.92	20.29	25.59	63.65	60.69	1.074	12.34	20.47	70.85	70.16	27.04	29.01	19.22	5.395	4.809	1.217	1.535	1.989	5.094	4.815	0.08645	0.9891	1.568	5.583	5.705	2.178	2.411	1.495
FBgn0020386	FBtr0072464; FBtr0072465; FBtr0072466; FBtr0072467; FBtr0072468; FBtr0072469; FBtr0072470; FBtr0072471; FBtr0333218	Pdk1	protein_coding	protein_coding	Phosphoinositide-dependent kinase 1 [Source:FlyBase;Acc:FBgn0020386]	0.4728	GO:0030307; GO:0001558; GO:0007476; GO:0045471; GO:0030154; GO:0006974; GO:0018105; GO:0035556; GO:0007166; GO:0006468; GO:0051124; GO:0040018; GO:0045793; GO:0010906; GO:0046620; GO:0007292; GO:0008286; GO:0043066; GO:0007548; GO:0006915; GO:0007283; GO:0048477; GO:0030036	GO:0004672; GO:0004674; GO:0005524	GO:0005886; GO:0005829; GO:0005737; GO:0031594	3666	6.165e-08	2.646e-06	3L	129450	145895	16446	+	TRUE	0.5966	321.8	279.5	484	434.4	228.9	177.8	226.1	373.9	396.4	405.6	464.2	543.7	611.8	625	548.9	10.18	8.999	15.22	13.52	7.322	5.852	7.38	12.38	13.07	12.78	15.05	18.19	20.27	21.37	17.57
FBgn0261548	FBtr0302654; FBtr0302655; FBtr0302656; FBtr0302657; FBtr0302658; FBtr0302659; FBtr0309966; FBtr0309967; FBtr0309968; FBtr0309969; FBtr0332901	CG42666	protein_coding	protein_coding	IP20073p [Source:UniProtKB/TrEMBL;Acc:C7LAE5]	0.5177	GO:0007343	GO:0003676; GO:0004527	GO:0016021	3290	6.827e-08	2.916e-06	X	1773719	1853667	79949	+	TRUE	0.638	278.6	265	467	387.9	250.5	230.5	305.4	482.4	455.3	455.5	207.8	179.2	342.7	325.6	375.1	9.823	9.508	16.36	13.45	8.927	8.453	11.11	17.79	16.72	15.99	7.507	6.679	12.65	12.41	13.38
FBgn0035495	FBtr0308361; FBtr0308362; FBtr0308363; FBtr0345137	CG14989	protein_coding	protein_coding	IP21828p [Source:UniProtKB/TrEMBL;Acc:A8WHD3]	0.4762				1688	7.165e-08	3.045e-06	3L	4087581	4092706	5126	+	TRUE	1.659	5.764	2.409	65.8	7.161	2.693	43.9	5.873	905.7	866.8	15.35	19.57	236.4	6.76	5.614	9.225	0.3961	0.1685	4.493	0.484	0.1871	3.138	0.4163	65.11	62.05	1.051	1.378	17.17	0.4863	0.4169	0.6412
FBgn0033205	FBtr0088923	CG2064	protein_coding	protein_coding	CG2064 [Source:UniProtKB/TrEMBL;Acc:A1Z729]	0.476	GO:0008152	GO:0016491	GO:0012505	1210	8.081e-08	3.418e-06	2R	7665828	7667343	1516	+	TRUE	0.8718	142.2	112	240.9	242.3	136	138.3	134.1	522.2	562.3	577	101.9	112.1	254.9	258.2	289.8	13.63	10.93	22.95	22.85	13.18	13.79	13.26	52.36	56.16	55.08	10.01	11.36	25.58	26.75	28.1
FBgn0267037	FBtr0346011	CR45481	long_noncoding	lincRNA		0.4935				2790	8.335e-08	3.508e-06	X	3968933	3972054	3122	+	TRUE	-1.191	97.02	90.35	36.09	33.42	179.1	155.8	168.4	6.446	10.97	28.15	53.98	86.93	22.98	32.75	38.44	4.034	3.822	1.491	1.367	7.527	6.74	7.22	0.2804	0.4752	1.165	2.299	3.821	1	1.471	1.616
FBgn0036837	FBtr0075042; FBtr0075043; FBtr0075044; FBtr0075045; FBtr0332651	CG18135	protein_coding	protein_coding	Uncharacterized protein, isoform D [Source:UniProtKB/TrEMBL;Acc:Q86BI9]	0.5008	GO:0032504; GO:0006629; GO:0046475; GO:0030643	GO:0008081; GO:2001070; GO:0017022; GO:0030246; GO:0047389; GO:0008889	GO:0005615; GO:0005623	2993	9.359e-08	3.908e-06	3L	18990026	18998283	8258	-	TRUE	-0.5509	481.3	569.8	354.5	352.1	607.3	511.4	803.6	476	500.6	504.1	487.2	477.4	310.3	343.4	429.7	18.65	22.47	13.65	13.42	23.79	20.62	32.13	19.3	20.21	19.45	19.34	19.56	12.59	14.38	16.85
FBgn0029990	FBtr0071123	CG2233	protein_coding	protein_coding	CG2233 [Source:UniProtKB/TrEMBL;Acc:Q9W3L4]	0.4507				1480	9.378e-08	3.908e-06	X	8035741	8037517	1777	-	TRUE	-1.232	25.94	155.4	44.58	17.9	80.8	53.77	800.7	1169	1055	1644	25.64	8.388	62.19	2.807	21.52	2.033	12.39	3.472	1.38	6.401	4.385	64.73	95.84	86.11	128.3	2.059	0.695	5.103	0.2377	1.706
FBgn0004117	FBtr0083078; FBtr0083079; FBtr0083080; FBtr0333920; FBtr0339530; FBtr0345212	Tm2	protein_coding	protein_coding	Tropomyosin 2 [Source:FlyBase;Acc:FBgn0004117]	0.5008	GO:0060298; GO:0007507; GO:0006936; GO:0007015	GO:0003779; GO:0051015; GO:0008307	GO:0005862; GO:0005884	1517	9.512e-08	3.945e-06	3R	15310193	15315197	5005	+	TRUE	0.5167	273.8	990.2	115.7	1683	123.9	88.89	348.5	359.9	348.4	230.3	892	218.1	340	159.1	166	20.94	77.05	8.79	126.6	9.576	7.071	27.48	28.79	27.75	17.54	69.88	17.63	27.22	13.14	12.84
FBgn0038038	FBtr0082583	CG5167	protein_coding	protein_coding	CG5167 [Source:UniProtKB/TrEMBL;Acc:Q9VG81]	0.5425	GO:0055114	GO:0016491	GO:0005811; GO:0016021	1576	1.048e-07	4.324e-06	3R	12406532	12408107	1576	+	TRUE	-0.9008	200.8	207.2	121	85.93	253.2	211.8	239.8	325.5	308.6	330.1	181.5	168.5	102.8	93.57	94.55	14.78	15.52	8.849	6.221	18.84	16.22	18.21	25.06	23.66	24.19	13.69	13.11	7.918	7.442	7.04
FBgn0034299	FBtr0086787; FBtr0329995	CG5757	protein_coding	protein_coding	CG5757, isoform A [Source:UniProtKB/TrEMBL;Acc:A1ZB29]	0.4552	GO:0019233; GO:0006235; GO:0006233; GO:0006227	GO:0005524; GO:0009041; GO:0004798	GO:0005829; GO:0005739; GO:0005737; GO:0005634	944	1.142e-07	4.693e-06	2R	18093723	18094900	1178	-	TRUE	0.5091	519.7	507.1	771.6	693.4	575	571.7	528.6	767.1	736.5	783	531.7	536.1	579.3	713.9	635.7	63.83	63.38	94.16	83.77	71.38	73.05	66.96	98.55	94.23	95.76	66.9	69.6	74.49	94.75	78.98
FBgn0039755	FBtr0085572	CG15531	protein_coding	protein_coding		0.5354	GO:0006629; GO:0055114; GO:0006633	GO:0004768; GO:0016717	GO:0016021	1158	1.359e-07	5.556e-06	3R	30194790	30196228	1439	-	TRUE	-1.586	4.803	39.75	0	0	0	2.195	2.936	0	1.371	1.279	1.349	2.288	2.028	0	1.537	0.4812	4.052	0	0	0	0.2287	0.3034	0	0.1431	0.1276	0.1385	0.2422	0.2127	0	0.1558
FBgn0026197	FBtr0110844; FBtr0110845	noe	protein_coding	protein_coding	noe [Source:FlyBase;Acc:FBgn0026197]	0.4792	GO:0008150	GO:0003674	GO:0005575	952	1.391e-07	5.659e-06	3L	17400347	17401348	1002	-	TRUE	0.5141	713.8	686.6	1031	971.5	4630	4857	5847	4339	4482	3282	430.5	897.6	638.8	1037	883.3	86.93	85.09	124.7	116.4	569.9	615.4	734.6	552.8	568.6	398	53.71	115.5	81.45	136.4	108.8
FBgn0267630	FBtr0347085	CR45968	long_noncoding	lincRNA		0.5268				1344	1.585e-07	6.418e-06	3L	22872380	22873723	1344	-	TRUE	-0.7821	290.1	321.6	148.6	196.9	346.1	321.5	288.8	108.5	131.7	147.1	340.1	289	178.5	215.2	173	25.04	28.25	12.74	16.72	30.19	28.87	25.71	9.797	11.84	12.65	30.07	26.37	16.13	20.07	15.1
FBgn0032934	FBtr0081488	CG8679	protein_coding	protein_coding	CG8679 [Source:UniProtKB/TrEMBL;Acc:Q9VIE0]	0.5108	GO:0008150	GO:0005515; GO:0003674	GO:0005575	2541	1.635e-07	6.591e-06	2L	21216004	21218544	2541	-	TRUE	-0.9138	166.2	197.6	67.93	114.6	212.8	173.4	178.1	89.17	57.6	60.13	178.8	182.3	100.7	87.02	99.93	7.588	9.177	3.081	5.145	9.818	8.235	8.389	4.258	2.739	2.734	8.362	8.795	4.814	4.293	4.615
FBgn0029685	FBtr0070627; FBtr0332387; FBtr0345712	CG2938	protein_coding	protein_coding	CG2938, isoform B [Source:UniProtKB/TrEMBL;Acc:Q9W4P0]	0.4929	GO:0046331		GO:0016021	3718	1.692e-07	6.78e-06	X	3932000	3936469	4470	-	TRUE	-0.5503	511.1	477	374.7	290	661.2	610.2	576.5	443.7	433.4	259.7	536.4	540.7	411	375.2	404.3	15.95	15.14	11.61	8.9	20.85	19.8	18.55	14.48	14.09	8.069	17.15	17.83	13.42	12.65	12.76
FBgn0050000	FBtr0088463	GstT1	protein_coding	protein_coding	Glutathione S transferase T1 [Source:FlyBase;Acc:FBgn0050000]	0.4534	GO:0006749	GO:0005515; GO:0004364	GO:0005737	997	1.698e-07	6.78e-06	2R	9605988	9607184	1197	+	TRUE	0.5041	608.1	583	801.3	891.5	561.5	581.6	553	830.5	842.1	923.7	537.8	520.1	680.1	724.2	734.1	70.76	69.03	92.64	102	66.04	70.4	66.37	101.1	102.1	107	64.1	63.96	82.83	91.05	86.4
FBgn0015247	FBtr0087296; FBtr0087297	Diap2	protein_coding	protein_coding	Death-associated inhibitor of apoptosis 2 [Source:FlyBase;Acc:FBgn0015247]	0.5232	GO:0043066; GO:0050829; GO:0007423; GO:0016567; GO:0042787; GO:0043154; GO:0070936; GO:0006964; GO:0061057; GO:0033160; GO:0043281; GO:0070534; GO:0090307; GO:0045087; GO:1990001; GO:0009966	GO:0005515; GO:0004842; GO:0008270; GO:0031625; GO:0016874; GO:0089720; GO:0043027; GO:0061630	GO:0048471; GO:0005634; GO:0005876	2052	1.814e-07	7.209e-06	2R	15932170	15934825	2656	-	TRUE	-0.4994	682.1	648.1	420.3	512	925.1	895.5	820.3	689.8	689.9	523.3	672	683.3	521.9	524	562.7	38.56	37.28	23.61	28.47	52.86	52.66	47.83	40.79	40.63	29.46	38.92	40.83	30.88	32.01	32.18
FBgn0029970	FBtr0071142	Nek2	protein_coding	protein_coding	Nek2 [Source:FlyBase;Acc:FBgn0029970]	0.518	GO:0007088; GO:0006468; GO:0007067; GO:0031647; GO:0030177; GO:0007017	GO:0005524; GO:0004674; GO:0004672; GO:0004702; GO:0030165; GO:0004697	GO:0005813; GO:0030496	2581	1.882e-07	7.447e-06	X	7889066	7891646	2581	-	TRUE	-0.737	352.6	336.1	204.8	198.1	338	313.9	279	116	159.1	139.5	321.8	358.4	197.4	195.6	197.6	15.85	15.37	9.148	8.758	15.36	14.68	12.93	5.455	7.449	6.241	14.82	17.03	9.288	9.497	8.981
FBgn0020762	FBtr0077426; FBtr0077427; FBtr0112898; FBtr0112899	Atet	protein_coding	protein_coding	ABC transporter expressed in trachea [Source:FlyBase;Acc:FBgn0020762]	0.4988	GO:0055085; GO:0022008	GO:0034041; GO:0017127; GO:0022857; GO:0005524; GO:0016887; GO:0005215; GO:0042626	GO:0005886; GO:0016021; GO:0016020; GO:0043190	4196	1.978e-07	7.789e-06	2L	4333913	4345776	11864	+	TRUE	-1.001	147	113.2	60.5	58.48	91.57	62.55	83.2	102.1	124.8	56.29	100.5	96.09	108.8	98.25	96.86	4.064	3.185	1.662	1.59	2.559	1.799	2.373	2.952	3.594	1.55	2.847	2.808	3.15	2.935	2.709
FBgn0031735	FBtr0079136	CG11029	protein_coding	protein_coding	MIP29934p [Source:UniProtKB/TrEMBL;Acc:Q9VMM8]	0.5224	GO:0006629	GO:0004622; GO:0016298; GO:0016788		1805	1.995e-07	7.822e-06	2L	5746157	5747961	1805	+	TRUE	-0.7865	310.3	278.3	169.8	161.1	254.5	307.3	377.8	83.8	90.52	166.3	130.9	157.9	82.47	85.15	83.79	19.94	18.2	10.84	10.18	16.53	20.54	25.05	5.634	6.06	10.64	8.618	10.72	5.549	5.913	5.447
FBgn0032393	FBtr0080290	CG12264	protein_coding	protein_coding	Probable cysteine desulfurase, mitochondrial [Source:UniProtKB/Swiss-Prot;Acc:Q9VKD3]	0.5499	GO:0016226; GO:0006523; GO:0006534; GO:0044571	GO:0030170; GO:0004123; GO:0031071; GO:0051536; GO:0046872; GO:0003824	GO:0005737; GO:0005875; GO:0005739; GO:0005634	1533	2.056e-07	8.023e-06	2L	11999654	12001244	1591	+	TRUE	0.5052	736.8	625.2	958.4	978.7	883.4	858.2	765.4	1416	1385	1428	596.5	551.3	896.4	831.8	781.8	55.76	48.14	72.06	72.84	67.57	67.56	59.74	112.1	109.2	107.6	46.24	44.1	71.01	68.01	59.84
FBgn0031549	FBtr0301590	Spindly	protein_coding	protein_coding	Spindly [Source:FlyBase;Acc:FBgn0031549]	0.4774	GO:0030071; GO:0007094; GO:0034501	GO:0008157; GO:0051010	GO:0000776; GO:0005874	2543	2.535e-07	9.848e-06	2L	3527387	3530317	2931	-	TRUE	-0.6682	381.4	389.1	230.3	244.7	346.1	366.5	363.1	297.6	256.5	199.6	317.1	368.3	263	191.8	215.2	17.4	18.06	10.44	10.98	15.96	17.39	17.09	14.2	12.19	9.066	14.82	17.76	12.56	9.455	9.931
FBgn0025390	FBtr0070284; FBtr0303587; FBtr0343517	Mur2B	protein_coding	protein_coding	Mucin related 2B [Source:FlyBase;Acc:FBgn0025390]	0.5115	GO:0006030	GO:0005201; GO:0008061	GO:0031012; GO:0042600; GO:0005576	6094	2.855e-07	1.104e-05	X	1523554	1668788	145235	-	TRUE	0.6312	243	277.1	453.2	359.2	216.8	271.1	300.5	312.6	263.3	383.8	271.2	269.2	356.3	342.5	417.4	4.627	5.367	8.572	6.726	4.172	5.368	5.9	6.225	5.222	7.275	5.289	5.416	7.099	7.044	8.037
FBgn0016075	FBtr0079036; FBtr0333540; FBtr0333541	vkg	protein_coding	protein_coding	viking [Source:FlyBase;Acc:FBgn0016075]	0.5956	GO:0007519; GO:0007443; GO:0061327	GO:0005201	GO:0005811; GO:0005587; GO:0005581	6387	2.93e-07	1.128e-05	2L	5012144	5028191	16048	-	TRUE	-0.6969	422.7	302.4	239.9	198.1	107.7	131.7	405.2	341.7	353.8	293	377.8	392.7	315	459.4	633.4	7.677	5.588	4.329	3.539	1.978	2.488	7.592	6.491	6.695	5.299	7.03	7.54	5.99	9.016	11.64
FBgn0000071	FBtr0081618; FBtr0081619; FBtr0081620	Ama	protein_coding	protein_coding	Amalgam [Source:FlyBase;Acc:FBgn0000071]	0.5305	GO:0007155	GO:0005515; GO:0003823	GO:0005886; GO:0031225	1634	3.234e-07	1.239e-05	3R	6762593	6765261	2669	+	TRUE	-0.5099	1285	1259	940.4	833.1	1497	1488	1524	902.5	803.7	715.2	1541	1663	1011	1312	1279	91.26	90.94	66.33	58.17	107.5	109.9	111.6	67.02	59.44	50.56	112.1	124.8	75.16	100.6	91.85
FBgn0027546	FBtr0070891	CG4766	protein_coding	protein_coding	Protein mab-21-like [Source:UniProtKB/Swiss-Prot;Acc:Q9Y106]	0.4976	GO:0008150	GO:0003674	GO:0005575	2673	3.392e-07	1.294e-05	X	5997508	6000797	3290	-	TRUE	-0.7952	271.9	274.7	164.5	139.6	222.2	330.3	306.4	106.4	142.6	131.8	170.7	200.6	104.8	231.1	208.3	11.8	12.13	7.094	5.96	9.747	14.91	13.71	4.829	6.448	5.695	7.589	9.2	4.76	10.84	9.145
FBgn0024912	FBtr0081697	agt	protein_coding	protein_coding	O-6-alkylguanine-DNA alkyltransferase [Source:FlyBase;Acc:FBgn0024912]	0.5007	GO:0006307; GO:0006281	GO:0003908; GO:0003684; GO:0003824	GO:0005634	693	3.584e-07	1.361e-05	3R	6659408	6660100	693	-	TRUE	0.7442	190.2	179.5	309.9	322.2	300.3	316	314.2	551.2	571.9	551.4	187.6	182.3	281.9	291	281.3	31.84	30.57	51.55	53.05	50.81	55.04	54.25	96.51	99.73	91.91	32.17	32.25	49.4	52.63	47.64
FBgn0024957	FBtr0082259	Irp-1B	protein_coding	protein_coding	Iron regulatory protein 1B [Source:FlyBase;Acc:FBgn0024957]	0.5381	GO:0008152; GO:0006447	GO:0003729; GO:0005506; GO:0003994; GO:0051539		2901	3.747e-07	1.413e-05	3R	10408618	10412869	4252	-	TRUE	-0.4904	831	905.9	538.1	687.4	927.8	943.8	855.5	648.9	537.6	568	667.3	757.2	653	661.5	658	33.23	36.86	21.38	27.04	37.5	39.26	35.28	27.14	22.4	22.62	27.34	32.01	27.34	28.58	26.61
FBgn0267073	FBtr0346054	CR45517	long_noncoding	lincRNA		0.3721				774	3.753e-07	1.413e-05	X	5428483	5429256	774	+	TRUE	1.03	53.8	45.78	134.8	90.7	90.22	101	146.8	191.2	164.6	181.7	39.81	53.38	93.97	89.83	134.5	8.063	6.981	20.07	13.37	13.67	15.74	22.7	29.98	25.7	27.11	6.112	8.457	14.74	14.55	20.39
FBgn0035515	FBtr0073225; FBtr0073226	CG14997	protein_coding	protein_coding	GH04863p [Source:UniProtKB/TrEMBL;Acc:Q9VZF6]	0.4868	GO:0055114	GO:0016491		1640	3.93e-07	1.473e-05	3L	4240173	4242603	2431	+	TRUE	-0.4927	953	954	661.2	682.7	847	820.8	814.4	588.8	655.6	594.9	782.7	787	629.4	611	709.5	67.41	68.67	46.47	47.49	60.56	60.4	59.42	43.56	48.31	41.9	56.72	58.84	46.6	46.7	50.76
FBgn0041094	FBtr0076168; FBtr0339908	scyl	protein_coding	protein_coding	scylla [Source:FlyBase;Acc:FBgn0041094]	0.4122	GO:0032006; GO:0006974; GO:0032504; GO:0006979; GO:0009968; GO:0008219; GO:0008258; GO:0045926; GO:0006915	GO:0003674	GO:0005737	2660	4.31e-07	1.609e-05	3L	11252307	11256172	3866	+	TRUE	-0.4013	4893	4899	4146	3239	4160	4993	5364	3208	3346	3722	3196	3339	3054	3542	3508	213.4	217.4	179.6	138.9	183.4	226.5	241.3	146.3	152	161.6	142.8	153.9	139.4	166.9	154.7
FBgn0086680	FBtr0076944; FBtr0330059; FBtr0345911; FBtr0346998; FBtr0346999	vvl	protein_coding	protein_coding	ventral veins lacking [Source:FlyBase;Acc:FBgn0086680]	0.4783	GO:0002807; GO:0008045; GO:0007422; GO:0048813; GO:0045944; GO:0006351; GO:0006357; GO:0035284; GO:0007425; GO:0048814; GO:0007420; GO:0006355	GO:0001077; GO:0000980; GO:0043565; GO:0003700; GO:0001228; GO:0000977; GO:0003677	GO:0005634	4461	4.385e-07	1.629e-05	3L	6790158	6794941	4784	+	TRUE	-0.8344	260.3	181.9	117.8	120.5	107.7	136.1	102.8	88.1	82.29	149.7	190.3	144.9	156.2	120.7	133.8	6.77	4.813	3.044	3.083	2.832	3.681	2.757	2.396	2.229	3.876	5.069	3.983	4.251	3.392	3.518
FBgn0026433	FBtr0074075	Grip128	protein_coding	protein_coding	Grip128 [Source:FlyBase;Acc:FBgn0026433]	0.5221	GO:0007067; GO:0051297; GO:0007112; GO:0007052; GO:0090307; GO:0051298; GO:0007058; GO:0045450; GO:0051415; GO:0031122; GO:0000226; GO:0007020	GO:0043015; GO:0005200	GO:0005813; GO:0000922; GO:0008274; GO:0005874; GO:0000923; GO:0005815	3484	4.538e-07	1.679e-05	X	15468281	15472119	3839	-	TRUE	-0.6011	433.2	407.2	285.5	259	562.9	509.2	488.4	416.9	373	264.8	424.4	437	372.5	328.4	303.6	14.43	13.79	9.445	8.482	18.94	17.64	16.77	14.52	12.94	8.781	14.48	15.38	12.98	11.82	10.23
FBgn0037578	FBtr0081854	CG9601	protein_coding	protein_coding	CG9601 [Source:UniProtKB/TrEMBL;Acc:Q9VHS0]	0.465	GO:0098504; GO:0098506; GO:0006281	GO:0005515; GO:0046403; GO:0046404; GO:0019201; GO:0003690	GO:0005634	1856	4.8e-07	1.764e-05	3R	8341661	8343516	1856	-	TRUE	-0.5349	466.9	490.3	356.6	293.6	479.4	499.3	457.1	226.7	268.8	336.5	466.9	507.1	301.5	313.5	336.7	29.18	31.18	22.15	18.05	30.29	32.47	29.47	14.82	17.5	20.94	29.9	33.5	19.73	21.17	21.29
FBgn0032597	FBtr0080891	CG17904	protein_coding	protein_coding	Cytosolic Fe-S cluster assembly factor NUBP1 homolog [Source:UniProtKB/Swiss-Prot;Acc:Q9VJI9]	0.5144	GO:0016226	GO:0000166; GO:0051539; GO:0051536; GO:0046872; GO:0005524	GO:0005829	1075	4.807e-07	1.764e-05	2L	16732550	16733624	1075	+	TRUE	0.4837	477.4	578.2	706.9	769.8	513.1	504.8	509	666.1	641.9	789.4	556.7	480.4	567.2	640	577.3	51.52	63.49	75.79	81.7	55.96	56.67	56.65	75.19	72.15	84.82	61.54	54.8	64.07	74.63	63.01
FBgn0004028	FBtr0074520; FBtr0074521; FBtr0074522; FBtr0074523; FBtr0074524; FBtr0074525; FBtr0074526; FBtr0308235; FBtr0308236; FBtr0308237; FBtr0336895; FBtr0336896; FBtr0336897	wupA	protein_coding	protein_coding	wings up A [Source:FlyBase;Acc:FBgn0004028]	0.4382	GO:0007399; GO:0007507; GO:0007517; GO:0045214; GO:0046716; GO:0060047; GO:0048738; GO:0000280; GO:0007519; GO:0030239; GO:0006936; GO:0007629	GO:0003779; GO:0005523; GO:0046872	GO:0005861; GO:0005634	1190	5.141e-07	1.878e-05	X	18105568	18116922	11355	-	TRUE	0.4987	413.1	1235	162.4	2154	188.5	162.4	469.8	588.8	591.1	381.3	1347	355.4	440.8	173.1	258.3	40.27	122.5	15.73	206.6	18.58	16.47	47.24	60.04	60.03	37.01	134.5	36.62	44.98	18.23	25.47
FBgn0033308	FBtr0290280	CG8736	protein_coding	protein_coding	CG8736 [Source:UniProtKB/TrEMBL;Acc:Q8MYV9]	0.5982		GO:0042302		764	5.17e-07	1.878e-05	2R	8594031	8595001	971	-	TRUE	-1.562	49.95	4.818	4.245	0	0	3.292	7.831	4.298	10.97	7.676	10.12	6.101	2.028	0.9357	0.7687	7.585	0.7445	0.6405	0	0	0.52	1.226	0.6826	1.735	1.161	1.574	0.9791	0.3224	0.1535	0.1181
FBgn0034405	FBtr0089970; FBtr0345981	Jheh2	protein_coding	protein_coding	Juvenile hormone epoxide hydrolase 2 [Source:FlyBase;Acc:FBgn0034405]	0.4824	GO:0019439; GO:0006719	GO:0033961; GO:0003824; GO:0004301; GO:0008096	GO:0005789; GO:0043231	1774	5.183e-07	1.878e-05	2R	18855767	18858245	2479	-	TRUE	-0.4565	2447	1920	1580	1585	2915	2749	2545	1877	2056	2199	2008	1795	1854	1597	2058	160	127.8	102.7	101.9	192.7	187	171.7	128.4	140	143.2	134.5	124.1	126.9	112.9	136.1
FBgn0034899	FBtr0072088; FBtr0345534	CG13560	protein_coding	protein_coding	Uncharacterized protein, isoform A [Source:UniProtKB/TrEMBL;Acc:Q9W1K3]	0.5782				788	5.727e-07	2.066e-05	2R	23747560	23748477	918	+	TRUE	-1.612	10.57	49.39	1.061	3.58	21.55	6.584	5.873	73.06	89.15	62.69	4.048	0	0.676	2.807	0	1.555	7.394	0.1551	0.5181	3.204	1.008	0.8912	11.24	13.66	9.184	0.6102	0	0.1041	0.4462	0
FBgn0032666	FBtr0081035; FBtr0081036; FBtr0081037; FBtr0340575; FBtr0340576; FBtr0340577	CG5758	protein_coding	protein_coding	CG5758, isoform A [Source:UniProtKB/TrEMBL;Acc:Q0E8P5]	0.4641	GO:0008039; GO:0030198; GO:0007155	GO:0050839	GO:0005615; GO:0005578	3212	6.025e-07	2.164e-05	2L	18119995	18129862	9868	+	TRUE	-0.9245	167.2	120.5	61.56	79.96	230.3	316	393.5	334.1	355.2	74.2	97.16	217.3	76.39	197.4	158.4	6.037	4.427	2.209	2.84	8.406	11.87	14.66	12.62	13.36	2.669	3.595	8.297	2.888	7.705	5.785
FBgn0026562	FBtr0085094; FBtr0334309	BM-40-SPARC	protein_coding	protein_coding	BM-40-SPARC [Source:FlyBase;Acc:FBgn0026562]	0.5787	GO:0070831; GO:0007155; GO:0007165; GO:0007419; GO:0007498; GO:0060438; GO:0070278; GO:0007443; GO:0061327; GO:0007504; GO:0030536	GO:0005509; GO:0005518; GO:0050840	GO:0005615; GO:0005578; GO:0005604	1137	6.822e-07	2.44e-05	3R	26869238	26871995	2758	-	TRUE	-0.5935	435.2	399.9	313.1	230.3	289.5	436.8	714.5	474.9	459.5	866.1	354.9	351.6	227.8	550.2	1097	44.4	41.52	31.74	23.11	29.86	46.36	75.19	50.68	48.83	88	37.09	37.91	24.33	60.65	113.2
FBgn0035107	FBtr0072480; FBtr0072481; FBtr0346614	mri	protein_coding	protein_coding	mrityu [Source:FlyBase;Acc:FBgn0035107]	0.5229	GO:0048102; GO:0035071; GO:0046331; GO:0010906; GO:0050975; GO:0051260	GO:0005515; GO:0016740		1707	7.607e-07	2.71e-05	3L	200174	202152	1979	+	TRUE	-0.4758	797.3	751.7	567.8	535.9	651.8	671.6	634.3	439.4	497.9	461.9	819.1	798.4	592.2	640.9	527.3	54.19	51.98	38.34	35.82	44.77	47.48	44.46	31.24	35.24	31.25	57.03	57.35	42.13	47.06	36.25
FBgn0262117	FBtr0111268	IntS3	protein_coding	protein_coding	Integrator 3 [Source:FlyBase;Acc:FBgn0262117]	0.3853	GO:0016180	GO:0003674	GO:0005794; GO:0032039	3382	8.687e-07	3.082e-05	2R	4235779	4242934	7156	-	TRUE	-0.4742	816.5	851.7	605	584.8	740.6	660.6	746.8	452.3	437.5	440.1	868.4	991.4	746.3	736.4	763.3	28.01	29.73	20.62	19.73	25.68	23.57	26.42	16.23	15.63	15.03	30.51	35.94	26.8	27.29	26.48
FBgn0034497	FBtr0086303; FBtr0342679; FBtr0342680	CG9090	protein_coding	protein_coding	CG9090, isoform A [Source:UniProtKB/TrEMBL;Acc:Q7JUS9]	0.5724	GO:0006839; GO:0006817	GO:0022857; GO:0015114	GO:0031966; GO:0005740; GO:0016021	1330	8.818e-07	3.115e-05	2R	20279066	20281127	2062	-	TRUE	0.774	24.02	289.1	19.1	520.4	16.16	13.17	116.5	68.76	107	61.41	185.6	39.65	22.98	29.01	17.68	2.095	25.66	1.656	44.64	1.425	1.195	10.48	6.273	9.72	5.334	16.58	3.656	2.099	2.734	1.56
FBgn0010247	FBtr0113885	Parp	protein_coding	protein_coding	Poly-(ADP-ribose) polymerase [Source:FlyBase;Acc:FBgn0010247]	0.3448	GO:0006355; GO:0007552; GO:0048812; GO:0006471; GO:0009303; GO:0051276; GO:0045087; GO:0006963; GO:0035080; GO:0043484; GO:0051457; GO:0030576; GO:0007000; GO:0035079; GO:0051103; GO:1900182; GO:0008069; GO:0016569; GO:0006273	GO:0008270; GO:0003677; GO:0051287; GO:0042393; GO:0003950; GO:0003910	GO:0005634; GO:0005694; GO:0005700; GO:0005730; GO:0005703; GO:0035363; GO:0015030; GO:0005719; GO:0005737	3112	9.081e-07	3.195e-05	3R	3461351	3587054	125704	-	TRUE	-0.4739	1504	1524	1163	1003	1834	1791	2148	1032	997.1	968.5	1248	1271	909.9	931	1072	56.08	57.8	43.08	36.76	69.11	69.45	82.57	40.26	38.72	35.95	47.64	50.09	35.51	37.5	40.4
FBgn0035600	FBtr0077144; FBtr0306086	CG4769	protein_coding	protein_coding	Cytochrome c1, isoform A [Source:UniProtKB/TrEMBL;Acc:Q9VRL0]	0.5444	GO:0006122; GO:0006119; GO:0042776	GO:0005506; GO:0020037; GO:0045153; GO:0045155; GO:0009055	GO:0005811; GO:0005739; GO:0005750	1333	9.329e-07	3.269e-05	3L	5360211	5362798	2588	+	TRUE	0.4364	1778	1951	2096	2936	1364	1363	1350	1953	2035	2092	2017	1653	1953	1636	1886	154.8	172.8	181.3	251.3	120	123.4	121.2	177.8	184.5	181.3	179.9	152.1	177.9	153.8	166.1
FBgn0036165	FBtr0076093; FBtr0344910	chrb	protein_coding	protein_coding	charybde [Source:FlyBase;Acc:FBgn0036165]	0.3688	GO:0032006; GO:0008258; GO:0045926; GO:0008219; GO:0009968; GO:0006979; GO:0006915	GO:0003674	GO:0005737	5376	1.069e-06	3.732e-05	3L	11487550	11499055	11506	+	TRUE	-0.4253	2885	2873	2348	1919	2637	3643	3994	1472	1477	1640	1731	1933	1558	1797	1800	62.25	63.08	50.33	40.73	57.51	81.79	88.88	33.22	33.2	35.24	38.26	44.09	35.18	41.91	39.28
FBgn0038294	FBtr0083030; FBtr0083031; FBtr0083032; FBtr0083033; FBtr0083034; FBtr0302142; FBtr0302143; FBtr0302144; FBtr0302145; FBtr0302146; FBtr0306642; FBtr0306643; FBtr0306644; FBtr0334927; FBtr0334928; FBtr0345219; FBtr0345220	Mf	protein_coding	protein_coding	Myofilin [Source:FlyBase;Acc:FBgn0038294]	0.4583	GO:0022416; GO:0035220; GO:0030241		GO:0031672	1634	1.086e-06	3.775e-05	3R	15170625	15181510	10886	-	TRUE	0.4861	411.2	1330	237.7	2188	254.5	261.2	688.1	690.8	722.8	609	1300	409.5	444.8	256.4	309	29.19	96.07	16.77	152.8	18.26	19.29	50.39	51.3	53.45	43.05	94.51	30.73	33.06	19.67	22.19
FBgn0015393	FBtr0079846; FBtr0335494	hoip	protein_coding	protein_coding	hoi-polloi [Source:FlyBase;Acc:FBgn0015393]	0.4958	GO:0007422; GO:0010608; GO:0000398; GO:0045727; GO:0060415; GO:0030490; GO:0000470; GO:0042254; GO:0007399	GO:0003729; GO:0003723	GO:0032040; GO:0030529; GO:0071011; GO:0005730; GO:0031428; GO:0046540; GO:0005681; GO:0030532; GO:0005634	588	1.109e-06	3.841e-05	2L	9699791	9700459	669	+	TRUE	0.4115	2603	2659	3638	3342	2172	1903	2139	2286	2373	2989	2487	2303	2234	2702	2656	513.6	533.7	713.2	648.4	433.1	390.6	435.2	471.8	487.6	587.1	502.7	480.2	461.4	576	530
FBgn0035102	FBtr0072537	CG7049	protein_coding	protein_coding	CG7049 [Source:UniProtKB/TrEMBL;Acc:Q9W0U6]	0.5255	GO:0008150	GO:0003674	GO:0005575; GO:0005783	1117	1.16e-06	3.998e-05	3L	175112	176228	1117	-	TRUE	-0.7344	313.2	267.4	168.8	170.7	342	327	325.9	242.8	211.2	213.7	288.1	269.2	201.5	182.5	190.6	32.53	28.26	17.41	17.43	35.9	35.33	34.92	26.38	22.85	22.1	30.65	29.55	21.9	20.47	20.03
FBgn0026415	FBtr0071393; FBtr0071394; FBtr0343030	Idgf4	protein_coding	protein_coding	Imaginal disc growth factor 4 [Source:FlyBase;Acc:FBgn0026415]	0.5303	GO:0042060; GO:0040003; GO:0018990; GO:0007444; GO:0006032; GO:0005975	GO:0004568; GO:0008084; GO:0008061; GO:0004553	GO:0005576	1621	1.451e-06	4.984e-05	X	9927973	9930948	2976	-	TRUE	-0.3946	4742	3519	2921	3332	4966	5019	4451	6067	6144	5816	3158	2255	3237	2459	2583	339.4	256.2	207.7	234.5	359.2	373.7	328.5	454.2	458	414.5	231.5	170.6	242.5	190.1	187
FBgn0032819	FBtr0081290	CG10463	protein_coding	protein_coding	tRNA-dihydrouridine(47) synthase [NAD(P)(+)] [Source:UniProtKB/TrEMBL;Acc:Q9VIS4]	0.5237	GO:0055114; GO:0008033	GO:0046872; GO:0050660; GO:0017150; GO:0003824	GO:0005829	1921	1.467e-06	5.018e-05	2L	19758879	19760986	2108	+	TRUE	0.5923	271.9	255.4	388.5	415.3	317.8	273.3	303.4	385.7	355.2	349.3	290.8	286.7	390.1	359.3	347.5	16.42	15.69	23.31	24.67	19.4	17.17	18.9	24.36	22.35	21	17.99	18.3	24.66	23.44	21.22
FBgn0010294	FBtr0070540	ng2	protein_coding	protein_coding	new glue 2 [Source:FlyBase;Acc:FBgn0010294]	0.4707	GO:0007594	GO:0005198	GO:0005576	546	1.548e-06	5.272e-05	X	3240026	3240571	546	-	TRUE	-1.491	30.74	48.18	3.184	10.74	67.33	51.58	79.28	1574	1592	3179	15.52	3.813	496.2	2.807	3.844	6.532	10.42	0.6722	2.245	14.46	11.4	17.37	349.8	352.4	672.6	3.378	0.8563	110.4	0.6444	0.826
FBgn0267456	FBtr0346827	CR45806	long_noncoding	lincRNA		0.5429				967	1.555e-06	5.275e-05	3L	175138	176104	967	+	TRUE	-0.7314	304.5	263.8	164.5	168.3	335.3	323.7	324	236.4	208.5	213.7	282	266.9	196.7	178.7	189.1	36.53	32.2	19.61	19.86	40.66	40.4	40.09	29.66	26.05	25.52	34.66	33.84	24.7	23.17	22.95
FBgn0052521	FBtr0077234; FBtr0077235; FBtr0077236; FBtr0310652; FBtr0310653; FBtr0310654; FBtr0331813; FBtr0331814; FBtr0331815	CG32521	protein_coding	protein_coding	GH09530p [Source:UniProtKB/TrEMBL;Acc:Q9VRF7]	0.5127			GO:0016021	2068	1.786e-06	6.038e-05	X	21205310	21281171	75862	-	TRUE	-0.4956	522.6	487.9	363	344.9	853.7	857.1	850.6	890.7	840.7	803.4	478.4	478.9	490.8	418.3	482.8	29.32	27.85	20.23	19.03	48.41	50.02	49.21	52.26	49.13	44.88	27.49	28.4	28.82	25.35	27.39
FBgn0051125	FBtr0084665	CG31125	protein_coding	protein_coding	SD02419p [Source:UniProtKB/TrEMBL;Acc:Q8T3J1]	0.5628	GO:0008150	GO:0003674	GO:0005575	1450	1.909e-06	6.428e-05	3R	24653371	24654820	1450	-	TRUE	-0.6007	360.2	424	238.8	268.5	584.4	493.8	479.6	257.9	263.3	327.5	389.3	385.1	258.2	225.5	229.8	28.82	34.52	18.98	21.13	47.26	41.1	39.58	21.58	21.95	26.09	31.91	32.57	21.63	19.49	18.6
FBgn0262524	FBtr0075960; FBtr0331792	ver	protein_coding	protein_coding	verrocchio [Source:FlyBase;Acc:FBgn0262524]	0.487	GO:0022008; GO:0000723; GO:0016233		GO:0035012	766	2.092e-06	7.015e-05	3L	12523987	12525150	1164	+	TRUE	0.5233	296.8	324	462.7	434.4	303	290.8	316.2	440.5	518.4	511.7	273.3	275.3	377.2	385.5	355.9	44.96	49.94	69.63	64.71	46.38	45.82	49.39	69.78	81.79	77.17	42.4	44.07	59.8	63.08	54.52
FBgn0039927	FBtr0089194; FBtr0089195; FBtr0333701	CG11155	protein_coding	protein_coding	FI01405p [Source:UniProtKB/TrEMBL;Acc:Q9V4A0]	0.3636	GO:0048812; GO:0060025; GO:0006811	GO:0015277; GO:0005234; GO:0004970; GO:0004872; GO:0005216	GO:0030054; GO:0045211; GO:0005886; GO:0016021; GO:0016020	3869	2.165e-06	7.232e-05	4	1126602	1137919	11318	+	TRUE	-0.871	167.2	122.9	83.85	64.45	125.2	167.9	182.1	207.4	201.6	95.95	93.11	91.51	88.56	89.83	106.1	5.012	3.749	2.498	1.901	3.795	5.237	5.63	6.503	6.297	2.865	2.86	2.9	2.78	2.91	3.217
FBgn0030678	FBtr0074202	CG11679	protein_coding	protein_coding	GM02445p [Source:UniProtKB/TrEMBL;Acc:Q9VXQ8]	0.5335	GO:0008150	GO:0003674	GO:0005575	1462	2.218e-06	7.381e-05	X	15737493	15738954	1462	-	TRUE	-0.5803	400.6	406	255.8	274.5	412.1	459.8	337.7	213.8	208.5	262.3	383.2	319.5	248.8	238.6	258.3	31.79	32.78	20.17	21.42	33.05	37.96	27.64	17.75	17.23	20.72	31.15	26.8	20.66	20.46	20.73
FBgn0033005	FBtr0086077; FBtr0086078; FBtr0111280; FBtr0345009	CG3107	protein_coding	protein_coding	Presequence protease, mitochondrial [Source:UniProtKB/Swiss-Prot;Acc:Q9V9E3]	0.3691	GO:0006508; GO:0016485	GO:0004222; GO:0046872; GO:0016787; GO:0008270; GO:0003824	GO:0005759; GO:0005739	3421	2.237e-06	7.415e-05	2R	5090581	5095090	4510	+	TRUE	-0.4681	1363	1276	992.4	902.3	1107	1139	1038	718.8	799.6	697.3	1327	1284	1053	959.1	964.7	46.23	44.02	33.43	30.09	37.94	40.18	36.29	25.49	28.24	23.54	46.1	46.03	37.36	35.14	33.09
FBgn0036606	FBtr0075370	CG13060	protein_coding	protein_coding	GEO07733p1 [Source:UniProtKB/TrEMBL;Acc:Q9VV30]	0.5325				539	2.262e-06	7.469e-05	3L	16319856	16320454	599	+	TRUE	-1.036	97.99	86.73	39.27	39.38	75.41	117.4	144.9	6.446	15.09	17.91	43.86	78.55	16.9	55.21	53.04	21.09	18.99	8.398	8.337	16.4	26.29	32.16	1.451	3.382	3.839	9.67	17.87	3.808	12.84	11.55
FBgn0033993	FBtr0087418	CG8089	protein_coding	protein_coding	CG8089 [Source:UniProtKB/TrEMBL;Acc:Q4V3F5]	0.43		GO:0003676; GO:0008270; GO:0046872		2000	2.318e-06	7.625e-05	2R	15145825	15147824	2000	-	TRUE	-0.9873	91.26	116.8	44.58	48.93	103.7	108.6	139	33.31	32.92	25.59	110	145.7	43.26	40.23	39.97	5.294	6.896	2.569	2.792	6.079	6.556	8.315	2.021	1.989	1.478	6.535	8.93	2.627	2.522	2.345
FBgn0028537	FBtr0080691; FBtr0301739	CG31775	protein_coding	protein_coding	RE38252p [Source:UniProtKB/TrEMBL;Acc:Q7KT85]	0.4397	GO:0008150	GO:0003674	GO:0005575	492	2.489e-06	8.157e-05	2L	14737090	14737769	680	-	TRUE	-1.006	13.45	193.9	75.36	13.13	40.4	8.779	128.2	296.5	403.2	211.1	18.22	12.2	18.25	1.871	13.84	3.171	46.53	17.65	3.045	9.628	2.153	31.18	73.13	99.04	49.56	4.4	3.041	4.505	0.4768	3.3
FBgn0032773	FBtr0081222; FBtr0081223; FBtr0301287; FBtr0336819	fon	protein_coding	protein_coding	fondue [Source:FlyBase;Acc:FBgn0032773]	0.54	GO:0007552; GO:0042381		GO:0005811; GO:0005576	2027	2.679e-06	8.745e-05	2L	19383138	19386205	3068	-	TRUE	-0.9338	35.54	207.2	78.54	34.61	41.74	18.66	601	429.8	395	594.9	59.38	16.78	110.9	2.807	26.14	2.034	12.07	4.466	1.948	2.415	1.111	35.48	25.73	23.55	33.9	3.481	1.015	6.642	0.1736	1.513
FBgn0262169	FBtr0088399; FBtr0088401; FBtr0088402; FBtr0113062	magu	protein_coding	protein_coding	magu [Source:FlyBase;Acc:FBgn0262169]	0.4832	GO:0007165; GO:0030510; GO:0030718; GO:0008340; GO:0030513; GO:0044719	GO:0005515; GO:0005509; GO:0043395	GO:0005576; GO:0005578; GO:0009897	2814	2.824e-06	9.182e-05	2R	10052541	10063712	11172	+	TRUE	-0.4551	567.7	649.3	451.1	426.1	848.4	808.8	836.9	429.8	347	372.3	666.6	725.2	657.8	713	741.8	23.41	27.24	18.48	17.28	35.35	34.69	35.59	18.53	14.9	15.28	28.15	31.6	28.39	31.76	30.93
FBgn0030479	FBtr0073790; FBtr0304001; FBtr0339838	Rbp1-like	protein_coding	protein_coding	Rbp1-like [Source:FlyBase;Acc:FBgn0030479]	0.4861	GO:0000398; GO:0000381; GO:0031440; GO:0001178; GO:0008380; GO:0010468; GO:0006376	GO:0000166; GO:0003729; GO:0003676	GO:0071011; GO:0005681	1608	3.187e-06	0.0001032	X	13380166	13384877	4712	-	TRUE	-0.4627	536	604.7	446.8	370	521.1	465.3	503.1	370.7	363.4	373.6	574.2	620	325.2	349.9	424.3	38.67	44.39	32.03	26.25	38	34.92	37.44	27.97	27.31	26.84	42.44	47.28	24.56	27.28	30.96
FBgn0038344	FBtr0083147	CG5205	protein_coding	protein_coding	CG5205 [Source:UniProtKB/TrEMBL;Acc:Q9VF56]	0.5194	GO:0000398; GO:0000381; GO:0034332; GO:0051642	GO:0005515; GO:0005524; GO:0003676; GO:0004386; GO:0003724; GO:0016779	GO:0030532; GO:0005682	6970	3.735e-06	0.0001206	3R	15486050	15493310	7261	+	TRUE	0.5087	314.1	312	413.9	483.4	436.3	390.7	316.2	708	695.3	569.3	381.2	355.4	552.3	466.9	264.4	5.229	5.284	6.845	7.913	7.34	6.764	5.427	12.33	12.06	9.436	6.5	6.252	9.623	8.397	4.452
FBgn0053158	FBtr0075390	CG33158	protein_coding	protein_coding		0.5006	GO:0006414; GO:0042256	GO:0005525; GO:0003924; GO:0003746	GO:0005850; GO:0005829	3436	3.828e-06	0.0001231	3L	16419597	16496560	76964	+	TRUE	0.4444	529.3	603.5	790.7	750.7	591.2	537.7	622.5	944.4	969.6	790.7	538.4	618.5	746.3	784.1	722.6	17.87	20.73	26.52	24.93	20.17	18.89	21.68	33.35	34.1	26.58	18.62	22.07	26.38	28.6	24.68
FBgn0037547	FBtr0081790; FBtr0339720	CG7910	protein_coding	protein_coding	AT07710p [Source:UniProtKB/TrEMBL;Acc:Q9VHW0]	0.5054	GO:0051726	GO:0017064; GO:0016884; GO:0004040; GO:0016874		1922	3.872e-06	0.000124	3R	8087252	8089526	2275	+	TRUE	-1.461	16.33	25.3	1.061	0	1.347	1.097	2.936	3.223	0	10.23	2.024	0	14.2	1.871	0	0.9857	1.554	0.06365	0	0.08215	0.06891	0.1828	0.2035	0	0.6151	0.1252	0	0.897	0.122	0
FBgn0001255	FBtr0310412	ImpE3	protein_coding	protein_coding	Ecdysone-inducible gene E3 [Source:FlyBase;Acc:FBgn0001255]	0.532	GO:0007561		GO:0005886; GO:0019898	1094	3.917e-06	0.000125	3R	8028453	8029546	1094	-	TRUE	-0.7335	261.3	248.1	135.9	161.1	79.45	122.9	141.9	35.45	17.83	31.98	207.1	255.5	146	209.6	225.2	27.71	26.78	14.31	16.8	8.515	13.56	15.52	3.933	1.969	3.377	22.5	28.63	16.21	24.01	24.16
FBgn0027580	FBtr0088454; FBtr0088455; FBtr0088456; FBtr0088457; FBtr0088458; FBtr0088459; FBtr0088460; FBtr0088461; FBtr0088462; FBtr0300850	CG1516	protein_coding	protein_coding	Pyruvate carboxylase [Source:UniProtKB/TrEMBL;Acc:Q0E9E2]	0.562	GO:0006094; GO:0006090	GO:0046872; GO:0003677; GO:0005524; GO:0004075; GO:0009374; GO:0004736; GO:0003824	GO:0005759; GO:0005875; GO:0005739; GO:0005811	4254	3.992e-06	0.0001269	2R	9850703	9861543	10841	-	TRUE	-0.4424	761.8	667.4	540.2	502.5	611.4	604.7	754.7	1170	1099	812.4	706.4	637.5	699.7	455.7	488.9	20.77	18.52	14.64	13.48	16.85	17.15	21.23	33.37	31.21	22.06	19.74	18.38	19.97	13.43	13.49
FBgn0012034	FBtr0078413; FBtr0078414; FBtr0333126	AcCoAS	protein_coding	protein_coding	Acetyl Coenzyme A synthase [Source:FlyBase;Acc:FBgn0012034]	0.5077	GO:0008152; GO:0019427; GO:0048149	GO:0003987; GO:0016208; GO:0005524; GO:0003824	GO:0005737	2836	4.312e-06	0.0001366	3L	21270722	21280243	9522	-	TRUE	-0.7368	254.6	238.5	146.5	139.6	185.8	221.7	312.2	312.6	288	470.8	157.2	177.7	175.1	118.8	144.5	10.41	9.928	5.953	5.618	7.683	9.433	13.17	13.38	12.27	19.18	6.588	7.682	7.497	5.252	5.979
FBgn0040513	FBtr0089002; FBtr0299801; FBtr0336926	kappaB-Ras	protein_coding	protein_coding	kappaB-Ras [Source:FlyBase;Acc:FBgn0040513]	0.5231	GO:0007264; GO:0006184; GO:0043124; GO:0007165	GO:0005525; GO:0005515	GO:0016020; GO:0005622	1560	4.468e-06	0.0001405	2R	7443824	7445792	1969	-	TRUE	0.4879	317	346.9	441.5	494.1	351.5	377.5	363.1	460.9	463.6	555.2	307	297.4	352.2	338.7	349.8	23.58	26.25	32.62	36.14	26.42	29.2	27.85	35.85	35.91	41.12	23.39	23.38	27.42	27.22	26.31
FBgn0050503	FBtr0089003; FBtr0299802	CG30503	protein_coding	protein_coding	RH50933p [Source:UniProtKB/TrEMBL;Acc:Q7JX94]	0.5259	GO:0050482; GO:0006644; GO:0016042	GO:0004623; GO:0005509	GO:0005576	1292	4.468e-06	0.0001405	2R	7443824	7445792	1969	-	TRUE	0.4879	317	346.9	441.5	494.1	351.5	377.5	363.1	460.9	463.6	555.2	307	297.4	352.2	338.7	349.8	28.47	31.7	39.39	43.63	31.9	35.26	33.63	43.29	43.36	49.64	28.24	28.23	33.1	32.86	31.77
FBgn0031678	FBtr0079028	CG31918	protein_coding	protein_coding	LD31822p [Source:UniProtKB/TrEMBL;Acc:Q9VMU6]	0.4548	GO:0006508	GO:0004222; GO:0008237		2267	4.495e-06	0.0001409	2L	5055982	5058248	2267	-	TRUE	-0.4539	1183	1085	780.1	864.1	1334	1218	1132	1039	971	898.1	977.7	962.4	873.4	735.4	871	60.52	56.51	39.66	43.49	69.02	64.85	59.72	55.61	51.76	45.76	51.25	52.05	46.79	40.66	45.08
FBgn0027567	FBtr0076339; FBtr0076340	CG8108	protein_coding	protein_coding	CG8108, isoform A [Source:UniProtKB/TrEMBL;Acc:Q9VT61]	0.5336	GO:0046427			3149	4.605e-06	0.0001437	3L	9864639	9870674	6036	+	TRUE	-0.4286	1842	1695	1315	1297	1597	1599	1554	1389	1214	1210	1940	2054	1672	1599	1338	67.84	63.53	48.13	47.01	59.47	61.28	59.06	53.53	46.58	44.4	73.21	79.96	64.47	63.65	49.87
FBgn0051864	FBtr0080288; FBtr0339524	Qtzl	protein_coding	protein_coding	Quetzalcoatl [Source:FlyBase;Acc:FBgn0051864]	0.4546	GO:0008152			799	4.743e-06	0.0001475	2L	11995740	11996723	984	+	TRUE	0.7629	124.9	109.6	227.1	185	153.5	197.5	147.8	322.3	340.1	328.8	130.2	118.2	185.9	254.5	241.4	18.13	16.19	32.76	26.42	22.53	29.84	22.13	48.95	51.44	47.54	19.37	18.14	28.25	39.93	35.45
FBgn0260954	FBtr0301740; FBtr0301741	CG42586	protein_coding	protein_coding	RE38252p [Source:UniProtKB/TrEMBL;Acc:Q7KT85]	0.4397	GO:0008150	GO:0003674	GO:0005575	492	4.929e-06	0.0001528	2L	14741161	14741840	680	-	TRUE	-0.9768	13.45	191.5	76.42	13.13	36.36	8.779	130.2	296.5	411.4	217.5	17.54	13.73	20.28	1.871	13.84	3.171	45.95	17.9	3.045	8.665	2.153	31.66	73.13	101.1	51.07	4.237	3.421	5.006	0.4768	3.3
FBgn0035480	FBtr0290224; FBtr0333139	CG14984	protein_coding	protein_coding	GEO10764p1 [Source:UniProtKB/TrEMBL;Acc:Q9VZK4]	0.4994	GO:0008150	GO:0003674	GO:0005575	644	5.176e-06	0.0001598	3L	3951193	3952550	1358	-	TRUE	-0.4394	877.1	866.1	692	582.4	1102	927.3	918.1	1203	1233	1171	956.8	745.8	528.6	376.1	366.7	158	158.8	123.9	103.2	200.6	173.8	170.6	226.7	231.4	210	176.6	142	99.68	73.21	66.81
FBgn0013276	FBtr0082482	Hsp70Ab	protein_coding	protein_coding	Heat-shock-protein-70Ab [Source:FlyBase;Acc:FBgn0013276]	0.5288	GO:0001666; GO:0009408; GO:0035080; GO:0006986	GO:0005524	GO:0005875	2375	5.207e-06	0.0001602	3R	11958535	11960909	2375	+	TRUE	-0.7742	197.9	185.5	109.3	105	87.53	93.28	138	44.05	43.89	71.64	36.44	108.3	26.36	25.26	87.63	9.666	9.22	5.305	5.046	4.321	4.74	6.953	2.251	2.233	3.485	1.823	5.591	1.348	1.333	4.33
FBgn0015766	FBtr0077131; FBtr0077132; FBtr0077133; FBtr0345001	Msr-110	protein_coding	protein_coding	Msr-110 [Source:FlyBase;Acc:FBgn0015766]	0.5296	GO:0008150	GO:0003674	GO:0016021	2676	5.355e-06	0.0001642	3L	5566919	5577348	10430	-	TRUE	-0.3891	3448	3002	2403	2498	4500	5123	4358	4362	4169	3587	3349	3121	2709	2457	2683	149.5	132.4	103.5	106.5	197.2	231	194.8	197.8	188.3	154.9	148.7	143	122.9	115.1	117.6
FBgn0039641	FBtr0085412	CG14511	protein_coding	protein_coding	IP10585p [Source:UniProtKB/TrEMBL;Acc:Q9VAN9]	0.4992	GO:0055085; GO:0015783; GO:1990569	GO:0005462; GO:0005457; GO:0005464	GO:0005797; GO:0030176; GO:0030173	1216	5.872e-06	0.0001794	3R	29145678	29146893	1216	-	TRUE	-0.8364	123.9	163.8	63.68	87.12	165.6	160.2	142.9	58.02	43.89	74.2	114.7	112.9	59.49	67.37	78.41	11.82	15.9	6.036	8.175	15.97	15.9	14.06	5.79	4.361	7.049	11.21	11.38	5.941	6.944	7.566
FBgn0042627	FBtr0077657; FBtr0335386	v(2)k05816	protein_coding	protein_coding	v(2)k05816 [Source:FlyBase;Acc:FBgn0042627]	0.5544	GO:0006723; GO:1902321; GO:0071329; GO:0009058; GO:0055114; GO:0008152	GO:0004312; GO:0016296; GO:0016295; GO:0004320; GO:0004319; GO:0004317; GO:0004316; GO:0004314; GO:0004313; GO:0004315; GO:0031177; GO:0016491; GO:0003824; GO:0016788; GO:0016740; GO:0016297; GO:0008270	GO:0005811	7888	6.214e-06	0.0001892	2L	3043947	3056143	12197	+	TRUE	-1.357	0	34.93	0	0	4.04	8.779	4.894	2.149	6.857	1.279	6.073	0.7626	69.63	2.807	0	0	0.5228	0	0	0.06005	0.1343	0.07424	0.03306	0.1051	0.01874	0.09149	0.01185	1.072	0.04461	0
FBgn0011774	FBtr0082385; FBtr0334308	Irbp	protein_coding	protein_coding	Inverted repeat-binding protein [Source:FlyBase;Acc:FBgn0011774]	0.5032	GO:0006303; GO:0000723; GO:0071481; GO:0032508; GO:0071480; GO:0006310	GO:0046982; GO:0003677; GO:0004003; GO:0003684; GO:0042162; GO:0004677; GO:0005524; GO:0016887; GO:0016740	GO:0043564; GO:0005634; GO:0000784	2098	6.312e-06	0.0001915	3R	11410047	11412440	2394	+	TRUE	0.5589	268	262.6	368.3	421.3	315.1	336.9	332.8	636	599.3	562.9	221.3	285.2	429.9	369.6	377.4	14.82	14.78	20.23	22.91	17.61	19.38	18.98	36.79	34.52	30.99	12.54	16.67	24.89	22.08	21.11
FBgn0014396	FBtr0077567; FBtr0333252; FBtr0333253; FBtr0333254; FBtr0333255; FBtr0333256; FBtr0333258; FBtr0333259	tim	protein_coding	protein_coding	timeless [Source:FlyBase;Acc:FBgn0014396]	0.5057	GO:0009648; GO:2000678; GO:0048512; GO:0060086; GO:0042749; GO:0007623; GO:0030431; GO:0000122; GO:0045475; GO:0003053; GO:0050764; GO:0046957; GO:0007620; GO:0007617; GO:0006606; GO:0009649; GO:0008062; GO:0042306; GO:0045187; GO:0071482; GO:0007622; GO:0050766	GO:0008134; GO:0046982; GO:0005515	GO:0043234; GO:0005737; GO:0005634; GO:0048471	4761	6.692e-06	0.0002023	2L	3493986	3508119	14134	-	TRUE	-1.415	20.17	19.27	1.061	0	1.347	4.39	0	0	5.486	2.559	4.723	0.7626	13.52	3.743	4.612	0.4916	0.4779	0.02569	0	0.03316	0.1113	0	0	0.1392	0.06208	0.1179	0.01964	0.3449	0.09854	0.1137
FBgn0250848	FBtr0075766	26-29-p	protein_coding	protein_coding	26-29kD-proteinase [Source:FlyBase;Acc:FBgn0250848]	0.5214	GO:0006508; GO:0051603	GO:0004197; GO:0008234	GO:0005875; GO:0005811; GO:0005615; GO:0005764	1872	7.001e-06	0.0002109	3L	13994231	13996571	2341	+	TRUE	-0.3794	3900	3045	2613	2701	3927	3909	3677	2885	2891	2849	3111	2926	3172	2606	3282	241.7	192	160.9	164.6	246	252	235.1	187	186.6	175.8	197.5	191.7	205.8	174.5	205.7
FBgn0034804	FBtr0071993; FBtr0310325	CG3831	protein_coding	protein_coding	CG3831, isoform C [Source:UniProtKB/TrEMBL;Acc:A0A0B4KFG3]	0.5145			GO:0016021	1527	7.091e-06	0.0002128	2R	22938987	22941169	2183	-	TRUE	-0.7585	202.7	189.1	104	118.2	175.1	165.7	189.9	50.5	57.6	51.17	96.49	106.8	89.23	78.6	163.7	15.4	14.62	7.851	8.829	13.44	13.1	14.88	4.013	4.559	3.871	7.509	8.573	7.096	6.452	12.58
FBgn0266918	FBtr0073004	CG32486	protein_coding	protein_coding	Cysteine and histidine-rich protein 1 homolog [Source:UniProtKB/Swiss-Prot;Acc:Q9VZV5]	0.5051	GO:0016567	GO:0005515; GO:0004842; GO:0008270		2356	7.217e-06	0.0002159	3L	3055908	3070839	14932	-	TRUE	-0.6432	337.2	308.4	181.5	223.2	405.3	411.5	386.6	235.3	278.4	226.4	327.2	293.6	225.8	239.5	224.5	16.6	15.45	8.879	10.81	20.17	21.08	19.64	12.12	14.28	11.1	16.51	15.28	11.64	12.74	11.18
FBgn0027341	FBtr0113687; FBtr0113690; FBtr0113692; FBtr0113694; FBtr0302846; FBtr0302847; FBtr0302848; FBtr0302849; FBtr0302850	Gfat1	protein_coding	protein_coding	Glutamine:fructose-6-phosphate aminotransferase 1 [Source:FlyBase;Acc:FBgn0027341]	0.4696	GO:0006002; GO:0006047; GO:1901137; GO:0005975; GO:0016051	GO:0030246; GO:0004360		2589	7.359e-06	0.0002194	3R	4126442	4137882	11441	+	TRUE	-0.3916	2843	2778	2020	2243	3150	3321	2964	1878	2016	1957	2658	2818	2486	2482	2479	127.4	126.7	89.92	98.83	142.7	154.8	137	88.02	94.1	87.34	122	133.4	116.6	120.2	112.4
FBgn0041147	FBtr0073160	ida	protein_coding	protein_coding	imaginal discs arrested [Source:FlyBase;Acc:FBgn0041147]	0.4963	GO:0007444; GO:0022008; GO:0045842; GO:0030162; GO:0051726	GO:0005515; GO:0061630	GO:0005737; GO:0005680	2408	7.507e-06	0.000223	3L	3905344	3907813	2470	+	TRUE	-0.5549	390	399.9	247.3	281.7	457.8	471.9	410.1	262.2	260.6	231.6	426.4	408.7	334.6	330.3	303.6	18.79	19.6	11.84	13.35	22.29	23.65	20.38	13.21	13.08	11.11	21.05	20.81	16.88	17.19	14.8
FBgn0038643	FBtr0100288	CG14300	protein_coding	protein_coding	GEO11304p1 [Source:UniProtKB/TrEMBL;Acc:Q59DW1]	0.5462	GO:0008150; GO:0006030	GO:0003674; GO:0008061	GO:0005575; GO:0005576	357	7.624e-06	0.0002257	3R	18693293	18693711	419	-	TRUE	-1.456	23.06	27.71	2.123	2.387	10.77	1.097	10.77	8.595	10.97	3.838	24.29	3.05	2.704	11.23	8.456	7.492	9.161	0.6853	0.7629	3.538	0.371	3.609	2.921	3.714	1.242	8.086	1.048	0.9198	3.942	2.779
FBgn0030246	FBtr0073403; FBtr0339768	CG1582	protein_coding	protein_coding	CG1582, isoform A [Source:UniProtKB/TrEMBL;Acc:Q9VZ55]	0.5406	GO:0006396	GO:0005515; GO:0046872; GO:0005524; GO:0004004; GO:0004386; GO:0003676; GO:0008026	GO:0005739; GO:0005634	4110	8.284e-06	0.0002444	X	10894747	10899302	4556	-	TRUE	0.4263	521.6	471	671.8	666	538.6	519.1	565.8	969.1	810.6	791.9	542.5	476.6	684.8	607.3	588.1	14.72	13.53	18.84	18.49	15.37	15.24	16.47	28.61	23.83	22.26	15.69	14.22	20.23	18.52	16.79
FBgn0003162	FBtr0071578; FBtr0071579; FBtr0071580	Pu	protein_coding	protein_coding	Punch [Source:FlyBase;Acc:FBgn0003162]	0.4713	GO:0046654; GO:0048067; GO:2000274; GO:0008363; GO:0035185; GO:0009880; GO:0006729; GO:0048072; GO:0006728; GO:0043095; GO:0035998	GO:0003934; GO:0060308; GO:0008270; GO:0005525	GO:0005737	1721	8.586e-06	0.0002524	2R	21175315	21182608	7294	+	TRUE	-1.065	92.22	55.41	32.9	26.26	71.37	50.48	51.88	59.09	37.03	43.5	55.33	34.32	42.59	48.66	67.65	6.217	3.801	2.204	1.741	4.863	3.54	3.607	4.166	2.6	2.92	3.821	2.445	3.005	3.544	4.612
FBgn0020381	FBtr0114559; FBtr0114560; FBtr0114561; FBtr0340083	Dredd	protein_coding	protein_coding	Death related ced-3/Nedd2-like caspase [Source:FlyBase;Acc:FBgn0020381]	0.5089	GO:0006508; GO:0006955; GO:0006952; GO:0006915; GO:0043069; GO:0007291; GO:0050829; GO:0045089; GO:0016485; GO:0002230; GO:0006964; GO:0061057; GO:0045087; GO:0048935; GO:0006963; GO:0097194	GO:0004197; GO:0008234; GO:0005515; GO:0004175; GO:0016505; GO:0097200; GO:0008656	GO:0005737	1646	8.677e-06	0.0002532	X	633622	635545	1924	-	TRUE	-0.6861	261.3	281.9	178.3	149.2	272	238.1	233.9	225.6	209.8	217.5	242.9	260.8	184.6	204	210.6	18.42	20.21	12.49	10.34	19.38	17.46	17.01	16.63	15.41	15.26	17.54	19.43	13.62	15.53	15.01
FBgn0265083	FBtr0336814; FBtr0344448	CG44194	protein_coding	protein_coding	Uncharacterized protein, isoform A [Source:UniProtKB/TrEMBL;Acc:A0A0B4KFX0]	0.5378	GO:0033108	GO:0003674	GO:0005758	779	8.7e-06	0.0002532	3R	12996876	12997726	851	-	TRUE	0.4301	694.5	657.7	923.4	899.9	886.1	769.3	775.2	1043	1222	1290	564.7	531.5	733.5	807.5	759.5	103.4	99.66	136.6	131.8	133.4	119.2	119.1	162.5	189.6	191.2	86.15	83.66	114.3	129.9	114.4
FBgn0038107	FBtr0082721; FBtr0336813	CG17327	protein_coding	protein_coding	MIP04754p [Source:UniProtKB/TrEMBL;Acc:Q9VG06]	0.5378		GO:0004045		779	8.7e-06	0.0002532	3R	12996876	12997726	851	-	TRUE	0.4301	694.5	657.7	923.4	899.9	886.1	769.3	775.2	1043	1222	1290	564.7	531.5	733.5	807.5	759.5	103.4	99.66	136.6	131.8	133.4	119.2	119.1	162.5	189.6	191.2	86.15	83.66	114.3	129.9	114.4
FBgn0046706	FBtr0113784	Haspin	protein_coding	protein_coding	Haspin [Source:FlyBase;Acc:FBgn0046706]	0.3284	GO:0006468; GO:0035556	GO:0005524; GO:0004674; GO:0004672; GO:0072354	GO:0005575; GO:0005737; GO:0005634	1815	9.71e-06	0.0002816	2R	4014111	4049342	35232	+	TRUE	-0.4312	998.1	948	736.6	695.8	904.9	881.2	920.1	586.6	567.8	594.9	879.2	946.4	585.4	693.3	747.2	63.8	61.66	46.78	43.74	58.46	58.59	60.66	39.22	37.8	37.86	57.56	63.93	39.17	47.88	48.3
FBgn0032456	FBtr0090013; FBtr0090014; FBtr0090015; FBtr0090016; FBtr0090017; FBtr0090018; FBtr0090019; FBtr0090020; FBtr0090021; FBtr0090022; FBtr0090023; FBtr0090024; FBtr0090025; FBtr0090026; FBtr0090027; FBtr0090028; FBtr0090029	MRP	protein_coding	protein_coding	Multidrug-Resistance like Protein 1 [Source:FlyBase;Acc:FBgn0032456]	0.5071	GO:0031427; GO:0055085; GO:0006810	GO:0005524; GO:0008559; GO:0005215; GO:0016887; GO:0042626; GO:0043492	GO:0005886; GO:0016021	5493	9.932e-06	0.0002871	2L	12719045	12744807	25763	+	TRUE	0.4255	632.1	610.7	895.8	774.6	554.8	549.8	582.4	1143	990.2	965.9	672.7	578.8	1026	708.3	609.6	13.35	13.12	18.8	16.09	11.84	12.08	12.69	25.25	21.78	20.31	14.55	12.92	22.69	16.16	13.02
FBgn0262563	FBtr0304891	CG43103	protein_coding	protein_coding	FI14541p [Source:UniProtKB/TrEMBL;Acc:F3YD71]	0.444	GO:0008150	GO:0003674	GO:0005575	482	1.019e-05	0.0002936	2R	17139450	17139931	482	-	TRUE	-0.9052	96.06	116.8	44.58	58.48	130.6	146	146.8	84.88	108.3	122.8	65.45	54.91	16.9	15.91	26.14	23.12	28.62	10.66	13.84	31.78	36.54	36.45	21.37	27.16	29.44	16.14	13.97	4.258	4.137	6.363
FBgn0027570	FBtr0078891; FBtr0305133; FBtr0333922	Nep2	protein_coding	protein_coding	Neprilysin 2 [Source:FlyBase;Acc:FBgn0027570]	0.5309	GO:0006508; GO:0046692	GO:0004222; GO:0008237; GO:0004175	GO:0005886; GO:0016021; GO:0005615	2887	1.031e-05	0.000296	3R	4719458	4731878	12421	-	TRUE	-0.4671	475.5	468.6	321.6	353.3	424.2	447.7	441.4	104.2	100.1	107.5	452.1	514.7	290	350.9	406.6	19.11	19.16	12.84	13.96	17.23	18.72	18.3	4.38	4.191	4.3	18.61	21.86	12.2	15.23	16.53
FBgn0015316	FBtr0301665; FBtr0345312	Try29F	protein_coding	protein_coding	Trypsin 29F [Source:FlyBase;Acc:FBgn0015316]	0.5068	GO:0006508	GO:0004252	GO:0005737	1106	1.076e-05	0.000308	2L	8998537	8999816	1280	+	TRUE	-1.385	38.43	28.91	7.429	4.774	32.32	27.43	36.22	8.595	6.857	3.838	29.69	30.5	2.704	8.421	4.612	4.031	3.086	0.7743	0.4925	3.426	2.994	3.918	0.943	0.7493	0.4009	3.19	3.382	0.2969	0.9544	0.4893
FBgn0010423	FBtr0088184; FBtr0345540	TpnC47D	protein_coding	protein_coding	Troponin C at 47D [Source:FlyBase;Acc:FBgn0010423]	0.5059		GO:0005509		696	1.08e-05	0.000308	2R	11273845	11275286	1442	-	TRUE	0.6562	48.03	328.9	23.35	572.9	21.55	10.97	97.88	73.06	85.03	38.38	265.2	51.86	44.62	27.13	33.82	8.006	55.77	3.867	93.91	3.63	1.903	16.83	12.74	14.76	6.37	45.28	9.136	7.785	4.887	5.702
FBgn0011695	FBtr0072164; FBtr0343340; FBtr0343341	PebIII	protein_coding	protein_coding	Ejaculatory bulb protein III [Source:FlyBase;Acc:FBgn0011695]	0.5098	GO:0007552; GO:0045297; GO:0009615		GO:0005576	730	1.124e-05	0.0003196	2R	24026172	24027518	1347	+	TRUE	-1.201	58.6	46.98	19.1	14.32	12.12	30.73	12.72	17.19	27.43	33.26	41.16	38.13	31.1	46.78	22.29	9.313	7.597	3.016	2.238	1.947	5.08	2.086	2.857	4.541	5.264	6.7	6.404	5.173	8.033	3.583
FBgn0023530	FBtr0070283	CG3740	protein_coding	protein_coding	CG3740 [Source:UniProtKB/TrEMBL;Acc:Q9W569]	0.5271	GO:0050905			829	1.139e-05	0.0003227	X	1668406	1669297	892	-	TRUE	0.4882	308.4	314.4	459.6	418.9	308.4	315	360.2	338.4	286.6	403	328.6	283.7	343.4	346.2	369	43.15	44.77	63.9	57.66	43.62	45.85	51.99	49.54	41.78	56.16	47.1	41.96	50.31	52.35	52.23
FBgn0052190	FBtr0075171	NUCB1	protein_coding	protein_coding	NUCB1 [Source:FlyBase;Acc:FBgn0052190]	0.517	GO:0032504; GO:0005975; GO:0050829	GO:0005509; GO:0003677; GO:0003824	GO:0005615; GO:0012505; GO:0005794	2203	1.208e-05	0.0003411	3L	17797738	17802279	4542	-	TRUE	-0.4246	1501	1391	1054	1087	1264	1230	1084	1364	1315	1246	1339	1238	1541	1141	1416	79.02	74.55	55.14	56.31	67.3	67.39	58.85	75.16	72.15	65.34	72.25	68.89	84.92	64.9	75.42
FBgn0036824	FBtr0075076	CG3902	protein_coding	protein_coding	CG3902 [Source:UniProtKB/TrEMBL;Acc:Q9VVU1]	0.5388	GO:0055114; GO:0055088; GO:0033539; GO:0008152	GO:0050660; GO:0016937; GO:0052890; GO:0000062; GO:0003995; GO:0009055; GO:0016627	GO:0005739; GO:0005829	1585	1.273e-05	0.0003575	3L	18893120	18898293	5174	-	TRUE	-0.3778	2859	3086	1962	2589	3045	3226	3074	2069	2094	2099	2442	2233	1854	1760	1915	209.3	229.8	142.7	186.3	225.2	245.7	232.1	158.4	159.7	153	183.1	172.7	142.1	139.2	141.8
FBgn0001227	FBtr0076495	Hsp67Ba	protein_coding	protein_coding	Heat shock gene 67Ba [Source:FlyBase;Acc:FBgn0001227]	0.5222	GO:0009408			1733	1.274e-05	0.0003575	3L	9377802	9379534	1733	-	TRUE	-0.42	634	601.1	479.7	434.4	351.5	421.4	553	95.62	124.8	79.32	416.3	658.1	271.8	506.2	539.6	42.44	40.94	31.91	28.6	23.78	29.35	38.18	6.695	8.703	5.287	28.55	46.56	19.04	36.61	36.54
FBgn0032820	FBtr0081321; FBtr0343856; FBtr0343857; FBtr0343858	fbp	protein_coding	protein_coding	fructose-1,6-bisphosphatase [Source:FlyBase;Acc:FBgn0032820]	0.5266	GO:0005975; GO:0006001	GO:0016791; GO:0042578; GO:0042132		1158	1.379e-05	0.0003856	2L	19761587	19764136	2550	-	TRUE	-0.4252	920.3	1076	695.2	779.3	704.3	766	887.8	474.9	460.8	580.8	707.8	716.8	409	492.2	458.2	92.2	109.7	69.19	76.79	71.31	79.83	91.73	49.76	48.09	57.94	72.64	75.9	42.89	53.27	46.42
FBgn0036436	FBtr0075712	CG4914	protein_coding	protein_coding	CG4914 [Source:UniProtKB/TrEMBL;Acc:Q9VUG2]	0.484	GO:0006508	GO:0004252		1657	1.399e-05	0.0003901	3L	14674538	14678147	3610	-	TRUE	-0.5932	340.1	361.4	245.2	210.1	196.6	192	267.2	45.12	46.63	101.1	422.4	459.1	264.3	428.5	445.9	23.81	25.74	17.05	14.46	13.91	13.99	19.3	3.305	3.401	7.046	30.29	33.97	19.37	32.42	31.57
FBgn0001263	FBtr0071909; FBtr0305132	inaD	protein_coding	protein_coding	inactivation no afterpotential D [Source:FlyBase;Acc:FBgn0001263]	0.5336	GO:0007602; GO:0007605; GO:0071482; GO:0007601; GO:0016059; GO:0050962; GO:0008104	GO:0005515; GO:0005516; GO:0030159; GO:0009881; GO:0005198; GO:0017022; GO:0031473	GO:0016027; GO:0005886; GO:0016028	2313	1.419e-05	0.0003939	2R	22855688	22858794	3107	-	TRUE	1.328	8.646	10.84	45.64	35.8	6.733	0	0.9788	23.64	23.32	33.26	14.17	5.338	14.2	14.97	12.3	0.4336	0.5533	2.274	1.766	0.3413	0	0.05063	1.24	1.218	1.661	0.728	0.283	0.7453	0.8113	0.6239
FBgn0264467	FBtr0332776	CR43875	long_noncoding	lincRNA		0.5038				798	1.422e-05	0.0003939	3L	20315134	20317283	2150	-	TRUE	0.4426	420.8	339.7	510.5	529.9	398.6	417	414	596.3	614.4	597.5	383.9	402.6	544.9	568.9	641.1	61.17	50.25	73.74	75.77	58.57	63.07	62.08	90.67	93.04	86.49	57.17	61.87	82.92	89.36	94.27
FBgn0036363	FBtr0075853	CG10140	protein_coding	protein_coding		0.4727	GO:0006030	GO:0008061	GO:0005576	969	1.444e-05	0.0003987	3L	13439317	13440470	1154	-	TRUE	1.051	49.95	7.228	70.05	75.19	22.89	6.584	10.77	49.42	71.32	185.5	32.39	37.37	80.45	122.6	133	5.981	0.8805	8.332	8.853	2.77	0.82	1.33	6.189	8.894	22.11	3.972	4.728	10.08	15.86	16.1
FBgn0016076	FBtr0079070; FBtr0079071; FBtr0300020; FBtr0342936; FBtr0346579	vri	protein_coding	protein_coding	vrille [Source:FlyBase;Acc:FBgn0016076]	0.5108	GO:0010259; GO:0007623; GO:0007275; GO:0006351; GO:0010906; GO:0045475; GO:0045823; GO:0009987; GO:0007622; GO:0035317; GO:0007424; GO:0008407; GO:0006355	GO:0001078; GO:0043565; GO:0046982; GO:0042803; GO:0003700	GO:0005634	3662	1.547e-05	0.0004256	2L	5288944	5311223	22280	+	TRUE	0.4484	389.1	331.3	544.5	444	115.8	116.3	163.5	177.3	207.1	376.1	595.1	576.5	736.9	679.3	681.1	12.33	10.68	17.14	13.83	3.708	3.833	5.341	5.874	6.834	11.87	19.31	19.3	24.44	23.25	21.82
FBgn0051548	FBtr0078736	CG31548	protein_coding	protein_coding		0.5431	GO:0008152	GO:0016491		952	1.569e-05	0.0004302	3R	5635901	5636852	952	-	TRUE	-0.4246	551.4	610.7	427.7	428.5	661.2	582.7	608.8	454.5	422.4	523.3	516.2	434.7	373.2	379.9	456.6	67.2	75.73	51.79	51.35	81.44	73.87	76.52	57.93	53.62	63.49	64.43	55.99	47.6	50.02	56.28
FBgn0037765	FBtr0082152	CG9458	protein_coding	protein_coding	Elongation of very long chain fatty acids protein [Source:UniProtKB/TrEMBL;Acc:Q9VH55]	0.4678	GO:0030497	GO:0009922; GO:0102337; GO:0102336; GO:0102338	GO:0005575; GO:0016021	900	1.583e-05	0.0004329	3R	9818914	9819877	964	-	TRUE	-1.289	0.9606	31.32	0	0	0	0	0	0	0	0	0	0	33.12	0	0.7687	0.1238	4.108	0	0	0	0	0	0	0	0	0	0	4.469	0	0.1002
FBgn0038470	FBtr0305129; FBtr0339156; FBtr0339157	CG18213	protein_coding	protein_coding	Uncharacterized protein, isoform B [Source:UniProtKB/TrEMBL;Acc:Q9VEP2]	0.3773	GO:0019233			2993	1.652e-05	0.0004502	3R	17036394	17040203	3810	-	TRUE	0.5424	227.7	296.3	391.6	375.9	247.8	261.2	257.4	535	552.7	409.4	244.3	261.6	390.1	323.7	328.2	8.825	11.69	15.08	14.33	9.707	10.53	10.29	21.69	22.32	15.8	9.698	10.72	15.83	13.56	12.87
FBgn0020388	FBtr0075969	Gcn5	protein_coding	protein_coding	Gcn5 ortholog [Source:FlyBase;Acc:FBgn0020388]	0.5372	GO:0048813; GO:0006355; GO:0007517; GO:0016573; GO:0043966; GO:0043967; GO:0006338; GO:0007412	GO:0005515; GO:0003682; GO:0004402; GO:0010485; GO:0010484; GO:0008080	GO:0005634; GO:0005700; GO:0000124; GO:0005671; GO:0005703	2770	1.663e-05	0.0004519	3L	12521129	12524014	2886	-	TRUE	0.4145	632.1	592.7	821.5	812.8	650.4	657.3	595.1	1068	1064	917.3	612.7	590.2	1022	902.9	817.1	26.47	25.26	34.18	33.48	27.53	28.64	25.71	46.78	46.43	38.25	26.28	26.13	44.81	40.86	34.61
FBgn0086447	FBtr0081161; FBtr0332577; FBtr0336628	l(2)37Cg	protein_coding	protein_coding	lethal (2) 37Cg [Source:FlyBase;Acc:FBgn0086447]	0.4876	GO:0006360; GO:0006383; GO:0006351	GO:0003899; GO:0003677; GO:0046983	GO:0005736; GO:0005666; GO:0005875	572	1.784e-05	0.0004818	2L	19133023	19135233	2211	-	TRUE	0.4931	305.5	291.5	473.4	372.4	297.6	273.3	272.1	337.4	373	405.6	306.3	279.1	290.7	369.6	334.4	61.88	60.09	95.27	74.19	60.93	57.58	56.85	71.48	78.71	81.8	63.56	59.76	61.64	80.89	68.51
FBgn0003062	FBtr0071982	Fib	protein_coding	protein_coding	Fibrillarin [Source:FlyBase;Acc:FBgn0003062]	0.5926	GO:0008033; GO:0051297; GO:0006396; GO:0006364; GO:0009267; GO:0000494; GO:1990258; GO:0031167	GO:0003729; GO:0008168; GO:0003723; GO:1990259; GO:0008649	GO:0005730; GO:0030532; GO:0005732; GO:0001651; GO:0015030; GO:0032040; GO:0031428	1318	1.785e-05	0.0004818	2R	23072909	23074725	1817	-	TRUE	0.4257	396.7	437.3	596.5	525.1	474	406	594.1	514.6	491	702.4	370.4	353.8	362.3	428.5	531.9	34.92	39.16	52.16	45.46	42.17	37.18	53.94	47.38	45.02	61.56	33.4	32.92	33.39	40.76	47.36
FBgn0037082	FBtr0078397; FBtr0331822	CG5664	protein_coding	protein_coding	CG5664, isoform A [Source:UniProtKB/TrEMBL;Acc:Q9VP36]	0.4441				2626	1.843e-05	0.0004961	3L	21438628	21441363	2736	-	TRUE	-0.7304	177.7	195.1	115.7	99.06	226.2	255.7	222.2	145	111.1	126.7	180.8	180	133.9	122.6	116.1	7.851	8.772	5.078	4.304	10.1	11.75	10.12	6.702	5.112	5.572	8.183	8.403	6.19	5.851	5.187
FBgn0023090	FBtr0081516	dtr	protein_coding	protein_coding	defective transmitter release [Source:FlyBase;Acc:FBgn0023090]	0.398	GO:0007268; GO:0044458; GO:0019233; GO:0060271	GO:0005515; GO:0003674	GO:0005575; GO:0005930	4704	1.886e-05	0.0005059	2L	21361216	21367288	6073	+	TRUE	1.405	1.921	3.614	26.53	23.87	0	2.195	2.936	17.19	28.8	15.35	4.723	1.525	19.6	25.26	17.68	0.04738	0.09069	0.6502	0.579	0	0.05631	0.07469	0.4434	0.7399	0.377	0.1193	0.03976	0.5061	0.6732	0.441
FBgn0037061	FBtr0078309	CG12975	protein_coding	protein_coding	GEO07925p1 [Source:UniProtKB/TrEMBL;Acc:A0A1B2AL65]	0.4306	GO:0008150; GO:0019233; GO:0030488; GO:0070476; GO:0018364	GO:0003674	GO:0005575	627	1.941e-05	0.000519	3L	21215995	21216839	845	-	TRUE	0.4349	392.9	374.6	572.1	469	382.4	356.7	406.2	478.1	463.6	490	388	377.5	381.3	492.2	392	72.7	70.53	105.2	85.35	71.52	68.65	77.52	92.53	89.34	90.28	73.53	73.82	73.84	98.39	73.37
FBgn0020639	FBtr0077057	Lcp65Af	protein_coding	protein_coding	Lcp65Af [Source:FlyBase;Acc:FBgn0020639]	0.4528	GO:0040003	GO:0005214; GO:0008010; GO:0042302	GO:0031012; GO:0005615	519	1.98e-05	0.0005278	3L	6136215	6136791	577	-	TRUE	-0.6447	259.4	307.2	190	162.3	328.6	290.8	254.5	127.9	153.6	157.4	301.6	237.2	128.4	101.1	114.5	57.98	69.86	42.19	35.68	74.23	67.62	58.67	29.89	35.77	35.03	69.06	56.03	30.05	24.41	25.9
FBgn0027885	FBtr0081001	Aac11	protein_coding	protein_coding	Aac11 [Source:FlyBase;Acc:FBgn0027885]	0.4524	GO:0022008; GO:0043066; GO:0019233; GO:0006915	GO:0005488; GO:0005515	GO:0005634	2458	2.043e-05	0.0005431	2L	17474912	17477888	2977	-	TRUE	-0.4002	1774	1633	1320	1247	1732	1924	1898	1312	1374	1265	1597	1646	1343	1280	1261	83.74	78.44	61.91	57.89	82.61	94.45	92.39	64.76	67.56	59.46	77.22	82.09	66.33	65.27	60.18
FBgn0003733	FBtr0088938; FBtr0339117	tor	protein_coding	protein_coding	torso [Source:FlyBase;Acc:FBgn0003733]	0.4865	GO:0007280; GO:0006468; GO:0006355; GO:0008595; GO:0040015; GO:0007552; GO:0001709; GO:0046777; GO:0007443; GO:0007369; GO:0008293; GO:0007362; GO:0030381; GO:0046957; GO:0038083	GO:0005515; GO:0005524; GO:0004713; GO:0004714; GO:0046872; GO:0004672	GO:0005886; GO:0005887	3124	2.11e-05	0.0005591	2R	7705183	7709184	4002	-	TRUE	-1.316	52.84	18.07	9.552	5.967	1.347	0	2.936	5.372	0	8.956	10.12	3.05	9.464	16.84	6.15	1.962	0.6828	0.3524	0.2179	0.05054	0	0.1125	0.2087	0	0.3312	0.385	0.1197	0.3679	0.6758	0.231
FBgn0260653	FBtr0074953; FBtr0333862	serp	protein_coding	protein_coding	serpentine [Source:FlyBase;Acc:FBgn0260653]	0.544	GO:0007424; GO:0005975; GO:0035159; GO:0006030; GO:0006032	GO:0005515; GO:0008061; GO:0004099; GO:0004568; GO:0003824; GO:0016810	GO:0005604; GO:0005737; GO:0005576; GO:0005770; GO:0005615	2384	2.143e-05	0.0005661	3L	19700977	19708015	7039	-	TRUE	-0.367	3179	2819	2350	2278	3587	3627	3020	2500	2515	2765	2905	2560	2519	1782	2094	154.7	139.6	113.6	109	176.4	183.6	151.6	127.3	127.5	134	144.8	131.7	128.3	93.67	103.1
FBgn0035996	FBtr0076476	CG3448	protein_coding	protein_coding	CG3448 [Source:UniProtKB/TrEMBL;Acc:Q9VSZ2]	0.393	GO:0006302; GO:0006310	GO:0003677	GO:0005634	1028	2.173e-05	0.0005723	3L	9450545	9451572	1028	-	TRUE	0.7101	132.6	103.6	186.8	213.6	162.9	151.4	155.6	334.1	367.6	387.6	93.11	117.4	187.9	188.1	196.8	14.96	11.9	20.94	23.71	18.59	17.78	18.11	39.44	43.21	43.56	10.76	14.01	22.2	22.93	22.46
FBgn0036184	FBtr0076102	PCID2	protein_coding	protein_coding	PCI domain-containing protein 2 [Source:FlyBase;Acc:FBgn0036184]	0.4988	GO:0006417; GO:0006368; GO:0071033; GO:0000973; GO:0016973; GO:0006406	GO:0005515; GO:0047499; GO:0003723; GO:0003690	GO:0005737; GO:0005829; GO:0005844; GO:0005634; GO:0070390	1275	2.235e-05	0.0005868	3L	11626441	11627715	1275	+	TRUE	-0.4656	439	450.5	309.9	325.8	464.6	444.4	398.4	234.2	268.8	296.8	432.5	433.1	317.1	316.3	329.8	39.95	41.71	28.02	29.16	42.73	42.07	37.39	22.29	25.48	26.89	40.31	41.66	30.2	31.09	30.35
FBgn0052549	FBtr0074570; FBtr0074571; FBtr0074574; FBtr0074575; FBtr0340421; FBtr0340422	CG32549	protein_coding	protein_coding	Uncharacterized protein, isoform G [Source:UniProtKB/TrEMBL;Acc:Q9VWV5]	0.522	GO:0006139	GO:0046872; GO:0008253	GO:0005829	2622	2.272e-05	0.0005948	X	18390498	18410144	19647	-	TRUE	0.8459	58.6	56.62	85.97	138.4	91.57	84.5	101.8	595.2	481.4	424.8	62.08	67.11	139.9	99.18	153	2.593	2.549	3.779	6.024	4.095	3.889	4.645	27.55	22.19	18.71	2.813	3.138	6.481	4.741	6.846
FBgn0037623	FBtr0081944; FBtr0081945; FBtr0081946	CG9801	protein_coding	protein_coding	PP2C-like domain-containing protein CG9801 [Source:UniProtKB/Swiss-Prot;Acc:Q0KIA2]	0.4895	GO:0008150	GO:0003824	GO:0005575	3366	2.284e-05	0.0005959	3R	8735879	8747675	11797	-	TRUE	-0.5522	393.9	342.1	277	216	371.7	414.8	373.9	280.4	234.5	223.9	341.4	411	272.4	320.9	260.6	13.57	12	9.486	7.323	12.95	14.87	13.29	10.11	8.42	7.684	12.05	14.97	9.829	11.95	9.084
FBgn0028543	FBtr0080618	NimB2	protein_coding	protein_coding	Nimrod B2 [Source:FlyBase;Acc:FBgn0028543]	0.5777	GO:0007498; GO:0042742	GO:0005515; GO:0003674	GO:0005576	1435	2.321e-05	0.0006028	2L	13965012	13967018	2007	-	TRUE	-0.8773	106.6	96.37	46.7	53.71	102.3	143.8	340.6	371.7	341.5	557.8	69.5	35.84	53.41	65.5	104.5	8.621	7.927	3.751	4.27	8.362	12.09	28.4	31.43	28.76	44.9	5.755	3.063	4.519	5.721	8.548
FBgn0262717	FBtr0305663; FBtr0305664; FBtr0305665; FBtr0305666	Skeletor	protein_coding	protein_coding	Skeletor [Source:FlyBase;Acc:FBgn0262717]	0.5441	GO:0051301; GO:0007067; GO:0006997; GO:0006584; GO:0051225; GO:0051321	GO:0004500; GO:0005198	GO:0005874; GO:0005819; GO:0005730; GO:0005737; GO:0005700; GO:0005634; GO:0005694; GO:0005652; GO:0016363	4108	2.329e-05	0.0006028	3R	10686943	10696270	9328	+	TRUE	-0.4476	458.2	483	323.7	358	428.2	429.1	400.3	261.1	310	222.6	473	450.7	436.7	352.8	334.4	12.94	13.88	9.083	9.945	12.22	12.61	11.66	7.712	9.118	6.26	13.68	13.45	12.91	10.76	9.551
FBgn0011638	FBtr0081374	La	protein_coding	protein_coding	La autoantigen-like [Source:FlyBase;Acc:FBgn0011638]	0.5223	GO:0006396	GO:0008098; GO:0003729; GO:0000166; GO:0003723; GO:0003677; GO:0003676	GO:0005634; GO:0030529	1549	2.331e-05	0.0006028	2L	20348393	20350012	1620	-	TRUE	0.3576	2736	2606	3432	3392	2560	2523	2333	3378	3411	3833	2629	2558	3315	3185	3013	204.9	198.6	255.4	249.8	193.8	196.6	180.2	264.6	266.1	285.8	201.7	202.5	259.9	257.7	228.2
FBgn0030457	FBtr0073727; FBtr0340298; FBtr0340299	CG12096	protein_coding	protein_coding	26S proteasome non-ATPase regulatory subunit 5 [Source:UniProtKB/Swiss-Prot;Acc:Q9VYG1]	0.4785	GO:0006974; GO:0070682; GO:0043248	GO:0005488; GO:0044183	GO:0008540	2285	2.354e-05	0.0006069	X	13159604	13162854	3251	+	TRUE	-0.4045	630.2	684.2	490.3	492.9	665.2	681.5	589.2	469.5	464.9	477.2	598.5	630.7	474.6	488.4	493.5	31.99	35.35	24.73	24.61	34.14	35.99	30.86	24.93	24.59	24.12	31.13	33.84	25.22	26.79	25.34
FBgn0261534	FBtr0080640; FBtr0343680	l(2)34Fc	protein_coding	protein_coding	lethal (2) 34Fc [Source:FlyBase;Acc:FBgn0261534]	0.5228	GO:0045087; GO:0042742; GO:0050777; GO:0042832	GO:0016787; GO:0004252	GO:0005576	694	2.414e-05	0.0006204	2L	14349020	14351513	2494	-	TRUE	-1.04	62.44	77.09	27.6	28.64	76.76	37.31	47.96	4.298	2.743	14.07	47.23	45.75	22.31	25.26	28.44	10.43	13.1	4.58	4.706	12.96	6.484	8.263	0.7509	0.4773	2.341	8.082	8.078	3.901	4.56	4.805
FBgn0052017	FBtr0300992; FBtr0300993; FBtr0344977	CG32017	protein_coding	protein_coding	FI18814p1 [Source:UniProtKB/TrEMBL;Acc:Q8IM93]	0.3211	GO:0008150	GO:0003674	GO:0005575	3743	2.433e-05	0.0006235	4	1137830	1162158	24329	-	TRUE	0.9615	44.19	28.91	96.58	66.84	74.06	54.87	56.77	139.7	127.5	44.78	16.87	42.7	20.28	34.62	24.6	1.37	0.9117	2.974	2.037	2.32	1.769	1.815	4.528	4.118	1.382	0.5356	1.399	0.658	1.159	0.7711
FBgn0001224	FBtr0076453; FBtr0309504	Hsp23	protein_coding	protein_coding	Heat shock protein 23 [Source:FlyBase;Acc:FBgn0001224]	0.4918	GO:0061077; GO:0009408; GO:0009631; GO:0001666; GO:0042026	GO:0003779; GO:0005515	GO:0005875	866	2.542e-05	0.0006495	3L	9381882	9382765	884	+	TRUE	0.2447	17630	17500	21370	20100	7611	10470	14990	3148	3006	4329	12390	19890	13330	30320	28900	2361	2384	2843	2647	1030	1459	2070	440.8	419.3	577.2	1699	2815	1868	4387	3914
FBgn0001223	FBtr0100558; FBtr0100559	Hsp22	protein_coding	protein_coding	Heat shock protein 22 [Source:FlyBase;Acc:FBgn0001223]	0.4538	GO:0008340; GO:0009408; GO:0006979; GO:0042026; GO:0061077			1434	2.641e-05	0.0006729	3L	9372931	9374964	2034	+	TRUE	-0.7025	196.9	206	119.9	118.2	49.82	59.26	89.07	32.23	30.17	53.73	123.5	215	104.8	113.2	150.7	15.93	16.96	9.64	9.401	4.074	4.987	7.432	2.727	2.543	4.329	10.23	18.39	8.873	9.896	12.33
FBgn0052029	FBtr0076567	Cpr66D	protein_coding	protein_coding	Cuticular protein 66D [Source:FlyBase;Acc:FBgn0052029]	0.5389	GO:0040003	GO:0005214; GO:0008010; GO:0042302	GO:0031012	1104	2.67e-05	0.0006781	3L	8640439	8643584	3146	+	TRUE	-1.034	67.24	71.07	29.72	26.26	123.9	153.6	132.1	13.97	12.34	12.79	59.38	61.77	10.14	29.94	36.13	7.066	7.599	3.103	2.714	13.16	16.79	14.32	1.535	1.351	1.339	6.391	6.86	1.115	3.4	3.84
FBgn0000479	FBtr0070509; FBtr0070511; FBtr0070512; FBtr0070513; FBtr0070515; FBtr0070517; FBtr0070518; FBtr0070519; FBtr0070520; FBtr0070521; FBtr0070522; FBtr0333312; FBtr0333313; FBtr0333314; FBtr0333315; FBtr0333316; FBtr0333317	dnc	protein_coding	protein_coding	dunce [Source:FlyBase;Acc:FBgn0000479]	0.481	GO:0000003; GO:0007611; GO:0007165; GO:0008355; GO:0007623; GO:0046331; GO:0048477; GO:0007268; GO:0045475; GO:0001661; GO:0010738; GO:0006198; GO:0046958; GO:0007617; GO:0008306; GO:0048675; GO:0007619; GO:0019933; GO:0040040; GO:0007613; GO:0007614; GO:0007612; GO:0048149; GO:0007615; GO:0009187	GO:0046872; GO:0004115; GO:0004114; GO:0008081	GO:0005622	5686	2.683e-05	0.0006793	X	3176440	3343767	167328	+	TRUE	0.7774	65.32	86.73	162.4	111	76.76	103.2	128.2	284.7	277	254.6	79.62	114.4	134.5	189	193.7	1.333	1.801	3.292	2.227	1.583	2.189	2.698	6.076	5.888	5.172	1.664	2.467	2.873	4.167	3.998
FBgn0001228	FBtr0100653; FBtr0100655; FBtr0303473; FBtr0303474	Hsp67Bb	protein_coding	protein_coding	Heat shock gene 67Bb [Source:FlyBase;Acc:FBgn0001228]	0.4414	GO:0009408			921	2.936e-05	0.0007414	3L	9372722	9374964	2243	+	TRUE	-0.6974	197.9	207.2	121	119.3	49.82	63.65	92.01	32.23	30.17	55.01	124.2	217.3	107.5	115.1	151.4	24.91	26.53	15.13	14.77	6.338	8.333	11.94	4.243	3.955	6.894	16.01	28.91	14.16	15.65	19.28
FBgn0266144	FBtr0343677	CR44850	long_noncoding	lincRNA		0.5192				730	3e-05	0.0007554	2L	14349070	14349799	730	+	TRUE	-1.029	62.44	75.89	27.6	28.64	75.41	36.21	46.98	3.223	2.743	12.79	46.56	44.99	22.31	24.33	28.44	9.923	12.27	4.357	4.477	12.11	5.987	7.701	0.5358	0.4541	2.025	7.579	7.557	3.711	4.177	4.572
FBgn0028894	FBtr0080851	CG5869	protein_coding	protein_coding	GEO09696p1 [Source:UniProtKB/TrEMBL;Acc:Q9VJL6]	0.3925	GO:0042063; GO:0007298; GO:0031344; GO:0034316; GO:0071846; GO:0030833	GO:0003779; GO:0071933	GO:0005622; GO:0005634; GO:0030027; GO:0071944; GO:0048471	1019	3.026e-05	0.0007596	2L	16301656	16302954	1299	-	TRUE	0.5104	299.7	248.1	395.9	392.7	343.4	323.7	286.8	404	429.3	474.6	354.9	349.3	384	425.7	466.6	34.12	28.75	44.78	43.97	39.51	38.34	33.68	48.11	50.91	53.81	41.39	42.03	45.76	52.37	53.73
FBgn0259233	FBtr0299842; FBtr0299843; FBtr0304106	CG42331	protein_coding	protein_coding	Uncharacterized protein, isoform B [Source:UniProtKB/TrEMBL;Acc:Q9VC42]	0.5608	GO:0006979; GO:0055114	GO:0020037; GO:0004601		4918	3.069e-05	0.0007682	3R	24772181	24784562	12382	+	TRUE	-1.369	24.02	19.27	2.123	1.193	2.693	4.39	7.831	4.298	1.371	10.23	2.699	2.288	4.056	4.678	4.612	0.5665	0.4626	0.04975	0.02769	0.06421	0.1077	0.1905	0.106	0.0337	0.2404	0.06522	0.05704	0.1002	0.1192	0.11
FBgn0031117	FBtr0077310; FBtr0300210; FBtr0340044	GstT3	protein_coding	protein_coding	Glutathione S transferase T3 [Source:FlyBase;Acc:FBgn0031117]	0.5285	GO:0006749	GO:0005515; GO:0004364	GO:0005737	1074	3.091e-05	0.0007714	X	20467455	20469796	2342	+	TRUE	-0.7073	159.5	220.4	110.4	112.2	265.3	230.5	303.4	191.2	220.8	266.1	149.8	165.5	98.02	142.2	119.9	17.23	24.23	11.85	11.92	28.96	25.9	33.81	21.61	24.84	28.62	16.57	18.89	11.08	16.6	13.1
FBgn0024558	FBtr0084280	Dph5	protein_coding	protein_coding	Diphthamide methyltransferase [Source:FlyBase;Acc:FBgn0024558]	0.555	GO:0017183; GO:0008152	GO:0004164; GO:0008168	GO:0005737	1128	3.104e-05	0.0007724	3R	22582028	22583225	1198	-	TRUE	0.3838	1445	1520	1960	1900	1690	1554	1487	1926	2057	2268	1413	1372	1573	1564	1499	148.6	159.1	200.3	192.2	175.7	166.3	157.7	207.2	220.4	232.3	148.9	149.1	169.4	173.8	155.9
FBgn0086348	FBtr0076623	se	protein_coding	protein_coding	sepia [Source:FlyBase;Acc:FBgn0086348]	0.5321	GO:0006749; GO:0006726; GO:0006728; GO:0008152	GO:0005515; GO:0042803; GO:0004364; GO:0016782; GO:0045174; GO:0004734	GO:0005737	825	3.174e-05	0.0007874	3L	8520552	8521489	938	+	TRUE	-1.284	41.31	36.14	12.74	5.967	33.66	47.19	42.09	10.74	12.34	17.91	25.64	33.55	12.17	5.614	7.687	5.809	5.171	1.779	0.8253	4.785	6.903	6.104	1.58	1.808	2.508	3.693	4.987	1.791	0.853	1.093
FBgn0027790	FBtr0072784; FBtr0072785	GV1	protein_coding	protein_coding	GV1 [Source:FlyBase;Acc:FBgn0027790]	0.5343	GO:0008150	GO:0003677	GO:0005634; GO:0031965	998	3.191e-05	0.0007894	3L	1810588	1822903	12316	+	TRUE	-0.7628	142.2	142.1	97.64	59.67	122.5	166.8	200.7	50.5	61.72	145.8	156.5	146.4	59.49	143.2	119.2	16.52	16.8	11.27	6.819	14.39	20.16	24.05	6.137	7.469	16.87	18.63	17.98	7.235	17.97	14
FBgn0002021	FBtr0081177	l(2)37Bb	protein_coding	protein_coding	lethal (2) 37Bb [Source:FlyBase;Acc:FBgn0002021]	0.507	GO:0055114	GO:0016491		1708	3.276e-05	0.0008083	2L	19049843	19051612	1770	-	TRUE	-0.518	380.4	393.9	261.1	270.9	367.6	347.9	365.1	236.4	230.4	313.4	334	318	279.2	257.3	282.1	25.84	27.22	17.62	18.1	25.24	24.58	25.58	16.79	16.3	21.2	23.24	22.83	19.85	18.88	19.38
FBgn0038973	FBtr0084255	Pebp1	protein_coding	protein_coding	Phosphatidylethanolamine-binding protein 1 [Source:FlyBase;Acc:FBgn0038973]	0.5743	GO:0002759; GO:0050830; GO:0050829			646	3.412e-05	0.0008394	3R	22466034	22466679	646	+	TRUE	1.241	10.57	12.05	65.8	16.71	9.426	8.779	286.8	11.82	13.71	34.54	31.71	23.64	18.25	11.23	21.52	1.898	2.201	11.74	2.951	1.711	1.64	53.12	2.22	2.566	6.177	5.834	4.487	3.431	2.179	3.91
FBgn0011746	FBtr0088559; FBtr0300501; FBtr0339284	ana	protein_coding	protein_coding	anachronism [Source:FlyBase;Acc:FBgn0011746]	0.492	GO:0030154; GO:0007399; GO:0040007; GO:0007406	GO:0008083	GO:0005576	2305	3.448e-05	0.0008441	2R	9062295	9077554	15260	+	TRUE	-1.345	30.74	22.89	4.245	3.58	87.53	101	60.69	75.21	57.6	209.8	18.22	22.11	16.9	26.2	16.14	1.547	1.172	0.2123	0.1772	4.453	5.286	3.15	3.959	3.02	10.52	0.9393	1.176	0.8904	1.425	0.8218
FBgn0020637	FBtr0077059	Lcp65Ag2	protein_coding	protein_coding	Lcp65Ag2 [Source:FlyBase;Acc:FBgn0020637]	0.4862	GO:0040003; GO:0008363	GO:0005214; GO:0008010; GO:0042302	GO:0031012; GO:0005576; GO:0005615	543	3.451e-05	0.0008441	3L	6132990	6133593	604	-	TRUE	-1.114	58.6	49.39	21.23	16.71	156.2	141.6	102.8	38.68	34.29	20.47	47.23	22.88	12.17	6.55	8.456	12.52	10.74	4.506	3.511	33.73	31.46	22.65	8.643	7.631	4.355	10.34	5.166	2.721	1.512	1.827
FBgn0037487	FBtr0303219	CG14608	protein_coding	protein_coding		0.5019	GO:0006030; GO:0050965	GO:0008061	GO:0005576	4222	3.562e-05	0.0008687	3R	7224414	7241138	16725	+	TRUE	-0.9355	92.22	72.28	48.82	26.26	101	76.82	92.99	132.1	124.8	99.79	67.47	54.91	45.97	32.75	37.67	2.534	2.021	1.333	0.7096	2.805	2.196	2.635	3.798	3.572	2.73	1.899	1.595	1.322	0.9723	1.047
FBgn0027334	FBtr0077298	l(1)G0004	protein_coding	protein_coding	lethal (1) G0004 [Source:FlyBase;Acc:FBgn0027334]	0.5906	GO:0022008	GO:0003729; GO:0003723; GO:0003676	GO:0005730	955	3.661e-05	0.0008903	X	20391447	20392401	955	+	TRUE	0.4288	345.8	380.7	515.8	464.3	401.3	344.6	374.9	445.9	389.5	533.5	398.8	386.6	380.6	397.7	397.4	42.01	47.05	62.26	55.47	49.27	43.54	46.97	56.65	49.29	64.53	49.62	49.64	48.4	52.19	48.83
FBgn0260234	FBtr0300643; FBtr0310518	CG42508	protein_coding	protein_coding	GH25417p [Source:UniProtKB/TrEMBL;Acc:E1JIQ5]	0.4644	GO:1990146; GO:0008150	GO:0003674	GO:0005783; GO:0016021; GO:0016029; GO:0005575	989	3.9e-05	0.0009431	3R	19914320	19915412	1093	-	TRUE	-1.141	40.35	62.64	23.35	10.74	51.17	87.79	76.35	9.669	23.32	23.03	22.27	24.4	6.084	17.78	13.07	4.733	7.476	2.721	1.239	6.067	10.71	9.237	1.186	2.849	2.69	2.676	3.025	0.7471	2.253	1.55
FBgn0038749	FBtr0083852	Xport	protein_coding	protein_coding	exit protein of rhodopsin and TRP [Source:FlyBase;Acc:FBgn0038749]	0.47	GO:0090314; GO:0001895; GO:0016063; GO:0007603; GO:0071482; GO:0072321; GO:1990146		GO:0097038; GO:0016021	949	3.9e-05	0.0009431	3R	19914396	19915412	1017	-	TRUE	-1.141	40.35	62.64	23.35	10.74	51.17	85.6	76.35	9.669	23.32	23.03	21.59	24.4	6.084	15.91	13.07	4.932	7.791	2.836	1.291	6.323	10.89	9.626	1.236	2.969	2.803	2.704	3.153	0.7785	2.101	1.616
FBgn0052645	FBtr0073725	CG32645	protein_coding	protein_coding	FI21449p1 [Source:UniProtKB/TrEMBL;Acc:Q9VYG5]	0.5047		GO:0016747	GO:0016021	3537	4.006e-05	0.0009662	X	13139199	13153462	14264	+	TRUE	-1.018	68.21	66.25	12.74	42.97	74.06	111.9	112.6	37.6	30.17	61.41	47.91	39.65	35.15	58.01	43.82	2.237	2.211	0.415	1.386	2.455	3.819	3.808	1.29	1.031	2.006	1.61	1.375	1.207	2.056	1.454
FBgn0262509	FBtr0304830; FBtr0304831; FBtr0304833; FBtr0304834; FBtr0304836; FBtr0333221	nrm	protein_coding	protein_coding	neuromusculin [Source:FlyBase;Acc:FBgn0262509]	0.4101	GO:0008039; GO:0007155	GO:0005515; GO:0003674	GO:0005886; GO:0016021	5409	4.049e-05	0.0009737	3L	22998372	23040300	41929	+	TRUE	0.3915	479.4	487.9	755.7	513.2	523.8	527.8	787	446.9	434.8	717.7	392	503.3	493.5	645.6	665.7	10.28	10.65	16.1	10.83	11.36	11.78	17.41	10.03	9.713	15.33	8.613	11.41	11.08	14.96	14.44
FBgn0037204	FBtr0078558; FBtr0332052	CG11131	protein_coding	protein_coding	RE03780p [Source:UniProtKB/TrEMBL;Acc:Q9VNP6]	0.5668	GO:0032504	GO:0003674	GO:0005615	1164	4.068e-05	0.0009754	3L	22898744	22900262	1519	+	TRUE	0.7763	121	12.05	226.1	21.48	35.01	460.9	101.8	85.95	90.52	259.7	247	34.32	52.73	55.21	73.8	12.06	1.222	22.39	2.106	3.527	47.79	10.46	8.96	9.397	25.77	25.21	3.615	5.501	5.945	7.439
FBgn0028490	FBtr0080242; FBtr0321293; FBtr0345719	CG31705	protein_coding	protein_coding	BcDNA.GH07269 [Source:UniProtKB/TrEMBL;Acc:Q9VKG4]	0.5448				2507	4.183e-05	0.001	2L	11523021	11528205	5185	-	TRUE	-0.5976	314.1	293.9	220.8	171.9	436.3	424.7	471.8	762.8	825.6	584.7	437.2	442.3	442.8	411.7	736.4	14.54	13.84	10.15	7.822	20.41	20.44	22.52	36.92	39.8	26.94	20.73	21.63	21.45	20.58	34.47
FBgn0029167	FBtr0075753; FBtr0333020	Hml	protein_coding	protein_coding	Hemolectin [Source:FlyBase;Acc:FBgn0029167]	0.4977	GO:0007155; GO:0042060; GO:0006030; GO:0042381; GO:0007599	GO:0005515; GO:0042803; GO:0030246; GO:0008061	GO:0005576	11750	4.258e-05	0.001015	3L	13846054	13860001	13948	+	TRUE	-0.5742	423.6	237.3	251.5	185	95.61	163.5	158.6	49.42	31.54	60.13	331.3	421.7	342.7	559.5	1681	4.183	2.384	2.467	1.796	0.9541	1.679	1.615	0.5104	0.3244	0.5912	3.351	4.401	3.542	5.969	16.79
FBgn0262656	FBtr0070525; FBtr0331605	dm	protein_coding	protein_coding	diminutive [Source:FlyBase;Acc:FBgn0262656]	0.3995	GO:0030307; GO:0001558; GO:0048477; GO:0006351; GO:0040018; GO:0010506; GO:0045572; GO:0042594; GO:0045793; GO:0022008; GO:0010906; GO:0051726; GO:0006355; GO:0045893; GO:0048639; GO:0050769; GO:0090062; GO:0008361; GO:0044719; GO:0009792; GO:0008283; GO:0046620; GO:0055088; GO:0090277; GO:0042023; GO:0035212; GO:0009880; GO:0045927; GO:0045746; GO:0042981; GO:0009987	GO:0003677; GO:0043565; GO:0003700; GO:0046983; GO:0005515	GO:0043234; GO:0005634; GO:0035363	6325	4.28e-05	0.001018	X	3373159	3391697	18539	+	TRUE	0.3417	2848	2901	4016	3250	2933	3686	3987	5734	5539	5703	2853	2921	3755	3848	4290	52.24	54.14	73.19	58.62	54.37	70.33	75.42	110	105.8	104.2	53.6	56.64	72.09	76.27	79.59
FBgn0034785	FBtr0303785	CG3649	protein_coding	protein_coding	CG3649 [Source:UniProtKB/TrEMBL;Acc:Q9W1Y9]	0.522	GO:0055085; GO:0006820	GO:0005316; GO:0022857	GO:0016021; GO:0005886	1569	4.395e-05	0.001037	2R	22845977	22847911	1935	+	TRUE	-0.7775	121	131.3	64.74	72.8	82.14	80.11	92.01	25.79	9.6	29.43	103.9	96.09	56.79	68.3	83.79	8.95	9.878	4.756	5.294	6.139	6.162	7.017	1.994	0.7394	2.166	7.87	7.509	4.395	5.457	6.266
FBgn0001248	FBtr0076667; FBtr0076668; FBtr0076669; FBtr0076670; FBtr0076671; FBtr0076673; FBtr0114548; FBtr0114549; FBtr0333058	Idh	protein_coding	protein_coding	Isocitrate dehydrogenase [Source:FlyBase;Acc:FBgn0001248]	0.5249	GO:0001561; GO:0006099; GO:0055114; GO:0006102; GO:0006097	GO:0000287; GO:0047988; GO:0051287; GO:0004450; GO:0016616	GO:0005739; GO:0005811; GO:0005777	1815	4.403e-05	0.001037	3L	8356404	8360906	4503	-	TRUE	-0.3058	6506	6363	4866	5498	5885	6065	5858	3969	4071	4753	6105	6181	5222	5137	5279	415.9	413.8	309	345.7	380.2	403.3	386.2	265.3	271	302.5	399.7	417.6	349.4	354.8	341.3
FBgn0000337	FBtr0344723	cn	protein_coding	protein_coding	cinnabar [Source:FlyBase;Acc:FBgn0000337]	0.4983	GO:1901216; GO:0006726; GO:0048072; GO:0006727; GO:0070189; GO:0006569; GO:0019805; GO:0055114	GO:0004502; GO:0016491; GO:0071949		1790	4.414e-05	0.001037	2R	7782797	7785067	2271	-	TRUE	-0.8572	84.54	113.2	53.07	45.35	35.01	41.7	55.79	16.12	15.09	23.03	17.54	28.22	11.49	15.91	27.67	5.479	7.467	3.417	2.891	2.293	2.812	3.729	1.092	1.018	1.486	1.165	1.933	0.7797	1.114	1.814
FBgn0266577	FBtr0344724; FBtr0344725	CR45108	long_noncoding	lincRNA		0.4644				2159	4.414e-05	0.001037	2R	7783334	7785585	2252	+	TRUE	-0.8572	84.54	113.2	53.07	45.35	33.66	41.7	55.79	12.89	15.09	24.31	18.89	26.69	11.49	15.91	26.14	4.542	6.191	2.833	2.397	1.828	2.331	3.092	0.7246	0.8444	1.301	1.04	1.516	0.6464	0.9235	1.42
FBgn0030539	FBtr0073891	CG1368	protein_coding	protein_coding	CG1368 [Source:UniProtKB/TrEMBL;Acc:Q9VY62]	0.5698		GO:0005213		774	4.421e-05	0.001037	X	14174756	14175670	915	+	TRUE	-0.7854	126.8	116.8	75.36	56.09	144.1	182.2	186	23.64	15.09	26.87	122.1	114.4	37.18	88.89	107.6	19.01	17.82	11.22	8.269	21.83	28.4	28.75	3.706	2.355	4.01	18.75	18.12	5.833	14.4	16.32
FBgn0003046	FBtr0079388	Pcp	protein_coding	protein_coding	Pupal cuticle protein [Source:FlyBase;Acc:FBgn0003046]	0.5474	GO:0040003	GO:0005214; GO:0008010; GO:0008011; GO:0042302	GO:0031012; GO:0005615	718	4.456e-05	0.001042	2L	7021682	7022470	789	+	TRUE	-0.9306	102.8	56.62	44.58	28.64	40.4	82.3	84.18	25.79	17.83	43.5	58.03	61.77	43.94	70.18	40.74	16.61	9.308	7.156	4.552	6.597	13.83	14.03	4.358	3.001	6.998	9.604	10.55	7.432	12.25	6.658
FBgn0051075	FBtr0085080; FBtr0307506	CG31075	protein_coding	protein_coding	Uncharacterized protein, isoform B [Source:UniProtKB/TrEMBL;Acc:A0A0B4K6I6]	0.5332	GO:0006090; GO:0055114; GO:0008152	GO:0004029; GO:0016491; GO:0016620	GO:0005759; GO:0005739	1699	4.518e-05	0.001054	3R	26985624	26988517	2894	-	TRUE	-0.4062	1269	1170	911.7	916.6	1325	1487	1514	914.3	960	1034	1113	1283	954.5	1195	1690	86.65	81.27	61.85	61.55	91.45	105.6	106.6	65.3	68.28	70.28	77.82	92.57	68.23	88.15	116.7
FBgn0038774	FBtr0083866	CG5023	protein_coding	protein_coding	CG5023 [Source:UniProtKB/TrEMBL;Acc:Q9I7J0]	0.5133	GO:0031032	GO:0005515; GO:0003779		789	4.678e-05	0.001088	3R	20169435	20174872	5438	+	TRUE	0.7161	52.84	144.6	25.47	309.1	17.51	13.17	86.14	47.27	50.75	20.47	207.8	25.93	37.18	26.2	29.21	7.769	21.63	3.721	44.7	2.602	2.014	13.06	7.27	7.772	2.997	31.3	4.029	5.723	4.162	4.344
FBgn0017424	FBtr0347179	CR11538	long_noncoding	lincRNA		0.5516				2386	4.695e-05	0.001089	3L	12129103	12131488	2386	-	TRUE	-0.3895	330.5	970.9	785.4	185	110.4	140.5	177.2	7161	7376	2115	755.7	286.7	1377	107.6	802.5	16.07	48.03	37.94	8.846	5.426	7.105	8.885	364.2	373.6	102.4	37.64	14.74	70.08	5.653	39.47
FBgn0011576	FBtr0070387; FBtr0345609	Cyp4d2	protein_coding	protein_coding	Cytochrome P450-4d2 [Source:FlyBase;Acc:FBgn0011576]	0.4968	GO:0055114	GO:0004497; GO:0020037; GO:0005506; GO:0016705; GO:0009055	GO:0016020; GO:0043231	2024	4.708e-05	0.001089	X	2176006	2178728	2723	+	TRUE	-1.262	48.03	22.89	7.429	9.548	40.4	43.9	59.71	20.41	19.2	17.91	51.95	40.42	18.93	22.46	15.37	2.753	1.335	0.4231	0.5382	2.34	2.617	3.53	1.224	1.146	1.022	3.05	2.448	1.136	1.391	0.8913
FBgn0039155	FBtr0084549	Kal1	protein_coding	protein_coding	Kallmann syndrome 1 ortholog [Source:FlyBase;Acc:FBgn0039155]	0.5233		GO:0005515; GO:0030414	GO:0005576; GO:0005578; GO:0009986; GO:0009897	1993	4.735e-05	0.001093	3R	24141395	24147490	6096	+	TRUE	-0.3897	626.3	724	508.4	512	580.4	646.4	591.2	120.3	97.38	234.1	622.8	738.9	441.4	590.4	593.4	36.46	42.88	29.4	29.31	34.15	39.14	35.49	7.326	5.904	13.57	37.13	45.46	26.9	37.13	34.94
FBgn0263047	FBtr0306948	CG43342	protein_coding	protein_coding		0.4572	GO:0008150	GO:0047952; GO:0036439; GO:0003674; GO:0003677; GO:0052591; GO:0004367	GO:0005575; GO:0005634	748	4.775e-05	0.001098	3R	22381340	22382147	808	+	TRUE	0.7873	56.68	73.48	127.4	111	41.74	49.38	52.86	116	111.1	127.9	62.08	67.11	117.6	108.5	112.2	8.791	11.6	19.63	16.93	6.544	7.967	8.455	18.82	17.95	19.76	9.862	11	19.1	18.19	17.61
FBgn0030805	FBtr0074418; FBtr0342974	wus	protein_coding	protein_coding	wurst [Source:FlyBase;Acc:FBgn0030805]	0.4982	GO:0035159; GO:0035002; GO:0030198; GO:0006897; GO:0007424		GO:0005886; GO:0005769; GO:0031410; GO:0016021	1992	4.782e-05	0.001098	X	16938244	16940873	2630	-	TRUE	0.3883	510.1	478.2	682.4	613.4	507.7	477.4	484.5	653.2	717.3	649.9	598.5	526.9	813.2	659.7	650.3	29.71	28.34	39.49	35.14	29.88	28.92	29.1	39.79	43.51	37.69	35.7	32.44	49.58	41.51	38.31
FBgn0052484	FBtr0072984	Sk2	protein_coding	protein_coding	Sphingosine kinase 2 [Source:FlyBase;Acc:FBgn0052484]	0.5416	GO:0018991; GO:0007629; GO:0016310; GO:0006665; GO:0007205	GO:0004143; GO:0003951; GO:0017050; GO:0016301	GO:0005765; GO:0005737	2594	4.938e-05	0.00113	3L	3047087	3050159	3073	+	TRUE	-0.3916	583.1	632.4	489.3	427.3	709.7	770.4	608.8	388.9	445.7	382.5	627.5	642.1	488.1	431.4	487.4	26.08	28.78	21.74	18.79	32.08	35.84	28.08	18.19	20.76	17.04	28.75	30.35	22.85	20.84	22.05
FBgn0030158	FBtr0071389	CG9686	protein_coding	protein_coding	CG9686 [Source:UniProtKB/TrEMBL;Acc:Q9W309]	0.5075				666	4.949e-05	0.00113	X	9879870	9880535	666	+	TRUE	1.352	4.803	0	28.66	17.9	2.693	9.877	0	301.9	304.5	2.559	7.422	38.13	6.76	2.807	12.3	0.8367	0	4.959	3.067	0.4742	1.79	0	55.01	55.24	0.4438	1.324	7.02	1.233	0.5283	2.167
FBgn0263617	FBtr0309982; FBtr0344727; FBtr0347118	CR43626	long_noncoding	lincRNA		0.402				2795	4.984e-05	0.001135	3L	3249340	3254504	5165	+	TRUE	0.6804	128.7	104.8	264.3	121.7	49.82	29.63	97.88	53.72	50.75	152.2	163.3	128.1	149.4	183.4	226.8	5.343	4.426	10.9	4.97	2.09	1.279	4.19	2.332	2.194	6.292	6.943	5.62	6.491	8.225	9.52
FBgn0263606	FBtr0112440	Hsc20	protein_coding	protein_coding	Heat shock protein cognate 20 [Source:FlyBase;Acc:FBgn0263606]	0.4099	GO:0006457; GO:0008150; GO:0051259; GO:0016226	GO:0003674; GO:0051087	GO:0005739	927	5.13e-05	0.001165	3L	16233127	16234165	1039	+	TRUE	0.7619	60.52	84.32	129.5	128.9	75.41	79.01	58.73	110.7	104.2	119	64.77	54.14	87.21	71.11	91.48	7.574	10.74	16.1	15.86	9.539	10.29	7.58	14.49	13.59	14.83	8.304	7.162	11.42	9.616	11.58
FBgn0263236	FBtr0085398; FBtr0085399; FBtr0085400; FBtr0334868; FBtr0345203	SP1029	protein_coding	protein_coding	SP1029 [Source:FlyBase;Acc:FBgn0263236]	0.541	GO:0043171; GO:0046331; GO:0006508	GO:0070006; GO:0042277; GO:0008270; GO:0004046; GO:0008237; GO:0004177	GO:0005886; GO:0005737	3137	5.253e-05	0.00119	3R	29244961	29250451	5491	-	TRUE	-0.3891	799.3	769.7	605	583.6	646.4	478.5	531.5	429.8	448.5	478.5	590.4	647.4	686.2	444.4	542.7	29.56	28.96	22.23	21.23	24.16	18.41	20.27	16.62	17.28	17.62	22.37	25.31	26.56	17.76	20.3
FBgn0052512	FBtr0077262; FBtr0332847; FBtr0332848; FBtr0340438	CG32512	protein_coding	protein_coding	LD23009p [Source:UniProtKB/TrEMBL;Acc:Q9VRE4]	0.4926			GO:0016021	1808	5.33e-05	0.001204	X	21062277	21067540	5264	-	TRUE	-0.5513	351.6	340.9	244.1	219.6	118.5	171.2	155.6	95.62	93.26	134.3	193	202.1	151.4	227.4	188.3	22.56	22.26	15.56	13.86	7.685	11.43	10.3	6.418	6.233	8.583	12.68	13.71	10.17	15.76	12.22
FBgn0040322	FBtr0075094; FBtr0075095; FBtr0075096	GNBP2	protein_coding	protein_coding	Gram-negative bacteria binding protein 2 [Source:FlyBase;Acc:FBgn0040322]	0.5005	GO:0002758; GO:0005975; GO:0045087; GO:0045088	GO:0001872; GO:0004553; GO:0008329; GO:0001530; GO:0030246	GO:0000502; GO:0005576	1427	5.798e-05	0.001306	3L	18673474	18675413	1940	-	TRUE	-1.146	48.99	44.57	16.98	13.13	87.53	86.69	65.58	29.01	23.32	47.34	64.77	42.7	30.42	18.71	19.22	3.983	3.687	1.372	1.05	7.192	7.332	5.499	2.467	1.974	3.832	5.394	3.669	2.589	1.644	1.58
FBgn0029672	FBtr0070586; FBtr0070587; FBtr0333793	CG2875	protein_coding	protein_coding	CG2875, isoform A [Source:UniProtKB/TrEMBL;Acc:Q9W4R1]	0.4623	GO:0022008; GO:0042254; GO:0000462		GO:0032040; GO:0005730; GO:0030692	1799	6.038e-05	0.001357	X	3571456	3573622	2167	-	TRUE	0.3863	632.1	650.5	787.5	889.1	610	603.6	590.2	716.6	658.3	711.3	690.2	665	794.3	828.1	804.8	40.76	42.68	50.46	56.39	39.76	40.49	39.26	48.34	44.22	45.68	45.6	45.32	53.62	57.7	52.49
FBgn0264328	FBtr0331957	CR43787	long_noncoding	lincRNA		0.5108				1952	6.105e-05	0.001368	2R	24630901	24632932	2032	-	TRUE	-0.4841	420.8	375.8	281.3	280.5	855.1	807.7	702.8	959.4	879.1	777.9	329.9	257.8	286.6	205.9	195.3	25.01	22.73	16.61	16.39	51.37	49.94	43.08	59.64	54.42	46.03	20.09	16.19	17.83	13.22	11.74
FBgn0035679	FBtr0077063	CG10467	protein_coding	protein_coding	Aldose 1-epimerase [Source:UniProtKB/TrEMBL;Acc:Q9VRU1]	0.4851	GO:0019318; GO:0033499; GO:0006006; GO:0005975	GO:0030246; GO:0004034; GO:0003824; GO:0016853	GO:0005576	1544	6.43e-05	0.001438	3L	6093204	6094747	1544	-	TRUE	-0.4439	464.9	404.7	333.3	298.4	167	240.3	191.8	208.4	203	193.2	336.7	613.9	311	542.7	709.5	34.94	30.94	24.88	22.05	12.68	18.78	14.87	16.38	15.89	14.45	25.91	48.75	24.46	44.06	53.92
FBgn0038660	FBtr0083724	CG14291	protein_coding	protein_coding	RE63280p [Source:UniProtKB/TrEMBL;Acc:Q9VE24]	0.5064	GO:0008152	GO:0016250; GO:0008484; GO:0003824		1870	6.507e-05	0.001451	3R	18911053	18912922	1870	-	TRUE	-0.3999	542.8	545.7	388.5	428.5	755.4	790.1	724.3	471.7	425.2	506.6	481.1	398.1	390.1	341.5	395.1	33.67	34.45	23.94	26.14	47.37	50.99	46.35	30.61	27.47	31.3	30.57	26.1	25.33	22.89	24.79
FBgn0015040	FBtr0072321	Cyp9c1	protein_coding	protein_coding	Cytochrome P450-9c1 [Source:FlyBase;Acc:FBgn0015040]	0.5307	GO:0055114	GO:0005506; GO:0009055; GO:0020037; GO:0016705; GO:0004497; GO:0016491	GO:0016020; GO:0043231; GO:0031090; GO:0005789	1743	6.622e-05	0.001473	2R	24631063	24632923	1861	+	TRUE	-0.4815	420.8	375.8	282.3	280.5	855.1	807.7	703.8	959.4	879.1	777.9	329.9	257.8	286.6	205.9	196	28.01	25.45	18.67	18.36	57.52	55.92	48.31	66.79	60.95	51.55	22.5	18.13	19.97	14.8	13.2
FBgn0038181	FBtr0082827; FBtr0082828; FBtr0333191; FBtr0333192; FBtr0333193	CG9297	protein_coding	protein_coding	CG9297, isoform B [Source:UniProtKB/TrEMBL;Acc:Q8I0D4]	0.4912	GO:0006816	GO:0005525; GO:0005509; GO:0003924		4093	6.72e-05	0.001491	3R	13771495	13779317	7823	+	TRUE	0.5818	42.27	368.6	16.98	597.9	13.47	28.53	167.4	84.88	72.69	49.9	307	46.52	97.35	47.72	42.28	1.198	10.63	0.4782	16.67	0.3858	0.8413	4.893	2.516	2.146	1.408	8.914	1.394	2.888	1.461	1.212
FBgn0085736	FBtr0302233	CG40472	protein_coding	protein_coding	GEO11417p1 [Source:UniProtKB/TrEMBL;Acc:Q7PL91]	0.3891			GO:0005747; GO:0005743	460	6.771e-05	0.001498	3L	24927130	24927710	581	+	TRUE	0.5901	211.3	167.4	313.1	267.3	173.7	141.6	170.3	255.7	245.5	330.1	109.3	113.6	164.9	218	246.8	53.3	42.97	78.45	66.31	44.28	37.14	44.3	67.45	64.49	82.89	28.24	30.29	43.54	59.41	62.94
FBgn0037354	FBtr0078708	CG12171	protein_coding	protein_coding	RE01652p [Source:UniProtKB/TrEMBL;Acc:Q9VNF3]	0.5296	GO:0008152	GO:0016614; GO:0016491		1014	6.996e-05	0.001544	3R	5633627	5634640	1014	+	TRUE	0.3823	586	596.3	750.4	791.3	744.7	689.2	677.3	958.4	946.3	1253	534.4	472.8	547.6	613.8	635.7	67.04	69.41	85.29	89.04	86.11	82.02	79.93	114.7	112.8	142.7	62.63	57.17	65.58	75.88	73.56
FBgn0035157	FBtr0072606	CG13894	protein_coding	protein_coding	FI18166p1 [Source:UniProtKB/TrEMBL;Acc:Q9W0N5]	0.5153		GO:0003677; GO:0003676		2193	7.264e-05	0.001599	3L	693083	699144	6062	-	TRUE	-0.5644	335.3	306	207	218.4	509	470.8	417	422.2	430.6	335.2	371.1	342.4	321.1	210.5	188.3	17.74	16.47	10.88	11.36	27.22	25.91	22.75	23.36	23.73	17.66	20.11	19.14	17.78	12.03	10.08
FBgn0040251	FBtr0082378; FBtr0346101	Ugt86Di	protein_coding	protein_coding	Ugt86Di [Source:FlyBase;Acc:FBgn0040251]	0.443	GO:0009813; GO:0052696; GO:0008152	GO:0015020; GO:0008194; GO:0016758	GO:0043231; GO:0016021	2116	7.427e-05	0.001631	3R	11151026	11153849	2824	-	TRUE	0.6398	134.5	153	247.3	210.1	297.6	323.7	272.1	781.1	755.7	724.1	130.9	135	213.6	238.6	259.1	7.374	8.534	13.47	11.33	16.49	18.46	15.39	44.79	43.16	39.53	7.351	7.822	12.26	14.13	14.37
FBgn0032801	FBtr0081277; FBtr0081278; FBtr0303779; FBtr0303780; FBtr0344843	CG10165	protein_coding	protein_coding	LD43293p [Source:UniProtKB/TrEMBL;Acc:Q9VIU6]	0.4939	GO:0055114		GO:0016021	1212	7.886e-05	0.001727	2L	19526910	19530305	3396	-	TRUE	-0.8084	107.6	97.57	58.37	48.93	106.4	141.6	105.7	61.24	58.97	90.84	118.1	79.31	57.46	38.36	57.65	10.3	9.503	5.551	4.607	10.29	14.1	10.44	6.131	5.88	8.658	11.58	8.024	5.757	3.968	5.582
FBgn0036607	FBtr0075371	CG13059	protein_coding	protein_coding		0.5699				572	7.948e-05	0.001736	3L	16323672	16324308	637	+	TRUE	-1.294	32.66	9.637	3.184	1.193	1.347	27.43	9.788	39.75	43.89	35.82	19.57	2.288	4.056	1.871	8.456	6.624	1.989	0.6416	0.2381	0.276	5.788	2.048	8.433	9.272	7.234	4.065	0.4904	0.8611	0.4101	1.735
FBgn0030272	FBtr0073439	CG15201	protein_coding	protein_coding	GEO11412p1 [Source:UniProtKB/TrEMBL;Acc:Q9VZ24]	0.546			GO:0005615	489	8.071e-05	0.001756	X	11144120	11144809	690	+	TRUE	-1.02	86.46	26.5	20.17	25.06	33.66	44.99	16.64	51.57	49.37	53.73	35.09	41.18	27.04	47.72	93.01	20.51	6.397	4.753	5.848	8.072	11.1	4.072	12.8	12.2	12.69	8.527	10.33	6.715	12.23	22.32
FBgn0034138	FBtr0087123; FBtr0087124	RpS15	protein_coding	protein_coding	Ribosomal protein S15 [Source:FlyBase;Acc:FBgn0034138]	0.5188	GO:0006412; GO:0007052; GO:0000022; GO:0002181; GO:0000028	GO:0003735; GO:0003723	GO:0005737; GO:0005730; GO:0000228; GO:0022627; GO:0005840; GO:0015935	676	8.08e-05	0.001756	2R	16570112	16571230	1119	-	TRUE	0.2346	15940	15790	18520	18660	16840	13340	15140	15160	15770	18600	15920	13690	12540	13410	15610	2733	2755	3156	3148	2919	2379	2678	2719	2817	3175	2796	2482	2252	2485	2707
FBgn0260755	FBtr0301252	CG42553	protein_coding	protein_coding	LD06737p1 [Source:UniProtKB/TrEMBL;Acc:Q9W0M6]	0.4676	GO:0008150	GO:0003674	GO:0005575	1251	8.139e-05	0.001764	3L	834093	835515	1423	+	TRUE	0.6585	120.1	122.9	184.7	210.1	113.1	144.9	155.6	223.5	182.4	221.3	122.8	139.6	166.3	188.1	144.5	11.14	11.59	17.02	19.16	10.6	13.97	14.89	21.68	17.62	20.44	11.67	13.68	16.14	18.84	13.56
FBgn0263492	FBtr0344962; FBtr0344963	CR43481	long_noncoding	lincRNA		0.5022				2859	8.202e-05	0.001774	3L	9378160	9381119	2960	+	TRUE	-0.3922	559.1	543.3	435.2	396.2	319.1	392.9	471.8	87.03	117.9	71.64	386.6	596.3	254.2	470.6	497.4	22.69	22.43	17.54	15.81	13.09	16.58	19.75	3.694	4.985	2.895	16.07	25.58	10.8	20.63	20.41
FBgn0011824	FBtr0071639	CG4038	protein_coding	protein_coding	Probable H/ACA ribonucleoprotein complex subunit 1 [Source:UniProtKB/Swiss-Prot;Acc:Q7KVQ0]	0.5287	GO:0022008; GO:0006364; GO:0031118; GO:0009267; GO:0000454; GO:0001522; GO:0042254	GO:0030515; GO:0030559; GO:0034513	GO:0030532; GO:0005732; GO:0031429; GO:0005730; GO:0005654	957	8.232e-05	0.001776	2R	21095958	21097305	1348	-	TRUE	0.3787	475.5	456.5	619.8	594.4	472.7	366.5	429.7	543.6	554.1	607.7	427.1	375.2	379.2	359.3	352.8	57.64	56.31	74.65	70.86	57.91	46.22	53.73	68.93	69.97	73.35	53.04	48.07	48.12	47.06	43.26
FBgn0039131	FBtr0084513; FBtr0084514; FBtr0308071	CG12268	protein_coding	protein_coding	Fatty acyl-CoA reductase [Source:UniProtKB/TrEMBL;Acc:Q9VCF6]	0.5336	GO:0006629; GO:0035336; GO:0010025	GO:0052814; GO:0044104; GO:0043878; GO:0043870; GO:0043796; GO:0043745; GO:0034832; GO:0034822; GO:0080019; GO:0034602; GO:0034601; GO:0034538; GO:0034530; GO:0034525; GO:0034520; GO:0019115; GO:0018475; GO:0018474; GO:0018473; GO:0018472; GO:0004028; GO:0034604	GO:0016021; GO:0005777	1799	8.616e-05	0.001854	3R	23943628	23948424	4797	-	TRUE	-0.4386	392.9	473.4	284.4	346.1	1157	1341	1257	327.7	305.8	396.6	287.4	348.5	264.3	422.9	385.9	25.34	31.06	18.22	21.95	75.39	89.96	83.59	22.1	20.54	25.47	18.99	23.75	17.84	29.47	25.17
FBgn0036915	FBtr0074891; FBtr0074892	Prp3	protein_coding	protein_coding	Precursor RNA processing 3 [Source:FlyBase;Acc:FBgn0036915]	0.5258	GO:0000398; GO:0031935		GO:0005634; GO:0071011; GO:0005681; GO:0030532; GO:0005688; GO:0005687; GO:0046540	2115	8.695e-05	0.001862	3L	19910300	19912504	2205	+	TRUE	0.3764	544.7	551.7	675	749.5	491.5	518	510	625.3	654.2	642.2	591.1	555.9	741.6	720.5	661.9	29.88	30.79	36.79	40.43	27.25	29.56	28.85	35.88	37.38	35.08	33.21	32.23	42.58	42.7	36.72
FBgn0030362	FBtr0073575; FBtr0073576; FBtr0073577; FBtr0073578	regucalcin	protein_coding	protein_coding	regucalcin [Source:FlyBase;Acc:FBgn0030362]	0.54	GO:0032504; GO:0019853	GO:0005509; GO:0004341	GO:0005811; GO:0005576; GO:0005615	1197	8.716e-05	0.001862	X	12012377	12017375	4999	+	TRUE	-0.3762	1328	1707	1378	945.2	1126	710	7720	10510	10400	11340	1318	1701	899.8	2043	9589	128.7	168.3	132.7	90.1	110.3	71.58	771.7	1066	1050	1094	130.9	174.2	91.28	213.9	940
FBgn0260468	FBtr0085563; FBtr0085564	CG7950	protein_coding	protein_coding	CG7950, isoform A [Source:UniProtKB/TrEMBL;Acc:Q9VAA6]	0.5042	GO:0008150	GO:0003674	GO:0005575	1180	8.739e-05	0.001862	3R	30056859	30058131	1273	+	TRUE	0.3764	591.8	522.8	713.2	736.4	490.2	473	513.9	597.4	606.2	629.5	520.2	526.2	567.2	594.2	582.7	58.18	52.3	69.67	71.2	48.71	48.37	52.11	61.43	62.08	61.62	52.39	54.68	58.37	63.11	57.94
FBgn0085346	FBtr0112516	CG34317	protein_coding	protein_coding		0.506	GO:0008033	GO:0004540	GO:0005575	1168	8.739e-05	0.001862	3R	30056859	30058131	1273	+	TRUE	0.3764	591.8	522.8	713.2	736.4	490.2	473	513.9	597.4	606.2	629.5	520.2	526.2	567.2	594.2	582.7	58.78	52.84	70.38	71.93	49.21	48.87	52.64	62.06	62.72	62.25	52.93	55.24	58.97	63.76	58.54
FBgn0037552	FBtr0081795	CG7800	protein_coding	protein_coding	CG7800 [Source:UniProtKB/TrEMBL;Acc:Q9VHV3]	0.4314	GO:0019233	GO:0005515	GO:0016021	1778	9.544e-05	0.002028	3R	8217957	8219734	1778	+	TRUE	-0.5769	301.6	281.9	195.3	187.4	391.9	341.3	301.5	271.8	310	243.1	286.8	264.6	334.6	185.3	202.9	19.68	18.71	12.66	12.02	25.84	23.17	20.29	18.55	21.07	15.79	19.17	18.25	22.85	13.06	13.39
FBgn0027600	FBtr0079934	obst-B	protein_coding	protein_coding	obstructor-B [Source:FlyBase;Acc:FBgn0027600]	0.5831	GO:0006030	GO:0008061; GO:0016490	GO:0005576	1149	9.708e-05	0.002055	2L	10032690	10038954	6265	+	TRUE	-0.3499	2306	2294	1859	1732	3280	3517	3239	1488	1441	2047	1789	1943	1904	1777	1764	232.9	235.6	186.5	172	334.8	369.4	337.3	157.1	151.6	205.8	185.1	207.4	201.2	193.8	180.2
FBgn0052350	FBtr0070046	CG32350	protein_coding	protein_coding	LD20292p [Source:UniProtKB/TrEMBL;Acc:Q8SX81]	0.3228	GO:0009267; GO:0016197; GO:0015031; GO:0016574; GO:0035542; GO:0007041; GO:0006904; GO:0007040; GO:0097352; GO:0007032	GO:0005515; GO:0004842; GO:0008270; GO:0030674	GO:0033263; GO:0030897; GO:0005768	2844	9.72e-05	0.002055	3L	23147656	23150499	2844	-	TRUE	-0.3781	961.6	886.6	686.7	725.6	923.8	987.7	1060	689.8	709.1	672.9	894.7	786.2	692.2	691.5	685.7	39.23	36.8	27.83	29.11	38.09	41.91	44.6	29.43	30.13	27.33	37.39	33.9	29.56	30.48	28.29
FBgn0035917	FBtr0089561; FBtr0089562; FBtr0089563; FBtr0089564; FBtr0089565; FBtr0089566; FBtr0089567; FBtr0089568; FBtr0301154; FBtr0301156; FBtr0301157; FBtr0301158	Zasp66	protein_coding	protein_coding	Z band alternatively spliced PDZ-motif protein 66 [Source:FlyBase;Acc:FBgn0035917]	0.4915	GO:0007498; GO:0030239	GO:0005515; GO:0008157; GO:0051371	GO:0030018	1429	9.799e-05	0.002067	3L	8624371	8638813	14443	+	TRUE	0.4541	191.2	413.2	93.4	736.4	82.14	79.01	260.4	204.1	240	175.3	494.6	143.4	187.3	105.7	154.5	15.52	34.13	7.533	58.8	6.74	6.673	21.8	17.33	20.3	14.17	41.13	12.3	15.91	9.274	12.69
FBgn0052095	FBtr0076077	CG32095	protein_coding	protein_coding	GH03217p [Source:UniProtKB/TrEMBL;Acc:Q95U65]	0.517	GO:0008150	GO:0003674	GO:0005575	1526	0.0001005	0.00211	3L	11824207	11825732	1526	-	TRUE	-0.6333	220	222.9	135.9	140.8	218.1	199.7	228.1	147.2	175.6	189.3	257.1	297.4	160.2	136.6	168.3	16.72	17.24	10.26	10.53	16.76	15.8	17.88	11.7	13.9	14.33	20.02	23.9	12.75	11.22	12.94
FBgn0020416	FBtr0080860	Idgf1	protein_coding	protein_coding	Imaginal disc growth factor 1 [Source:FlyBase;Acc:FBgn0020416]	0.4685	GO:0007444; GO:0005975; GO:0006032; GO:0042060; GO:0040003; GO:0018990	GO:0004568; GO:0008084; GO:0008061; GO:0004553	GO:0005576	1445	0.0001005	0.00211	2L	16445278	16446793	1516	+	TRUE	-0.9005	63.4	93.96	31.84	41.77	82.14	61.45	61.67	45.12	39.77	60.13	70.85	48.04	40.56	21.52	43.82	5.09	7.676	2.54	3.298	6.666	5.132	5.106	3.789	3.326	4.807	5.827	4.077	3.409	1.867	3.558
FBgn0051547	FBtr0078764; FBtr0078765	CG31547	protein_coding	protein_coding	GH09711p [Source:UniProtKB/TrEMBL;Acc:Q9VNC7]	0.5605	GO:0006810; GO:0003333; GO:0055085; GO:0006811	GO:0008511; GO:0015171; GO:0005215; GO:0015377	GO:0016021; GO:0016020	3594	0.0001053	0.002205	3R	5489505	5502702	13198	-	TRUE	-1.04	61.48	44.57	21.23	19.1	36.36	23.05	18.6	79.5	63.09	49.9	53.3	36.6	51.38	32.75	40.74	1.985	1.464	0.6808	0.6062	1.186	0.7738	0.6192	2.684	2.121	1.604	1.763	1.249	1.736	1.142	1.33
FBgn0033755	FBtr0087826	ClC-b	protein_coding	protein_coding	Chloride channel-b [Source:FlyBase;Acc:FBgn0033755]	0.4617	GO:0055085; GO:0006821; GO:0050975; GO:1902476	GO:0005254; GO:0005247; GO:0015108; GO:0005216	GO:0016020; GO:0016021; GO:0005764; GO:0005770	2647	0.0001102	0.002302	2R	12572068	12575299	3232	+	TRUE	-0.3699	620.6	616.8	456.4	492.9	566.9	510.3	472.8	471.7	464.9	397.9	614	546.8	632.8	457.5	571.9	27.2	27.5	19.87	21.25	25.11	23.27	21.37	21.62	21.23	17.36	27.57	25.33	29.03	21.67	25.35
FBgn0035020	FBtr0072303; FBtr0072304; FBtr0300488; FBtr0300489	CG13585	protein_coding	protein_coding	IP15630p [Source:UniProtKB/TrEMBL;Acc:Q0E8W6]	0.507			GO:0016021	764	0.0001116	0.002321	2R	24531594	24533391	1798	+	TRUE	-0.4605	407.3	397.5	271.7	305.5	505	414.8	468.9	343.8	389.5	341.6	363	376.7	205.5	265.7	342.8	61.83	61.4	40.98	45.62	77.48	65.51	73.41	54.59	61.59	51.64	56.45	60.44	32.66	43.59	52.64
FBgn0039914	FBtr0089103	mav	protein_coding	protein_coding	maverick [Source:FlyBase;Acc:FBgn0039914]	0.3708	GO:0040007; GO:0007179; GO:0010862; GO:0060395; GO:0048468; GO:0043408; GO:0042981	GO:0005160; GO:0008083; GO:0005125	GO:0043083; GO:0005615	2705	0.0001117	0.002321	4	623219	626031	2813	-	TRUE	-0.3778	1014	963.7	749.3	762.6	1064	1134	1186	680.1	654.2	859.7	973.6	1044	860.6	1026	982.4	43.51	42.05	31.93	32.17	46.11	50.58	52.48	30.51	29.23	36.71	42.77	47.32	38.63	47.56	42.62
FBgn0029128	FBtr0100135; FBtr0100136; FBtr0340056; FBtr0340057; FBtr0345993; FBtr0345994	tyn	protein_coding	protein_coding	trynity [Source:FlyBase;Acc:FBgn0029128]	0.4491	GO:0042335; GO:0022404; GO:0007015; GO:0007160; GO:0016476; GO:0003383	GO:0003674	GO:0016021; GO:0016324	3565	0.0001128	0.002335	X	142208	200663	58456	+	TRUE	-0.3785	1366	1325	1018	1040	1464	1354	1260	828.4	802.3	1146	1182	1121	1136	666.2	853.3	44.45	43.87	32.91	33.27	48.14	45.84	42.28	28.2	27.2	37.14	39.41	38.56	38.69	23.42	28.08
FBgn0038247	FBtr0344279	Cad88C	protein_coding	protein_coding	Cadherin 88C [Source:FlyBase;Acc:FBgn0038247]	0.4808	GO:0007424; GO:0016339; GO:0044331; GO:0007156; GO:0007155	GO:0005509	GO:0005886; GO:0005887; GO:0016020	6745	0.0001129	0.002335	3R	14630478	14641776	11299	+	TRUE	0.7623	66.28	56.62	112.5	111	64.64	60.36	88.09	96.69	78.18	126.7	97.84	112.1	144.7	129.1	116.1	1.14	0.9908	1.922	1.878	1.124	1.08	1.563	1.74	1.401	2.169	1.724	2.038	2.605	2.4	2.019
FBgn0036690	FBtr0290221	Ilp8	protein_coding	protein_coding	Insulin-like peptide 8 [Source:FlyBase;Acc:FBgn0036690]	0.511	GO:0007304; GO:0071480; GO:0048638; GO:0035073; GO:0009855; GO:0008286	GO:0003674; GO:0005158	GO:0005615; GO:0042600	867	0.0001132	0.002336	3L	17029812	17032080	2269	-	TRUE	1.271	5.764	3.614	29.72	23.87	1.347	1.097	2.936	37.6	31.54	52.45	10.12	8.388	38.53	19.65	11.53	0.7713	0.492	3.951	3.141	0.1821	0.1528	0.4053	5.263	4.397	6.989	1.387	1.186	5.397	2.841	1.561
FBgn0032054	FBtr0079683; FBtr0333413; FBtr0333414	CG13090	protein_coding	protein_coding	Adenylyltransferase and sulfurtransferase MOCS3 [Source:UniProtKB/Swiss-Prot;Acc:Q9VLJ8]	0.5108	GO:0032447; GO:0018192; GO:0006777; GO:0002143; GO:0034227	GO:0046872; GO:0005524; GO:0070733; GO:0042292; GO:0061604; GO:0061605; GO:0004792; GO:0008641; GO:0071566; GO:0008265	GO:0005829; GO:0005737; GO:0019008	1637	0.0001151	0.002364	2L	8517411	8519176	1766	+	TRUE	-0.3783	605.2	542.1	415	460.7	581.7	625.5	488.4	435.1	374.4	410.7	551.9	551.3	440.1	404.2	411.3	42.89	39.09	29.22	32.11	41.67	46.11	35.7	32.25	27.64	28.98	40.07	41.3	32.65	30.95	29.48
FBgn0032889	FBtr0081417; FBtr0081418; FBtr0081419; FBtr0081420; FBtr0302942; FBtr0302943; FBtr0302944; FBtr0302945; FBtr0339559; FBtr0339560; FBtr0339561; FBtr0345687	CG9331	protein_coding	protein_coding	CG9331, isoform C [Source:UniProtKB/TrEMBL;Acc:Q8SZU0]	0.5341	GO:0055114; GO:0008152	GO:0016616; GO:0051287	GO:0005576	1406	0.0001151	0.002364	2L	20822828	20827744	4917	+	TRUE	-0.3766	988.5	967.3	734.5	761.4	742	770.4	822.2	715.5	694	989	931.8	867.8	746.3	705.5	807.1	81.56	81.21	60.21	61.79	61.88	66.12	69.97	61.75	59.65	81.25	78.76	75.68	64.46	62.9	67.36
FBgn0033304	FBtr0088690	Cyp6a13	protein_coding	protein_coding	Cyp6a13 [Source:FlyBase;Acc:FBgn0033304]	0.513	GO:0055114; GO:0042742; GO:0046680; GO:0046701	GO:0005506; GO:0009055; GO:0020037; GO:0016705; GO:0004497; GO:0016491	GO:0016020; GO:0043231; GO:0031090; GO:0005789	1649	0.0001182	0.002422	2R	8570499	8572147	1649	+	TRUE	-1.274	27.86	19.27	4.245	2.387	26.93	28.53	25.45	21.49	26.06	11.51	8.097	12.2	4.732	6.55	11.53	1.96	1.38	0.2967	0.1652	1.915	2.088	1.847	1.581	1.91	0.8066	0.5835	0.9073	0.3485	0.4979	0.8205
FBgn0031660	FBtr0078996; FBtr0331227	mRpL28	protein_coding	protein_coding	mitochondrial ribosomal protein L28 [Source:FlyBase;Acc:FBgn0031660]	0.5226	GO:0032543; GO:0006412	GO:0003735	GO:0005840; GO:0005762	1154	0.0001192	0.00243	2L	4973976	4975316	1341	+	TRUE	0.3748	742.6	728.8	899	1008	636.9	612.3	631.3	825.1	849	909.6	786.7	683.3	772	731.7	766.4	74.65	74.55	89.79	99.71	64.72	64.04	65.46	86.76	88.9	91.06	81.02	72.6	81.24	79.48	77.93
FBgn0010225	FBtr0078968; FBtr0078969; FBtr0078971; FBtr0078973; FBtr0309256; FBtr0309257; FBtr0336707	Gel	protein_coding	protein_coding	Gelsolin [Source:FlyBase;Acc:FBgn0010225]	0.5098	GO:0051014; GO:0006909; GO:0045010; GO:0051016; GO:0030041	GO:0005509; GO:0003779	GO:0005829; GO:0005576; GO:0005884	2790	0.0001192	0.00243	3R	4235217	4241057	5841	+	TRUE	-0.6587	177.7	178.3	123.1	93.09	144.1	177.8	422.9	571.6	480	488.7	210.5	208.2	175.1	224.6	764.9	7.39	7.543	5.086	3.807	6.056	7.69	18.13	24.86	20.79	20.23	8.967	9.149	7.621	10.09	32.17
FBgn0031464	FBtr0300382; FBtr0335133	Duox	protein_coding	protein_coding	Dual oxidase [Source:FlyBase;Acc:FBgn0031464]	0.5313	GO:0055114; GO:0048085; GO:0043066; GO:0006979; GO:0035220; GO:0002385; GO:0042742; GO:0072593; GO:0008365; GO:0007476; GO:0019221; GO:0051591; GO:0042335; GO:0042744	GO:0005509; GO:0004601; GO:0020037; GO:0016175; GO:0016174; GO:0016491	GO:0012505; GO:0016021	5310	0.0001232	0.002503	2L	2815970	2830248	14279	-	TRUE	-0.4044	460.1	479.4	357.7	343.7	387.8	376.4	399.4	401.8	342.9	261	437.9	408	464.4	342.5	360.5	10.05	10.66	7.764	7.386	8.564	8.555	8.999	9.182	7.803	5.678	9.8	9.421	10.62	8.084	7.967
FBgn0000022	FBtr0070072	ac	protein_coding	protein_coding	achaete [Source:FlyBase;Acc:FBgn0000022]	0.4253	GO:0007399; GO:0045893; GO:0048477; GO:0006355; GO:0007417; GO:0007419; GO:0007346; GO:0007422; GO:0008407; GO:0007423; GO:0002805; GO:0007400; GO:0061331; GO:0061382; GO:0006357; GO:0010906; GO:0050767	GO:0046982; GO:0003700; GO:0003677; GO:0043565; GO:0000977; GO:0046983	GO:0005634; GO:0005667; GO:0090575	917	0.0001234	0.002503	X	370031	370947	917	+	TRUE	-0.6988	159.5	124.1	97.64	68.03	134.7	153.6	184	58.02	72.69	72.92	151.1	141.8	91.26	148.8	157.6	20.17	15.97	12.27	8.464	17.22	20.22	24.01	7.677	9.579	9.186	19.59	18.97	12.09	20.34	20.16
FBgn0267160	FBtr0346232	CR45600	long_noncoding	lincRNA		0.4595				2914	0.0001236	0.002503	3R	15136985	15140121	3137	-	TRUE	-1.038	48.03	57.82	25.47	14.32	59.25	70.23	379.8	125.7	138.5	255.9	59.38	73.21	15.55	18.71	19.99	1.912	2.342	1.008	0.5608	2.384	2.909	15.59	5.235	5.744	10.14	2.421	3.08	0.648	0.805	0.8048
FBgn0036208	FBtr0076084	CG10361	protein_coding	protein_coding	FI03238p [Source:UniProtKB/TrEMBL;Acc:Q9VTN9]	0.5227	GO:0006567; GO:0006520; GO:0009058; GO:0008152	GO:0008890; GO:0030170; GO:0003824; GO:0016740	GO:0005739	1431	0.0001245	0.002514	3L	11798948	11800861	1914	-	TRUE	1.13	10.57	18.07	31.84	56.09	6.733	1.097	7.831	82.73	82.29	12.79	34.41	40.42	17.58	4.678	7.687	0.8567	1.491	2.565	4.473	0.5517	0.09255	0.6547	7.015	6.949	1.033	2.858	3.463	1.492	0.4098	0.6303
FBgn0002565	FBtr0089324; FBtr0345352	Lsp2	protein_coding	protein_coding	Larval serum protein 2 [Source:FlyBase;Acc:FBgn0002565]	0.5348	GO:0008045; GO:0016201	GO:0045735	GO:0005811; GO:0005616; GO:0005576	2390	0.000126	0.002539	3L	12129393	12131869	2477	+	TRUE	-0.3678	350.6	1031	851.2	196.9	115.8	144.9	192.8	7441	7686	2266	821.1	300.5	1442	121.6	843.3	17.02	50.93	41.05	9.401	5.682	7.314	9.654	377.8	388.6	109.5	40.83	15.41	73.27	6.379	41.4
FBgn0025643	FBtr0301058; FBtr0301059; FBtr0301060; FBtr0301061; FBtr0332426	CG3588	protein_coding	protein_coding	CG3588, isoform E [Source:UniProtKB/TrEMBL;Acc:Q9W4V1]	0.5808				2623	0.0001263	0.002539	X	2919770	2924426	4657	+	TRUE	-1.266	30.74	15.66	5.307	1.193	48.48	63.65	32.3	13.97	15.09	20.47	20.24	12.96	8.788	3.743	19.99	1.36	0.7047	0.2332	0.05192	2.167	2.928	1.473	0.6461	0.695	0.9015	0.9171	0.606	0.4069	0.1789	0.8941
FBgn0001112	FBtr0081596	Gld	protein_coding	protein_coding	Glucose dehydrogenase [Source:FlyBase;Acc:FBgn0001112]	0.4902	GO:0055114; GO:0046693; GO:0006066; GO:0006006; GO:0042335; GO:0008364	GO:0050660; GO:0004344; GO:0008812; GO:0016614; GO:0016491	GO:0005576	2899	0.0001345	0.002698	3R	7252063	7265703	13641	-	TRUE	-0.7035	153.7	118.1	66.87	91.9	118.5	138.3	90.05	120.3	124.8	98.51	116.7	45.75	102.8	85.15	93.78	6.151	4.807	2.658	3.617	4.793	5.756	3.717	5.037	5.202	3.925	4.785	1.935	4.304	3.682	3.796
FBgn0027280	FBtr0071129; FBtr0071130	l(1)G0193	protein_coding	protein_coding	lethal (1) G0193 [Source:FlyBase;Acc:FBgn0027280]	0.4922	GO:0008150	GO:0003674	GO:0005575	2506	0.000136	0.002721	X	7941478	7946908	5431	-	TRUE	-0.3867	560.1	481.8	393.8	396.2	579	581.6	567.7	795	673.4	542.5	535.7	506.4	609.8	422	576.5	25.93	22.7	18.11	18.04	27.09	28.01	27.11	38.5	32.47	25	25.41	24.78	29.55	21.11	26.99
FBgn0052198	FBtr0075099	CG32198	protein_coding	protein_coding		0.534	GO:0008150	GO:0003674	GO:0005575	470	0.0001368	0.002732	3L	18526976	18527445	470	+	TRUE	-1.239	27.86	28.91	4.245	7.161	6.733	5.487	24.47	300.8	285.3	29.43	4.723	10.68	436	3.743	0.7687	6.876	7.261	1.041	1.738	1.68	1.409	6.23	77.67	73.35	7.232	1.194	2.785	112.7	0.9982	0.1919
FBgn0264357	FBtr0084018; FBtr0084019; FBtr0084020; FBtr0084021; FBtr0084022; FBtr0084024; FBtr0110937; FBtr0110938; FBtr0110939; FBtr0112915; FBtr0112916; FBtr0301585; FBtr0301586; FBtr0301587; FBtr0301588; FBtr0301589	SNF4Agamma	protein_coding	protein_coding	SNF4/AMP-activated protein kinase gamma subunit [Source:FlyBase;Acc:FBgn0264357]	0.528	GO:0042595; GO:0030730; GO:2001020; GO:0009267; GO:0006629; GO:0010906; GO:0042632; GO:0006914; GO:0045787; GO:0006468	GO:0016301; GO:0019901; GO:0004674; GO:0004679	GO:0005737; GO:0005634	3473	0.0001432	0.002847	3R	21140739	21214269	73531	+	TRUE	-0.3656	789.6	749.3	560.4	625.4	1201	1229	1224	910	872.3	902	619.4	781.6	643.6	699	677.2	26.38	25.47	18.6	20.55	40.55	42.71	42.15	31.8	30.35	30	21.19	27.6	22.5	25.23	22.88
FBgn0030099	FBtr0071305	CG12056	protein_coding	protein_coding	Neuferricin homolog [Source:UniProtKB/Swiss-Prot;Acc:Q9W376]	0.5557	GO:0008150	GO:0003674; GO:0020037	GO:0005575; GO:0012505; GO:0016020; GO:0005576	952	0.0001433	0.002847	X	9192669	9193620	952	+	TRUE	-0.6371	188.3	201.2	133.7	107.4	187.2	172.3	179.1	69.84	79.55	78.04	249.6	203.6	100.1	91.7	106.1	22.94	24.94	16.19	12.87	23.05	21.84	22.51	8.901	10.1	9.47	31.16	26.22	12.76	12.07	13.08
FBgn0010173	FBtr0081867	RpA-70	protein_coding	protein_coding	Replication Protein A 70 [Source:FlyBase;Acc:FBgn0010173]	0.4754	GO:0007095; GO:0048812; GO:0006281; GO:0007052; GO:0006310; GO:0006261; GO:0019233; GO:0006260	GO:0003697; GO:0046872; GO:0003676; GO:0003677	GO:0005634; GO:0005875; GO:0005662	2135	0.0001453	0.00288	3R	8262120	8264451	2332	-	TRUE	0.3482	1594	1524	1904	2055	1530	1607	1617	2252	2285	2256	1597	1516	2190	2082	2316	86.6	84.25	102.8	109.8	84.01	90.81	90.62	128	129.3	122	88.9	87.07	124.6	122.2	127.3
FBgn0037999	FBtr0082623	CG4860	protein_coding	protein_coding	CG4860 [Source:UniProtKB/TrEMBL;Acc:Q9VGC2]	0.5621	GO:0006635; GO:0046359; GO:0055088; GO:0033539; GO:0055114; GO:0008152	GO:0050660; GO:0003995; GO:0004085; GO:0000062; GO:0009055; GO:0016627	GO:0005739	1393	0.0001481	0.00292	3R	12219881	12221464	1584	-	TRUE	-0.5946	255.5	249.4	175.1	150.4	471.3	454.3	404.3	304.1	281.2	248.2	249.6	189.1	125.1	127.3	131.4	21.28	21.13	14.49	12.32	39.67	39.36	34.72	26.49	24.39	20.58	21.3	16.65	10.9	11.45	11.07
FBgn0039754	FBtr0085573; FBtr0346162	CG9747	protein_coding	protein_coding	CG9747, isoform A [Source:UniProtKB/TrEMBL;Acc:Q9VA94]	0.5476	GO:0042759; GO:0006636; GO:0006629; GO:0055114	GO:0016717; GO:0004768; GO:0005506; GO:0017105	GO:0005789; GO:0016021	2228	0.0001483	0.00292	3R	30185423	30191252	5830	-	TRUE	-0.6375	208.5	173.5	116.7	120.5	276.1	271.1	270.2	164.4	183.8	206	215.9	160.9	190	113.2	132.2	10.85	9.19	6.04	6.173	14.53	14.68	14.51	8.953	9.968	10.68	11.52	8.855	10.35	6.37	6.963
FBgn0035073	FBtr0072423	CG16896	protein_coding	protein_coding	LD44910p [Source:UniProtKB/TrEMBL;Acc:Q9W0Z4]	0.4868	GO:0043087	GO:0005515; GO:0005096	GO:0005813	3322	0.0001483	0.00292	2R	24871407	24874912	3506	-	TRUE	-0.3887	543.7	466.2	400.1	364	519.8	533.3	512.9	301.9	307.2	280.2	518.9	547.5	438.7	384.6	360.5	18.99	16.57	13.88	12.5	18.35	19.38	18.47	11.03	11.18	9.743	18.56	20.21	16.04	14.51	12.73
FBgn0039218	FBtr0084688	Rpb10	protein_coding	protein_coding	Rpb10 [Source:FlyBase;Acc:FBgn0039218]	0.4272	GO:0006366; GO:0006351; GO:0006360; GO:0006383	GO:0008270; GO:0003677; GO:0003899	GO:0005634; GO:0005665; GO:0005736; GO:0005666	405	0.0001487	0.00292	3R	24717511	24717998	488	+	TRUE	0.3636	470.7	608.3	699.4	686.3	491.5	379.7	440.5	480.3	570.5	660.2	497.3	493.4	400.9	555.8	582.7	134.8	177.3	199.1	193.3	142.3	113.1	130.1	143.9	170.2	188.3	145.9	149.4	120.2	172	168.8
FBgn0031286	FBtr0078038	CG3862	protein_coding	protein_coding	CG3862 [Source:UniProtKB/TrEMBL;Acc:Q9VPU0]	0.529				1533	0.0001492	0.002925	2L	824329	825861	1533	-	TRUE	-0.6351	192.1	197.6	127.4	114.6	206	238.1	169.3	135.4	170.1	152.2	215.2	213.5	114.2	121.6	126.1	14.54	15.21	9.576	8.528	15.76	18.75	13.22	10.72	13.41	11.47	16.69	17.08	9.05	9.946	9.649
FBgn0021953	FBtr0080133; FBtr0080134; FBtr0337006; FBtr0337007	Fatp	protein_coding	protein_coding	Fatty acid (long chain) transport protein [Source:FlyBase;Acc:FBgn0021953]	0.5123	GO:0008152; GO:0070328; GO:0015909	GO:0003824; GO:0005324	GO:0005886; GO:0012505	2816	0.0001502	0.002931	2L	10510672	10517218	6547	-	TRUE	-0.4969	333.3	387.9	240.9	261.4	312.4	386.3	289.7	338.4	326.4	254.6	339.4	298.2	343.4	233.9	303.6	13.73	16.26	9.861	10.59	13.01	16.55	12.31	14.58	14.01	10.44	14.32	12.98	14.81	10.41	12.65
FBgn0266458	FBtr0344490; FBtr0344491	CG45083	protein_coding	protein_coding		0.502	GO:0008150	GO:0003674	GO:0005575	3072	0.0001502	0.002931	2L	10510672	10517218	6547	-	TRUE	-0.4969	333.3	387.9	240.9	261.4	312.4	386.3	289.7	338.4	326.4	254.6	339.4	298.2	343.4	233.9	303.6	12.59	14.9	9.04	9.708	11.92	15.18	11.28	13.37	12.84	9.574	13.13	11.9	13.58	9.545	11.6
FBgn0259244	FBtr0299894; FBtr0303650; FBtr0305005; FBtr0305006; FBtr0336775; FBtr0336776; FBtr0336777; FBtr0336778; FBtr0336779; FBtr0336780; FBtr0336781; FBtr0336782	CG42342	protein_coding	protein_coding	Uncharacterized protein, isoform H [Source:UniProtKB/TrEMBL;Acc:A0A0B4JDF5]	0.5518	GO:0008150	GO:0003674	GO:0005886; GO:0016021; GO:0005581; GO:0005575	4280	0.0001531	0.00298	3R	16502770	16571363	68594	+	TRUE	-0.3767	1159	1320	1020	876	806.6	928.4	1094	790.7	818.8	923.7	1272	1322	824.1	868.3	874	31.4	36.41	27.47	23.35	22.1	26.18	30.59	22.42	23.12	24.93	35.31	37.88	23.38	25.43	23.96
FBgn0000210	FBtr0070261; FBtr0070262; FBtr0070263; FBtr0070265; FBtr0070266; FBtr0300427; FBtr0300428; FBtr0300429; FBtr0303562; FBtr0303563; FBtr0303564; FBtr0308319; FBtr0330406; FBtr0332293	br	protein_coding	protein_coding	broad [Source:FlyBase;Acc:FBgn0000210]	0.5491	GO:0042332; GO:0035075; GO:0007458; GO:0071390; GO:0048813; GO:0045944; GO:0048477; GO:0006357; GO:0010906; GO:0007552; GO:0010629; GO:0009608; GO:0007562; GO:0048808; GO:0008219; GO:0001752; GO:0035070; GO:0048747; GO:0035072; GO:0040034; GO:0006914; GO:0030707; GO:0035071; GO:0006355; GO:0035193	GO:0005515; GO:0046872; GO:0003677; GO:0003700; GO:0000977	GO:0005634	4834	0.0001541	0.002994	X	1575132	1664869	89738	+	TRUE	0.2974	4117	3988	5985	3952	2880	3274	4333	2987	2891	3458	4076	5044	5210	6056	5847	98.81	97.39	142.7	93.27	69.87	81.72	107.3	74.98	72.27	82.64	100.2	127.9	130.9	157	141.9
FBgn0002774	FBtr0086031; FBtr0100576	mle	protein_coding	protein_coding	maleless [Source:FlyBase;Acc:FBgn0002774]	0.4894	GO:0008340; GO:0009047; GO:0045944; GO:0045433; GO:0048675; GO:0031453; GO:0007549; GO:0016457; GO:0006396	GO:0005524; GO:0003723; GO:0003682; GO:0003725; GO:0004386; GO:0003724; GO:0008026; GO:0004004; GO:0003676	GO:0005737; GO:0005634; GO:0005694; GO:0005700; GO:0000785; GO:0072487; GO:0016456; GO:0005665; GO:0000805; GO:0000228	4042	0.0001558	0.00302	2R	5974857	5980778	5922	-	TRUE	-0.4332	428.4	408.4	297.2	315.1	486.1	525.7	459.1	277.2	293.5	222.6	441.9	528.5	365	320.9	301.3	12.3	11.93	8.474	8.894	14.1	15.69	13.59	8.322	8.775	6.362	12.99	16.03	10.97	9.953	8.748
FBgn0033365	FBtr0088665; FBtr0110892	CG8170	protein_coding	protein_coding	CG8170, isoform A [Source:UniProtKB/TrEMBL;Acc:A1Z7M7]	0.5783	GO:0006508	GO:0004252		3780	0.0001565	0.003025	2R	9019032	9031045	12014	-	TRUE	-0.893	74.93	72.28	29.72	39.38	114.5	138.3	129.2	44.05	34.29	56.29	33.74	44.23	35.83	65.5	51.5	2.3	2.257	0.9062	1.189	3.551	4.415	4.09	1.414	1.096	1.72	1.061	1.435	1.151	2.172	1.599
FBgn0053002	FBtr0077451; FBtr0335135; FBtr0345633	mRpL27	protein_coding	protein_coding	mitochondrial ribosomal protein L27 [Source:FlyBase;Acc:FBgn0053002]	0.4959	GO:0032543; GO:0019233; GO:0006412	GO:0003735	GO:0005739; GO:0005762; GO:0005622; GO:0005840	651	0.0001575	0.003035	2L	4458595	4459638	1044	-	TRUE	0.3617	458.2	583	659.1	676.7	507.7	396.2	409.1	508.2	496.5	571.9	544.5	473.6	431.3	569.8	505.8	81.62	105.7	116.6	118.5	91.4	73.41	75.17	94.68	92.12	101.4	99.35	89.15	80.42	109.7	91.13
FBgn0032230	FBtr0080002; FBtr0302490	lft	protein_coding	protein_coding	lowfat [Source:FlyBase;Acc:FBgn0032230]	0.4213	GO:0007476; GO:0097352		GO:0016324; GO:0005737; GO:0035003	1274	0.0001578	0.003035	2L	10364471	10366410	1940	+	TRUE	0.3425	1656	1719	2104	2165	1576	1610	1625	1479	1447	1860	1463	1577	1825	1855	1967	150.8	159.3	190.3	193.9	145	152.5	152.6	140.9	137.2	168.7	136.5	151.8	173.9	182.6	181.2
FBgn0033480	FBtr0088403; FBtr0304041	mRpL42	protein_coding	protein_coding	mitochondrial ribosomal protein L42 [Source:FlyBase;Acc:FBgn0033480]	0.5164	GO:0006412; GO:0032543	GO:0003735	GO:0005761; GO:0005763; GO:0005762	526	0.000158	0.003035	2R	10066650	10067242	593	+	TRUE	0.3965	325.7	389.1	478.7	463.1	331.3	313.9	345.5	401.8	363.4	412	319.1	301.2	253.5	321.9	349.8	71.76	87.23	104.8	100.4	73.78	71.94	78.52	92.61	83.42	90.39	72.04	70.15	58.47	76.63	77.95
FBgn0039856	FBtr0085798; FBtr0344003	CG1774	protein_coding	protein_coding	CG1774, isoform A [Source:UniProtKB/TrEMBL;Acc:Q9V9W4]	0.5319	GO:0006637	GO:0047617	GO:0005739	1796	0.0001595	0.003057	3R	31592803	31594719	1917	+	TRUE	-0.7422	110.5	115.6	49.88	76.38	86.18	89.99	118.4	63.39	57.6	63.97	99.86	104.5	60.17	58.01	71.49	7.136	7.601	3.201	4.853	5.627	6.047	7.89	4.283	3.876	4.114	6.608	7.133	4.068	4.049	4.671
FBgn0003638	FBtr0070176; FBtr0070177; FBtr0070178; FBtr0302884; FBtr0305651; FBtr0305652; FBtr0336687	su(w[a])	protein_coding	protein_coding	suppressor of white-apricot [Source:FlyBase;Acc:FBgn0003638]	0.5355	GO:0000398; GO:0006396; GO:0006351; GO:0006355; GO:0000395	GO:0003723	GO:0005634; GO:0005681; GO:0016607	3832	0.0001611	0.00308	X	1012779	1046040	33262	+	TRUE	-0.3975	471.7	463.8	373.6	328.2	474	442.2	496.3	391.1	374.4	368.5	458.8	504.1	377.9	413.6	345.9	14.28	14.29	11.24	9.772	14.5	13.93	15.5	12.38	11.81	11.11	14.23	16.13	11.98	13.53	10.59
FBgn0011640	FBtr0076841; FBtr0076842; FBtr0076843; FBtr0076844; FBtr0076845	lark	protein_coding	protein_coding	lark [Source:FlyBase;Acc:FBgn0011640]	0.5607	GO:0007067; GO:0007623; GO:0000398; GO:0045475; GO:0007562; GO:0042752; GO:0008062; GO:0030036; GO:0007303; GO:0009790; GO:0008104; GO:0045995; GO:0045804; GO:2000767; GO:0048477	GO:0000166; GO:0003729; GO:0003723; GO:0008270; GO:0003676	GO:0071011; GO:0005829; GO:0005737; GO:0071013; GO:0005634	1823	0.0001651	0.00315	3L	7339266	7341893	2628	+	TRUE	-0.3194	3389	3252	2537	2761	2971	2930	2990	2232	2284	2188	3287	3566	2919	2619	2405	215.7	210.6	160.4	172.8	191.1	194	196.3	148.5	151.4	138.6	214.3	239.8	194.4	180.1	154.8
FBgn0051278	FBtr0082319; FBtr0344138	CG31278	protein_coding	protein_coding	Peptide deformylase [Source:UniProtKB/TrEMBL;Acc:Q9VGY2]	0.5032	GO:0006412	GO:0005506; GO:0042586; GO:0046872		877	0.0001662	0.003164	3R	10707398	10708340	943	-	TRUE	0.6672	86.46	102.4	160.3	150.4	90.22	104.3	65.58	157.9	215.3	158.6	95.14	93.8	172.4	179.7	161.4	11.43	13.77	21.05	19.55	12.06	14.34	8.942	21.84	29.65	20.88	12.88	13.11	23.86	25.66	21.59
FBgn0033226	FBtr0088834; FBtr0088835; FBtr0088836; FBtr0088837; FBtr0339119; FBtr0339120; FBtr0345697	CG1882	protein_coding	protein_coding	CG1882, isoform A [Source:UniProtKB/TrEMBL;Acc:Q5U191]	0.54	GO:0006629; GO:0019915	GO:0052689; GO:0004301; GO:0003824	GO:0005811; GO:0005777	1840	0.0001673	0.003179	2R	7812504	7815486	2983	+	TRUE	0.5257	225.8	228.9	322.7	338.9	300.3	254.6	266.2	420.1	449.9	477.2	242.9	205.9	336	281.6	304.4	14.23	14.68	20.21	21.02	19.14	16.7	17.31	27.7	29.54	29.96	15.69	13.72	22.17	19.19	19.41
FBgn0264834	FBtr0334738	CR44042	long_noncoding	lincRNA		0.3267				1001	0.0001724	0.003267	2R	1348167	1349167	1001	-	TRUE	-0.8071	83.58	98.78	48.82	45.35	51.17	71.33	92.99	39.75	30.17	44.78	45.88	51.09	32.45	33.68	33.05	9.686	11.65	5.622	5.169	5.994	8.6	11.12	4.819	3.643	5.167	5.447	6.259	3.937	4.218	3.875
FBgn0030638	FBtr0074031	CG11655	protein_coding	protein_coding	RH04535p [Source:UniProtKB/TrEMBL;Acc:Q9VXV4]	0.55	GO:0006814	GO:0008508; GO:0005342	GO:0016020; GO:0005887	1720	0.0001728	0.003267	X	15453471	15455551	2081	+	TRUE	-0.8483	84.54	77.09	39.27	40.58	96.95	84.5	78.31	80.58	89.15	97.23	87.04	67.11	65.57	61.76	82.25	5.702	5.291	2.632	2.692	6.61	5.929	5.447	5.685	6.263	6.53	6.014	4.784	4.63	4.5	5.611
FBgn0026206	FBtr0071303; FBtr0333473; FBtr0333474; FBtr0333475; FBtr0340341	mei-P26	protein_coding	protein_coding	meiotic P26 [Source:FlyBase;Acc:FBgn0026206]	0.4324	GO:0016567; GO:0007126; GO:0007276; GO:0007281	GO:0005515; GO:0004842; GO:0008270	GO:0005737; GO:0005622	12940	0.0001791	0.00338	X	9163255	9189309	26055	+	TRUE	0.3603	600.4	643.3	989.2	605.1	729.9	868	918.1	1240	1164	1116	510.1	555.2	643.6	779.4	808.7	5.383	5.868	8.811	5.335	6.614	8.096	8.49	11.63	10.87	9.959	4.685	5.261	6.04	7.55	7.333
FBgn0031912	FBtr0079444; FBtr0079445; FBtr0332526; FBtr0332527; FBtr0332528; FBtr0332529	CG5261	protein_coding	protein_coding	AT21758p [Source:UniProtKB/TrEMBL;Acc:Q9VM14]	0.518	GO:0006086; GO:0019233; GO:0007625; GO:0006090; GO:0008152	GO:0004742; GO:0016746	GO:0005811; GO:0005967; GO:0045254	2139	0.0001795	0.00338	2L	7426866	7430329	3464	+	TRUE	0.3724	943.3	974.5	1082	1398	791.8	746.2	742.9	963.7	910.7	954.4	934.5	806.1	1016	861.8	989.3	51.16	53.78	58.28	74.55	43.41	42.1	41.56	54.67	51.45	51.54	51.92	46.21	57.68	50.5	54.27
FBgn0032252	FBtr0080029; FBtr0304134; FBtr0337001	loh	protein_coding	protein_coding	lonely heart [Source:FlyBase;Acc:FBgn0032252]	0.4724	GO:1901203; GO:0007508	GO:0008270; GO:0004222; GO:0008233; GO:0008237	GO:0031012; GO:0005578	2838	0.0001809	0.003399	2L	10442534	10450080	7547	+	TRUE	-1.204	38.43	18.07	7.429	4.774	8.08	9.877	17.62	17.19	16.46	7.676	6.747	1.525	11.49	29.01	6.918	1.571	0.7516	0.3017	0.1919	0.3338	0.42	0.7428	0.735	0.7008	0.3124	0.2825	0.06589	0.4917	1.281	0.286
FBgn0002567	FBtr0089931; FBtr0089932; FBtr0089933; FBtr0089934; FBtr0339369; FBtr0346635; FBtr0346636	ltd	protein_coding	protein_coding	lightoid [Source:FlyBase;Acc:FBgn0002567]	0.5043	GO:0032438; GO:0008355; GO:0007611; GO:0016192; GO:0010506; GO:0015031; GO:0010883; GO:0008057; GO:0048072; GO:0032482; GO:0006727; GO:0006856; GO:0072657; GO:0010906; GO:0007264; GO:1901214	GO:0005525; GO:0005515; GO:0003924	GO:0055037; GO:0045202; GO:0031982; GO:0005776; GO:0005764; GO:0042470; GO:0005802	1880	0.0001883	0.003529	2R	9177864	9186342	8479	-	TRUE	-0.5521	269.9	310.8	210.1	176.6	288.2	313.9	300.5	78.43	76.8	151	182.9	198.3	150.1	205.9	154.5	16.66	19.51	12.88	10.72	17.97	20.15	19.13	5.062	4.937	9.276	11.56	12.93	9.694	13.72	9.644
FBgn0041627	FBtr0080763	Ku80	protein_coding	protein_coding	Ku80 [Source:FlyBase;Acc:FBgn0041627]	0.4948	GO:0006303; GO:0000723; GO:0006310; GO:0071480; GO:0045471; GO:0071481; GO:0032508	GO:0004003; GO:0003684; GO:0042162; GO:0017116; GO:0005524; GO:0003677; GO:0016817	GO:0043564; GO:0017117; GO:0000784; GO:0005634	2304	0.0001893	0.00354	2L	15768630	15771159	2530	-	TRUE	0.5122	230.6	239.7	309.9	367.6	329.9	299.6	278	542.6	560.9	555.2	267.9	266.1	440.8	492.2	385.1	11.61	12.28	15.5	18.2	16.79	15.69	14.44	28.58	29.42	27.84	13.82	14.16	23.23	26.78	19.61
FBgn0038610	FBtr0083581; FBtr0083582; FBtr0083583; FBtr0344550; FBtr0344551	CG7675	protein_coding	protein_coding	CG7675, isoform B [Source:UniProtKB/TrEMBL;Acc:Q9VE80]	0.5241	GO:0008152	GO:0016491; GO:0016614	GO:0005829; GO:0016021	1162	0.0001898	0.003542	3R	18378124	18381178	3055	-	TRUE	-0.3213	3024	3010	2372	2435	3628	3620	3269	2334	2326	2676	2509	2631	2090	2113	1923	301.9	305.8	235.3	239.1	366.1	376	336.6	243.7	241.9	266.1	256.6	277.6	218.4	227.9	194.2
FBgn0015520	FBtr0083335; FBtr0333727	nonA-l	protein_coding	protein_coding	nonA-like [Source:FlyBase;Acc:FBgn0015520]	0.4696	GO:0000398; GO:0006355	GO:0000166; GO:0003729; GO:0008187; GO:0000976; GO:0003676	GO:0005634; GO:0005681	2738	0.0001902	0.003542	3R	16640205	16643112	2908	+	TRUE	-0.4952	367	339.7	221.8	272.1	383.8	355.6	331.8	268.6	266.1	214.9	280	326.4	240.7	212.4	241.4	15.55	14.65	9.338	11.34	16.44	15.67	14.5	11.9	11.74	9.068	12.15	14.62	10.67	9.724	10.34
FBgn0010803	FBtr0081981	Aats-trp	protein_coding	protein_coding	Tryptophanyl-tRNA synthetase [Source:FlyBase;Acc:FBgn0010803]	0.5021	GO:0022008; GO:0048813; GO:0006436; GO:0006418	GO:0005524; GO:0004830; GO:0000166; GO:0004812	GO:0005737	1683	0.0001948	0.003618	3R	9265027	9266904	1878	-	TRUE	0.3585	602.3	649.3	767.4	836.6	562.9	566.3	559.9	606	700.8	624.3	615.4	607	709.1	655	708	41.52	45.54	52.55	56.72	39.22	40.6	39.8	43.69	50.32	42.85	43.45	44.22	51.17	48.78	49.36
FBgn0037665	FBtr0081974; FBtr0346096	St2	protein_coding	protein_coding	Sulfotransferase 2 [Source:FlyBase;Acc:FBgn0037665]	0.4481	GO:0051923	GO:0008146	GO:0005829	1332	0.0001951	0.003618	3R	9251843	9253514	1672	+	TRUE	-0.3759	563.9	487.9	399.1	404.6	526.5	610.2	663.6	93.47	79.55	234.1	359	565.8	346.8	498.7	478.9	49.11	43.23	34.53	34.66	46.35	55.28	59.61	8.515	7.217	20.3	32.03	52.09	31.62	46.93	42.19
FBgn0040396	FBtr0070508; FBtr0343600	CG3939	protein_coding	protein_coding	CG3939, isoform A [Source:UniProtKB/TrEMBL;Acc:Q9U1K7]	0.4858		GO:0047134	GO:0005829	839	0.0001977	0.003659	X	3175018	3176223	1206	+	TRUE	-0.3676	553.3	568.6	437.3	423.7	705.6	591.5	632.3	444.8	495.1	509.2	614.7	548.3	310.3	431.4	402	76.51	79.99	60.07	57.62	98.62	85.08	90.18	64.33	71.31	70.11	87.07	80.13	44.91	64.44	56.23
FBgn0004926	FBtr0075968	eIF-2beta	protein_coding	protein_coding	Eukaryotic initiation factor 2beta [Source:FlyBase;Acc:FBgn0004926]	0.5186	GO:0006413; GO:0016199; GO:0007052; GO:0034976; GO:0000022; GO:0001677; GO:0001731	GO:0005525; GO:0003743; GO:0000049; GO:0046872	GO:0005875; GO:0005850; GO:0005829; GO:0043614; GO:0016282	1128	0.0002054	0.003784	3L	12525093	12526731	1639	-	TRUE	0.3147	2520	2813	3252	3360	2424	2218	2313	2641	2806	3182	2445	2446	2554	2637	2391	259.2	294.3	332.3	339.8	252	237.3	245.3	284.1	300.6	325.8	257.6	265.8	275	293	248.8
FBgn0043806	FBtr0076529	CG32032	protein_coding	protein_coding	MIP21654p [Source:UniProtKB/TrEMBL;Acc:Q8IQB7]	0.5047	GO:0008150	GO:0003674	GO:0005575; GO:0016021	1072	0.0002054	0.003784	3L	9093053	9094856	1804	+	TRUE	-0.3555	692.6	669.8	592.2	463.1	1157	1299	1251	561.9	508.8	629.5	604.6	828.9	658.4	826.2	728.7	74.96	73.75	63.68	49.29	126.5	146.3	139.6	63.6	57.36	67.83	67.02	94.81	74.59	96.61	79.77
FBgn0035867	FBtr0076706	CG13671	protein_coding	protein_coding	GH24192p [Source:UniProtKB/TrEMBL;Acc:Q9VSG9]	0.5057	GO:0006457; GO:1902175; GO:0019511; GO:0034976	GO:0003756	GO:0005783	2278	0.0002067	0.003799	3L	8300064	8302341	2278	+	TRUE	-0.6377	170	178.3	101.9	113.4	220.8	192	183	91.32	91.89	87	201.1	173.9	125.7	124.4	134.5	8.659	9.238	5.155	5.679	11.37	10.17	9.614	4.865	4.875	4.412	10.49	9.359	6.703	6.848	6.929
FBgn0052707	FBtr0071285; FBtr0309872	APC4	protein_coding	protein_coding	Anaphase Promoting Complex subunit 4 [Source:FlyBase;Acc:FBgn0052707]	0.5054	GO:0031145; GO:0030071; GO:0016567	GO:0005515; GO:0004842	GO:0005680	2611	0.0002122	0.003892	X	9082931	9085867	2937	+	TRUE	-0.543	278.6	313.2	191	206.5	286.8	308.4	284.8	180.5	179.7	181.7	280	277.6	228.5	219.9	225.2	12.38	14.16	8.433	9.023	12.88	14.25	13.05	8.388	8.315	8.038	12.74	13.04	10.63	10.56	10.12
FBgn0033970	FBtr0087446; FBtr0087447	CG10205	protein_coding	protein_coding	Uncharacterized protein, isoform A [Source:UniProtKB/TrEMBL;Acc:A1Z9V4]	0.5332	GO:0008150	GO:0003674	GO:0005575	876	0.0002142	0.003917	2R	14832832	14833951	1120	+	TRUE	-1.192	22.09	10.84	2.123	0	2.693	16.46	10.77	11.82	21.94	25.59	4.048	1.525	1.352	0	9.993	2.926	1.461	0.2793	0	0.3605	2.268	1.471	1.637	3.027	3.374	0.5492	0.2135	0.1874	0	1.339
FBgn0037958	FBtr0082516	CG6962	protein_coding	protein_coding	CG6962 [Source:UniProtKB/TrEMBL;Acc:Q9VGH0]	0.488	GO:0006685	GO:0050290	GO:0005794; GO:0005783; GO:0016021; GO:0005802	2492	0.0002144	0.003917	3R	11879702	11882534	2833	-	TRUE	-0.3862	545.6	408.4	354.5	370	344.7	316	265.3	241.7	272.9	330.1	409.6	385.1	484.7	424.8	409.7	25.4	19.34	16.4	16.94	16.22	15.31	12.74	11.77	13.23	15.3	19.53	18.95	23.62	21.37	19.29
FBgn0037703	FBtr0082063; FBtr0345178	JHDM2	protein_coding	protein_coding	JmjC domain-containing histone demethylase 2 [Source:FlyBase;Acc:FBgn0037703]	0.4844	GO:2001020; GO:0033169; GO:0016577; GO:0031937	GO:0008168; GO:0032452; GO:0032454; GO:0031490; GO:0000976	GO:0005634; GO:0000785	2932	0.0002183	0.003979	3R	9516007	9520938	4932	+	TRUE	-0.4787	396.7	328.9	256.8	256.6	371.7	346.8	325.9	252.5	235.9	202.1	347.5	379	324.5	321.9	345.9	15.7	13.24	10.1	9.985	14.86	14.27	13.3	10.45	9.722	7.964	14.08	15.85	13.44	13.76	13.84
FBgn0035111	FBtr0072486; FBtr0072487	CG16940	protein_coding	protein_coding	FI04463p [Source:UniProtKB/TrEMBL;Acc:Q8IRJ7]	0.4772	GO:0016075; GO:0006364; GO:0006402; GO:0010587	GO:0008859; GO:0000175	GO:0000177; GO:0000176; GO:0000932	3576	0.0002241	0.004076	3L	212709	216479	3771	+	TRUE	-0.3546	608.1	605.9	418.2	523.9	453.8	547.6	498.2	446.9	444.4	386.4	508.1	543	617.2	579.2	595	19.73	20	13.48	16.72	14.88	18.48	16.67	15.17	15.02	12.48	16.88	18.62	20.96	20.3	19.52
FBgn0013984	FBtr0084121; FBtr0290230; FBtr0290231; FBtr0290232	InR	protein_coding	protein_coding	Insulin-like receptor [Source:FlyBase;Acc:FBgn0013984]	0.4368	GO:0048133; GO:0008340; GO:0007411; GO:0060180; GO:0006468; GO:0006629; GO:0040007; GO:0007391; GO:0016049; GO:0007626; GO:0045793; GO:0030307; GO:0046620; GO:0040018; GO:0008286; GO:0046622; GO:0040014; GO:0008361; GO:0035264; GO:0007623; GO:0006979; GO:0007520; GO:0007525; GO:0005975; GO:0046777; GO:0001700; GO:0010507; GO:0006974; GO:0042220; GO:0008284; GO:0042127; GO:0009790; GO:0007568; GO:…	GO:0005515; GO:0005524; GO:0004713; GO:0005520; GO:0005009; GO:0046872; GO:0042802; GO:0004672; GO:0004714; GO:0043559; GO:0043560; GO:0043548	GO:0005886; GO:0005887; GO:0005911; GO:0005899; GO:0016020	10370	0.0002268	0.004113	3R	21570248	21619321	49074	-	TRUE	0.5213	243	196.4	351.3	287.6	181.8	228.3	293.6	422.2	390.9	373.6	287.4	337.8	381.9	382.7	485.8	2.719	2.235	3.905	3.165	2.056	2.656	3.388	4.941	4.555	4.161	3.294	3.994	4.473	4.626	5.497
FBgn0085261	FBtr0112425; FBtr0112426; FBtr0345491	CG34232	protein_coding	protein_coding	LP22624p [Source:UniProtKB/TrEMBL;Acc:A8DYB4]	0.4884	GO:0008150	GO:0003674	GO:0005575	769	0.0002271	0.004113	2R	12164909	12165812	904	-	TRUE	-1.232	24.02	21.68	2.123	4.774	2.693	5.487	15.66	5.372	2.743	8.956	23.62	4.575	8.112	25.26	23.06	3.622	3.327	0.318	0.708	0.4105	0.8608	2.436	0.8473	0.4309	1.345	3.648	0.7293	1.281	4.116	3.517
FBgn0033134	FBtr0089032	Tsp42El	protein_coding	protein_coding	Tetraspanin 42El [Source:FlyBase;Acc:FBgn0033134]	0.4567	GO:0008150; GO:0007166; GO:0030431	GO:0003674	GO:0016021; GO:0005887	1062	0.0002312	0.004178	2R	7045769	7048538	2770	+	TRUE	-0.5442	321.8	254.2	207	180.2	313.8	327	329.9	416.9	438.9	502.8	286.1	223.4	258.2	250.8	216.8	35.15	28.25	22.46	19.36	34.64	37.16	37.16	47.63	49.94	54.69	32.01	25.8	29.53	29.6	23.95
FBgn0036117	FBtr0076242	CG6321	protein_coding	protein_coding	CG6321 [Source:UniProtKB/TrEMBL;Acc:Q9VTD9]	0.4373	GO:0009058	GO:0030170; GO:0003824		1594	0.0002323	0.00419	3L	11059437	11061224	1788	-	TRUE	-0.7026	117.2	126.5	55.19	85.93	96.95	93.28	87.11	102.1	101.5	44.78	120.1	120.5	81.12	57.08	96.09	8.53	9.367	3.991	6.151	7.132	7.062	6.539	7.77	7.694	3.245	8.954	9.268	6.18	4.488	7.073
FBgn0037713	FBtr0082112; FBtr0332807	CG16790	protein_coding	protein_coding	U6 snRNA phosphodiesterase [Source:UniProtKB/Swiss-Prot;Acc:Q9VHB3]	0.4896	GO:0008150; GO:0034477; GO:0006397; GO:0008380	GO:0005515; GO:0004518; GO:0000175; GO:0016787	GO:0005634	1018	0.0002358	0.004244	3R	9569074	9570214	1141	-	TRUE	0.6717	94.14	72.28	131.6	146.8	83.49	86.69	83.2	102.1	109.7	154.8	80.97	87.7	106.8	110.4	151.4	10.73	8.381	14.9	16.45	9.617	10.28	9.779	12.17	13.02	17.57	9.452	10.56	12.74	13.59	17.45
FBgn0034312	FBtr0086749; FBtr0332853	CG10916	protein_coding	protein_coding	LD46221p [Source:UniProtKB/TrEMBL;Acc:Q7K1R6]	0.4576	GO:0016567; GO:0035556; GO:0008340	GO:0005515; GO:0004842; GO:0008270	GO:0005622; GO:0005575	1536	0.0002376	0.004268	2R	18173669	18175725	2057	+	TRUE	0.5199	232.5	207.2	338.6	299.6	208.7	241.4	247.6	450.2	506.1	510.5	174.1	183.8	357.6	381.8	361.3	17.56	15.92	25.41	22.25	15.93	18.97	19.29	35.56	39.82	38.39	13.47	14.67	28.27	31.15	27.6
FBgn0263593	FBtr0088815; FBtr0113055; FBtr0303573; FBtr0303574; FBtr0303575; FBtr0303577; FBtr0303578; FBtr0303580; FBtr0303583; FBtr0303584; FBtr0303585	Lpin	protein_coding	protein_coding	Lipin [Source:FlyBase;Acc:FBgn0263593]	0.5483	GO:0030514; GO:0045944; GO:0006357; GO:0042594; GO:0010565; GO:0019217; GO:0009062; GO:0019432; GO:0007474; GO:0055088	GO:0003713; GO:0008195	GO:0005737; GO:0005634; GO:0035183	3939	0.0002396	0.004293	2R	8136986	8156654	19669	-	TRUE	-0.3533	788.7	778.2	594.4	623	631.6	666.1	675.4	532.9	576	460.6	671.4	761.1	634.1	680.2	586.5	23.23	23.32	17.39	18.05	18.8	20.41	20.52	16.42	17.67	13.51	20.25	23.69	19.55	21.65	17.47
FBgn0039993	FBtr0113761; FBtr0302409; FBtr0302410	CG17691	protein_coding	protein_coding	Uncharacterized protein, isoform C [Source:UniProtKB/TrEMBL;Acc:Q7PLE6]	0.4001	GO:0046949; GO:0008152	GO:0003863; GO:0003824	GO:0017086	981	0.0002404	0.0043	2R	1590484	1596457	5974	+	TRUE	-0.3318	2282	2089	1689	1766	2260	2345	2229	1605	1491	1586	2101	1850	1634	1661	1845	269.7	251.3	198.3	205.4	270	288.4	271.8	198.5	183.6	186.8	254.5	231.2	202.2	212.1	220.6
FBgn0014388	FBtr0073145; FBtr0073146	sty	protein_coding	protein_coding	sprouty [Source:FlyBase;Acc:FBgn0014388]	0.4822	GO:0008595; GO:0007424; GO:0046580; GO:0007169; GO:0001745; GO:0042059; GO:0030707; GO:0016318; GO:0007173; GO:0007430; GO:0060446; GO:0035155; GO:0021782; GO:0008293; GO:0045314; GO:0048747; GO:0007426; GO:0040037; GO:0009968; GO:0001763; GO:0007429; GO:0007275; GO:0009966		GO:0005886; GO:0005622; GO:0016020	3772	0.0002468	0.004405	3L	3401153	3424935	23783	-	TRUE	0.3528	660	666.1	1009	682.7	639.6	728.7	894.6	899.3	935.4	1023	636.9	658.9	724	707.4	817.9	20.3	20.85	30.84	20.65	19.88	23.31	28.38	28.93	29.97	31.34	20.07	21.42	23.31	23.51	25.44
FBgn0051793	FBtr0081138; FBtr0340318	CG31793	protein_coding	protein_coding	LD28489p [Source:UniProtKB/TrEMBL;Acc:Q8MT77]	0.5029	GO:0055085; GO:0006810	GO:0005215; GO:0042626; GO:0005524; GO:0016887	GO:0043190; GO:0016021	4478	0.0002473	0.004405	2L	19003367	19008234	4868	+	TRUE	0.5093	249.8	210.8	356.6	306.7	294.9	252.4	255.5	481.3	415.6	432.4	240.9	192.2	373.8	257.3	302.1	6.471	5.557	9.179	7.815	7.722	6.802	6.826	13.04	11.21	11.16	6.393	5.262	10.14	7.203	7.916
FBgn0033754	FBtr0087891	Ak6	protein_coding	protein_coding	Adenylate kinase 6 [Source:FlyBase;Acc:FBgn0033754]	0.4163	GO:0009267	GO:0005524; GO:0004017	GO:0005737; GO:0005634	711	0.0002516	0.004472	2R	12569014	12569847	834	-	TRUE	0.4178	317	303.6	427.7	405.8	290.9	320.4	302.5	373.9	330.5	383.8	282.7	287.5	298.8	351.8	376.7	51.73	50.4	69.34	65.12	47.97	54.39	50.9	63.81	56.18	62.36	47.25	49.58	51.03	62.02	62.16
FBgn0027844	FBtr0080539	CAH1	protein_coding	protein_coding	Carbonic anhydrase 1 [Source:FlyBase;Acc:FBgn0027844]	0.5378	GO:0006730	GO:0008270; GO:0004089	GO:0005737	1456	0.0002599	0.004603	2L	13803626	13809994	6369	+	TRUE	0.7181	64.36	62.64	124.2	97.87	68.68	63.65	53.84	404	399.1	104.9	70.85	161.7	73.69	55.21	93.01	5.128	5.078	9.83	7.669	5.531	5.276	4.424	33.67	33.12	8.323	5.783	13.61	6.146	4.753	7.496
FBgn0039467	FBtr0085070; FBtr0085071; FBtr0085072; FBtr0085073; FBtr0085074; FBtr0331701	CG14253	protein_coding	protein_coding	RE68347p [Source:UniProtKB/TrEMBL;Acc:Q8SYC5]	0.437			GO:0016021	2136	0.00026	0.004603	3R	26978541	26985706	7166	+	TRUE	-0.5735	279.5	216.8	174.1	151.6	203.3	248	271.1	181.6	203	194.5	208.5	232.6	238.6	268.5	641.1	15.18	11.98	9.393	8.097	11.16	14.01	15.19	10.31	11.48	10.52	11.6	13.35	13.57	15.76	35.22
FBgn0030766	FBtr0074314; FBtr0340150	mthl1	protein_coding	protein_coding	methuselah-like 1 [Source:FlyBase;Acc:FBgn0030766]	0.4722	GO:0007476; GO:0007166; GO:0007186; GO:0042594; GO:0008340; GO:0043519; GO:0048383; GO:0070252; GO:0007472; GO:0007509; GO:0007369; GO:0006950	GO:0004930; GO:0004888	GO:0005886; GO:0016021; GO:0016020	4777	0.0002626	0.00463	X	16640968	16650309	9342	+	TRUE	0.3648	456.3	374.6	563.6	510.8	385.1	457.6	527.6	480.3	484.1	423.5	373.1	372.9	471.9	381.8	428.9	11.08	9.257	13.6	12.2	9.453	11.56	13.21	12.2	12.25	10.24	9.282	9.572	12	10.02	10.54
FBgn0027611	FBtr0080030; FBtr0080031	LM408	protein_coding	protein_coding	Lysosomal alpha-mannosidase [Source:FlyBase;Acc:FBgn0027611]	0.4862	GO:0006013; GO:0005975; GO:0006517	GO:0008270; GO:0030246; GO:0004559; GO:0004571; GO:0003824; GO:0015923; GO:0004553	GO:0005576; GO:0005764	3499	0.0002626	0.00463	2L	10457658	10462472	4815	+	TRUE	-0.6105	220.9	163.8	116.7	127.7	115.8	113	190.9	141.8	128.9	69.09	72.87	89.98	54.08	108.5	1660	7.326	5.527	3.846	4.164	3.881	3.899	6.527	4.918	4.452	2.281	2.475	3.153	1.877	3.888	55.66
FBgn0085220	FBtr0112384; FBtr0340071	CG34191	protein_coding	protein_coding	Ubiquitin-fold modifier 1 [Source:UniProtKB/Swiss-Prot;Acc:A8DYH2]	0.4526	GO:0050808; GO:0031987; GO:1990592; GO:0034976		GO:0005737; GO:0005634	563	0.0002639	0.004642	2R	16951837	16952581	745	+	TRUE	0.361	391.9	471	576.3	531.1	422.8	417	462	468.4	462.2	575.7	410.2	413.3	391.4	470.6	512	80.76	98.75	118	107.6	88.06	89.39	98.19	101	99.21	118.1	86.59	90.02	84.43	104.8	106.7
FBgn0265531	FBtr0340110	CR44381	long_noncoding	lincRNA		0.5431				580	0.0002717	0.00477	X	2065455	2066106	652	+	TRUE	-0.9685	60.52	45.78	24.41	19.1	148.1	110.8	136.1	61.24	64.46	38.38	73.55	56.43	29.07	32.75	33.05	12.11	9.316	4.851	3.757	29.95	23.06	28.07	12.81	13.43	7.644	15.07	11.93	6.086	7.078	6.687
FBgn0000395	FBtr0071610	cv-2	protein_coding	protein_coding	crossveinless 2 [Source:FlyBase;Acc:FBgn0000395]	0.51	GO:0007476; GO:0007474; GO:0030510	GO:0005515; GO:0070700; GO:0036122; GO:0043395	GO:0009986	4329	0.000274	0.004801	2R	21355015	21379464	24450	-	TRUE	0.6042	119.1	136.1	215.5	181.4	95.61	124	142.9	218.1	215.3	282.7	134.9	122.8	168.3	162.8	193.7	3.192	3.712	5.737	4.781	2.59	3.457	3.95	6.113	6.011	7.545	3.705	3.478	4.722	4.714	5.251
FBgn0031485	FBtr0077675; FBtr0343783	CG9643	protein_coding	protein_coding	Protein-lysine N-methyltransferase CG9643 [Source:UniProtKB/TrEMBL;Acc:Q9VQJ8]	0.4924		GO:0016279; GO:0008168	GO:0005737	820	0.0002828	0.004945	2L	2978411	2979288	878	-	TRUE	0.3763	375.6	368.6	501	467.8	375.7	289.7	373.9	357.8	386.8	418.4	376.5	377.5	351.5	394.9	404.3	53.11	53.03	70.37	65.06	53.69	42.61	54.53	52.91	56.96	58.9	54.53	56.41	52.03	60.32	57.82
FBgn0026428	FBtr0074008; FBtr0074009; FBtr0074010; FBtr0301774; FBtr0307383; FBtr0307384; FBtr0330405	HDAC6	protein_coding	protein_coding	HDAC6 [Source:FlyBase;Acc:FBgn0026428]	0.5846	GO:0007269; GO:0006355; GO:0022904; GO:0006099; GO:0016575	GO:0008270; GO:0019213; GO:0032041; GO:0004407	GO:0098793; GO:0005737	3942	0.0002864	0.004997	X	15333310	15340360	7051	+	TRUE	-0.3867	452.5	448.1	325.8	355.7	487.5	478.5	436.6	398.6	403.2	344.2	464.9	425.5	404.9	391.1	348.2	13.32	13.42	9.527	10.29	14.5	14.65	13.25	12.27	12.36	10.09	14.01	13.24	12.47	12.44	10.37
FBgn0036640	FBtr0089478; FBtr0089479; FBtr0331561	nxf2	protein_coding	protein_coding	nuclear RNA export factor 2 [Source:FlyBase;Acc:FBgn0036640]	0.4731	GO:0051028; GO:0006406; GO:0016973	GO:0005515	GO:0005737; GO:0005654; GO:0005634	2786	0.0002903	0.005056	3L	16576859	16580306	3448	-	TRUE	-0.5142	346.8	286.7	228.2	207.7	379.7	364.3	329.9	303	262	236.7	318.5	262.3	228.5	217.1	208.3	14.44	12.15	9.441	8.505	15.98	15.78	14.17	13.2	11.36	9.814	13.58	11.55	9.96	9.767	8.774
FBgn0265413	FBtr0339659; FBtr0339660; FBtr0339661; FBtr0340356; FBtr0340357	CG44325	protein_coding	protein_coding	Uncharacterized protein, isoform D [Source:UniProtKB/TrEMBL;Acc:X2JAY2]	0.4555	GO:0008150	GO:0003674	GO:0016021; GO:0005575	948	0.0002914	0.005061	X	9070318	9078499	8182	-	TRUE	-0.3243	2564	2079	1893	1797	2113	2217	1981	2870	2799	3172	2348	2019	1890	1875	1966	313.6	258.8	230.1	216.2	261.2	282.1	249.9	367.2	356.7	386.3	294.2	261	242	247.8	243.2
FBgn0042173	FBtr0089426	CG18853	protein_coding	protein_coding	TA01342p [Source:UniProtKB/TrEMBL;Acc:A1Z758]	0.5281	GO:0006281; GO:0000719	GO:0003904		1157	0.0002918	0.005061	2R	7829062	7830429	1368	+	TRUE	0.8151	37.46	45.78	79.6	82.35	45.78	61.45	42.09	85.95	79.55	94.67	6.073	4.575	8.788	7.485	4.612	3.757	4.67	7.93	8.121	4.64	6.41	4.353	9.014	8.308	9.452	0.6237	0.4849	0.9224	0.811	0.4678
FBgn0035132	FBtr0072572; FBtr0072573; FBtr0306564; FBtr0306565; FBtr0306566; FBtr0333903; FBtr0333904	mthl10	protein_coding	protein_coding	methuselah-like 10 [Source:FlyBase;Acc:FBgn0035132]	0.4671	GO:0007186; GO:0007166; GO:0006950; GO:0008340; GO:0042594	GO:0004930; GO:0004888	GO:0016021; GO:0016020; GO:0005886	2501	0.0002972	0.005143	3L	332801	342915	10115	-	TRUE	-0.6588	138.3	143.3	84.91	84.74	188.5	235.9	196.7	212.7	163.2	153.5	165.3	186.1	171	154.4	186	6.417	6.766	3.913	3.866	8.839	11.38	9.413	10.32	7.886	7.091	7.855	9.122	8.304	7.738	8.728
FBgn0037773	FBtr0082215; FBtr0300257; FBtr0306611	CG5359	protein_coding	protein_coding	CG5359, isoform A [Source:UniProtKB/TrEMBL;Acc:Q9VH45]	0.4962	GO:0007018	GO:0016787; GO:0045505	GO:0030286	1066	0.0003105	0.005363	3R	9999771	10001276	1506	-	TRUE	0.6567	98.95	69.87	144.3	134.9	111.8	102.1	109.6	194.5	182.4	175.3	82.32	77.02	173.1	165.6	151.4	10.77	7.737	15.61	14.43	12.29	11.55	12.31	22.14	20.68	18.99	9.177	8.859	19.71	19.47	16.67
FBgn0036364	FBtr0075850; FBtr0331532	CG14109	protein_coding	protein_coding	RH45712p [Source:UniProtKB/TrEMBL;Acc:Q9VU75]	0.5292				903	0.0003111	0.005363	3L	13440910	13442420	1511	+	TRUE	1.159	13.45	2.409	28.66	34.61	2.693	8.779	12.72	9.669	26.06	48.62	11.47	12.2	27.72	46.78	29.21	1.727	0.3148	3.656	4.371	0.3495	1.173	1.685	1.299	3.485	6.216	1.509	1.656	3.725	6.491	3.794
FBgn0034362	FBtr0086706	CG5323	protein_coding	protein_coding	CG5323 [Source:UniProtKB/TrEMBL;Acc:Q7JVK8]	0.4496				783	0.0003192	0.005492	2R	18615060	18615999	940	+	TRUE	0.3434	500.5	490.3	640	618.2	518.4	516.9	502.1	557.6	599.3	655	449.4	444.6	488.1	521.2	567.3	74.15	73.91	94.21	90.09	77.64	79.66	76.73	86.41	92.5	96.64	68.2	69.62	75.7	83.43	85.01
FBgn0030263	FBtr0073428; FBtr0346280	CG2076	protein_coding	protein_coding	CG2076, isoform A [Source:UniProtKB/TrEMBL;Acc:Q9VZ34]	0.552			GO:0016021	1405	0.0003244	0.005564	X	11090210	11092098	1889	+	TRUE	0.323	1894	1715	2167	2337	1888	1930	1871	2424	2400	2761	1517	1585	2154	2003	2129	156.4	144.1	177.8	189.8	157.6	165.8	159.3	209.3	206.4	227	128.4	138.3	186.2	178.7	177.8
FBgn0063495	FBtr0086673	GstE5	protein_coding	protein_coding	Glutathione S transferase E5 [Source:FlyBase;Acc:FBgn0063495]	0.4728	GO:0006749	GO:0005515; GO:0004364; GO:0004602	GO:0005737	734	0.0003247	0.005564	2R	18404605	18405338	734	+	TRUE	0.6299	95.1	104.8	165.6	154	96.95	101	110.6	222.4	245.5	321.1	43.18	35.08	89.23	60.82	65.34	15.03	16.85	26	23.93	15.49	16.6	18.03	36.77	40.42	50.54	6.992	5.86	14.76	10.39	10.45
FBgn0010591	FBtr0087007; FBtr0087008	Sply	protein_coding	protein_coding	Sphingosine-1-phosphate lyase [Source:FlyBase;Acc:FBgn0010591]	0.5268	GO:0046331; GO:0019752; GO:0030149; GO:0007275; GO:0007527	GO:0030170; GO:0016831; GO:0008117; GO:0003824	GO:0030176; GO:0005789; GO:0016021	2046	0.0003269	0.005581	2R	17088441	17091958	3518	-	TRUE	-0.3488	587.9	585.4	493.5	418.9	661.2	588.2	573.6	443.7	414.2	394	641	623	592.9	527.7	661.9	33.34	33.78	27.8	23.36	37.89	34.69	33.54	26.32	24.46	22.25	37.23	37.34	35.19	32.33	37.96
FBgn0259979	FBtr0086038; FBtr0345358	CG17337	protein_coding	protein_coding	RE11562p [Source:UniProtKB/TrEMBL;Acc:Q8MT58]	0.4544	GO:0006508; GO:0043171; GO:0008152	GO:0008237; GO:0034701; GO:0016805; GO:0008270; GO:0070573; GO:0016787	GO:0005576	1592	0.000327	0.005581	2R	5697872	5700212	2341	+	TRUE	-0.3516	1359	1330	1052	1043	997.8	1046	931.8	639.3	685.7	722.8	1271	1309	1084	1126	1713	99.06	98.61	76.15	74.76	73.49	79.28	70.04	48.73	52.05	52.45	94.89	100.8	82.71	88.63	126.2
FBgn0014342	FBtr0089313; FBtr0300009; FBtr0346136	mia	protein_coding	protein_coding	meiosis I arrest [Source:FlyBase;Acc:FBgn0014342]	0.4817	GO:0007286; GO:0007126; GO:0006367; GO:0051090; GO:0048515; GO:0010468; GO:0007141; GO:0007283	GO:0046982	GO:0001673; GO:0005730; GO:0005669; GO:0005634	2071	0.000328	0.005587	3R	5548115	5551168	3054	-	TRUE	-0.6112	202.7	154.2	99.77	126.5	214.1	216.2	178.1	139.7	172.8	157.4	172.7	173.1	144.7	155.3	139.9	11.35	8.788	5.553	6.97	12.12	12.6	10.29	8.184	10.08	8.777	9.912	10.25	8.483	9.401	7.927
FBgn0037164	FBtr0078504; FBtr0345586	CG11438	protein_coding	protein_coding	RH32172p [Source:UniProtKB/TrEMBL;Acc:Q9VNU1]	0.5728	GO:0090175; GO:0016311; GO:0007165; GO:0006644; GO:0046839	GO:0008195; GO:0042577	GO:0005887; GO:0016020	1852	0.0003289	0.005592	3L	22465619	22468076	2458	+	TRUE	-0.5642	255.5	240.9	157.1	170.7	234.3	185.5	178.1	73.06	68.57	99.79	186.9	204.4	123.7	157.2	165.3	16.01	15.36	9.776	10.51	14.83	12.09	11.51	4.787	4.474	6.224	11.99	13.53	8.112	10.64	10.47
FBgn0264694	FBtr0082406	mgr	protein_coding	protein_coding	merry-go-round [Source:FlyBase;Acc:FBgn0264694]	0.5307	GO:0051297; GO:0007017; GO:0090307; GO:0090306; GO:0006457; GO:0007021; GO:0045196	GO:0048487	GO:0005737; GO:0016272; GO:0005844	946	0.0003332	0.005653	3R	11408792	11409875	1084	-	TRUE	0.3569	903	1018	1251	1204	833.5	740.7	835.9	973.4	1015	1145	991.2	905.2	1031	1054	968.6	110.7	127	152.5	145.2	103.3	94.5	105.7	124.9	129.6	139.8	124.5	117.3	132.3	139.6	120.1
FBgn0000575	FBtr0072578	emc	protein_coding	protein_coding	extra macrochaetae [Source:FlyBase;Acc:FBgn0000575]	0.4236	GO:0048056; GO:0043392; GO:0008283; GO:0002121; GO:0007476; GO:0046331; GO:0007494; GO:0007391; GO:0045892; GO:0007286; GO:0000122; GO:0008258; GO:0007422; GO:0008407; GO:0008586; GO:0031987; GO:0001964; GO:0048854; GO:0046843; GO:0007460; GO:0045466; GO:0030381; GO:0007458; GO:0007530; GO:0007541; GO:0042675; GO:0046552; GO:0006351	GO:0001191; GO:0046982; GO:0003714; GO:0046983	GO:0005737; GO:0005634; GO:0005654	2049	0.000338	0.005724	3L	749400	753492	4093	+	TRUE	0.2642	5528	5878	7177	6477	5929	5859	6769	6153	5971	7101	6030	6088	6821	7678	6981	313	338.7	403.7	360.7	339.3	345.1	395.3	364.4	352.2	400.3	349.7	364.3	404.3	469.7	399.8
FBgn0028411	FBtr0072241; FBtr0343270	Nxt1	protein_coding	protein_coding	NTF2-related export protein 1 [Source:FlyBase;Acc:FBgn0028411]	0.4996	GO:0050829; GO:0045824; GO:0016973; GO:0006611; GO:0006406; GO:0006409; GO:0006408; GO:0009267; GO:0006810; GO:0015031		GO:0005737; GO:0005634; GO:0005654; GO:0005635; GO:0005622	533	0.0003433	0.005801	2R	23811321	23811974	654	-	TRUE	0.3552	852.1	949.2	1242	1059	824.1	784.6	819.3	1154	1151	1273	836.7	807.6	844.3	1016	968.6	185.3	210	268.3	226.4	181.1	177.5	183.7	262.5	260.6	275.6	186.4	185.6	192.2	238.7	213
FBgn0035714	FBtr0076943; FBtr0330060	CG8549	protein_coding	protein_coding	CG8549, isoform A [Source:UniProtKB/TrEMBL;Acc:Q9VRY5]	0.4606	GO:0006364; GO:0042273; GO:0042256; GO:0042254	GO:0003723	GO:0005737; GO:0005634	959	0.0003467	0.005829	3L	6752913	6754029	1117	+	TRUE	0.3635	378.5	416.8	505.2	519.2	374.4	361	337.7	529.7	503.3	623.1	375.1	349.3	453.6	535.2	521.2	45.76	51.28	60.69	61.74	45.75	45.41	42.11	66.99	63.39	75.01	46.46	44.63	57.41	69.92	63.74
FBgn0033483	FBtr0088405; FBtr0088406	egr	protein_coding	protein_coding	eiger [Source:FlyBase;Acc:FBgn0033483]	0.4778	GO:0006955; GO:0006915; GO:1900074; GO:0070050; GO:0007254; GO:0050829; GO:0035006; GO:0045087; GO:0045167; GO:0045176; GO:0043652; GO:0097191; GO:1904058; GO:0014009	GO:0005515; GO:0032813; GO:0005164; GO:0005102	GO:0005886; GO:0044214; GO:0005622; GO:0005615; GO:0016020	2157	0.0003469	0.005829	2R	10078366	10084210	5845	+	TRUE	-0.4993	373.7	283.1	214.4	243.5	222.2	229.4	237.9	276.1	245.5	355.7	265.2	208.9	351.5	290.1	309	20.1	15.49	11.46	12.88	12.08	12.83	13.19	15.53	13.75	19.05	14.61	11.88	19.79	16.86	16.81
FBgn0033351	FBtr0088676	CG8235	protein_coding	protein_coding	CG8235 [Source:UniProtKB/TrEMBL;Acc:A1Z7K8]	0.5927	GO:0006418	GO:0000049	GO:0017101; GO:0017102	1036	0.000347	0.005829	2R	8927014	8928105	1092	-	TRUE	0.3439	579.3	631.2	742.9	792.5	530.6	463.1	481.6	541.5	678.9	729.2	582.3	588	560.4	601.6	505	64.87	71.92	82.66	87.28	60.05	53.95	55.62	63.42	79.19	81.31	66.79	69.59	65.69	72.79	57.2
FBgn0037347	FBtr0273377; FBtr0333278; FBtr0333279	CG1427	protein_coding	protein_coding	O-phosphoseryl-tRNA(Sec) selenium transferase [Source:UniProtKB/TrEMBL;Acc:Q9VNE3]	0.4782	GO:0097056; GO:0006412	GO:0030170; GO:0016785; GO:0000049; GO:0003824; GO:0016740	GO:0005737	1563	0.0003506	0.005879	3R	5601433	5603185	1753	+	TRUE	-0.4925	349.7	320.4	222.9	245.9	402.6	383	310.3	261.1	279.8	277.6	341.4	336.3	268.4	285.4	251.4	25.95	24.2	16.44	17.95	30.21	29.57	23.75	20.27	21.63	20.52	25.96	26.38	20.85	22.89	18.87
FBgn0019624	FBtr0082473; FBtr0082474; FBtr0334890	CoVa	protein_coding	protein_coding	Cytochrome c oxidase subunit Va [Source:FlyBase;Acc:FBgn0019624]	0.5473	GO:0006123; GO:0045787; GO:0007406	GO:0004129; GO:0046872	GO:0005811; GO:0005743; GO:0005739; GO:0005751	688	0.0003524	0.005897	3R	11819359	11820299	941	+	TRUE	0.3022	2724	2702	3227	3443	2149	2025	2039	2509	2389	2847	2565	2269	2436	2583	2724	458.9	463.1	540	570.4	365.9	354.8	354.2	442	419.2	477.5	442.7	403.9	429.6	470.2	464
FBgn0001098	FBtr0089496; FBtr0089497; FBtr0089498; FBtr0335205	Gdh	protein_coding	protein_coding	Glutamate dehydrogenase [Source:FlyBase;Acc:FBgn0001098]	0.542	GO:0006520; GO:0055114; GO:0019551; GO:0006536; GO:0006116; GO:0009060	GO:0004352; GO:0016491; GO:0016639; GO:0042802; GO:0004353; GO:0005524; GO:0005525	GO:0005737; GO:0005739; GO:0005759; GO:0005829	1996	0.0003588	0.005993	3R	23935958	23943101	7144	-	TRUE	-0.2734	5475	5819	4166	5136	6430	6198	5339	5023	5198	4617	4838	4280	4214	3297	3651	318.2	344.2	240.6	293.6	377.7	374.8	320.1	305.4	314.7	267.2	288	262.9	256.4	207.1	214.6
FBgn0032775	FBtr0081216; FBtr0081217; FBtr0081218; FBtr0300822	CG17544	protein_coding	protein_coding	Acyl-coenzyme A oxidase [Source:UniProtKB/TrEMBL;Acc:Q9VIX4]	0.5316	GO:0006635; GO:0055088; GO:0033539; GO:0055114; GO:0008152; GO:0006631	GO:0003997; GO:0052890; GO:0000062; GO:0003995; GO:0050660; GO:0009055; GO:0016627; GO:0016402	GO:0005777	2535	0.00036	0.006001	2L	19390370	19398493	8124	-	TRUE	-0.345	891.5	892.6	674	720.9	993.8	977.8	948.5	819.8	718.7	710.1	708.5	691.7	731.4	631.6	847.9	40.8	41.56	30.64	32.45	45.97	46.55	44.77	39.24	34.26	32.36	33.21	33.46	35.04	31.23	39.25
FBgn0037543	FBtr0081787; FBtr0310411	CG10903	protein_coding	protein_coding	RE22146p [Source:UniProtKB/TrEMBL;Acc:Q9VHW6]	0.4776	GO:0022008; GO:0070476; GO:0008152	GO:0016435; GO:0008757	GO:0005730	1144	0.0003611	0.006001	3R	8030411	8032145	1735	+	TRUE	0.3513	413.1	465	526.4	594.4	374.4	384.1	396.4	492.1	462.2	556.5	378.5	434.7	448.9	441.6	497.4	41.89	47.98	53.04	59.28	38.37	40.52	41.46	52.19	48.82	56.2	39.32	46.59	47.65	48.39	51.01
FBgn0002526	FBtr0077014	LanA	protein_coding	protein_coding	Laminin A [Source:FlyBase;Acc:FBgn0002526]	0.5121	GO:0007411; GO:0048598; GO:0002121; GO:0007476; GO:0007507; GO:0007417; GO:0045886; GO:0007498; GO:0035011; GO:0007422; GO:0030334; GO:0016321; GO:0009888; GO:0031987; GO:0001964; GO:0048854; GO:0035001; GO:0009887; GO:0030155; GO:0045995; GO:0007155	GO:0005515; GO:0005102	GO:0036062; GO:0005604; GO:0005605; GO:0005606	11690	0.0003614	0.006001	3L	6203831	6218022	14192	-	TRUE	-0.3498	985.6	1038	811.9	765	1045	974.5	1250	816.5	883.2	813.7	842.1	848.8	822.7	747.6	1039	9.781	10.49	8.006	7.467	10.48	10.06	12.79	8.476	9.13	8.041	8.56	8.903	8.546	8.016	10.43
FBgn0027794	FBtr0070230	CG14786	protein_coding	protein_coding	EG:BACN32G11.3 protein [Source:UniProtKB/TrEMBL;Acc:Q9W592]	0.5982	GO:0044528; GO:1903108; GO:0070129; GO:0002082; GO:0022400	GO:0005515	GO:0035145; GO:0005739	3382	0.0003684	0.006106	X	1457175	1460617	3443	-	TRUE	-0.341	651.3	683	493.5	551.4	736.6	659.5	544.2	480.3	448.5	360.8	630.2	623.8	455.6	400.5	397.4	22.34	23.84	16.82	18.6	25.54	23.53	19.25	17.23	16.02	12.32	22.14	22.62	16.36	14.84	13.79
FBgn0038126	FBtr0082782	CG8483	protein_coding	protein_coding	CG8483 [Source:UniProtKB/TrEMBL;Acc:Q9VFY2]	0.4912	GO:0008150	GO:0003674	GO:0005576	1869	0.000371	0.006137	3R	13208754	13214465	5712	-	TRUE	-0.385	445.7	436.1	318.4	349.7	439	425.8	387.6	182.6	183.8	218.8	406.9	422.5	321.1	338.7	363.6	27.67	27.54	19.64	21.35	27.54	27.49	24.81	11.86	11.88	13.52	25.87	27.72	20.86	22.72	22.83
FBgn0031040	FBtr0074740; FBtr0344070	CG14210	protein_coding	protein_coding	GEO07531p1 [Source:UniProtKB/TrEMBL;Acc:Q9VWF8]	0.5266	GO:0022008; GO:0006364		GO:0030687	563	0.0003717	0.006137	X	19616196	19616825	630	+	TRUE	0.3516	403.5	466.2	593.3	515.6	414.8	379.7	414	431.9	422.4	569.3	411.6	412.6	389.4	492.2	463.5	83.14	97.74	121.5	104.5	86.38	81.39	87.99	93.09	90.67	116.8	86.88	89.85	83.99	109.6	96.61
FBgn0085192	FBtr0112354; FBtr0310150	CG34163	protein_coding	protein_coding	GEO11018p1 [Source:UniProtKB/TrEMBL;Acc:A1A6N4]	0.3641	GO:0008150	GO:0003674	GO:0005575	476	0.000378	0.006228	2L	11988270	11988801	532	+	TRUE	0.3684	366	381.9	481.9	485.7	311.1	340.2	350.4	365.3	338.8	427.3	340.1	340.1	315.7	405.2	438.2	89.11	94.6	116.6	116.3	76.55	86.16	87.99	93.02	85.91	103.6	84.81	87.52	80.46	106.6	107.9
FBgn0032414	FBtr0080336	CG17211	protein_coding	protein_coding		0.489	GO:0060562	GO:0005515; GO:0005178	GO:0031012	5159	0.0003909	0.006429	2L	12114360	12129896	15537	+	TRUE	-0.3504	1311	1236	997.7	988.2	1352	1108	1189	1724	1583	1360	1787	1513	2089	1046	1041	29.49	28.28	22.29	21.86	30.73	25.93	27.58	40.56	37.07	30.45	41.16	35.96	49.17	25.42	23.67
FBgn0030610	FBtr0073966	CG9065	protein_coding	protein_coding	CG9065 [Source:UniProtKB/TrEMBL;Acc:Q9VXY5]	0.5336	GO:0006825; GO:0008535; GO:0033617	GO:0016531; GO:0005507	GO:0005758	521	0.000399	0.006549	X	15084029	15084699	671	-	TRUE	0.3971	312.2	327.7	425.6	420.1	336.6	323.7	351.4	541.5	515.7	570.6	304.3	260.8	295.4	331.2	372.8	69.52	74.24	94.16	92	75.77	74.99	80.7	126.1	119.6	126.5	69.41	61.38	68.86	79.69	83.97
FBgn0025571	FBtr0083456; FBtr0331706; FBtr0331707	SF1	protein_coding	protein_coding	Splicing factor 1 [Source:FlyBase;Acc:FBgn0025571]	0.5592	GO:0002121; GO:0007476; GO:0022008; GO:0000398	GO:0003723; GO:0008270; GO:0003676; GO:0045131	GO:0005634; GO:0071011; GO:0005681	2342	0.0004006	0.006563	3R	17540421	17545148	4728	+	TRUE	-0.3399	758.9	708.3	540.2	611.1	616.7	689.2	639.2	527.5	521.2	505.4	816.4	817.5	636.8	669.9	588.1	37.59	35.7	26.59	29.77	30.88	35.51	32.66	27.33	26.89	24.93	41.43	42.8	33.02	35.86	29.46
FBgn0031216	FBtr0078103	Zir	protein_coding	protein_coding	Zizimin-related [Source:FlyBase;Acc:FBgn0031216]	0.4174	GO:0006909; GO:0035011; GO:0035023; GO:0035010; GO:0007264	GO:0005089; GO:0005085	GO:0005575; GO:0005622	6476	0.0004034	0.006597	2L	94739	102086	7348	+	TRUE	-0.3375	654.2	591.5	468.1	510.8	653.1	595.9	662.7	471.7	512.9	378.7	560.7	796.1	638.8	528.7	322.9	11.72	10.78	8.331	9	11.83	11.1	12.24	8.838	9.571	6.755	10.29	15.07	11.98	10.23	5.85
FBgn0266000	FBtr0343135; FBtr0343136; FBtr0343137; FBtr0343138; FBtr0343139; FBtr0343140; FBtr0343141; FBtr0343142; FBtr0345209	CG44774	protein_coding	protein_coding	Uncharacterized protein, isoform C [Source:UniProtKB/TrEMBL;Acc:A8JUX7]	0.4938	GO:0030336		GO:0016580	3933	0.0004057	0.006622	X	4921678	4938105	16428	-	TRUE	-0.3529	510.1	573.4	498.8	338.9	684.1	696.8	714.5	633.9	665.2	637.1	482.4	515.5	472.5	554.9	491.2	15.05	17.21	14.62	9.833	20.39	21.38	21.74	19.56	20.44	18.71	14.58	16.07	14.59	17.68	14.65
FBgn0039713	FBtr0085489; FBtr0310274; FBtr0346158; FBtr0346159	RpS8	protein_coding	protein_coding	Ribosomal protein S8 [Source:FlyBase;Acc:FBgn0039713]	0.531	GO:0022008; GO:0006412; GO:0006414; GO:0000462; GO:0002181; GO:0035167	GO:0003735	GO:0005840; GO:0022627; GO:0022626; GO:0005622	864	0.0004072	0.006633	3R	29861582	29863902	2321	+	TRUE	0.2001	20010	20060	22890	22960	21760	17930	18900	19340	20510	23920	20590	17570	16910	16100	19950	2685	2738	3052	3031	2952	2502	2617	2715	2866	3196	2831	2493	2375	2334	2707
FBgn0030177	FBtr0071430; FBtr0340473	CG2972	protein_coding	protein_coding	CG2972, isoform A [Source:UniProtKB/TrEMBL;Acc:Q9W2Y4]	0.5216	GO:0009267; GO:0022008; GO:0000469; GO:0030490; GO:0042274	GO:0004521	GO:0030688	1734	0.0004105	0.006675	X	10083154	10085050	1897	+	TRUE	0.338	521.6	521.6	603.9	716.1	546.7	523.5	460	637.1	551.3	675.5	573.5	566.6	686.2	701.8	654.2	34.9	35.51	40.14	47.12	36.97	36.43	31.74	44.58	38.42	45	39.31	40.07	48.05	50.73	44.27
FBgn0030878	FBtr0074493; FBtr0334034	CG6769	protein_coding	protein_coding	CG6769, isoform A [Source:UniProtKB/TrEMBL;Acc:Q9VX08]	0.5738	GO:0042273	GO:0008270; GO:0003676; GO:0046872	GO:0030687; GO:0022625	1506	0.0004156	0.006745	X	17861002	17862775	1774	+	TRUE	0.3435	759.9	720.4	919.1	958.4	880.7	741.8	797.7	962.7	966.9	1052	827.9	767.9	836.2	767.3	777.9	58.53	56.46	70.35	72.61	68.57	59.45	63.38	77.56	77.58	80.67	65.33	62.52	67.43	63.86	60.61
FBgn0014863	FBtr0081616; FBtr0081617; FBtr0346967	Mlp84B	protein_coding	protein_coding	Muscle LIM protein at 84B [Source:FlyBase;Acc:FBgn0014863]	0.4973	GO:0090175; GO:0007517; GO:0060537; GO:0045214; GO:0030154; GO:0007519	GO:0008270; GO:0008307	GO:0005634; GO:0030018; GO:0005737; GO:0015629	2617	0.0004174	0.006761	3R	7112850	7117732	4883	-	TRUE	0.4739	223.8	271	126.3	568.1	152.2	128.4	314.2	356.7	377.2	321.1	580.9	230.3	347.5	160.9	219.9	9.922	12.23	5.563	24.77	6.818	5.921	14.37	16.54	17.42	14.17	26.38	10.79	16.12	7.708	9.857
FBgn0041184	FBtr0081040; FBtr0329927; FBtr0329928	Socs36E	protein_coding	protein_coding	Suppressor of cytokine signaling at 36E [Source:FlyBase;Acc:FBgn0041184]	0.5319	GO:0007298; GO:0046426; GO:0008586; GO:0035556; GO:0007616; GO:0042059; GO:0030718; GO:0048802; GO:0043697; GO:0045873; GO:0007482; GO:0046425; GO:0048072; GO:0045677; GO:0007259; GO:0006469; GO:0019221	GO:0004860	GO:0005622; GO:0005737	3447	0.000423	0.006839	2L	18138675	18152417	13743	-	TRUE	0.3388	572.5	648.1	848	693.4	639.6	623.3	739	1243	1192	1325	725.3	638.3	808.5	812.2	724.1	19.27	22.19	28.36	22.95	21.76	21.82	25.65	43.76	41.78	44.42	25.01	22.7	28.48	29.53	24.65
FBgn0014869	FBtr0085384; FBtr0100482; FBtr0100483	Pglym78	protein_coding	protein_coding	Phosphoglyceromutase [Source:FlyBase;Acc:FBgn0014869]	0.576	GO:0007520; GO:0007525; GO:0006096; GO:0010906; GO:0043456; GO:0006094; GO:0008152	GO:0004619; GO:0046538; GO:0004082; GO:0003824; GO:0016868	GO:0030018; GO:0031430; GO:0005829	1067	0.0004244	0.006849	3R	29148248	29149901	1654	+	TRUE	0.3448	849.2	1271	1001	1683	758.1	742.9	837.9	1238	1251	994.1	1044	901.4	859.2	1000	946.3	92.33	140.6	108.1	179.9	83.31	84.03	93.96	140.8	141.7	107.6	116.3	103.6	97.79	117.5	104.1
FBgn0040780	FBtr0113331; FBtr0340658	Atg10	protein_coding	protein_coding	Autophagy-related 10 [Source:FlyBase;Acc:FBgn0040780]	0.4412	GO:0016236; GO:0006464	GO:0019777	GO:0005575	1358	0.0004253	0.00685	2R	7832171	7835518	3348	+	TRUE	-0.7122	100.9	106	67.93	48.93	83.49	76.82	95.92	62.31	45.26	26.87	84.34	70.92	59.49	75.79	70.72	8.617	9.214	5.765	4.111	7.209	6.827	8.452	5.568	4.027	2.285	7.381	6.404	5.32	6.996	6.111
FBgn0015926	FBtr0074007; FBtr0330404	dah	protein_coding	protein_coding	discontinuous actin hexagon [Source:FlyBase;Acc:FBgn0015926]	0.5297	GO:0007349; GO:0000915	GO:0008270	GO:0019898	2348	0.0004331	0.006963	X	15328342	15331002	2661	+	TRUE	-0.3378	794.4	672.2	575.3	577.6	705.6	730.9	612.7	545.8	570.5	528.4	837.3	758	621.9	592.3	552.7	39.25	33.79	28.24	28.07	35.24	37.57	31.22	28.21	29.36	26	42.38	39.58	32.17	31.62	27.62
FBgn0035244	FBtr0072754; FBtr0072755	ABCB7	protein_coding	protein_coding	ABCB7, isoform A [Source:UniProtKB/TrEMBL;Acc:Q9W0C5]	0.5362	GO:0016226; GO:0015886; GO:0006879; GO:0055085; GO:0006810	GO:0005215; GO:0042626; GO:0015232; GO:0005524; GO:0016887	GO:0016021; GO:0043190; GO:0005743	2565	0.0004402	0.007064	3L	1618414	1623413	5000	+	TRUE	-0.3777	458.2	427.6	331.1	343.7	414.8	460.9	360.2	437.3	358	354.4	415	369.1	383.3	358.4	410.5	20.72	19.68	14.88	15.29	18.96	21.69	16.8	20.69	16.86	15.96	19.23	17.64	18.15	17.51	18.78
FBgn0053105	FBtr0082093; FBtr0303038	p24-2	protein_coding	protein_coding	p24-related-2 [Source:FlyBase;Acc:FBgn0053105]	0.5484	GO:0048042; GO:0000003; GO:0048193; GO:0006810	GO:0005215	GO:0016021; GO:0005794	2182	0.0004429	0.007095	3R	9687402	9692794	5393	-	TRUE	-0.8149	80.69	68.66	37.15	38.19	48.48	55.97	66.56	48.35	48	37.1	70.17	80.07	41.91	55.21	30.75	4.29	3.715	1.962	1.997	2.605	3.095	3.65	2.689	2.658	1.964	3.822	4.5	2.333	3.171	1.654
FBgn0034442	FBtr0086525	CG11257	protein_coding	protein_coding	FI21247p1 [Source:UniProtKB/TrEMBL;Acc:A1ZBK6]	0.4866	GO:0055114; GO:0006091; GO:0006801	GO:0004128; GO:0016491; GO:0020037; GO:0046872; GO:0071949	GO:0005783	1718	0.0004463	0.007134	2R	19390128	19391900	1773	+	TRUE	-0.6282	139.3	159	92.34	91.9	140	137.2	117.5	98.84	102.9	104.9	111.3	122	119.7	88.89	122.2	9.406	10.93	6.195	6.103	9.558	9.636	8.181	6.981	7.235	7.054	7.701	8.708	8.458	6.485	8.348
FBgn0031306	FBtr0077957; FBtr0332271	CG4577	protein_coding	protein_coding	CG4577, isoform B [Source:UniProtKB/TrEMBL;Acc:M9PDX2]	0.4969				2622	0.0004542	0.007248	2L	1134693	1141156	6464	+	TRUE	-1.165	18.25	34.93	4.245	7.161	4.04	16.46	4.894	206.3	242.8	11.51	35.76	48.04	16.9	58.95	10.76	0.8076	1.573	0.1866	0.3116	0.1807	0.7576	0.2233	9.547	11.19	0.5073	1.621	2.247	0.7827	2.818	0.4816
FBgn0052475	FBtr0072462; FBtr0329896	mthl8	protein_coding	protein_coding	methuselah-like 8 [Source:FlyBase;Acc:FBgn0052475]	0.4483	GO:0007186; GO:0042594; GO:0008340; GO:0006950	GO:0004930	GO:0005886; GO:0016021	2571	0.0004644	0.007398	3L	22428	26308	3881	+	TRUE	0.5259	169.1	208.4	262.2	287.6	192.6	219.5	179.1	377.1	277	310.9	200.4	186.1	236.6	313.5	265.2	7.629	9.568	11.75	12.76	8.782	10.3	8.336	17.8	13.02	13.97	9.263	8.874	11.18	15.28	12.1
FBgn0026570	FBtr0072915; FBtr0346076	CG5704	protein_coding	protein_coding	CG5704, isoform A [Source:UniProtKB/TrEMBL;Acc:Q9W047]	0.462	GO:0008150	GO:0016787; GO:0003674	GO:0005575	1254	0.000477	0.007582	3L	2169553	2170971	1419	-	TRUE	-0.5934	184.4	174.7	119.9	109.8	149.5	153.6	161.5	131.1	120.7	165	122.8	147.9	132.5	128.2	146.1	17.06	16.44	11.02	9.99	13.98	14.79	15.41	12.68	11.63	15.2	11.64	14.47	12.83	12.81	13.67
FBgn0039507	FBtr0085174; FBtr0305971; FBtr0305972; FBtr0305973; FBtr0305974; FBtr0305975	mrt	protein_coding	protein_coding	martik [Source:FlyBase;Acc:FBgn0039507]	0.5358	GO:0007611; GO:0008355	GO:0003674	GO:0005575	2792	0.0004778	0.007582	3R	27277249	27282661	5413	-	TRUE	-0.3614	536	434.9	371.5	378.3	579	609.1	538.4	441.6	386.8	413.2	607.9	562.8	471.2	474.4	448.2	22.27	18.39	15.34	15.46	24.32	26.33	23.07	19.19	16.74	17.1	25.88	24.72	20.49	21.3	18.83
FBgn0031830	FBtr0079288; FBtr0343157	CoVb	protein_coding	protein_coding	Cytochrome c oxidase subunit Vb [Source:FlyBase;Acc:FBgn0031830]	0.475	GO:0006123; GO:0042776	GO:0004129	GO:0005811; GO:0005739; GO:0005751; GO:0005740	649	0.0004832	0.007653	2L	6557800	6559308	1509	+	TRUE	0.2994	2295	2675	2993	3104	1908	1568	1702	1935	1912	2414	2546	2057	1925	2121	2181	409.9	486.2	531.1	545.3	344.5	291.4	313.6	361.5	355.7	429.4	465.9	388.3	360	409.4	394
FBgn0037121	FBtr0078432	Rpb8	protein_coding	protein_coding	Rpb8 [Source:FlyBase;Acc:FBgn0037121]	0.4798	GO:0007095; GO:0006366; GO:0006360; GO:0006383; GO:0006351	GO:0003899	GO:0005665; GO:0005736; GO:0005666	692	0.0004864	0.00769	3L	21728932	21729694	763	+	TRUE	0.3426	797.3	817.9	964.8	1081	810.6	712.2	806.5	773.6	740.6	968.5	845.4	854.1	770	832.8	916.3	133.7	139.5	160.7	178.3	137.4	124.2	139.5	135.6	129.3	161.7	145.2	151.3	135.1	150.8	155.4
FBgn0030588	FBtr0073985	CG9521	protein_coding	protein_coding	CG9521 [Source:UniProtKB/TrEMBL;Acc:Q9VY10]	0.4936	GO:0055114; GO:0006066; GO:0045455	GO:0016491; GO:0050660; GO:0008812; GO:0016614		2265	0.0004878	0.007699	X	14851005	14853269	2265	-	TRUE	-1.16	28.82	18.07	5.307	3.58	4.04	5.487	2.936	11.82	8.229	14.07	6.747	7.626	11.49	9.357	13.07	1.476	0.9417	0.27	0.1804	0.2091	0.2924	0.1551	0.6331	0.439	0.7177	0.354	0.4128	0.6161	0.5178	0.677
FBgn0031745	FBtr0079158; FBtr0342620	rau	protein_coding	protein_coding	rau [Source:FlyBase;Acc:FBgn0031745]	0.5237	GO:0007165; GO:0045742; GO:0045743; GO:0021782; GO:0045467	GO:0017016; GO:0042803		2242	0.0004902	0.007722	2L	5859769	5879498	19730	-	TRUE	0.4079	316.1	287.9	461.7	343.7	284.1	307.3	377.8	234.2	248.2	300.7	303	327.9	399.5	407	345.9	16.35	15.16	23.74	17.49	14.86	16.54	20.16	12.68	13.38	15.49	16.06	17.93	21.64	22.76	18.1
FBgn0051989	FBtr0079097; FBtr0301318	Cap-D3	protein_coding	protein_coding	Chromosome associated protein D3 [Source:FlyBase;Acc:FBgn0051989]	0.5003	GO:0007076; GO:0007060; GO:0051276; GO:0051304; GO:1903775; GO:0045950; GO:0010032	GO:0005488; GO:0035064; GO:0003682; GO:0042393	GO:0005634; GO:0000796; GO:0000775; GO:0000779; GO:0000799	4004	0.0004918	0.007733	2L	5525905	5535958	10054	+	TRUE	-0.5998	170	171.1	109.3	107.4	177.8	160.2	214.4	140.7	172.8	102.3	205.8	183	192	191.8	124.5	4.927	5.043	3.147	3.061	5.205	4.829	6.406	4.265	5.215	2.953	6.108	5.605	5.823	6.005	3.649
FBgn0032906	FBtr0081438; FBtr0333011	RPA2	protein_coding	protein_coding	Replication protein A2 [Source:FlyBase;Acc:FBgn0032906]	0.4954	GO:0022008; GO:0006281; GO:0006310; GO:0006261; GO:0006260	GO:0003677	GO:0005662; GO:0005634	934	0.0004929	0.007736	2L	20924975	20926147	1173	-	TRUE	0.3232	1475	1411	1814	1788	1414	1379	1263	1998	1884	2183	1517	1524	1714	1754	1717	183.2	178.3	223.8	218.4	177.5	178.2	161.8	259.6	243.8	269.9	193	200	222.9	235.4	215.6
FBgn0031048	FBtr0074761	CG12237	protein_coding	protein_coding	LP01149p [Source:UniProtKB/TrEMBL;Acc:Q9VWF0]	0.5676	GO:0008152	GO:0016462; GO:0016791		1679	0.0004954	0.007761	X	19641191	19642869	1679	-	TRUE	-0.3359	856.9	885.4	678.2	692.2	1064	1141	975.9	671.5	654.2	703.7	802.9	822.1	657.1	668.1	739.5	59.21	62.25	46.56	47.04	74.29	82.03	69.55	48.53	47.08	48.41	56.83	60.03	47.52	49.88	51.68
FBgn0010228	FBtr0071673; FBtr0071674; FBtr0342960; FBtr0345488	HmgZ	protein_coding	protein_coding	HMG protein Z [Source:FlyBase;Acc:FBgn0010228]	0.4424		GO:0003677	GO:0005694; GO:0005634	961	0.000498	0.007788	2R	21697488	21707861	10374	-	TRUE	-0.2774	4668	4528	3961	3595	3656	3519	3638	2757	2818	3188	4154	4415	3425	3850	4004	563.5	556.2	475.1	426.8	446.1	442	453	348.1	354.4	383.2	513.6	563.3	432.8	502.2	488.9
FBgn0262531	FBtr0304976; FBtr0333122	CG43085	protein_coding	protein_coding	HDC10707 [Source:UniProtKB/TrEMBL;Acc:Q6IL18]	0.3874				1059	0.0005066	0.007907	3L	17645486	17646737	1252	-	TRUE	1.113	4.803	10.84	49.88	8.354	13.47	19.75	45.03	497.4	433.4	175.3	16.19	84.65	14.2	2.807	12.3	0.5262	1.208	5.429	0.9001	1.491	2.251	5.087	57	49.45	19.12	1.817	9.801	1.628	0.3323	1.363
FBgn0262601	FBtr0304118	SmB	protein_coding	protein_coding	Small ribonucleoprotein particle protein SmB [Source:FlyBase;Acc:FBgn0262601]	0.5644	GO:0008406; GO:0000398; GO:0007052; GO:0016070; GO:0007281; GO:0007283		GO:0005634; GO:0071013; GO:0071011; GO:0005681; GO:0030532; GO:0045495; GO:0015030; GO:0046540; GO:0005685; GO:0005687; GO:0071004; GO:0005682; GO:0005686	776	0.0005079	0.007914	2L	10425483	10426627	1145	-	TRUE	0.3068	1971	2136	2546	2519	2019	1716	1734	1947	2026	2438	2096	2164	1949	2187	2072	294.7	324.9	378.2	370.4	305	266.9	267.4	304.4	315.5	363	320.9	342	305	353.2	313.3
FBgn0036212	FBtr0076080; FBtr0110780; FBtr0302137	CG11597	protein_coding	protein_coding	Serine/threonine-protein phosphatase [Source:UniProtKB/TrEMBL;Acc:Q95TV5]	0.4841	GO:0070262; GO:0046331; GO:0006470	GO:0004722; GO:0016787	GO:0005737; GO:0005634; GO:0000159	1647	0.0005112	0.00795	3L	11820338	11822275	1938	-	TRUE	-0.6246	137.4	155.4	87.03	94.29	162.9	142.7	158.6	111.7	105.6	94.67	156.5	170.1	110.9	80.47	109.2	9.676	11.14	6.091	6.532	11.6	10.45	11.52	8.232	7.748	6.64	11.29	12.66	8.174	6.124	7.777
FBgn0083068	FBtr0347287	CG33947	protein_coding	protein_coding	putative noncoding RNA 011:3L [Source:FlyBase;Acc:FBgn0083068]	0.3822			GO:0005829; GO:0016021	1031	0.0005142	0.007983	3L	11096496	11098556	2061	+	TRUE	0.5516	158.5	162.6	236.7	242.3	149.5	165.7	184	297.6	281.2	336.5	138.3	133.5	162.2	239.5	245.2	17.84	18.62	26.46	26.81	17	19.4	21.36	35.03	32.95	37.7	15.94	15.87	19.11	29.12	27.91
FBgn0025640	FBtr0070115	CG13369	protein_coding	protein_coding	Ribokinase [Source:UniProtKB/TrEMBL;Acc:O77425]	0.5889	GO:0006014; GO:0019303	GO:0004747; GO:0046872; GO:0005524; GO:0016773	GO:0005737; GO:0005634	1175	0.0005169	0.00801	X	623468	624765	1298	+	TRUE	-0.6587	130.6	112	66.87	78.77	215.5	209.6	177.2	164.4	172.8	147.1	136.3	86.17	63.55	56.14	86.86	12.9	11.25	6.559	7.649	21.5	21.53	18.04	16.98	17.77	14.46	13.78	8.992	6.567	5.989	8.674
FBgn0038740	FBtr0083859; FBtr0113250; FBtr0330034; FBtr0330035; FBtr0330036	CG4562	protein_coding	protein_coding	CG4562, isoform E [Source:UniProtKB/TrEMBL;Acc:A0A0B4KGI0]	0.5137	GO:0055085; GO:0006810	GO:0042626; GO:0005524; GO:0016887; GO:0005215	GO:0016021; GO:0043190	5093	0.0005204	0.00805	3R	19865417	19875678	10262	-	TRUE	0.3336	592.7	662.5	919.1	660	742	669.4	743.9	616.7	644.6	623.1	730.1	599.4	694.3	698	818.7	13.5	15.36	20.8	14.79	17.08	15.86	17.48	14.69	15.29	14.13	17.04	14.43	16.55	17.18	18.86
FBgn0039030	FBtr0084338	CG6660	protein_coding	protein_coding	Elongation of very long chain fatty acids protein [Source:UniProtKB/TrEMBL;Acc:Q9VCT3]	0.5216	GO:0006633	GO:0102337; GO:0102336; GO:0102338	GO:0016021	1112	0.0005314	0.008204	3R	22923352	22924525	1174	+	TRUE	-1.12	0	28.91	0	1.193	0	0	0	6.446	0	0	1.349	0.7626	27.72	0	1.537	0	3.069	0	0.1225	0	0	0	0.7034	0	0	0.1442	0.08409	3.027	0	0.1622
FBgn0002562	FBtr0073651	Lsp1alpha	protein_coding	protein_coding	Larval serum protein 1 alpha [Source:FlyBase;Acc:FBgn0002562]	0.5006		GO:0045735	GO:0005811; GO:0005576; GO:0005616	2625	0.0005323	0.008204	X	12490291	12492982	2692	+	TRUE	-0.3449	489	1972	1456	461.9	196.6	443.3	990.6	5616	5528	1599	827.2	347.7	1227	139.4	1111	21.61	88.68	63.94	20.08	8.782	20.38	45.15	259.6	254.5	70.38	37.45	16.24	56.76	6.657	49.65
FBgn0051875	FBtr0079973; FBtr0303883; FBtr0303884; FBtr0308121	CG31875	protein_coding	protein_coding	GEO13032p1 [Source:UniProtKB/TrEMBL;Acc:Q8IPD6]	0.4176	GO:0000122	GO:0044212; GO:0008134; GO:0003700; GO:0003714; GO:0003682	GO:0005634; GO:0017053; GO:0005667	1199	0.0005417	0.008334	2L	9995561	10002736	7176	-	TRUE	0.9394	22.09	20.48	46.7	54.9	8.08	13.17	13.7	16.12	23.32	29.43	28.34	30.5	43.26	56.14	56.88	2.138	2.016	4.489	5.224	0.7901	1.325	1.368	1.631	2.35	2.835	2.809	3.119	4.382	5.869	5.567
FBgn0020909	FBtr0073820	Rtc1	protein_coding	protein_coding	Rtc1 [Source:FlyBase;Acc:FBgn0020909]	0.5165	GO:0006396; GO:0042254; GO:0009267; GO:0000480	GO:0003963; GO:0003723; GO:0004521; GO:0003824	GO:0005634; GO:0005730	1301	0.0005445	0.008362	X	13757179	13758598	1420	+	TRUE	0.3304	459.2	566.2	648.5	638.5	457.8	505.9	477.7	561.9	534.9	652.5	500	471.3	593.5	539	620.4	40.95	51.37	57.45	56	41.26	46.93	43.93	52.41	49.68	57.93	45.67	44.42	55.4	51.93	55.95
FBgn0034523	FBtr0086257	Nnf1a	protein_coding	protein_coding	Nnf1a [Source:FlyBase;Acc:FBgn0034523]	0.4604	GO:0007059; GO:0007080		GO:0000776; GO:0031262; GO:0031617	682	0.0005458	0.008367	2R	20586222	20587238	1017	-	TRUE	0.332	481.3	472.2	596.5	605.1	515.7	448.8	489.4	484.5	454	602.6	527.6	451.4	394.8	503.4	524.3	81.87	81.73	100.8	101.2	88.67	79.42	85.86	86.21	80.44	102.1	91.94	81.17	70.3	92.52	90.2
FBgn0260463	FBtr0082094; FBtr0082095; FBtr0082096; FBtr0082097; FBtr0303039; FBtr0346713	Unc-115b	protein_coding	protein_coding	Unc-115b, isoform C [Source:UniProtKB/TrEMBL;Acc:Q8INN6]	0.5611	GO:0007010	GO:0003779; GO:0008270	GO:0005654	2840	0.0005572	0.008526	3R	9687060	9692775	5716	-	TRUE	-0.799	80.69	68.66	38.21	38.19	48.48	55.97	68.52	50.5	48	39.66	70.17	80.07	41.91	58.01	31.52	3.296	2.854	1.551	1.534	2.002	2.378	2.887	2.158	2.043	1.613	2.936	3.457	1.792	2.56	1.302
FBgn0032881	FBtr0081460; FBtr0335148	CG9319	protein_coding	protein_coding	CG9319, isoform A [Source:UniProtKB/TrEMBL;Acc:Q9VIK0]	0.524	GO:0001561	GO:0008111; GO:0003824	GO:0005777	1298	0.0005593	0.008544	2L	20750934	20752341	1408	-	TRUE	-0.599	158.5	172.3	94.46	115.8	153.5	171.2	148.8	93.47	93.26	99.79	176.8	145.7	101.4	98.25	89.94	14.17	15.67	8.388	10.18	13.87	15.92	13.71	8.738	8.683	8.881	16.19	13.76	9.487	9.488	8.13
FBgn0004009	FBtr0079432	wg	protein_coding	protein_coding	wingless [Source:FlyBase;Acc:FBgn0004009]	0.4786	GO:0007444; GO:0048190; GO:0007476; GO:0007367; GO:0048749; GO:0006355; GO:0045944; GO:0043066; GO:0035224; GO:0035277; GO:0008595; GO:0035215; GO:0007507; GO:0035225; GO:0035263; GO:0030032; GO:0007391; GO:0007419; GO:0008544; GO:0045892; GO:0051017; GO:0007616; GO:0000122; GO:0007498; GO:0002168; GO:0035220; GO:0048542; GO:0014019; GO:0007346; GO:0007447; GO:0016055; GO:0050808; GO:0001745; GO:…	GO:0005515; GO:0005102; GO:0005112; GO:0005109; GO:0005110; GO:0016015; GO:0005539; GO:0050840	GO:0005886; GO:0005576; GO:0005615; GO:0005783; GO:0009986; GO:0005769; GO:0005771; GO:0005770; GO:0030139; GO:0045121; GO:0030054; GO:0016020; GO:0045202; GO:0005578	2919	0.0005618	0.008566	2L	7307159	7316265	9107	+	TRUE	0.3341	789.6	643.3	965.8	841.4	697.5	672.7	691	785.4	783.1	846.9	758.4	758	868	680.2	869.4	31.38	26.01	38.14	32.89	28.02	27.81	28.33	32.65	32.42	33.52	30.88	31.84	36.11	29.21	34.95
FBgn0002566	FBtr0111123; FBtr0111125; FBtr0333519; FBtr0344082	lt	protein_coding	protein_coding	light [Source:FlyBase;Acc:FBgn0002566]	0.4001	GO:0035542; GO:0046907; GO:0009267; GO:0097352; GO:0008340; GO:0007041; GO:0007220; GO:0006897; GO:0016192; GO:0033227; GO:0006727; GO:0006886; GO:0045746; GO:0006726; GO:0007033	GO:0005488; GO:0005515; GO:0008270	GO:0030897; GO:0005622	3821	0.0005651	0.008588	2L	22924795	22943135	18341	+	TRUE	-0.3314	745.5	761.3	586.9	601.5	762.2	823	732.2	673.6	584.3	644.8	778.6	803.8	640.9	661.5	638	22.63	23.52	17.7	17.96	23.39	26	22.93	21.39	18.48	19.49	24.22	25.79	20.37	21.7	19.59
FBgn0039306	FBtr0084816	RIOK2	protein_coding	protein_coding	RIO kinase 2 [Source:FlyBase;Acc:FBgn0039306]	0.486	GO:0022008; GO:0006468; GO:0060252; GO:0009267; GO:0040018; GO:0090277	GO:0005524; GO:0004674; GO:0004672	GO:0005575; GO:0005737; GO:0005634	1751	0.0005652	0.008588	3R	25265844	25267757	1914	+	TRUE	0.3667	359.3	332.5	467	428.5	352.8	353.4	372.9	311.6	355.2	359.5	354.2	345.5	440.8	411.7	455.8	23.8	22.41	30.74	27.92	23.63	24.35	25.48	21.59	24.51	23.72	24.04	24.19	30.57	29.47	30.55
FBgn0035103	FBtr0072534; FBtr0072535; FBtr0072536; FBtr0301890; FBtr0334069	Vdup1	protein_coding	protein_coding	Vitamin D[[3]] up-regulated protein 1 [Source:FlyBase;Acc:FBgn0035103]	0.4939	GO:0007165; GO:0010629		GO:0005737; GO:0005634	1587	0.000585	0.008873	3L	176306	178963	2658	-	TRUE	-0.3329	1386	1450	1075	1164	1516	1512	1363	834.8	931.2	1053	1360	1307	1082	1118	1001	101.3	107.9	78.09	83.66	112	115	102.7	63.83	70.91	76.64	101.9	101	82.77	88.31	74
FBgn0033133	FBtr0089031; FBtr0305678	Tsp42Ek	protein_coding	protein_coding	Tetraspanin 42Ek [Source:FlyBase;Acc:FBgn0033133]	0.4566	GO:0007166; GO:0008150	GO:0003674	GO:0005887; GO:0016021	1076	0.0005917	0.008958	2R	7042656	7044710	2055	+	TRUE	-1.07	44.19	24.09	12.74	8.354	16.16	18.66	15.66	44.05	37.03	51.17	25.64	16.78	34.48	28.07	23.06	4.764	2.643	1.364	0.8859	1.761	2.092	1.742	4.968	4.159	5.494	2.832	1.912	3.891	3.27	2.515
FBgn0020642	FBtr0076991	Lcp65Ac	protein_coding	protein_coding	Lcp65Ac [Source:FlyBase;Acc:FBgn0020642]	0.5307	GO:0040003	GO:0005214; GO:0008010; GO:0042302	GO:0031012; GO:0005615	505	0.0005942	0.008966	3L	6144819	6145393	575	+	TRUE	-0.9044	24.02	90.35	6.368	44.16	16.16	7.682	0.9788	51.57	48	30.7	101.9	62.53	208.9	6.55	23.06	5.517	21.12	1.453	9.977	3.752	1.836	0.2319	12.39	11.49	7.024	23.98	15.18	50.23	1.626	5.358
FBgn0036627	FBtr0075388; FBtr0343534	Grp	protein_coding	protein_coding	Gag related protein [Source:FlyBase;Acc:FBgn0036627]	0.4948	GO:0008150	GO:0003674	GO:0005575	1900	0.0005949	0.008966	3L	16394586	16396880	2295	+	TRUE	-1.158	21.13	15.66	3.184	1.193	1.347	7.682	13.7	25.79	16.46	21.75	10.8	3.813	12.84	15.91	22.29	1.29	0.9729	0.1932	0.07167	0.0831	0.4879	0.863	1.647	1.047	1.322	0.6752	0.2461	0.8209	1.049	1.377
FBgn0032084	FBtr0079783; FBtr0079784	CG13101	protein_coding	protein_coding	LD06593p [Source:UniProtKB/TrEMBL;Acc:Q9VLG1]	0.4134			GO:0016021	1492	0.0005953	0.008966	2L	8977834	8984872	7039	-	TRUE	-0.8172	82.62	56.62	35.02	34.61	35.01	42.8	43.07	32.23	17.83	63.97	39.81	24.4	57.46	33.68	33.82	6.424	4.479	2.706	2.647	2.752	3.462	3.454	2.621	1.444	4.953	3.171	2.005	4.677	2.83	2.66
FBgn0035207	FBtr0072670; FBtr0072671; FBtr0310555	CG9153	protein_coding	protein_coding	CG9153, isoform C [Source:UniProtKB/TrEMBL;Acc:E8NHA2]	0.5076	GO:0016567; GO:0034126; GO:1903078; GO:0051865; GO:0042787	GO:0004842	GO:0005737; GO:0005634; GO:0016021	3780	0.0006024	0.009057	3L	1313696	1318330	4635	+	TRUE	-0.3304	822.3	848	620.9	698.2	756.8	811	739	688.7	641.9	527.1	798.9	812.2	779.4	841.2	738	25.24	26.48	18.93	21.07	23.48	25.89	23.39	22.11	20.52	16.11	25.12	26.34	25.04	27.89	22.91
FBgn0052170	FBtr0075258	CG32170	protein_coding	protein_coding	RE28470p [Source:UniProtKB/TrEMBL;Acc:Q8I0S2]	0.5465	GO:0008150	GO:0003674	GO:0005575	2064	0.0006042	0.009069	3L	16877309	16879372	2064	+	TRUE	0.9142	29.78	15.66	52.01	53.71	33.66	39.51	35.24	93.47	93.26	87	27.66	22.88	39.21	49.59	29.21	1.674	0.8956	2.904	2.969	1.913	2.31	2.043	5.495	5.46	4.869	1.593	1.359	2.307	3.012	1.661
FBgn0038020	FBtr0082608; FBtr0344263	GstD9	protein_coding	protein_coding	Glutathione S transferase D9 [Source:FlyBase;Acc:FBgn0038020]	0.4683	GO:0006749	GO:0005515; GO:0004602; GO:0004364	GO:0005737	780	0.0006258	0.009377	3R	12366163	12367564	1402	-	TRUE	0.3279	622.5	520.4	822.5	613.4	538.6	458.7	408.2	860.6	809.2	882.8	610.6	567.4	593.5	644.7	717.2	92.53	78.7	121.5	89.68	80.92	70.93	62.57	133.8	125.3	130.7	92.97	89.13	92.35	103.5	107.8
FBgn0031657	FBtr0078994	CG3756	protein_coding	protein_coding	CG3756 [Source:UniProtKB/TrEMBL;Acc:Q9VMX3]	0.497	GO:0006383; GO:0006351; GO:0006360	GO:0046983; GO:0003899	GO:0005875; GO:0005666; GO:0005736	1153	0.0006321	0.009454	2L	4969004	4970216	1213	+	TRUE	0.328	587.9	578.2	741.9	722.1	681.4	634.3	687.1	659.7	731	731.8	565.4	594.1	672.6	700.8	656.5	59.15	59.2	74.16	71.45	69.29	66.39	71.31	69.43	76.61	73.32	58.28	63.17	70.84	76.19	66.81
FBgn0036258	FBtr0076022	CG5642	protein_coding	protein_coding	Eukaryotic translation initiation factor 3 subunit L [Source:UniProtKB/Swiss-Prot;Acc:Q9VTU4]	0.518	GO:0006413; GO:0048812	GO:0005515; GO:0003743	GO:0005852; GO:0005829; GO:0005737	1834	0.0006343	0.00947	3L	12143446	12146097	2652	-	TRUE	0.2999	2172	2094	2466	2770	1975	1882	1875	2366	2422	2408	2239	2148	2586	2265	2542	137.4	134.8	155	172.3	126.3	123.8	122.4	156.5	159.6	151.7	145.1	143.6	171.3	154.8	162.6
FBgn0033501	FBtr0088336; FBtr0289962; FBtr0339451; FBtr0339452; FBtr0339453; FBtr0339454	CG12911	protein_coding	protein_coding	Uncharacterized protein, isoform D [Source:UniProtKB/TrEMBL;Acc:A0A0B4LF44]	0.555				1462	0.0006356	0.009473	2R	10256686	10261276	4591	+	TRUE	-1.154	24.98	16.86	3.184	3.58	44.44	47.19	32.3	4.298	4.114	11.51	14.17	22.11	10.14	10.29	7.687	1.982	1.362	0.251	0.2794	3.564	3.895	2.644	0.3567	0.3401	0.9098	1.152	1.855	0.8423	0.8824	0.617
FBgn0003463	FBtr0074063; FBtr0331760; FBtr0340346	sog	protein_coding	protein_coding	short gastrulation [Source:FlyBase;Acc:FBgn0003463]	0.5034	GO:0008586; GO:0030510; GO:0007275; GO:0030511; GO:0007354; GO:0035271; GO:0030509; GO:0007378; GO:0007313; GO:0007362; GO:0008293; GO:0061328; GO:0030512; GO:0040008; GO:0007398	GO:0005515; GO:0005518; GO:0008083	GO:0005886; GO:0016021; GO:0005576; GO:0000139	5060	0.0006418	0.00955	X	15603283	15633434	30152	-	TRUE	0.3284	652.3	656.5	912.8	729.2	576.3	737.4	832	947.6	1034	1131	591.1	592.5	734.8	710.2	852.5	14.95	15.32	20.79	16.44	13.36	17.59	19.67	22.72	24.7	25.82	13.88	14.36	17.64	17.59	19.77
FBgn0052311	FBtr0332114; FBtr0332115; FBtr0332116; FBtr0332117; FBtr0332118; FBtr0332119; FBtr0332120	zormin	protein_coding	protein_coding	zormin [Source:FlyBase;Acc:FBgn0052311]	0.531	GO:0019233; GO:0008150	GO:0005515; GO:0003779	GO:0031430; GO:0030018	10500	0.0006485	0.009632	3L	2117466	2151700	34235	-	TRUE	-0.3382	536	561.3	450	409.4	588.5	649.7	713.6	817.6	774.9	588.5	533.7	575	484.7	437	382.8	5.923	6.311	4.94	4.448	6.572	7.467	8.131	9.449	8.918	6.475	6.041	6.715	5.606	5.216	4.278
FBgn0039405	FBtr0084974	CG14550	protein_coding	protein_coding	GM30016p2 [Source:UniProtKB/TrEMBL;Acc:Q8MSE4]	0.5025	GO:0006506		GO:0005783; GO:0016021; GO:0000506	814	0.0006597	0.009765	3R	26057347	26058223	877	-	TRUE	0.3271	605.2	581.8	737.6	751.9	507.7	439	442.4	527.5	587	607.7	592.4	486.5	574.6	599.8	605.7	86.25	84.37	104.4	105.4	73.13	65.08	65.03	78.64	87.14	86.24	86.49	73.29	85.72	92.36	87.32
FBgn0260224	FBtr0300624	CG42498	protein_coding	protein_coding	GEO08993p1 [Source:UniProtKB/TrEMBL;Acc:E1JIY8]	0.5025				814	0.0006597	0.009765	3R	26057347	26058223	877	-	TRUE	0.3271	605.2	581.8	737.6	751.9	507.7	439	442.4	527.5	587	607.7	592.4	486.5	574.6	599.8	605.7	86.25	84.37	104.4	105.4	73.13	65.08	65.03	78.64	87.14	86.24	86.49	73.29	85.72	92.36	87.32
FBgn0034617	FBtr0071615	CG9754	protein_coding	protein_coding	Protein panoramix [Source:UniProtKB/Swiss-Prot;Acc:Q9W2H9]	0.4721	GO:1990511; GO:0008150; GO:0090309; GO:0031047	GO:0003674; GO:0003723	GO:0005634	1987	0.000664	0.009811	2R	21310368	21312354	1987	-	TRUE	-0.4639	333.3	342.1	220.8	261.4	410.7	394	348.5	226.7	234.5	191.9	393.4	388.9	256.2	244.2	233.7	19.46	20.32	12.81	15.01	24.24	23.93	20.98	13.84	14.26	11.16	23.53	24	15.66	15.41	13.8
FBgn0039226	FBtr0331698; FBtr0331699; FBtr0345210	Ude	protein_coding	protein_coding	Uracil-DNA degrading factor [Source:FlyBase;Acc:FBgn0039226]	0.4894	GO:0035074; GO:0006308	GO:0003723; GO:0003677; GO:0016798		1457	0.0006819	0.01006	3R	24797460	24799668	2209	-	TRUE	-0.5506	254.6	179.5	139	150.4	541.3	564.1	388.6	611.3	554.1	499	178.8	144.1	152.8	94.5	100.7	20.27	14.54	11	11.78	43.57	46.72	31.91	50.91	45.96	39.56	14.58	12.13	12.73	8.13	8.11
FBgn0266719	FBtr0303025; FBtr0303026; FBtr0334505	Unc-13-4B	protein_coding	protein_coding	Unc-13 ortholog 4B (C. elegans) [Source:FlyBase;Acc:FBgn0266719]	0.4368	GO:0007269; GO:0016082; GO:0035147	GO:0005515; GO:0003674	GO:0008021; GO:0005783; GO:0099503; GO:0030175; GO:0005764; GO:0005770; GO:0005856	3649	0.000691	0.01018	3R	25056286	25064348	8063	+	TRUE	-0.4945	294	296.3	173	238.7	246.4	249.1	240.8	185.9	226.3	154.8	247.6	250.9	226.5	259.2	212.9	9.346	9.586	5.465	7.464	7.919	8.239	7.896	6.181	7.494	4.901	8.065	8.431	7.537	8.903	6.847
FBgn0030968	FBtr0074654; FBtr0310441; FBtr0346018	CG7322	protein_coding	protein_coding	CG7322, isoform A [Source:UniProtKB/TrEMBL;Acc:Q9VWP2]	0.5647	GO:0008152	GO:0016491; GO:0016614		998	0.0006959	0.01023	X	18855873	18857757	1885	-	TRUE	-0.6825	97.02	110.8	56.25	64.45	78.1	89.99	80.26	75.21	78.18	83.16	103.2	83.12	41.91	45.85	64.57	11.28	13.11	6.497	7.368	9.176	10.88	9.623	9.144	9.466	9.626	12.29	10.21	5.1	5.758	7.592
FBgn0000426	FBtr0088010	SmF	protein_coding	protein_coding	Small ribonucleoprotein particle protein SmF [Source:FlyBase;Acc:FBgn0000426]	0.4925	GO:0000398; GO:0007052; GO:0000387	GO:0003723	GO:0071013; GO:0071011; GO:0005681; GO:0030532; GO:0005732; GO:0005685	467	0.0007044	0.01034	2R	12183844	12184310	467	-	TRUE	0.3253	1153	1199	1491	1449	1037	901	1084	1003	1099	1337	1132	1159	1030	1336	1333	286.4	303	368	354	260.3	232.8	277.6	260.7	284.3	330.7	287.9	304.3	267.9	358.6	334.9
FBgn0035770	FBtr0273398; FBtr0273399; FBtr0332731	pst	protein_coding	protein_coding	pastrel [Source:FlyBase;Acc:FBgn0035770]	0.4871	GO:0007611; GO:0007616; GO:0008355; GO:0009306	GO:0003674	GO:0005829; GO:0005811	2478	0.0007119	0.01043	3L	7357275	7360263	2989	-	TRUE	-0.3233	633.1	636	487.2	519.2	682.7	694.6	762.5	715.5	725.5	702.4	574.9	569.6	561.8	437	526.6	29.64	30.3	22.66	23.9	32.31	33.83	36.82	35.04	35.38	32.74	27.57	28.19	27.53	22.1	24.93
FBgn0038585	FBtr0083562	Non3	protein_coding	protein_coding	Novel nucleolar protein 3 [Source:FlyBase;Acc:FBgn0038585]	0.5206	GO:0022008; GO:0090307; GO:0051301; GO:0000463; GO:0000027	GO:0003674; GO:0019843	GO:0005730	1093	0.0007251	0.01061	3R	18223722	18224942	1221	+	TRUE	0.3333	864.6	828.8	1056	1075	832.2	740.7	782.1	799.3	843.5	1045	890.6	893.7	980.2	962.8	940.1	91.77	89.51	111.4	112.3	89.28	81.79	85.62	88.74	93.25	110.5	96.84	100.3	108.9	110.4	100.9
FBgn0262730	FBtr0307164; FBtr0307165; FBtr0339696; FBtr0339697	CG14446	protein_coding	protein_coding	Uncharacterized protein, isoform E [Source:UniProtKB/TrEMBL;Acc:X2JEB0]	0.4784	GO:0050965		GO:0016021	7855	0.0007311	0.01067	X	6225647	6236218	10572	+	TRUE	0.4768	245	203.6	376.8	254.2	184.5	273.3	296.6	296.5	367.6	295.5	152.5	171.6	148.7	170.3	225.2	3.618	3.059	5.529	3.693	2.754	4.198	4.518	4.581	5.655	4.346	2.307	2.678	2.299	2.717	3.365
FBgn0034725	FBtr0071823; FBtr0339533	CG6044	protein_coding	protein_coding	CG6044, isoform A [Source:UniProtKB/TrEMBL;Acc:Q9W257]	0.4906		GO:0005515		1568	0.0007367	0.01074	2R	22404177	22408540	4364	+	TRUE	-0.5213	239.2	274.7	173	176.6	255.9	246.9	232	203.1	262	190.6	283.4	249.4	202.1	165.6	180.6	17.7	20.68	12.72	12.85	19.13	19	17.7	15.71	20.19	14.04	21.48	19.5	15.65	13.24	13.52
FBgn0039300	FBtr0084868; FBtr0304693	RpS27	protein_coding	protein_coding	Ribosomal protein S27 [Source:FlyBase;Acc:FBgn0039300]	0.4612	GO:0006412; GO:0002181; GO:0000028	GO:0003735; GO:0046872	GO:0005811; GO:0005840; GO:0022627; GO:0022626; GO:0005622	708	0.0007407	0.01078	3R	25245955	25247514	1560	-	TRUE	0.217	11200	11230	13260	12720	13040	10470	11520	10870	11640	14580	10730	9145	8253	9363	11180	1836	1872	2159	2049	2160	1785	1948	1863	1987	2379	1802	1584	1416	1658	1853
FBgn0030057	FBtr0071225; FBtr0345985	Ppt1	protein_coding	protein_coding	Palmitoyl-protein thioesterase 1 [Source:FlyBase;Acc:FBgn0030057]	0.4666	GO:1902667; GO:0008340; GO:1900244; GO:0098734; GO:0048665; GO:0002084; GO:0006897	GO:0098599; GO:0008474	GO:0016021; GO:0005764	1226	0.0007437	0.0108	X	8688627	8690227	1601	-	TRUE	-0.5037	272.8	283.1	205.9	177.8	309.7	344.6	328.9	199.8	216.7	211.1	247	231.1	218.4	196.5	239.1	25.82	27.26	19.36	16.55	29.62	33.92	32.1	19.78	21.36	19.89	23.94	23.11	21.63	20.09	22.88
FBgn0051648	FBtr0079098	CG31648	protein_coding	protein_coding	RE57459p [Source:UniProtKB/TrEMBL;Acc:Q9VMQ6]	0.5022	GO:0008535; GO:0009060	GO:0005507	GO:0005743; GO:0005739; GO:0016021	898	0.0007514	0.0109	2L	5526957	5527854	898	+	TRUE	0.4794	208.5	233.7	305.7	316.3	235.7	241.4	219.3	274	268.8	327.5	212.5	178.4	190.6	204.9	173.7	26.93	30.72	39.23	40.19	30.77	32.45	29.21	37.02	36.17	42.13	28.13	24.37	25.78	28.6	22.7
FBgn0000617	FBtr0074463	e(y)1	protein_coding	protein_coding	enhancer of yellow 1 [Source:FlyBase;Acc:FBgn0000617]	0.5445	GO:0006357; GO:0006366; GO:0006367; GO:0051123; GO:0007221; GO:0006352; GO:0010906; GO:0030707; GO:0043966	GO:0046982; GO:0008134; GO:0001075; GO:0044212	GO:0005634; GO:0000124; GO:0005669; GO:0090575	1124	0.0007706	0.01116	X	17842161	17843348	1188	+	TRUE	0.3726	310.3	345.7	418.2	433.2	300.3	304	289.7	330.9	341.5	368.5	421	331.7	359.6	356.5	362.8	32.03	36.31	42.88	43.98	31.33	32.64	30.84	35.72	36.72	37.87	44.52	36.19	38.86	39.76	37.88
FBgn0264494	FBtr0077885; FBtr0077886	CG17646	protein_coding	protein_coding	SD03967p [Source:UniProtKB/TrEMBL;Acc:Q8T9E6]	0.515	GO:0006641	GO:0034041; GO:0017127; GO:0005524; GO:0016887; GO:0005215; GO:0042626	GO:0005886; GO:0016021; GO:0016020; GO:0043190	3210	0.0007753	0.0112	2L	1732524	1750612	18089	+	TRUE	-0.6834	120.1	78.3	60.5	54.9	36.36	71.33	88.09	51.57	42.52	61.41	55.33	57.19	91.94	71.11	94.55	4.34	2.879	2.172	1.951	1.328	2.682	3.284	1.949	1.601	2.21	2.048	2.185	3.478	2.777	3.456
FBgn0266446	FBtr0344440; FBtr0344441; FBtr0344442; FBtr0344443	CG45076	protein_coding	protein_coding	Uncharacterized protein, isoform H [Source:UniProtKB/TrEMBL;Acc:A0A0B4LGZ7]	0.528	GO:0008150	GO:0003674	GO:0005575	1889	0.0007818	0.01128	3R	10768001	10777374	9374	-	TRUE	0.4897	110.5	312	42.45	553.8	57.9	57.06	152.7	132.1	137.1	90.84	253.7	87.7	131.1	58.95	79.95	6.785	19.5	2.59	33.45	3.594	3.646	9.672	8.489	8.774	5.555	15.96	5.692	8.431	3.912	4.966
FBgn0037816	FBtr0082258	CG6345	protein_coding	protein_coding	CDK5RAP1-like protein [Source:UniProtKB/Swiss-Prot;Acc:Q9VGZ1]	0.5145	GO:0009451; GO:0000079; GO:0045859; GO:0043412	GO:0051539; GO:0016740; GO:0051536; GO:0046872; GO:0019887; GO:0003824		1829	0.000796	0.01145	3R	10414218	10416046	1829	-	TRUE	0.5482	137.4	143.3	212.3	206.5	184.5	153.6	137	155.8	174.2	184.2	150.5	151	193.3	166.6	168.3	8.713	9.252	13.38	12.88	11.83	10.14	8.965	10.34	11.51	11.64	9.776	10.12	12.84	11.41	10.8
FBgn0086908	FBtr0112777	egg	protein_coding	protein_coding	eggless [Source:FlyBase;Acc:FBgn0086908]	0.5222	GO:0051038; GO:0045814; GO:0048477; GO:0002165; GO:0045892; GO:0035220; GO:0016571; GO:0051567; GO:0040029; GO:0060968; GO:0048132; GO:0044026; GO:0006351; GO:0090309; GO:0034968	GO:0005515; GO:0010385; GO:0046974; GO:0008270; GO:0018024; GO:0003677	GO:0005737; GO:0005634; GO:0005700; GO:0010369	3937	0.0007963	0.01145	2R	24775534	24779901	4368	-	TRUE	-0.3278	1008	940.8	751.4	791.3	868.6	962.4	954.3	796.1	687.1	664	952	985.3	915.3	841.2	741.8	29.69	28.21	22	22.93	25.87	29.5	29	24.54	21.09	19.48	28.74	30.69	28.23	26.78	22.11
FBgn0032899	FBtr0081428; FBtr0333009	CG9338	protein_coding	protein_coding	CG9338, isoform A [Source:UniProtKB/TrEMBL;Acc:Q9VIH9]	0.4919			GO:0016021	888	0.0007989	0.01147	2L	20865215	20867709	2495	+	TRUE	-0.566	167.2	201.2	146.5	93.09	214.1	278.7	278	270.7	263.3	241.8	196.3	182.3	117.6	126.3	155.3	21.84	26.74	19.01	11.96	28.27	37.88	37.46	37	35.83	31.46	26.28	25.17	16.09	17.83	20.52
FBgn0032076	FBtr0100481; FBtr0299780; FBtr0340263	CG9510	protein_coding	protein_coding	CG9510, isoform B [Source:UniProtKB/TrEMBL;Acc:Q9VLG9]	0.5152	GO:0006526; GO:0042450; GO:0051262	GO:0004056; GO:0003824	GO:0005829; GO:0005737	1714	0.0008174	0.0117	2L	8939725	8942105	2381	-	TRUE	-0.9582	30.74	60.23	21.23	14.32	28.28	40.6	85.16	122.5	139.9	78.04	24.96	22.88	28.39	11.23	11.53	2.081	4.148	1.427	0.9534	1.935	2.859	5.945	8.671	9.863	5.26	1.731	1.637	2.012	0.8211	0.7894
FBgn0033059	FBtr0086023; FBtr0302508	CG7845	protein_coding	protein_coding	CG7845, isoform A [Source:UniProtKB/TrEMBL;Acc:Q7K4B2]	0.4612	GO:0046716; GO:0042273	GO:0005515	GO:0030687; GO:0005730	1596	0.0008177	0.0117	2R	6074471	6076367	1897	-	TRUE	0.3208	566.8	552.9	698.4	700.6	561.5	571.7	552.1	582.3	646	661.4	603.2	624.6	729.4	637.2	719.5	41.2	40.89	50.44	50.08	41.26	43.23	41.39	44.27	48.91	47.87	44.92	47.98	55.5	50.04	52.9
FBgn0050497	FBtr0088932; FBtr0088933; FBtr0088934; FBtr0331966	CG30497	protein_coding	protein_coding	Uncharacterized protein, isoform A [Source:UniProtKB/TrEMBL;Acc:A1Z743]	0.48			GO:0005829; GO:0005654	4942	0.0008253	0.01175	2R	7737019	7782637	45619	-	TRUE	-0.3293	1088	1014	937.2	725.6	847	985.5	1107	854.1	820.2	981.3	853.5	934.2	955.2	881.4	1095	25.55	24.23	21.86	16.75	20.1	24.06	26.8	20.97	20.05	22.94	20.52	23.18	23.47	22.36	25.99
FBgn0266526	FBtr0344565; FBtr0344566; FBtr0344567; FBtr0344568	CG45093	protein_coding	protein_coding	Uncharacterized protein, isoform A [Source:UniProtKB/TrEMBL;Acc:A0A0B4LFQ9]	0.48	GO:0008150	GO:0003674	GO:0005575	4942	0.0008253	0.01175	2R	7737019	7782637	45619	-	TRUE	-0.3293	1088	1014	937.2	725.6	847	985.5	1107	854.1	820.2	981.3	853.5	934.2	955.2	881.4	1095	25.55	24.23	21.86	16.75	20.1	24.06	26.8	20.97	20.05	22.94	20.52	23.18	23.47	22.36	25.99
FBgn0026089	FBtr0070365; FBtr0345510	CG14817	protein_coding	protein_coding	GEO02601p1 [Source:UniProtKB/TrEMBL;Acc:Q9W551]	0.4758	GO:0032543	GO:0003735	GO:0005761	714	0.0008254	0.01175	X	1876294	1877270	977	-	TRUE	0.352	354.5	363.8	482.9	435.6	414.8	353.4	305.4	326.6	349.7	380	352.9	357.7	307.6	366.8	381.3	57.6	60.14	77.96	69.61	68.11	59.73	51.18	55.51	59.19	61.48	58.73	61.42	52.31	64.39	62.66
FBgn0037943	FBtr0082431	CG14722	protein_coding	protein_coding	WD repeat-containing protein 55 homolog [Source:UniProtKB/Swiss-Prot;Acc:Q8T088]	0.4624	GO:0050829; GO:0006364; GO:0042273	GO:0005515; GO:0016505	GO:0005575	2063	0.0008278	0.01177	3R	11741890	11744027	2138	+	TRUE	0.3328	456.3	396.3	519	558.5	379.7	383	388.6	465.2	510.2	536.1	462.2	493.4	567.2	535.2	573.5	25.66	22.68	29	30.89	21.58	22.4	22.54	27.36	29.89	30.02	26.62	29.33	33.39	32.52	32.62
FBgn0261794	FBtr0072136; FBtr0072137; FBtr0072138; FBtr0072139; FBtr0343299; FBtr0343300; FBtr0343301	kcc	protein_coding	protein_coding	kazachoc [Source:FlyBase;Acc:FBgn0261794]	0.4856	GO:0003333; GO:0007638; GO:0009612; GO:0055085; GO:0006810; GO:0006811; GO:0007268	GO:0015379; GO:0015171; GO:0005215; GO:0015377; GO:0022820	GO:0030424; GO:0043025; GO:0005886; GO:0016021; GO:0016020	3706	0.0008309	0.01179	2R	23907654	23925066	17413	+	TRUE	-0.6485	130.6	93.96	60.5	75.19	136	92.18	100.8	193.4	166	37.1	78.94	151.8	60.17	81.4	88.4	4.09	2.993	1.882	2.315	4.303	3.002	3.255	6.332	5.411	1.156	2.531	5.021	1.971	2.753	2.799
FBgn0052280	FBtr0073030; FBtr0073031; FBtr0073032; FBtr0344220	CG32280	protein_coding	protein_coding	RH23915p [Source:UniProtKB/TrEMBL;Acc:Q8IRE5]	0.4429	GO:0008150	GO:0003674	GO:0016021; GO:0005575	1244	0.0008357	0.01184	3L	3165181	3169080	3900	+	TRUE	0.3246	763.7	711.9	912.8	934.5	892.8	943.8	867.2	1068	950.4	1096	757.7	732.1	868	815.9	817.1	71.22	67.55	84.57	85.71	84.15	91.56	83.41	104.2	92.33	101.8	72.38	72.16	84.73	82.21	77.07
FBgn0004516	FBtr0073275; FBtr0073276; FBtr0073277; FBtr0332980	Gad1	protein_coding	protein_coding	Glutamic acid decarboxylase 1 [Source:FlyBase;Acc:FBgn0004516]	0.4756	GO:0008355; GO:0007416; GO:0007528; GO:0008345; GO:0009612; GO:0006538; GO:0042136; GO:0009449; GO:0045213; GO:0019752	GO:0004351; GO:0030170; GO:0003824; GO:0016831	GO:0005829	3145	0.0008427	0.01192	3L	4074077	4088744	14668	-	TRUE	1.024	0.9606	0	24.41	0	0	10.97	0.9788	258.9	279.8	0	6.747	93.8	3.38	0.9357	0.7687	0.03544	0	0.8946	0	0	0.4211	0.03724	9.99	10.75	0	0.255	3.657	0.1305	0.03729	0.02868
FBgn0039024	FBtr0084317	CG4721	protein_coding	protein_coding	CG4721 [Source:UniProtKB/TrEMBL;Acc:Q9VCU1]	0.5047	GO:0006508; GO:0001745	GO:0004222; GO:0008237		2213	0.0008532	0.01205	3R	22763960	22766172	2213	-	TRUE	-1.017	31.7	45.78	13.8	13.13	37.7	25.24	32.3	46.2	39.77	34.54	50.6	82.36	24.34	28.07	23.06	1.662	2.442	0.7186	0.6769	1.998	1.376	1.746	2.533	2.172	1.803	2.717	4.563	1.335	1.59	1.223
FBgn0029133	FBtr0073730; FBtr0310646	REG	protein_coding	protein_coding	REG [Source:FlyBase;Acc:FBgn0029133]	0.461	GO:0000398; GO:0061136; GO:2000045	GO:0061133; GO:0004866	GO:0005703; GO:0005705; GO:0000502; GO:0071011; GO:0071013; GO:0005634; GO:0008537; GO:0005737	1600	0.0008587	0.01211	X	13212325	13214408	2084	+	TRUE	0.2664	3661	3833	4422	4561	3737	3558	3565	4405	4338	4647	3662	3407	3988	3823	4221	265.4	282.8	318.5	325.3	273.9	268.3	266.6	334.1	327.6	335.5	272	261.1	302.7	299.5	309.6
FBgn0037087	FBtr0078353; FBtr0332711	CG7519	protein_coding	protein_coding	CG7519, isoform A [Source:UniProtKB/TrEMBL;Acc:Q9VP29]	0.4873			GO:0005737	696	0.0008636	0.01215	3L	21493083	21493907	825	+	TRUE	0.3283	417.9	465	559.3	549	383.8	385.2	397.4	401.8	425.2	570.6	423.1	430.1	432	502.5	469.7	69.6	78.8	92.56	89.94	64.61	66.74	68.27	70.01	73.77	94.64	72.18	75.72	75.32	90.43	79.13
FBgn0003941	FBtr0077470; FBtr0334787	RpL40	protein_coding	protein_coding	Ribosomal protein L40 [Source:FlyBase;Acc:FBgn0003941]	0.5007	GO:0016567; GO:0006511; GO:0006412; GO:0002181; GO:0006464; GO:0007219	GO:0005515; GO:0003735; GO:0031386	GO:0005875; GO:0005829; GO:0005840; GO:0022625; GO:0005634	623	0.0008673	0.01219	2L	4227699	4228561	863	+	TRUE	0.1915	19070	18410	21550	21090	22160	17860	19580	19450	20130	23940	19690	15510	14820	15790	18320	3551	3487	3987	3862	4170	3460	3760	3789	3904	4439	3757	3053	2889	3177	3450
FBgn0030763	FBtr0074288	CG9782	protein_coding	protein_coding	CG9782 [Source:UniProtKB/TrEMBL;Acc:Q9VXE4]	0.5462				1406	0.0008756	0.01228	X	16615028	16621589	6562	-	TRUE	-0.3183	697.4	627.6	525.4	529.9	958.8	864.7	994.5	397.5	378.5	502.8	458.1	591	427.2	458.5	379.7	57.55	52.69	43.07	43	79.96	74.22	84.63	34.31	32.53	41.31	38.72	51.54	36.9	40.87	31.69
FBgn0026430	FBtr0074775; FBtr0074776; FBtr0074777; FBtr0301307; FBtr0301308; FBtr0343590	Grip84	protein_coding	protein_coding	Gamma-tubulin ring protein 84 [Source:FlyBase;Acc:FBgn0026430]	0.5098	GO:0007283; GO:0007067; GO:0051297; GO:0051726; GO:0007017; GO:0007052; GO:0007020; GO:0007126; GO:0051225; GO:0030953; GO:0000226; GO:0051298; GO:0090307; GO:0051415	GO:0008017; GO:0043015; GO:0015631; GO:0051011; GO:0005200	GO:0005875; GO:0005813; GO:0072686; GO:0000922; GO:0008275; GO:0005874; GO:0005737; GO:0005815; GO:0000923	3684	0.0008946	0.01253	X	19559431	19565764	6334	-	TRUE	-0.3167	632.1	593.9	472.3	504.8	603.3	567.4	491.4	433	449.9	405.6	591.7	626.8	528.6	464.1	441.2	19.91	19.03	14.78	15.64	19.2	18.59	15.96	14.26	14.76	12.72	19.09	20.86	17.43	15.79	14.05
FBgn0266350	FBtr0344076	CR44999	long_noncoding	lincRNA		0.4593				2025	0.0009039	0.01262	X	3373159	3522787	149629	+	TRUE	0.3094	1354	1436	1845	1604	1429	1768	1892	2691	2607	2490	1513	1603	1872	1947	1874	77.54	83.7	105	90.38	82.73	105.4	111.8	161.3	155.6	142	88.78	97.06	112.3	120.5	108.6
FBgn0003984	FBtr0077082; FBtr0300010	vn	protein_coding	protein_coding	vein [Source:FlyBase;Acc:FBgn0003984]	0.4787	GO:0008355; GO:0007476; GO:0007474; GO:0043066; GO:0007494; GO:0030031; GO:0016203; GO:0007482; GO:0007420; GO:0007422; GO:0007479; GO:0008586; GO:0007298; GO:0008284; GO:0007477; GO:0007173; GO:0035310; GO:0007267; GO:0045742; GO:0035556; GO:2000736	GO:0005515; GO:0008201; GO:0005154	GO:0005886; GO:0005576; GO:0005622; GO:0005615	4580	0.0009044	0.01262	3L	5813338	5845664	32327	-	TRUE	0.5369	160.4	134.9	201.7	236.3	142.7	143.8	171.3	397.5	437.5	368.5	186.2	174.6	273.1	195.6	195.3	4.064	3.477	5.075	5.887	3.654	3.788	4.475	10.53	11.54	9.293	4.832	4.675	7.241	5.352	5.002
FBgn0029664	FBtr0070568; FBtr0331609	CG10802	protein_coding	protein_coding	LD13611p [Source:UniProtKB/TrEMBL;Acc:Q9W4R9]	0.5052	GO:0006419; GO:0006450; GO:0043039	GO:0002196; GO:0005524; GO:0003676; GO:0004813; GO:0000049; GO:0000166; GO:0016876		1436	0.0009099	0.01266	X	3482965	3484555	1591	+	TRUE	-0.5264	239.2	238.5	160.3	163.5	243.7	263.4	266.2	210.6	185.2	190.6	228.1	234.1	185.2	185.3	153	19.32	19.61	12.86	12.99	19.9	22.13	22.18	17.79	15.58	15.33	18.87	19.99	15.66	16.17	12.5
FBgn0250907	FBtr0111127; FBtr0331165; FBtr0331166	Cht3	protein_coding	protein_coding	Chitinase 3 [Source:FlyBase;Acc:FBgn0250907]	0.4583	GO:0000272; GO:0006032; GO:0005975; GO:0006030; GO:0006036	GO:0004568; GO:0008061; GO:0004553	GO:0005576	7148	0.00091	0.01266	2L	22999574	23025915	26342	-	TRUE	-0.3202	1508	1353	1241	1038	844.3	813.2	1005	486.7	502	587.2	1171	1721	1196	1566	1507	24.48	22.34	20.01	16.57	13.85	13.73	16.83	8.262	8.486	9.49	19.47	29.52	20.32	27.47	24.75
FBgn0028563	FBtr0088777	sut1	protein_coding	protein_coding	sugar transporter 1 [Source:FlyBase;Acc:FBgn0028563]	0.5182	GO:0055085; GO:0008643	GO:0005355; GO:0005351; GO:0022891; GO:0005215; GO:0022857	GO:0016021; GO:0016020	2412	0.0009232	0.01281	2R	8082976	8087151	4176	+	TRUE	-0.3648	417.9	440.9	357.7	300.8	401.3	380.8	412.1	304.1	347	339	449.4	401.1	436.7	354.6	409	20.1	21.58	17.09	14.23	19.51	19.05	20.44	15.3	17.38	16.24	22.14	20.39	21.99	18.43	19.89
FBgn0266758	FBtr0084647; FBtr0084648; FBtr0306024; FBtr0334336	Esyt2	protein_coding	protein_coding	Extended synaptotagmin-like protein 2 ortholog (H. sapiens) [Source:FlyBase;Acc:FBgn0266758]	0.4982	GO:0046907; GO:0016079	GO:0005515; GO:0005544; GO:0008289	GO:0008021; GO:0005887; GO:0016021; GO:0005783	3011	0.0009238	0.01281	3R	24544719	24556549	11831	+	TRUE	-0.4914	302.6	259	183.6	208.9	436.3	538.8	408.2	604.9	656.9	446.5	293.5	184.5	240	152.5	258.3	11.66	10.15	7.029	7.914	16.99	21.6	16.22	24.38	26.37	17.13	11.58	7.515	9.679	6.349	10.07
FBgn0017579	FBtr0076633	RpL14	protein_coding	protein_coding	Ribosomal protein L14 [Source:FlyBase;Acc:FBgn0017579]	0.5412	GO:0006412; GO:0051297; GO:0007052; GO:0051298; GO:0000022; GO:0043524; GO:0002181; GO:0042273	GO:0003735	GO:0022626; GO:0005840; GO:0022625; GO:0005622	619	0.0009291	0.01286	3L	8601006	8602392	1387	+	TRUE	0.1831	22870	21770	25220	25260	26230	21840	22590	23060	24480	27830	23080	19740	18530	19200	22790	4286	4151	4695	4657	4969	4258	4367	4520	4779	5193	4430	3911	3634	3888	4320
FBgn0032329	FBtr0080162	Art8	protein_coding	protein_coding	Arginine methyltransferase 8 [Source:FlyBase;Acc:FBgn0032329]	0.4868	GO:0034970; GO:0006355; GO:0035246; GO:0006479	GO:0016274; GO:0070611; GO:0035242; GO:0008168	GO:0005634; GO:0005829	1210	0.00094	0.013	2L	11009821	11011086	1266	-	TRUE	0.3249	449.6	442.1	532.8	586	387.8	433.5	410.1	563	462.2	484.9	456.8	491.9	524.6	511.8	502	43.1	43.13	50.75	55.26	37.58	43.23	40.56	56.46	46.16	46.29	44.86	49.84	52.65	53.02	48.68
FBgn0266657	FBtr0344964	CR45164	long_noncoding	lincRNA		0.3605				957	0.0009425	0.01301	3L	23149530	23150668	1139	+	TRUE	-0.3617	459.2	403.5	334.3	330.6	408	477.4	490.4	337.4	352.5	303.2	425.1	376.7	334.6	370.5	365.1	55.66	49.78	40.27	39.42	49.99	60.2	61.31	42.78	44.51	36.6	52.79	48.27	42.46	48.53	44.77
FBgn0039280	FBtr0084782	Mocs2	protein_coding	protein_coding	Molybdenum cofactor synthesis 2 [Source:FlyBase;Acc:FBgn0039280]	0.4577	GO:0016573; GO:0006338; GO:0006777; GO:0032324	GO:0004402; GO:0030366	GO:0005700; GO:0005829; GO:0005671; GO:0019008	1420	0.0009463	0.01302	3R	25125632	25127359	1728	-	TRUE	0.3506	318.9	386.7	427.7	472.6	352.8	323.7	344.5	414.7	364.8	408.1	378.5	340.1	394.1	419.2	382.1	26.06	32.14	34.72	37.98	29.13	27.51	29.03	35.44	31.05	33.2	31.68	29.37	33.7	37	31.57
FBgn0260229	FBtr0300637	CG42503	protein_coding	protein_coding	Molybdopterin synthase sulfur carrier subunit [Source:UniProtKB/Swiss-Prot;Acc:P0C919]	0.4577	GO:0006777	GO:0000166	GO:0005829	1420	0.0009463	0.01302	3R	25125632	25127359	1728	-	TRUE	0.3506	318.9	386.7	427.7	472.6	352.8	323.7	344.5	414.7	364.8	408.1	378.5	340.1	394.1	419.2	382.1	26.06	32.14	34.72	37.98	29.13	27.51	29.03	35.44	31.05	33.2	31.68	29.37	33.7	37	31.57
FBgn0029629	FBtr0070446	CG8636	protein_coding	protein_coding	Eukaryotic translation initiation factor 3 subunit G-A [Source:UniProtKB/Swiss-Prot;Acc:Q9W4X7]	0.5521	GO:0006413; GO:0007067; GO:0051726; GO:0007052; GO:0000022	GO:0003743; GO:0003729; GO:0000166; GO:0008270; GO:0003676	GO:0005852; GO:0005737	1027	0.0009552	0.01312	X	2609247	2610336	1090	-	TRUE	0.2821	2580	2568	3085	3156	2518	2268	2234	2527	2724	3218	2517	2465	2691	2571	2750	291.5	295.2	346.3	350.6	287.5	266.5	260.2	298.6	320.5	361.9	291.2	294.4	318.2	313.8	314.2
FBgn0028482	FBtr0077425	CG16857	protein_coding	protein_coding	Protein borderless [Source:UniProtKB/Swiss-Prot;Acc:Q9U4G1]	0.5674	GO:0007155; GO:0007158; GO:0007156; GO:0045467	GO:0005515; GO:0098632	GO:0030424; GO:0005887	2730	0.0009606	0.01317	2L	4324554	4331830	7277	+	TRUE	-0.6391	122	104.8	76.42	60.87	210.1	209.6	191.8	169.8	164.6	166.3	124.2	137.3	115.6	139.4	126.1	5.184	4.531	3.226	2.544	9.023	9.266	8.408	7.545	7.285	7.038	5.404	6.165	5.142	6.401	5.419
FBgn0024222	FBtr0304804	ird5	protein_coding	protein_coding	immune response deficient 5 [Source:FlyBase;Acc:FBgn0024222]	0.4453	GO:0019731; GO:0051607; GO:0006468; GO:0019730; GO:0030163; GO:0009950; GO:0002230; GO:0008063; GO:0006963; GO:0018105; GO:0045088	GO:0005515; GO:0005524; GO:0004674; GO:0004672; GO:0008384	GO:0005737; GO:0008385	2488	0.0009759	0.01336	3R	16046347	16049421	3075	-	TRUE	-0.5004	258.4	274.7	193.2	175.4	274.7	293	258.4	216	238.6	194.5	254.4	235.6	229.2	218	214.5	12.05	13.03	8.949	8.046	12.95	14.21	12.43	10.53	11.59	9.029	12.15	11.61	11.19	10.98	10.11
FBgn0259166	FBtr0299614; FBtr0299615	CG42271	protein_coding	protein_coding	Uncharacterized protein, isoform C [Source:UniProtKB/TrEMBL;Acc:Q9VY47]	0.5462	GO:0046856; GO:0007165	GO:0034597; GO:0016316; GO:0005515	GO:0005575; GO:0005737	2878	0.0009879	0.01349	X	14228060	14234066	6007	-	TRUE	0.5112	184.4	161.4	282.3	218.4	212.8	214	202.6	250.3	212.6	209.8	215.9	199	215.6	216.1	213.7	7.435	6.621	11.31	8.659	8.668	8.973	8.424	10.55	8.926	8.422	8.916	8.48	9.099	9.414	8.713
FBgn0263038	FBtr0306927	CG43333	protein_coding	protein_coding	RE16941p [Source:UniProtKB/TrEMBL;Acc:Q8IP52]	0.5042	GO:0008150; GO:0030198; GO:0007155	GO:0003674; GO:0050839	GO:0005575; GO:0005615; GO:0005578	4314	0.0009883	0.01349	2L	14163508	14180686	17179	-	TRUE	-0.4416	339.1	346.9	240.9	256.6	265.3	241.4	260.4	99.92	116.6	170.2	285.4	266.9	314.3	191.8	183	9.119	9.493	6.437	6.787	7.21	6.754	7.221	2.811	3.266	4.556	7.862	7.586	8.849	5.573	4.976
FBgn0032618	FBtr0080947; FBtr0340171	CG31743	protein_coding	protein_coding	GH21880p2 [Source:UniProtKB/TrEMBL;Acc:Q9VJG5]	0.4956	GO:0016051	GO:0008146	GO:0016021	1912	0.001001	0.01362	2L	16879517	16886319	6803	+	TRUE	-0.4851	294	275.9	227.1	171.9	212.8	227.2	294.6	219.2	211.2	248.2	234.8	197.5	281.9	253.6	265.2	17.84	17.03	13.69	10.26	13.05	14.34	18.44	13.91	13.35	15	14.59	12.67	17.9	16.62	16.28
FBgn0085342	FBtr0112511	CG34313	protein_coding	protein_coding	GH21880p1 [Source:UniProtKB/TrEMBL;Acc:A8DZ10]	0.5025	GO:0008150	GO:0003674	GO:0005575	2239	0.001001	0.01362	2L	16879517	16886319	6803	+	TRUE	-0.4851	294	275.9	227.1	171.9	212.8	227.2	294.6	219.2	211.2	248.2	234.8	197.5	281.9	253.6	265.2	15.23	14.54	11.69	8.758	11.14	12.24	15.74	11.88	11.4	12.81	12.46	10.82	15.29	14.2	13.9
FBgn0263039	FBtr0306918; FBtr0333724; FBtr0333725	CR43334	long_noncoding	lincRNA		0.4278				10640	0.00101	0.01371	3L	628435	643900	15466	+	TRUE	0.3413	329.5	424	501	452.3	184.5	231.5	237.9	446.9	517.1	510.5	441.9	523.1	463.7	545.5	532.7	3.593	4.704	5.427	4.851	2.033	2.626	2.675	5.097	5.872	5.542	4.936	6.029	5.293	6.426	5.875
FBgn0000308	FBtr0079233; FBtr0079234; FBtr0079235; FBtr0079236; FBtr0309212; FBtr0309213	chic	protein_coding	protein_coding	chickadee [Source:FlyBase;Acc:FBgn0000308]	0.4426	GO:0007300; GO:0007411; GO:0042060; GO:0045451; GO:0007436; GO:0030717; GO:0007015; GO:0051491; GO:0007391; GO:0042989; GO:0048680; GO:0007488; GO:0032507; GO:0048842; GO:0016322; GO:0030041; GO:0000902; GO:0035019; GO:0007283; GO:0036098; GO:0000281; GO:0035193; GO:0000915; GO:0007420; GO:0008154	GO:0003779; GO:0003785; GO:0005515; GO:0005546	GO:0043005; GO:0005938; GO:0005737; GO:0005856; GO:0015629; GO:0048471	1379	0.001011	0.01371	2L	5972115	5981018	8904	-	TRUE	0.2053	12940	12840	14960	14650	10790	10740	11130	12350	12380	14480	12810	12740	13810	13950	14930	1089	1099	1250	1212	917.7	939.6	966.1	1087	1085	1213	1104	1133	1216	1268	1270
FBgn0034576	FBtr0071530	CG9350	protein_coding	protein_coding	NADH dehydrogenase (Ubiquinone) B14.7 subunit [Source:UniProtKB/TrEMBL;Acc:Q7JYH3]	0.5337	GO:0019233		GO:0005747	712	0.001041	0.0141	2R	21025078	21026086	1009	+	TRUE	0.3219	790.6	830	900	1123	746	643.1	618.6	833.7	806.4	964.6	875.8	726	705.1	724.2	765.6	128.8	137.6	145.7	180	122.9	109	104	142.1	136.9	156.5	146.2	125	120.3	127.5	126.2
FBgn0011768	FBtr0082290	Fdh	protein_coding	protein_coding	Formaldehyde dehydrogenase [Source:FlyBase;Acc:FBgn0011768]	0.5572	GO:0006066; GO:0006069; GO:0080164; GO:0008542; GO:2000169; GO:0055114	GO:0008270; GO:0004022; GO:0051903; GO:0004552; GO:0080007; GO:0016491		1337	0.001069	0.01445	3R	10870906	10872381	1476	-	TRUE	0.2823	2439	2373	2744	3090	2358	2140	2259	2270	2417	2707	2079	2102	2575	2413	2614	211.6	209.5	236.5	263.7	206.8	193.2	202.2	206	218.4	233.9	184.8	192.7	233.9	226.2	229.4
FBgn0033548	FBtr0088252	CG7637	protein_coding	protein_coding	H/ACA ribonucleoprotein complex subunit 3 [Source:UniProtKB/Swiss-Prot;Acc:Q9V5P6]	0.4304	GO:0042254; GO:0001522; GO:0009267; GO:0007004; GO:0031120; GO:0031118; GO:1904874	GO:0070034; GO:0030515; GO:0034513	GO:0072588; GO:0031429; GO:0090661; GO:0072589	316	0.001072	0.01447	2R	10810556	10810936	381	-	TRUE	0.3253	952	938.4	1239	1127	793.1	751.7	831	883.1	993	1030	809	806.8	707.1	915.1	924.8	349.5	350.5	451.8	406.8	294.3	287.1	314.7	339.1	379.7	376.5	304.2	313.1	271.7	363	343.4
FBgn0031265	FBtr0078067	CG2794	protein_coding	protein_coding	CG2794 [Source:UniProtKB/TrEMBL;Acc:Q9VPR3]	0.5273	GO:0008150; GO:0008152	GO:0016773; GO:0016798	GO:0005575	2310	0.001089	0.01465	2L	564163	566472	2310	+	TRUE	-0.3465	454.4	446.9	333.3	368.8	603.3	484	419.9	404	430.6	363.3	513.5	473.6	378.6	304.1	406.6	22.82	22.84	16.63	18.22	30.62	25.28	21.75	21.22	22.53	18.17	26.42	25.14	19.9	16.5	20.66
FBgn0039219	FBtr0084745	CG13630	protein_coding	protein_coding	Methionine aminopeptidase [Source:UniProtKB/TrEMBL;Acc:Q9VC48]	0.5342	GO:0006508; GO:0070084	GO:0004177; GO:0008235; GO:0070006; GO:0046872		1301	0.001089	0.01465	3R	24717937	24719364	1428	-	TRUE	0.3171	1128	1094	1344	1419	1108	996.4	1038	1060	1186	1291	1056	1013	1075	1045	1021	100.6	99.24	119	124.5	99.88	92.43	95.42	98.91	110.2	114.6	96.46	95.45	100.3	100.7	92.07
FBgn0038725	FBtr0083801; FBtr0345270; FBtr0345271	CG6184	protein_coding	protein_coding	CG6184, isoform F [Source:UniProtKB/TrEMBL;Acc:A0A0C4FEI3]	0.5682			GO:0016021	3428	0.001091	0.01465	3R	19652369	19657866	5498	-	TRUE	0.976	17.29	13.25	25.47	56.09	25.59	39.51	21.53	92.4	93.26	61.41	12.15	39.65	42.59	29.94	31.52	0.5852	0.4563	0.8565	1.867	0.8752	1.391	0.7516	3.271	3.288	2.069	0.421	1.418	1.509	1.095	1.079
FBgn0038455	FBtr0083354	CG14907	protein_coding	protein_coding		0.4388				1103	0.001097	0.01472	3R	16651217	16652319	1103	-	TRUE	-0.802	70.13	57.82	32.9	31.03	57.9	59.26	59.71	31.16	39.77	39.66	82.32	58.72	33.8	23.39	36.13	7.376	6.188	3.438	3.21	6.156	6.484	6.477	3.428	4.357	4.154	8.869	6.528	3.721	2.658	3.843
FBgn0263934	FBtr0329856; FBtr0329857; FBtr0329858; FBtr0329859	esn	protein_coding	protein_coding	espinas [Source:FlyBase;Acc:FBgn0263934]	0.5597	GO:0070593	GO:0008270	GO:0005575	4241	0.001113	0.01491	2R	7086316	7127868	41553	+	TRUE	-0.4842	253.6	308.4	184.7	208.9	255.9	238.1	283.9	118.2	124.8	142	300.3	353.1	190.6	266.7	244.5	6.937	8.583	5.019	5.619	7.074	6.776	8.009	3.381	3.556	3.868	8.414	10.21	5.459	7.882	6.763
FBgn0036734	FBtr0075175; FBtr0331842; FBtr0344941; FBtr0345387	CG7564	protein_coding	protein_coding	CG7564, isoform A [Source:UniProtKB/TrEMBL;Acc:Q9VVI1]	0.5133	GO:0000398; GO:0006376	GO:0003729	GO:0071011; GO:0005685; GO:0071004	4085	0.001133	0.01516	3L	17514298	17524740	10443	+	TRUE	-0.3227	1156	1111	920.2	880.8	1252	1228	1232	943.3	990.2	836.7	1239	1265	1026	949.7	980.9	32.82	32.09	25.96	24.6	35.95	36.28	36.1	28.02	29.29	23.66	36.04	37.97	30.49	29.14	28.17
FBgn0035639	FBtr0077112; FBtr0310533; FBtr0310534	CG5537	protein_coding	protein_coding	CG5537, isoform A [Source:UniProtKB/TrEMBL;Acc:Q9VRQ1]	0.5432	GO:0009116	GO:0004845		1114	0.00114	0.01523	3L	5810973	5812228	1256	+	TRUE	0.3199	830	825.2	1005	1059	824.1	838.4	764.5	860.6	816	918.6	835.3	797.7	987.7	961.9	967.8	86.44	87.44	104	108.4	86.74	90.83	82.11	93.74	88.52	95.25	89.11	87.8	107.7	108.2	101.9
FBgn0035501	FBtr0073215; FBtr0332658	CG1299	protein_coding	protein_coding	CG1299, isoform A [Source:UniProtKB/TrEMBL;Acc:Q9VZH5]	0.5327	GO:0006508	GO:0004252		1852	0.001147	0.01529	3L	4148696	4152473	3778	+	TRUE	0.6039	90.3	69.87	140.1	114.6	88.88	88.89	72.43	177.3	135.8	230.3	86.37	65.58	95.32	85.15	93.01	5.657	4.453	8.719	7.059	5.627	5.792	4.68	11.62	8.859	14.36	5.542	4.342	6.25	5.763	5.893
FBgn0026737	FBtr0083113; FBtr0112926	CG6171	protein_coding	protein_coding	Aprataxin and PNK-like factor [Source:UniProtKB/Swiss-Prot;Acc:A8JR14]	0.46	GO:0006302; GO:0000012; GO:0090305; GO:0000737	GO:0003906; GO:0008408; GO:0004520; GO:0046872	GO:0005634	974	0.001155	0.01537	3R	15362796	15363857	1062	-	TRUE	0.3366	382.3	374.6	503.1	454.7	521.1	474.1	476.7	590.9	613.1	655	327.9	397.3	467.8	499.7	495.8	45.54	45.4	59.53	53.27	62.74	58.74	58.56	73.62	76.06	77.69	40.01	50.02	58.32	64.3	59.73
FBgn0038114	FBtr0300071	CG11670	protein_coding	protein_coding		0.5266	GO:0006508	GO:0004252		1337	0.001161	0.01541	3R	13042050	13044086	2037	+	TRUE	-0.9996	36.5	37.34	12.74	13.13	14.81	27.43	19.58	42.98	27.43	12.79	28.34	33.55	33.12	26.2	28.44	3.167	3.297	1.098	1.12	1.299	2.476	1.752	3.9	2.479	1.105	2.519	3.077	3.009	2.456	2.496
FBgn0036487	FBtr0075642	Prp31	protein_coding	protein_coding	LD41209p [Source:UniProtKB/TrEMBL;Acc:Q9VUM1]	0.5199	GO:0022008; GO:0000398; GO:0000244	GO:0043021	GO:0071011; GO:0005681; GO:0046540; GO:0005687; GO:0097526; GO:0005690	1862	0.001161	0.01541	3L	15159100	15161138	2039	+	TRUE	0.3125	656.1	650.5	785.4	836.6	607.3	638.7	563.8	812.2	850.3	859.7	697	748.1	850.4	830	810.2	40.88	41.24	48.62	51.27	38.24	41.4	36.23	52.93	55.19	53.34	44.48	49.26	55.46	55.87	51.06
FBgn0027620	FBtr0085845	Acf1	protein_coding	protein_coding	ATP-dependent chromatin assembly factor large subunit [Source:FlyBase;Acc:FBgn0027620]	0.48	GO:0007399; GO:0048813; GO:0006355; GO:0016584; GO:0006334; GO:0006333; GO:0042766; GO:0031497; GO:0043462; GO:0048666; GO:0007517; GO:0008544; GO:0045892; GO:0031445; GO:0019233	GO:0005515; GO:0070615; GO:0008270; GO:0003677; GO:0016746	GO:0005634; GO:0016590; GO:0008623	5079	0.001163	0.01541	3R	31793981	31799799	5819	+	TRUE	0.3102	516.8	516.8	674	607.5	465.9	429.1	536.4	508.2	529.4	443.9	585	631.4	607.7	610.1	518.9	11.81	12.01	15.29	13.65	10.76	10.2	12.64	12.14	12.6	10.1	13.69	15.24	14.53	15.06	11.99
FBgn0035199	FBtr0072659; FBtr0072660; FBtr0072661	CG9134	protein_coding	protein_coding	CG9134, isoform B [Source:UniProtKB/TrEMBL;Acc:Q8IRH8]	0.4969	GO:0048085	GO:0030246		1450	0.001178	0.01556	3L	1256449	1274498	18050	+	TRUE	-0.3121	770.4	813.1	635.7	630.2	919.7	985.5	1028	417.9	388.1	456.7	589.7	687.8	565.1	521.2	579.6	61.64	66.19	50.54	49.59	74.37	82.02	84.81	34.98	32.35	36.39	48.33	58.17	47.33	45.05	46.9
FBgn0031561	FBtr0077546; FBtr0345610	CG16712	protein_coding	protein_coding	Immune induced molecule 33, isoform A [Source:UniProtKB/TrEMBL;Acc:Q9VQT8]	0.4461	GO:0009617	GO:0004867		370	0.001178	0.01556	2L	3696218	3696658	441	-	TRUE	-1.065	9.606	51.8	15.92	1.193	13.47	8.779	251.6	120.3	182.4	409.4	8.771	4.575	12.84	4.678	8.456	3.012	16.53	4.959	0.368	4.267	2.863	81.35	39.46	59.57	127.8	2.817	1.516	4.216	1.585	2.682
FBgn0002283	FBtr0075311; FBtr0307336	l(3)73Ah	protein_coding	protein_coding	lethal (3) 73Ah [Source:FlyBase;Acc:FBgn0002283]	0.4794	GO:0008150	GO:0005515; GO:0008270	GO:0005634	1363	0.001195	0.01575	3L	16588475	16590132	1658	+	TRUE	0.3883	293	298.7	426.7	350.9	321.8	313.9	353.4	355.6	375.8	383.8	352.2	311.1	384	424.8	462.8	24.94	25.87	36.08	29.37	27.69	27.79	31.02	31.66	33.32	32.53	30.71	27.99	34.21	39.07	39.84
FBgn0027601	FBtr0073972; FBtr0303294; FBtr0308838; FBtr0343521	pdgy	protein_coding	protein_coding	pudgy [Source:FlyBase;Acc:FBgn0027601]	0.5228	GO:0019433; GO:0009062; GO:0046627; GO:0008152; GO:0071616	GO:0102391; GO:0004467; GO:0003824		2925	0.001202	0.01583	X	14933670	14953532	19863	-	TRUE	-0.3107	750.3	680.6	574.2	571.7	859.1	907.5	793.8	639.3	618.5	722.8	674.1	843.4	657.1	876.7	878.6	29.76	27.47	22.63	22.3	34.44	37.44	32.47	26.52	25.55	28.55	27.39	35.36	27.28	37.57	35.25
FBgn0025366	FBtr0080017; FBtr0331641	Ip259	protein_coding	protein_coding	Intronic Protein 259 [Source:FlyBase;Acc:FBgn0025366]	0.4633	GO:0022008; GO:0006909; GO:0000470; GO:0000460		GO:0030687; GO:0005730	1022	0.001216	0.01599	2L	10408352	10409610	1259	+	TRUE	0.2406	5590	5397	6463	6472	5948	5168	5365	5982	6165	7109	5467	4808	5245	5130	6293	634.5	623.3	728.8	722.6	682.4	610.2	628.1	710.3	728.9	803.6	635.7	576.9	623.2	629.2	722.6
FBgn0015623	FBtr0079250; FBtr0079251; FBtr0331223; FBtr0331224	Cpr	protein_coding	protein_coding	Cytochrome P450 reductase [Source:FlyBase;Acc:FBgn0015623]	0.522	GO:0008150; GO:0055114	GO:0005506; GO:0010181; GO:0003958; GO:0016709; GO:0050661; GO:0030586; GO:0050660; GO:0016491	GO:0005811; GO:0005829; GO:0005783; GO:0012505; GO:0005789; GO:0016021	2539	0.001231	0.01616	2L	6338836	6346280	7445	+	TRUE	-0.3111	850.2	803.5	667.6	656.4	767.6	724.3	653.9	550.1	506.1	566.8	749.6	660.4	764.6	632.5	713.4	38.85	37.35	30.31	29.5	35.45	34.43	30.81	26.29	24.09	25.79	35.09	31.89	36.57	31.23	32.97
FBgn0034468	FBtr0086476	Obp56a	protein_coding	protein_coding	Odorant-binding protein 56a [Source:FlyBase;Acc:FBgn0034468]	0.4954	GO:0042048; GO:0019236; GO:0007606; GO:0007608; GO:0006810	GO:0005549	GO:0005576; GO:0005615	547	0.001256	0.01645	2R	19697723	19698508	786	+	TRUE	-0.9744	38.43	38.55	11.67	16.71	17.51	25.24	22.51	15.04	4.114	10.23	66.12	31.27	12.17	54.27	69.95	8.15	8.319	2.46	3.485	3.753	5.569	4.925	3.337	0.909	2.161	14.37	7.009	2.701	12.44	15.01
FBgn0039682	FBtr0085463; FBtr0333199	Obp99c	protein_coding	protein_coding	Odorant-binding protein 99c [Source:FlyBase;Acc:FBgn0039682]	0.5638	GO:0007606; GO:0007608; GO:0009620	GO:0005549	GO:0005576; GO:0005615	573	0.001257	0.01645	3R	29685736	29689311	3576	-	TRUE	-0.9303	7.685	85.53	28.66	8.354	37.7	29.63	393.5	375	348.4	672.9	10.12	7.626	15.55	6.55	25.37	1.556	17.62	5.764	1.664	7.716	6.24	82.17	79.41	73.47	135.7	2.099	1.632	3.295	1.433	5.195
FBgn0051159	FBtr0084270; FBtr0344226	EF-G2	protein_coding	protein_coding	Elongation Factor G2 [Source:FlyBase;Acc:FBgn0051159]	0.492	GO:0006414; GO:0032543; GO:0032790	GO:0005525; GO:0003924; GO:0003746	GO:0005739; GO:0005622	2478	0.001289	0.01685	3R	22613686	22616622	2937	+	TRUE	-0.6459	118.2	85.53	62.62	59.67	64.64	75.72	65.58	66.61	57.6	60.13	83.67	77.02	69.63	67.37	71.49	5.532	4.074	2.913	2.748	3.059	3.688	3.167	3.262	2.809	2.803	4.012	3.811	3.412	3.408	3.385
FBgn0263396	FBtr0082854; FBtr0082855; FBtr0082856; FBtr0082857; FBtr0309094	sqd	protein_coding	protein_coding	squid [Source:FlyBase;Acc:FBgn0263396]	0.4537	GO:0017148; GO:0048477; GO:0000398; GO:0030720; GO:0000381; GO:0007297; GO:0007314; GO:0016325; GO:0007293; GO:0008298; GO:0009953; GO:0000184; GO:0008069; GO:0045451; GO:0006406; GO:0033119; GO:0019094; GO:0006405	GO:0003676; GO:0000166; GO:0003729; GO:0003730	GO:0005737; GO:0005634; GO:0030529; GO:0071013; GO:0071011; GO:0000785; GO:0005703; GO:0035062	2946	0.001304	0.01701	3R	13634862	13646304	11443	-	TRUE	0.1997	13720	12770	16510	13810	12330	12580	13840	12450	12710	15050	11320	11560	13680	12380	12950	540.4	511.5	646.1	534.7	490.9	515.2	562.3	512.7	521.5	590.1	456.5	481.3	563.8	526.7	515.7
FBgn0033357	FBtr0088657; FBtr0339306	Tom7	protein_coding	protein_coding	Translocase of outer membrane 7 [Source:FlyBase;Acc:FBgn0033357]	0.4252	GO:0006626; GO:0030150; GO:0045040	GO:0015450	GO:0005742; GO:0031307	447	0.001332	0.01735	2R	8951595	8952242	648	+	TRUE	0.2908	1670	1770	2187	2009	1581	1232	1412	1407	1543	1909	1349	1244	1088	1451	1597	433.3	467.3	564	512.7	414.7	332.7	378.1	382.1	417.1	493.3	358.6	341.2	295.7	407	419.1
FBgn0010220	FBtr0088564	Dbp45A	protein_coding	protein_coding	DEAD box protein 45A [Source:FlyBase;Acc:FBgn0010220]	0.4994	GO:0000381; GO:0010501	GO:0005524; GO:0003676; GO:0004004; GO:0003723	GO:0005634	1670	0.001335	0.01736	2R	9087834	9089802	1969	+	TRUE	0.3361	355.4	378.2	457.4	470.2	397.2	429.1	407.2	502.8	478.7	492.6	395.4	401.1	490.8	452.9	453.5	24.69	26.74	31.57	32.13	27.89	31.01	29.17	36.54	34.64	34.07	28.14	29.45	35.69	33.99	31.87
FBgn0029596	FBtr0070338	CG14054	protein_coding	protein_coding	FI08026p [Source:UniProtKB/TrEMBL;Acc:Q9W530]	0.4957	GO:0008150	GO:0003674	GO:0005575	920	0.00134	0.01739	X	2065273	2066359	1087	-	TRUE	-0.8197	63.4	50.59	27.6	27.45	156.2	115.2	138	64.46	65.83	42.22	74.89	58.72	34.48	39.3	33.82	7.995	6.491	3.457	3.404	19.91	15.12	17.95	8.502	8.647	5.301	9.674	7.826	4.551	5.354	4.314
FBgn0020299	FBtr0082959; FBtr0112893; FBtr0334955; FBtr0334956; FBtr0334957	stumps	protein_coding	protein_coding	stumps [Source:FlyBase;Acc:FBgn0020299]	0.5304	GO:0007498; GO:0007507; GO:0048477; GO:0001763; GO:0008543; GO:0007426; GO:0007509; GO:0008078; GO:0007428; GO:0021782; GO:0007427; GO:0007369; GO:0007424		GO:0005622; GO:0005737	4078	0.001341	0.01739	3R	14577217	14608079	30863	+	TRUE	-0.5419	185.4	175.9	107.2	133.7	220.8	237	203.6	146.1	160.5	87	163.3	242.5	171	217.1	209.9	5.274	5.091	3.03	3.74	6.35	7.015	5.974	4.348	4.755	2.464	4.758	7.291	5.093	6.672	6.038
FBgn0010622	FBtr0071985; FBtr0336732	l(2)06496	protein_coding	protein_coding	lethal (2) 06496 [Source:FlyBase;Acc:FBgn0010622]	0.4876	GO:0035206; GO:0007018		GO:0005869	1130	0.001352	0.01751	2R	23061420	23062593	1174	-	TRUE	0.3082	638.8	634.8	779	797.2	537.3	671.6	561.8	653.2	654.2	739.5	645	620.7	749	848.7	794.8	65.59	66.32	79.46	80.5	55.75	71.73	59.49	70.15	69.96	75.59	67.84	67.36	80.49	94.14	82.54
FBgn0025835	FBtr0300673; FBtr0340051	CG17707	protein_coding	protein_coding	Uncharacterized protein, isoform B [Source:UniProtKB/TrEMBL;Acc:A8JUS7]	0.4399		GO:0016747	GO:0016021	3790	0.001378	0.01782	X	142731	148426	5696	-	TRUE	-1.051	30.74	20.48	7.429	5.967	9.426	6.584	9.788	5.372	8.229	5.117	12.15	16.78	9.464	5.614	9.225	0.941	0.6378	0.2259	0.1796	0.2916	0.2097	0.309	0.172	0.2624	0.156	0.3808	0.5428	0.3032	0.1857	0.2856
FBgn0259711	FBtr0299964	CG42365	protein_coding	protein_coding	GM01014p [Source:UniProtKB/TrEMBL;Acc:Q8T3P2]	0.4273				908	0.001382	0.01783	2R	21666687	21667594	908	+	TRUE	0.5454	112.4	118.1	184.7	159.9	146.8	136.1	179.1	236.4	255.1	305.8	107.3	96.09	163.6	195.6	183	14.36	15.35	23.44	20.1	18.95	18.09	23.6	31.59	33.95	38.9	14.04	12.98	21.88	27	23.64
FBgn0035936	FBtr0076506; FBtr0076507; FBtr0076508	Tsp66E	protein_coding	protein_coding	Tetraspanin 66E [Source:FlyBase;Acc:FBgn0035936]	0.4291	GO:0007166; GO:0008150	GO:0003674	GO:0005886; GO:0005887; GO:0016021	2234	0.001383	0.01783	3L	8912499	8932065	19567	+	TRUE	0.3153	887.6	820.3	1054	1069	700.2	727.6	701.8	666.1	698.1	702.4	1032	1157	1447	1086	1139	46.09	43.35	54.38	54.62	36.75	39.3	37.59	36.18	37.76	36.32	54.88	63.49	78.68	60.95	59.84
FBgn0015075	FBtr0078492	Ddx1	protein_coding	protein_coding	Dead-box-1 [Source:FlyBase;Acc:FBgn0015075]	0.5385	GO:0001700; GO:0006446; GO:0042254; GO:0000245; GO:0048477; GO:0010501; GO:0032508; GO:0006302; GO:0007283	GO:0005515; GO:0005524; GO:0003676; GO:0004386; GO:0008026; GO:0003682; GO:0004004; GO:0008143; GO:0004527; GO:0004518; GO:0003712; GO:0033677	GO:0005575; GO:0005634	2470	0.001404	0.01807	3L	22263369	22266017	2649	+	TRUE	-0.3062	766.6	640.9	523.2	608.7	752.7	689.2	663.6	478.1	510.2	469.5	682.2	652.8	602.3	577.3	559.6	36.01	30.63	24.42	28.12	35.73	33.67	32.15	23.49	24.96	21.96	32.82	32.4	29.61	29.3	26.58
FBgn0010770	FBtr0084012	ppan	protein_coding	protein_coding	peter pan [Source:FlyBase;Acc:FBgn0010770]	0.5247	GO:0007444; GO:0022008; GO:0048477; GO:0002164; GO:0000027; GO:0007292	GO:0003674; GO:0019843	GO:0005575; GO:0030687	1477	0.001409	0.01807	3R	21116254	21117899	1646	+	TRUE	0.3054	453.4	522.8	641.1	563.3	515.7	491.6	447.3	500.7	537.6	554	508.1	540.7	573.9	559.5	534.3	35.61	41.78	50.03	43.52	40.94	40.17	36.24	41.13	43.99	43.33	40.88	44.88	47.19	47.49	42.44
FBgn0261793	FBtr0112927; FBtr0300577; FBtr0330105; FBtr0330106; FBtr0333750; FBtr0333811	Trf2	protein_coding	protein_coding	TATA box binding protein-related factor 2 [Source:FlyBase;Acc:FBgn0261793]	0.4463	GO:0035075; GO:0035071; GO:0006357; GO:0051123; GO:0006367; GO:0022008; GO:0006366; GO:0048812; GO:0035209; GO:0035277; GO:0060963; GO:0006352	GO:0003682; GO:0003700; GO:0001047; GO:0003677; GO:0001075	GO:0001673; GO:0005669; GO:0005700; GO:0005634; GO:0001674; GO:0005667	7974	0.00141	0.01807	X	8409272	8433011	23740	+	TRUE	0.3126	792.5	804.7	1173	808	632.9	687	828.1	796.1	817.4	881.5	815.7	842.7	884.2	840.2	998.6	11.53	11.91	16.95	11.56	9.307	10.4	12.43	12.11	12.39	12.77	12.16	12.96	13.47	13.21	14.69
FBgn0034718	FBtr0071849; FBtr0071850; FBtr0071851; FBtr0071852; FBtr0342984	wdp	protein_coding	protein_coding	windpipe [Source:FlyBase;Acc:FBgn0034718]	0.5246	GO:2000647; GO:0060438; GO:0008039; GO:0046426; GO:0006469; GO:0019221; GO:0001894; GO:0045807	GO:0005515; GO:0004860	GO:0005886; GO:0016021; GO:0005737	2983	0.001411	0.01807	2R	22298214	22311937	13724	-	TRUE	-0.4169	421.7	279.5	253.7	266.1	206	251.3	252.5	304.1	362.1	236.7	303.6	246.3	319.1	292.9	289	16.4	11.06	9.801	10.18	8.099	10.17	10.13	12.37	14.67	9.166	12.1	10.12	12.99	12.31	11.37
FBgn0037412	FBtr0078615; FBtr0334866	Osi4	protein_coding	protein_coding	Osiris 4 [Source:FlyBase;Acc:FBgn0037412]	0.5688	GO:0008150	GO:0003674	GO:0005887	1519	0.001415	0.0181	3R	6218318	6221781	3464	-	TRUE	-0.9904	44.19	24.09	11.67	11.93	44.44	47.19	51.88	15.04	8.229	17.91	24.29	25.17	4.732	15.91	9.225	3.375	1.872	0.8859	0.8965	3.43	3.749	4.086	1.202	0.6546	1.362	1.9	2.031	0.3783	1.313	0.7126
FBgn0037843	FBtr0082286; FBtr0302202	CG4511	protein_coding	protein_coding	CG4511, isoform A [Source:UniProtKB/TrEMBL;Acc:Q9VGV8]	0.4692	GO:0008616	GO:0005524	GO:0005737	1430	0.001419	0.01813	3R	10854501	10856412	1912	+	TRUE	0.303	1242	1276	1537	1562	1275	1325	1207	1239	1358	1462	1391	1363	1599	1523	1636	100.8	105.3	123.9	124.7	104.6	111.8	101	105.1	114.7	118.1	115.6	116.8	135.8	133.5	134.2
FBgn0037011	FBtr0078210	CG4858	protein_coding	protein_coding	Cytosolic Fe-S cluster assembly factor NUBP2 homolog [Source:UniProtKB/Swiss-Prot;Acc:Q9VPD2]	0.4737	GO:0016226	GO:0000166; GO:0005524; GO:0051539; GO:0046872	GO:0005737	950	0.00143	0.01824	3L	20526576	20527910	1335	+	TRUE	0.3057	588.9	558.9	729.1	689.8	725.8	642	675.4	859.5	817.4	1045	522.2	514.7	705.8	753.2	724.1	71.91	69.45	88.47	82.85	89.59	81.55	85.06	109.8	104	127.1	65.33	66.44	90.22	99.38	89.44
FBgn0261353	FBtr0302271	Ccdc56	protein_coding	protein_coding	Coiled-coil domain containing 56 [Source:FlyBase;Acc:FBgn0261353]	0.5356	GO:0097034; GO:0033617; GO:0070131		GO:0005739; GO:0016021; GO:0031305	1529	0.001438	0.01829	3L	11708979	11710570	1592	+	TRUE	0.3137	1009	1053	1305	1252	1031	1037	972	1224	1280	1332	1007	932.6	1084	1151	1126	76.53	81.28	98.41	93.43	79.1	81.85	76.06	97.12	101.1	100.6	78.3	74.79	86.07	94.35	86.42
FBgn0261381	FBtr0302272	mtTFB1	protein_coding	protein_coding	Mitochondrial Transcription Factor B1 [Source:FlyBase;Acc:FBgn0261381]	0.5356	GO:0000154; GO:0006417; GO:0006390; GO:0006364	GO:0000179; GO:0016433; GO:0003712; GO:0003723; GO:0008649	GO:0005739; GO:0005759	1529	0.001438	0.01829	3L	11708979	11710570	1592	+	TRUE	0.3137	1009	1053	1305	1252	1031	1037	972	1224	1280	1332	1007	932.6	1084	1151	1126	76.53	81.28	98.41	93.43	79.1	81.85	76.06	97.12	101.1	100.6	78.3	74.79	86.07	94.35	86.42
FBgn0036512	FBtr0075563	CG16979	protein_coding	protein_coding	Probable Ufm1-specific protease 2 [Source:UniProtKB/Swiss-Prot;Acc:Q9VUR0]	0.4976	GO:0008150; GO:0030431; GO:0006508	GO:0016790; GO:0071567	GO:0012505	2046	0.001442	0.01829	3L	15576570	15578674	2105	+	TRUE	-0.3177	552.4	518	412.9	439.2	491.5	515.8	464	349.2	358	349.3	514.8	565.8	463.7	466.9	452.8	31.32	29.88	23.26	24.49	28.17	30.42	27.13	20.71	21.14	19.72	29.9	33.91	27.52	28.6	25.97
FBgn0015011	FBtr0083378; FBtr0083379	Ahcy89E	protein_coding	protein_coding	Adenosylhomocysteinase 89E [Source:FlyBase;Acc:FBgn0015011]	0.5078	GO:0019510; GO:0006730; GO:0033353	GO:0016787; GO:0051287; GO:0004013	GO:0005829	1874	0.001443	0.01829	3R	16978439	16982158	3720	-	TRUE	-0.9935	37.46	31.32	11.67	11.93	75.41	70.23	74.39	17.19	19.2	7.676	26.99	31.27	4.732	9.357	3.844	2.319	1.973	0.7181	0.7267	4.718	4.523	4.75	1.113	1.238	0.4732	1.712	2.046	0.3066	0.6259	0.2407
FBgn0259173	FBtr0299640; FBtr0299641; FBtr0333374; FBtr0333375	corn	protein_coding	protein_coding	cornetto [Source:FlyBase;Acc:FBgn0259173]	0.5063	GO:0045921	GO:0008017; GO:0005515	GO:0043234; GO:0005938; GO:0005737; GO:0045177	5032	0.001444	0.01829	3L	7142991	7157073	14083	-	TRUE	-0.3644	425.6	393.9	320.5	309.1	397.2	486.1	549.1	347	448.5	312.2	406.9	382.8	335.3	335	333.6	9.811	9.24	7.342	7.009	9.257	11.66	13.06	8.368	10.77	7.166	9.609	9.328	8.092	8.344	7.779
FBgn0262954	FBtr0112379	Rpb12	protein_coding	protein_coding	Rpb12 [Source:FlyBase;Acc:FBgn0262954]	0.3739	GO:0006366; GO:0006351; GO:0006360; GO:0006383	GO:0003677; GO:0003899	GO:0005665; GO:0005736; GO:0005666	353	0.001452	0.01835	2R	15144968	15145519	552	-	TRUE	0.3041	502.4	540.9	710	576.5	452.5	400.5	510	515.7	550	678.1	462.2	453	394.8	552.1	613.4	165.1	180.9	231.8	186.3	150.3	136.9	172.9	177.3	188.3	221.9	155.6	157.3	135.8	196	203.9
FBgn0051955	FBtr0077540; FBtr0303782; FBtr0345543; FBtr0345639	CG31955	protein_coding	protein_coding	GEO11681p1 [Source:UniProtKB/TrEMBL;Acc:Q8IQ04]	0.4052	GO:0019233; GO:0008150	GO:0003674	GO:0005575	682	0.001454	0.01835	2L	3711881	3713105	1225	-	TRUE	0.8306	33.62	18.07	47.76	62.06	33.66	17.56	24.47	48.35	35.66	55.01	22.27	36.6	44.62	52.4	53.81	5.718	3.127	8.069	10.38	5.786	3.106	4.292	8.6	6.316	9.315	3.879	6.579	7.942	9.628	9.255
FBgn0025839	FBtr0070386; FBtr0343049	CG3621	protein_coding	protein_coding	EG:152A3.7 protein [Source:UniProtKB/TrEMBL;Acc:O97418]	0.5225	GO:0006120; GO:0042773	GO:0003954; GO:0008137	GO:0005747; GO:0005743	659	0.001477	0.01861	X	2172526	2173432	907	+	TRUE	0.3053	640.7	566.2	712.2	780.5	525.2	437.9	449.3	525.4	503.3	609	577.6	463.7	492.1	541.8	532.7	112.7	101.3	124.5	135	93.37	80.12	81.51	96.67	92.23	106.7	104.1	86.2	90.62	103	94.78
FBgn0011828	FBtr0072950; FBtr0072951; FBtr0072952; FBtr0072953; FBtr0072954	Pxn	protein_coding	protein_coding	Peroxidasin [Source:FlyBase;Acc:FBgn0011828]	0.5627	GO:0006909; GO:0006979; GO:0030198; GO:0042744; GO:0055114	GO:0005515; GO:0020037; GO:0046872; GO:0004601	GO:0005615; GO:0005578	4564	0.001512	0.01903	3L	2601455	2630064	28610	-	TRUE	-0.4058	435.2	283.1	292.9	243.5	70.02	160.2	158.6	38.68	68.57	61.41	435.9	484.2	308.3	651.2	1690	11.06	7.322	7.398	6.087	1.799	4.237	4.157	1.028	1.816	1.554	11.35	13.01	8.202	17.89	43.46
FBgn0033504	FBtr0088338; FBtr0088339; FBtr0088340; FBtr0088341; FBtr0088342; FBtr0088343; FBtr0088344; FBtr0088345; FBtr0088346; FBtr0088347; FBtr0299825; FBtr0299826; FBtr0299828; FBtr0299829; FBtr0299830; FBtr0301131; FBtr0301965; FBtr0306688; FBtr0306690; FBtr0306691; FBtr0336694; FBtr0336695; FBtr0336696	CAP	protein_coding	protein_coding	CAP [Source:FlyBase;Acc:FBgn0033504]	0.5117	GO:0007605; GO:0016477; GO:0050954; GO:0016203; GO:0007155; GO:0007015	GO:0005515; GO:0017166	GO:0005925	4912	0.001534	0.01929	2R	10269016	10307024	38009	+	TRUE	-0.5991	112.4	130.1	48.82	103.8	99.65	129.5	156.6	196.6	200.2	111.3	157.2	128.9	110.2	93.57	116.1	2.655	3.126	1.146	2.412	2.379	3.181	3.815	4.857	4.926	2.618	3.804	3.217	2.724	2.388	2.773
FBgn0004360	FBtr0088512; FBtr0339383	Wnt2	protein_coding	protein_coding	Wnt oncogene analog 2 [Source:FlyBase;Acc:FBgn0004360]	0.5383	GO:0007424; GO:0007517; GO:0000122; GO:0048675; GO:0016055; GO:0060070; GO:0009952; GO:0009798; GO:0007275; GO:0007367; GO:0045165	GO:0005102; GO:0005109	GO:0005886; GO:0005576; GO:0005615; GO:0005578	2238	0.001567	0.01967	2R	9494166	9503188	9023	+	TRUE	-0.6702	79.73	101.2	48.82	56.09	74.06	61.45	84.18	18.26	28.8	35.82	47.91	73.21	38.53	86.08	83.02	4.133	5.337	2.514	2.86	3.88	3.314	4.501	0.9903	1.555	1.849	2.544	4.011	2.091	4.821	4.353
FBgn0040339	FBtr0070165	MED22	protein_coding	protein_coding	Mediator complex subunit 22 [Source:FlyBase;Acc:FBgn0040339]	0.4917	GO:1902064; GO:0007067; GO:0006357; GO:0006351; GO:0007406	GO:0001104	GO:0005634; GO:0016592; GO:0005730; GO:0000785	602	0.001576	0.01975	X	928139	928860	722	+	TRUE	0.3025	538	560.1	710	643.3	580.4	563	494.3	538.3	493.7	657.6	546.5	531.5	531.3	666.2	528.1	103.7	109.8	135.9	121.9	113	112.9	98.25	108.5	99.11	126.2	107.9	108.3	107.2	138.7	102.9
FBgn0264794	FBtr0334481	CR44024	long_noncoding	lincRNA		0.358				2654	0.001586	0.01985	4	427331	431769	4439	+	TRUE	-0.8227	53.8	55.41	22.29	29.84	101	129.5	152.7	69.84	61.72	56.29	58.03	60.24	24.34	24.33	26.9	2.352	2.465	0.968	1.283	4.462	5.888	6.884	3.193	2.81	2.45	2.598	2.783	1.114	1.149	1.19
FBgn0035232	FBtr0072828; FBtr0072829	CG12099	protein_coding	protein_coding	LD09551p [Source:UniProtKB/TrEMBL;Acc:Q9W0D8]	0.5032	GO:0051865	GO:0005515; GO:0004842; GO:0008270; GO:0046872	GO:0005575	2881	0.00159	0.01987	3L	1555363	1558484	3122	-	TRUE	0.3065	787.7	691.4	964.8	864.1	783.7	771.5	691	888.5	854.4	880.2	902.8	913.6	1276	1109	1042	31.72	28.33	38.6	34.22	31.9	32.32	28.7	37.42	35.84	35.29	37.24	38.88	53.77	48.24	42.42
FBgn0015756	FBtr0080163; FBtr0080164; FBtr0340226	RpL9	protein_coding	protein_coding	Ribosomal protein L9 [Source:FlyBase;Acc:FBgn0015756]	0.5011	GO:0051298; GO:0006412; GO:0002181; GO:0007052; GO:0000022	GO:0003735; GO:0003723; GO:0019843	GO:0022626; GO:0005840; GO:0022625; GO:0005622	788	0.001594	0.01989	2L	11002758	11004189	1432	-	TRUE	0.1981	12830	12460	14730	14180	12470	10740	11750	10910	11360	13910	12140	10420	10140	11060	14180	1887	1865	2152	2052	1854	1643	1783	1678	1740	2038	1829	1620	1561	1758	2110
FBgn0036678	FBtr0075300; FBtr0075301; FBtr0075302; FBtr0075303; FBtr0075304; FBtr0075305; FBtr0075306; FBtr0113173; FBtr0113174; FBtr0305577	CG11905	protein_coding	protein_coding	LD29172p [Source:UniProtKB/TrEMBL;Acc:Q9VVC1]	0.52			GO:0005875	1719	0.001615	0.0201	3L	16928381	16935536	7156	-	TRUE	0.5208	143.1	125.3	223.9	169.5	37.7	70.23	64.6	29.01	20.57	48.62	215.2	258.5	211.6	186.2	236	9.66	8.603	15.02	11.25	2.572	4.931	4.497	2.048	1.446	3.267	14.88	18.44	14.95	13.58	16.11
FBgn0032587	FBtr0080873; FBtr0080874; FBtr0301144; FBtr0337091	CG5953	protein_coding	protein_coding	CG5953, isoform A [Source:UniProtKB/TrEMBL;Acc:Q9VJK4]	0.5051	GO:0046331; GO:0006351; GO:0006355	GO:0003677	GO:0005634	3610	0.001616	0.0201	2L	16508078	16532877	24800	-	TRUE	1.084	6.724	2.409	19.1	25.06	13.47	12.07	12.72	115	87.78	112.6	9.446	7.626	44.62	31.81	28.44	0.2161	0.07878	0.61	0.7921	0.4374	0.4035	0.4218	3.864	2.938	3.603	0.311	0.259	1.501	1.105	0.9245
FBgn0032390	FBtr0080285; FBtr0342580	dgt2	protein_coding	protein_coding	dim gamma-tubulin 2 [Source:FlyBase;Acc:FBgn0032390]	0.5087	GO:0007052; GO:0051301; GO:0007067; GO:0031122	GO:0008017; GO:0005515	GO:0005874; GO:0005819; GO:0005875; GO:0043234; GO:0005737; GO:0072687; GO:0000922; GO:0070652	914	0.001618	0.0201	2L	11989936	11990979	1044	+	TRUE	0.3015	532.2	531.2	638.9	671.9	608.7	577.2	594.1	722	740.6	817.5	524.9	574.2	586.1	654	581.1	67.51	68.57	80.53	83.83	78.04	76.17	77.74	95.8	97.86	103.3	68.22	76.99	77.83	89.65	74.57
FBgn0037913	FBtr0100320; FBtr0100321; FBtr0100323	fabp	protein_coding	protein_coding	fatty acid bindin protein [Source:FlyBase;Acc:FBgn0037913]	0.4942	GO:0007616; GO:0006810	GO:0005215; GO:0008289; GO:0005504	GO:0005875; GO:0005829; GO:0005654	1145	0.001628	0.0202	3R	11559896	11567054	7159	-	TRUE	0.2485	4042	4047	4882	4696	4018	3471	3821	3805	3888	3810	4115	3993	3480	3498	4782	409.6	417.3	491.5	468	411.5	365.8	399.3	403.3	410.4	384.4	427.1	427.6	369.1	382.9	490.1
FBgn0036007	FBtr0076427; FBtr0333864; FBtr0333865	path	protein_coding	protein_coding	pathetic [Source:FlyBase;Acc:FBgn0036007]	0.432	GO:0097484; GO:0032536; GO:0048813; GO:0003333; GO:0044719; GO:0040007; GO:0040008	GO:0015171	GO:0036019; GO:0030424; GO:0043025; GO:0005886; GO:0005765; GO:0016021; GO:0031902; GO:0043204; GO:0030425	2809	0.001644	0.02037	3L	9494555	9505328	10774	-	TRUE	0.311	1035	987.8	1276	1229	1124	1050	1039	2269	2299	1260	1049	1029	1180	971.2	1231	42.73	41.51	52.35	49.93	46.94	45.12	44.24	98.02	98.89	51.82	44.39	44.91	51	43.34	51.44
FBgn0039581	FBtr0085286; FBtr0085287; FBtr0300346	Moca-cyp	protein_coding	protein_coding	Moca-cyp [Source:FlyBase;Acc:FBgn0039581]	0.5523	GO:0006457; GO:0000398; GO:0000413	GO:0003755	GO:0005634; GO:0071013; GO:0071011; GO:0005654	3596	0.001703	0.02105	3R	28340334	28345169	4836	+	TRUE	-0.2994	638.8	609.5	512.6	494.1	643.7	613.4	603	517.9	571.9	488.7	664.6	745	632.1	530.5	450.5	20.61	20.01	16.43	15.68	20.99	20.59	20.06	17.47	19.22	15.7	21.96	25.4	21.35	18.49	14.7
FBgn0032010	FBtr0079620; FBtr0079621; FBtr0306391; FBtr0306392; FBtr0332360; FBtr0332361; FBtr0332362; FBtr0332363; FBtr0332364; FBtr0332365; FBtr0332366; FBtr0332367	CG8086	protein_coding	protein_coding	CG8086, isoform I [Source:UniProtKB/TrEMBL;Acc:M9PB71]	0.5342	GO:0007605; GO:0022008		GO:0005643	4314	0.001704	0.02105	2L	8244160	8257502	13343	-	TRUE	-0.8033	65.32	46.98	27.6	27.45	56.56	93.28	93.97	106.4	101.5	74.2	51.28	54.14	56.79	66.43	37.67	1.757	1.285	0.7373	0.726	1.537	2.609	2.606	2.992	2.843	1.987	1.413	1.539	1.598	1.93	1.025
FBgn0086904	FBtr0087858; FBtr0087859; FBtr0087860; FBtr0345195	Nacalpha	protein_coding	protein_coding	Nascent polypeptide associated complex protein alpha subunit [Source:FlyBase;Acc:FBgn0086904]	0.535	GO:0022008; GO:0048477; GO:0007317; GO:0015031	GO:0005515	GO:0005854	904	0.001707	0.02105	2R	12759693	12760999	1307	-	TRUE	0.2137	8566	8560	9898	9889	8572	7503	7870	7587	7822	9410	8415	7736	7490	7823	9307	1099	1118	1262	1248	1112	1002	1042	1018	1046	1202	1106	1049	1006	1085	1208
FBgn0032077	FBtr0079791; FBtr0340262	CG9515	protein_coding	protein_coding	CG9515, isoform A [Source:UniProtKB/TrEMBL;Acc:Q86BM0]	0.4486			GO:0005737	946	0.001745	0.02149	2L	8941945	8943257	1313	-	TRUE	0.5489	116.2	89.14	138	173.1	119.8	94.38	90.05	141.8	171.4	144.6	78.27	67.11	95.32	85.15	83.02	14.25	11.12	16.8	20.86	14.85	12.03	11.38	18.18	21.89	17.64	9.827	8.694	12.23	11.28	10.29
FBgn0026417	FBtr0078876; FBtr0334904	Hus1-like	protein_coding	protein_coding	Hus1-like [Source:FlyBase;Acc:FBgn0026417]	0.4693	GO:0044778; GO:0044773; GO:0035038; GO:0031573; GO:0000724; GO:0033314; GO:0006289; GO:0006281; GO:0000077		GO:0005730; GO:0005737; GO:0035861; GO:0030896	1111	0.001765	0.0217	3R	4808336	4812096	3761	-	TRUE	-0.5566	145.1	150.6	97.64	95.48	142.7	139.4	150.7	99.92	93.26	94.67	143	170.8	93.97	116	121.5	15.15	16	10.13	9.806	15.06	15.14	16.23	10.91	10.14	9.844	15.3	18.85	10.27	13.09	12.83
FBgn0260388	FBtr0300655; FBtr0300656; FBtr0300657	CG42514	protein_coding	protein_coding	GH08173p [Source:UniProtKB/TrEMBL;Acc:Q0E8E1]	0.4872	GO:0055085	GO:0004016	GO:0016021	2100	0.001767	0.0217	3L	16491838	16496236	4399	-	TRUE	-0.3003	777.2	714.3	581.6	621.8	1157	1097	934.8	1145	1175	853.3	814.4	763.3	786.9	533.3	596.5	42.93	40.15	31.92	33.78	64.59	63.07	53.26	66.18	67.64	46.94	46.09	44.57	45.5	31.83	33.33
FBgn0013325	FBtr0086533; FBtr0340533	RpL11	protein_coding	protein_coding	Ribosomal protein L11 [Source:FlyBase;Acc:FBgn0013325]	0.5119	GO:0051298; GO:0006412; GO:0002181; GO:0019233; GO:0000027; GO:0007052; GO:0000022	GO:0003735; GO:0019843; GO:0005515	GO:0005703; GO:0022626; GO:0005840; GO:0022625; GO:0005730; GO:0000228; GO:0005737; GO:0005622	863	0.001776	0.02179	2R	19442342	19443825	1484	+	TRUE	0.205	10340	10210	11800	11800	10910	9158	9901	9552	9670	11780	9727	8421	8061	8576	10920	1389	1395	1575	1559	1481	1280	1372	1342	1353	1576	1339	1196	1134	1245	1483
FBgn0030452	FBtr0073724; FBtr0339677; FBtr0339678	MFS10	protein_coding	protein_coding	Major Facilitator Superfamily Transporter 10 [Source:FlyBase;Acc:FBgn0030452]	0.5491	GO:0006820; GO:0055085	GO:0022857; GO:0005316	GO:0005886; GO:0016021	2769	0.001786	0.02187	X	13129018	13134839	5822	+	TRUE	0.3056	1064	1076	1285	1355	1031	1027	1018	1242	1230	1325	1047	872.4	1170	1047	1110	44.59	45.86	53.5	55.82	43.68	44.77	43.99	54.43	53.69	55.29	44.91	38.63	51.29	47.4	47.04
FBgn0030451	FBtr0073723; FBtr0339676; FBtr0344608	CG15717	protein_coding	protein_coding	CG15717-PA [Source:UniProtKB/TrEMBL;Acc:Q9VYG8]	0.5287	GO:0055114; GO:0008152	GO:0016491		1878	0.001835	0.02244	X	13128952	13134565	5614	+	TRUE	0.2965	1217	1276	1484	1571	1182	1148	1150	1439	1400	1547	1194	989.8	1316	1171	1265	75.19	80.18	91.07	95.42	73.82	73.76	73.28	92.95	90.1	95.14	75.57	64.63	85.07	78.13	79.01
FBgn0032167	FBtr0079894; FBtr0331635; FBtr0345615	CG5853	protein_coding	protein_coding	CG5853, isoform A [Source:UniProtKB/TrEMBL;Acc:Q9VL61]	0.5133	GO:0006909	GO:0034041; GO:0017127; GO:0005524; GO:0016887; GO:0005215; GO:0042626	GO:0005886; GO:0016021; GO:0016020; GO:0043190	2454	0.001846	0.02254	2L	9940773	9947648	6876	-	TRUE	-0.4852	242.1	253	174.1	171.9	192.6	203	199.7	159	135.8	147.1	201.1	173.1	159.5	144.1	158.4	11.44	12.17	8.175	7.991	9.201	9.984	9.736	7.863	6.686	6.926	9.737	8.649	7.895	7.36	7.572
FBgn0004512	FBtr0087801; FBtr0302198	Mdr49	protein_coding	protein_coding	Multi drug resistance 49 [Source:FlyBase;Acc:FBgn0004512]	0.545	GO:0055085; GO:0008354; GO:0001666; GO:0015893; GO:0031427; GO:0006855; GO:0006810	GO:0042626; GO:0005524; GO:0015238; GO:0042623; GO:0008559; GO:0016887	GO:0005886; GO:0016021; GO:0005887	3932	0.00185	0.02255	2R	12940323	12946347	6025	-	TRUE	0.5331	129.7	96.37	179.4	157.5	126.6	120.7	127.2	332	299	230.3	139.7	110.6	180.5	166.6	176	3.826	2.893	5.258	4.571	3.775	3.705	3.872	10.25	9.189	6.766	4.221	3.448	5.574	5.309	5.253
FBgn0263510	FBtr0088228	nclb	protein_coding	protein_coding	no child left behind [Source:FlyBase;Acc:FBgn0263510]	0.5326	GO:0008584; GO:0010468; GO:0030723; GO:0030707; GO:0007281; GO:0036098	GO:0005515; GO:0031490	GO:0005634; GO:0035327	1549	0.001877	0.02285	2R	10875748	10877296	1549	+	TRUE	0.3	1149	1162	1416	1424	1025	1092	960.2	1257	1134	1276	1136	1119	1346	1249	1215	86.05	88.58	105.4	104.9	77.57	85.07	74.17	98.47	88.48	95.12	87.17	88.62	105.5	101.1	92
FBgn0031003	FBtr0074675	CG7889	protein_coding	protein_coding	CG7889 [Source:UniProtKB/TrEMBL;Acc:Q9VWJ9]	0.5089	GO:0018023	GO:0016279	GO:0005737	1468	0.001895	0.02304	X	19243631	19245224	1594	+	TRUE	0.3073	436.1	442.1	555.1	532.3	476.7	493.8	539.3	506	497.9	538.6	431.8	453	502.3	487.5	492.7	34.47	35.55	43.58	41.37	38.08	40.6	43.96	41.83	40.98	42.38	34.96	37.84	41.55	41.62	39.39
FBgn0030600	FBtr0073970; FBtr0346087	hiw	protein_coding	protein_coding	highwire [Source:FlyBase;Acc:FBgn0030600]	0.5548	GO:0016567; GO:0030514; GO:0007628; GO:0007616; GO:0006351; GO:0050808; GO:0050965; GO:0048678; GO:0030509; GO:0040011; GO:0008582; GO:0006914; GO:2000331; GO:0045886	GO:0005515; GO:0004842; GO:0008270	GO:0005886; GO:0031410; GO:0005634	16460	0.001899	0.02306	X	15010137	15063429	53293	-	TRUE	0.6989	38.43	49.39	90.21	64.45	49.82	52.67	45.03	78.43	89.15	51.17	52.63	51.09	41.91	41.17	50.74	0.2708	0.3542	0.6317	0.4467	0.3549	0.3862	0.3273	0.5782	0.6545	0.3591	0.38	0.3806	0.3092	0.3135	0.3617
FBgn0032603	FBtr0080908; FBtr0331619	CG17928	protein_coding	protein_coding	IP12339p [Source:UniProtKB/TrEMBL;Acc:Q9VJI1]	0.46	GO:0006633; GO:0055114; GO:0046331; GO:0006629	GO:0005506; GO:0020037; GO:0016717; GO:0016491	GO:0005739; GO:0016021	1623	0.00191	0.02316	2L	16791568	16793444	1877	+	TRUE	-0.8223	69.17	31.32	31.84	15.52	20.2	26.34	36.22	30.08	20.57	56.29	49.26	27.45	61.52	39.3	205.2	4.944	2.278	2.261	1.091	1.459	1.958	2.67	2.249	1.532	4.007	3.607	2.074	4.603	3.035	14.84
FBgn0030292	FBtr0073452	CG11752	protein_coding	protein_coding	RH44935p [Source:UniProtKB/TrEMBL;Acc:Q9VZ01]	0.566			GO:0005747; GO:0005739	477	0.001944	0.02354	X	11349998	11350474	477	+	TRUE	0.2978	612.9	639.6	767.4	771	554.8	491.6	532.5	510.3	511.6	641	699	609.3	487.4	542.7	647.3	149.1	158.3	185.4	184.4	136.4	124.4	133.6	129.8	129.6	155.2	174.2	156.6	124.1	142.6	159.2
FBgn0033507	FBtr0088348	CG12909	protein_coding	protein_coding	CG12909 protein [Source:UniProtKB/TrEMBL;Acc:Q7K0D3]	0.5131			GO:0005730	1031	0.001947	0.02355	2R	10310113	10311143	1031	+	TRUE	0.3295	321.8	381.9	485	398.6	251.8	246.9	265.3	310.5	305.8	395.3	354.2	314.2	363.7	342.5	333.6	36.21	43.72	54.22	44.11	28.64	28.9	30.78	36.54	35.85	44.29	40.83	37.37	42.84	41.64	37.97
FBgn0010438	FBtr0083277	mtSSB	protein_coding	protein_coding	mitochondrial single stranded DNA-binding protein [Source:FlyBase;Acc:FBgn0010438]	0.4957	GO:0006260; GO:0000002; GO:0006264	GO:0003697	GO:0005739; GO:0000262	575	0.002004	0.0242	3R	16204194	16205250	1057	-	TRUE	0.296	578.3	552.9	753.6	634.9	587.1	534.4	597.1	613.5	648.7	690.9	531.7	506.4	469.2	590.4	654.9	116.7	113.5	151.1	126	119.7	112.2	124.2	129.5	136.3	138.8	109.9	108	99.08	128.7	133.7
FBgn0029838	FBtr0070887; FBtr0345900	CG4666	protein_coding	protein_coding	Protein THEM6 [Source:UniProtKB/Swiss-Prot;Acc:Q9W440]	0.487	GO:0008150	GO:0003674	GO:0016021; GO:0005576; GO:0005575	1235	0.002021	0.02437	X	6076072	6077786	1715	-	TRUE	-0.8891	25.94	62.64	18.04	19.1	16.16	24.14	28.39	11.82	10.97	8.956	20.24	31.27	25.01	23.39	13.84	2.436	5.987	1.684	1.764	1.534	2.359	2.75	1.161	1.074	0.8377	1.948	3.104	2.459	2.374	1.315
FBgn0026438	FBtr0078043; FBtr0301316; FBtr0301317	Eaat2	protein_coding	protein_coding	Excitatory amino acid transporter 2 [Source:FlyBase;Acc:FBgn0026438]	0.4932	GO:0015734; GO:0006835	GO:0015183; GO:0005369; GO:0015501; GO:0015293; GO:0017153	GO:0005886; GO:0016021; GO:0016020	3208	0.002033	0.02447	2L	737212	744395	7184	-	TRUE	-1.075	14.41	26.5	5.307	2.387	71.37	58.16	69.5	49.42	71.32	5.117	4.723	20.59	4.056	3.743	1.537	0.5211	0.9751	0.1907	0.0849	2.609	2.188	2.592	1.869	2.686	0.1843	0.175	0.787	0.1535	0.1462	0.05623
FBgn0051453	FBtr0081898; FBtr0339330	pch2	protein_coding	protein_coding	LD24646p [Source:UniProtKB/TrEMBL;Acc:Q8SX76]	0.5032		GO:0005524		1799	0.002036	0.02447	3R	8559540	8561764	2225	-	TRUE	0.2888	1383	1347	1612	1715	1200	1185	1111	1147	1019	1195	1370	1365	1495	1475	1521	89.21	88.37	103.3	108.8	78.2	79.51	73.89	77.4	68.45	76.73	90.52	93.04	100.9	102.7	99.22
FBgn0027582	FBtr0080228	CG6230	protein_coding	protein_coding	Cation-transporting ATPase [Source:UniProtKB/TrEMBL;Acc:Q9VKJ6]	0.4865	GO:0006812; GO:0006874	GO:0000166; GO:0046872; GO:0015662; GO:0019829; GO:0005524; GO:0016887	GO:0016021; GO:0012505; GO:0043231; GO:0005887	4327	0.002038	0.02447	2L	11115635	11120319	4685	-	TRUE	-0.2952	689.7	645.7	520.1	560.9	374.4	406	332.8	383.6	415.6	325	639	559	740.2	533.3	681.1	18.49	17.61	13.85	14.79	10.14	11.32	9.203	10.76	11.61	8.675	17.55	15.84	20.77	15.45	18.47
FBgn0036096	FBtr0076260; FBtr0331572	CG8003	protein_coding	protein_coding	CG8003, isoform A [Source:UniProtKB/TrEMBL;Acc:Q9VTB0]	0.5254	GO:0008150	GO:0005515; GO:0008270	GO:0005575	1462	0.002061	0.02471	3L	10661475	10663157	1683	+	TRUE	0.3024	827.1	807.1	1001	1012	830.8	773.7	782.1	949.8	883.2	977.4	909.5	879.3	1059	942.2	926.3	65.63	65.16	78.91	78.98	66.64	63.86	64.01	78.83	73	77.23	73.93	73.74	87.93	80.78	74.34
FBgn0004782	FBtr0081692	Ccp84Ab	protein_coding	protein_coding	Ccp84Ab [Source:FlyBase;Acc:FBgn0004782]	0.5863	GO:0040003	GO:0005214; GO:0008010; GO:0042302	GO:0031012	834	0.002088	0.025	3R	6701968	6702877	910	-	TRUE	-0.8955	60.52	18.07	16.98	15.52	30.97	62.55	35.24	11.82	16.46	38.38	22.27	20.59	11.49	19.65	9.225	8.419	2.557	2.347	2.123	4.354	9.051	5.055	1.72	2.385	5.316	3.173	3.027	1.673	2.953	1.298
FBgn0030605	FBtr0073960; FBtr0340424; FBtr0340425	CG5548	protein_coding	protein_coding	GEO07190p1 [Source:UniProtKB/TrEMBL;Acc:Q9VXZ0]	0.5274	GO:0006120	GO:0003954; GO:0008137	GO:0005747; GO:0005739	753	0.002115	0.02528	X	15063733	15064926	1194	+	TRUE	0.2958	612.9	728.8	813	830.7	537.3	465.3	534.4	528.6	580.1	660.2	629.5	567.4	528.6	566.1	623.4	94.43	114.2	124.4	125.9	83.67	74.57	84.92	85.18	93.1	101.3	99.35	92.39	85.25	94.23	97.15
FBgn0265192	FBtr0339099; FBtr0339100; FBtr0339101; FBtr0339102	Snp	protein_coding	protein_coding	Snipper [Source:FlyBase;Acc:FBgn0265192]	0.464	GO:0090503	GO:0003676; GO:0000175; GO:0008310; GO:0008311		1641	0.002121	0.02533	2R	22060950	22069757	8808	+	TRUE	0.3087	412.1	426.4	507.3	532.3	463.2	418.1	519.8	485.6	433.4	465.7	444.6	510.9	473.2	523	521.2	29.13	30.67	35.63	37.01	33.1	30.75	37.9	35.91	31.91	32.78	32.2	38.18	35.02	39.95	37.27
FBgn0036188	FBtr0076107; FBtr0331530	CG7339	protein_coding	protein_coding	CG7339, isoform A [Source:UniProtKB/TrEMBL;Acc:Q9VTL6]	0.468	GO:0022008; GO:0006384; GO:0006351; GO:0006383	GO:0003899	GO:0005666	1298	0.002148	0.02562	3L	11648756	11650499	1744	+	TRUE	0.2927	495.7	514.4	630.4	606.3	453.8	515.8	500.2	522.2	522.5	628.2	470.3	514.7	534.1	632.5	585	44.3	46.78	55.98	53.29	40.99	47.95	46.11	48.81	48.65	55.9	43.06	48.63	49.96	61.08	52.88
FBgn0050122	FBtr0086660; FBtr0300923; FBtr0300924	CG30122	protein_coding	protein_coding	Uncharacterized protein, isoform C [Source:UniProtKB/TrEMBL;Acc:E1JGL8]	0.5288	GO:0000398	GO:0005515; GO:0003729	GO:0071011	4621	0.002206	0.02626	2R	18632328	18639270	6943	-	TRUE	-0.2786	2059	2012	1680	1659	1922	1723	1822	1401	1404	1228	2178	2272	2261	2053	1539	51.68	51.39	41.91	40.96	48.76	45	47.17	36.79	36.73	30.7	56.01	60.28	59.41	55.69	39.08
FBgn0031985	FBtr0301229; FBtr0339674	mon2	protein_coding	protein_coding	Mon2, isoform C [Source:UniProtKB/TrEMBL;Acc:X2J564]	0.5117	GO:0016192; GO:0031532; GO:0015031; GO:0007318	GO:0005488; GO:0005086; GO:0005519	GO:0005768; GO:0005802; GO:0005794	5642	0.002227	0.02648	2L	8116965	8124010	7046	-	TRUE	-0.3264	423.6	456.5	371.5	322.2	373	448.8	435.6	324.5	367.6	234.1	365.7	435.4	485.4	359.3	210.6	8.711	9.552	7.589	6.517	7.752	9.601	9.237	6.978	7.873	4.794	7.703	9.463	10.45	7.982	4.38
FBgn0034903	FBtr0100329; FBtr0290120; FBtr0310328; FBtr0310329; FBtr0310330	CG9850	protein_coding	protein_coding	CG9850, isoform C [Source:UniProtKB/TrEMBL;Acc:B7YZP6]	0.518	GO:0030177; GO:0048737; GO:0006508; GO:0008283	GO:0004222; GO:0046872; GO:0008237	GO:0031012; GO:0005798; GO:0005768; GO:0005575	4340	0.002236	0.02655	2R	23753477	23798395	44919	-	TRUE	-0.5536	142.2	133.7	95.52	84.74	122.5	169	209.5	75.21	68.57	84.44	168	161.7	70.98	77.66	94.55	3.8	3.637	2.537	2.228	3.311	4.699	5.775	2.103	1.909	2.247	4.6	4.568	1.986	2.243	2.556
FBgn0037815	FBtr0082248	Rrp46	protein_coding	protein_coding	Rrp46 [Source:FlyBase;Acc:FBgn0037815]	0.5031	GO:0010468; GO:0006397; GO:0031125; GO:0071028; GO:0016075; GO:0071051; GO:0034475; GO:0034427	GO:0000175; GO:0016787	GO:0005737; GO:0000177; GO:0000176; GO:0005730	819	0.002254	0.02673	3R	10413301	10414242	942	+	TRUE	0.292	498.6	561.3	631.5	664.8	464.6	440.1	432.6	433	482.8	520.7	563.4	517.8	482.7	495.9	472.8	70.62	80.91	88.87	92.61	66.51	64.84	63.21	64.15	71.23	73.44	81.75	77.52	71.57	75.9	67.73
FBgn0037126	FBtr0078454	CG14567	protein_coding	protein_coding		0.5214				725	0.002301	0.02725	3L	21737706	21738430	725	-	TRUE	-0.642	90.3	90.35	58.37	48.93	180.4	162.4	170.3	75.21	58.97	119	81.64	75.5	34.48	56.14	69.18	14.45	14.71	9.28	7.701	29.18	27.04	28.11	12.59	9.83	18.96	13.38	12.77	5.775	9.706	11.2
FBgn0038256	FBtr0083019; FBtr0083020; FBtr0083021; FBtr0333277	CG7530	protein_coding	protein_coding	CG7530, isoform A [Source:UniProtKB/TrEMBL;Acc:Q9VFG7]	0.4796		GO:0004872	GO:0016021	1818	0.002309	0.0273	3R	14724760	14731509	6750	-	TRUE	-0.3569	427.5	366.2	317.3	296	346.1	341.3	391.5	286.9	285.3	296.8	372.5	386.6	330.6	294.7	322.9	27.28	23.78	20.12	18.58	22.32	22.66	25.77	19.15	18.96	18.86	24.35	26.08	22.08	20.32	20.84
FBgn0038746	FBtr0083854	Surf6	protein_coding	protein_coding	Surfeit 6 [Source:FlyBase;Acc:FBgn0038746]	0.5052	GO:0022008; GO:0042254; GO:0008535; GO:0007419; GO:0042274; GO:0042273	GO:0015232; GO:0003723; GO:0003677; GO:0003676	GO:0005730; GO:0022625	1150	0.002312	0.0273	3R	19903665	19904868	1204	-	TRUE	0.303	418.8	446.9	591.2	476.2	428.2	338	437.5	466.3	488.3	490	437.9	450.7	505	509	416.6	42.25	45.87	59.25	47.25	43.66	35.47	45.52	49.2	51.31	49.22	45.25	48.05	53.32	55.48	42.51
FBgn0034918	FBtr0072233	Pym	protein_coding	protein_coding	Partner of Y14 and Mago [Source:FlyBase;Acc:FBgn0034918]	0.5504	GO:0008150; GO:0000184; GO:1903259	GO:0005515; GO:0003723; GO:1990448	GO:0005737; GO:0035145	983	0.002337	0.02756	2R	23855954	23856936	983	-	TRUE	0.3207	359.3	365	456.4	449.9	363.6	356.7	359.2	384.6	373	458	381.9	369.9	440.1	451	385.1	42.4	43.83	53.51	52.23	43.37	43.79	43.73	47.48	45.86	53.82	46.17	46.13	54.37	57.51	45.97
FBgn0032805	FBtr0081276	CG10337	protein_coding	protein_coding	IP11805p [Source:UniProtKB/TrEMBL;Acc:Q9VIU0]	0.4418	GO:0055114		GO:0016021	1297	0.002358	0.02777	2L	19545376	19546959	1584	-	TRUE	-0.4235	362.2	281.9	228.2	245.9	199.3	231.5	201.6	356.7	370.3	442.7	193	144.1	302.9	277.9	289	32.39	25.65	20.28	21.63	18.02	21.55	18.6	33.37	34.5	39.43	17.68	13.63	28.36	26.86	26.15
FBgn0038869	FBtr0084108	CG3353	protein_coding	protein_coding	CG3353 [Source:UniProtKB/TrEMBL;Acc:Q9VDD0]	0.5199	GO:0034968	GO:0005488; GO:0005515; GO:0008757	GO:0000790	1356	0.002362	0.02777	3R	21217268	21218791	1524	-	TRUE	0.3178	380.4	361.4	473.4	453.5	418.8	402.7	366.1	454.5	430.6	470.8	390	404.2	390.7	395.8	349	32.55	31.46	40.24	38.16	36.21	35.84	32.3	40.67	38.38	40.11	34.18	36.55	34.99	36.59	30.2
FBgn0052281	FBtr0073034	CG32281	protein_coding	protein_coding	tRNA (guanine(37)-N1)-methyltransferase [Source:UniProtKB/Swiss-Prot;Acc:Q8IRE4]	0.4841	GO:0030488; GO:0006400; GO:0006555; GO:0030431	GO:0008175; GO:0009019; GO:0052906	GO:0005759; GO:0005634	1539	0.002373	0.02786	3L	3169375	3170913	1539	+	TRUE	0.4795	202.7	131.3	239.9	235.1	167	130.6	136.1	207.4	216.7	273.8	217.3	193.7	282.6	239.5	272.9	15.28	10.07	17.96	17.43	12.72	10.24	10.58	16.35	17.01	20.55	16.78	15.43	22.3	19.51	20.81
FBgn0003741	FBtr0075364; FBtr0100244	tra	protein_coding	protein_coding	transformer [Source:FlyBase;Acc:FBgn0003741]	0.5042	GO:0017148; GO:0007548; GO:0000398; GO:0045433; GO:0008380; GO:0000245; GO:0007530; GO:0019101; GO:0007541; GO:0030237; GO:0018993; GO:0046660; GO:0006397	GO:0005515; GO:0036002	GO:0005634; GO:0005681	774	0.00238	0.02789	3L	16590059	16591050	992	-	TRUE	0.4478	210.4	196.4	308.9	251.8	220.8	203	179.1	281.5	238.6	300.7	220.6	208.9	265.7	301.3	311.3	31.51	29.93	45.96	37.1	33.43	31.63	27.67	44.1	37.23	44.84	33.85	33.08	41.66	48.76	47.17
FBgn0029887	FBtr0070991	CG3198	protein_coding	protein_coding	CG3198 [Source:UniProtKB/TrEMBL;Acc:Q9W3X8]	0.4402	GO:0046579; GO:0070374; GO:0000398; GO:0006376	GO:0003729	GO:0005685; GO:0071004	4996	0.002381	0.02789	X	6668539	6673973	5435	-	TRUE	0.2921	648.4	643.3	813	767.4	673.3	666.1	724.3	873.5	977.9	1084	688.2	787.7	795	743.9	720.3	15.06	15.2	18.76	17.53	15.8	16.09	17.35	21.22	23.65	25.06	16.37	19.33	19.32	18.66	16.92
FBgn0051287	FBtr0083256; FBtr0345259	CG31287	protein_coding	protein_coding	Uncharacterized protein, isoform A [Source:UniProtKB/TrEMBL;Acc:Q8INB8]	0.4002	GO:0070973; GO:0006888; GO:0006886		GO:0005887; GO:0005789; GO:0016021; GO:0005783	1100	0.002409	0.02817	3R	16203371	16204961	1591	+	TRUE	0.2902	559.1	525.2	719.6	606.3	550.8	518	566.7	575.9	621.3	667.8	502.7	485.8	452.3	575.4	632.7	58.96	56.36	75.4	62.89	58.71	56.83	61.65	63.53	68.25	70.13	54.31	54.15	49.93	65.57	67.48
FBgn0010424	FBtr0089585; FBtr0345120	TpnC73F	protein_coding	protein_coding	Troponin C at 73F [Source:FlyBase;Acc:FBgn0010424]	0.4872		GO:0005509		1010	0.002412	0.02817	3L	17046063	17048390	2328	+	TRUE	-0.5911	147	67.46	68.99	66.84	68.68	52.67	85.16	111.7	89.15	84.44	123.5	89.98	213.6	63.63	105.3	16.88	7.884	7.873	7.55	7.973	6.294	10.09	13.42	10.67	9.657	14.53	10.92	25.68	7.896	12.23
FBgn0036187	FBtr0076134; FBtr0076135	RIOK1	protein_coding	protein_coding	RIO kinase 1 [Source:FlyBase;Acc:FBgn0036187]	0.4835	GO:0009267; GO:0006468; GO:0040018; GO:0022008; GO:0060252; GO:0090277	GO:0004672; GO:0004674; GO:0005524	GO:0005737; GO:0005634; GO:0005575	2085	0.002437	0.02842	3L	11646234	11648474	2241	-	TRUE	0.2967	479.4	430	558.3	560.9	402.6	435.7	425.8	477	526.7	566.8	410.9	402.6	517.8	504.3	458.9	26.67	24.35	30.86	30.7	22.64	25.22	24.43	27.76	30.52	31.4	23.42	23.68	30.16	30.32	25.83
FBgn0002031	FBtr0081164; FBtr0081165; FBtr0346428	l(2)37Cc	protein_coding	protein_coding	lethal (2) 37Cc [Source:FlyBase;Acc:FBgn0002031]	0.5155	GO:0007275; GO:0019233; GO:0071456; GO:0002165		GO:0005875; GO:0005739; GO:0016020; GO:0005737; GO:0005811; GO:0005740	1558	0.002444	0.02844	2L	19121345	19123869	2525	-	TRUE	0.2602	2471	2531	2895	3076	2716	2614	2387	2743	2699	3174	2397	2313	2599	2603	2624	184	191.8	214.2	225.2	204.4	202.5	183.3	213.6	209.3	235.3	182.8	182	202.5	209.4	197.6
FBgn0058469	FBtr0307364	CR40469	long_noncoding	lincRNA		0.3551				214	0.002445	0.02844	X	122493	122706	214	+	TRUE	0.1913	11180	13450	15760	12280	20870	22180	21740	22510	23030	23590	9532	9511	5306	11530	12800	6063	7418	8491	6547	11440	12510	12160	12760	13000	12730	5293	5450	3011	6752	7019
FBgn0035085	FBtr0072393; FBtr0343502	CG3770	protein_coding	protein_coding	CG3770, isoform A [Source:UniProtKB/TrEMBL;Acc:Q9W0X9]	0.5282	GO:0007163		GO:0005918; GO:0016021	1130	0.00245	0.02846	2R	24945139	24946636	1498	+	TRUE	-0.6081	100.9	102.4	68.99	56.09	83.49	128.4	107.7	45.12	38.4	74.2	82.99	83.88	65.57	66.43	74.57	10.36	10.7	7.037	5.664	8.663	13.71	11.4	4.846	4.107	7.586	8.728	9.102	7.047	7.369	7.743
FBgn0029148	FBtr0075698; FBtr0333076	NHP2	protein_coding	protein_coding	NHP2 [Source:FlyBase;Acc:FBgn0029148]	0.4826	GO:0009267; GO:0006412; GO:0031120; GO:0031118; GO:0000469; GO:0000470; GO:0006364	GO:0034513; GO:0030515; GO:0030559	GO:0005732; GO:0031429; GO:0005730	724	0.002455	0.02848	3L	14801328	14802168	841	-	TRUE	0.2861	1268	1336	1621	1547	1208	1231	1214	1238	1302	1586	1255	1158	1235	1569	1403	203.2	217.8	258	243.8	195.6	205.2	200.6	207.4	217.2	253.1	206	196.2	207.2	271.7	227.4
FBgn0040968	FBtr0080274; FBtr0344127	CG14933	protein_coding	protein_coding	GH09228p1 [Source:UniProtKB/TrEMBL;Acc:Q9VKE7]	0.4273		GO:0005515		855	0.002469	0.02861	2L	11842828	11844012	1185	+	TRUE	-0.8356	35.54	60.23	25.47	17.9	26.93	24.14	48.94	140.7	138.5	175.3	58.7	90.75	40.56	29.94	45.35	4.823	8.315	3.434	2.389	3.693	3.408	6.849	19.97	19.58	23.68	8.159	13.01	5.761	4.39	6.224
FBgn0264294	FBtr0088905; FBtr0088906	Cyt-b5	protein_coding	protein_coding	Cytochrome b5 [Source:FlyBase;Acc:FBgn0264294]	0.4914	GO:0035206; GO:0002168; GO:0045610; GO:0051726; GO:0055114	GO:0009055; GO:0020037; GO:0046872	GO:0005811; GO:0016020; GO:0012505; GO:0043231; GO:0031090; GO:0005789; GO:0016021	761	0.002495	0.02887	2R	7533506	7535936	2431	+	TRUE	-0.2817	1788	1662	1437	1387	1209	1159	1172	1268	1277	1723	1449	1238	1313	1446	1391	272.5	257.9	217.7	207.9	186.3	183.8	184.2	202.2	202.8	261.6	226.3	199.4	209.5	238.1	214.4
FBgn0027873	FBtr0085357	Cpsf100	protein_coding	protein_coding	Cleavage and polyadenylation specificity factor 100 [Source:FlyBase;Acc:FBgn0027873]	0.5105	GO:0022008; GO:0006379; GO:0006378; GO:0006398	GO:0003730; GO:0003723	GO:0005847	2431	0.002505	0.02894	3R	29034573	29037062	2490	+	TRUE	-0.3011	567.7	497.5	429.8	428.5	486.1	533.3	526.6	371.7	351.1	380	566.1	525.4	555	536.1	517.3	27.09	24.16	20.38	20.11	23.45	26.48	25.92	18.56	17.45	18.06	27.67	26.5	27.72	27.64	24.97
FBgn0086856	FBtr0078128; FBtr0343777	CG11555	protein_coding	protein_coding	RE22315p [Source:UniProtKB/TrEMBL;Acc:Q8SXU0]	0.4364	GO:0022008; GO:0019233			844	0.002508	0.02894	2L	273836	274766	931	+	TRUE	0.2955	422.7	492.7	585.9	535.9	393.2	379.7	390.5	365.3	396.4	501.5	404.8	440.8	453.6	484.7	445.1	58.07	68.87	79.96	72.4	54.6	54.26	55.33	52.49	56.72	68.6	56.97	64	65.23	71.94	61.84
FBgn0051133	FBtr0084583	Slimp	protein_coding	protein_coding	Seryl-tRNA synthetase-like insect mitochondrial protein [Source:FlyBase;Acc:FBgn0051133]	0.4811	GO:0070584; GO:0045333; GO:0006434	GO:0000049; GO:0004828; GO:0000166; GO:0005524	GO:0005739; GO:0005737	1532	0.002522	0.02905	3R	24147436	24148967	1532	-	TRUE	-0.5045	184.4	191.5	139	118.2	216.8	194.2	183	113.9	141.3	149.7	157.2	146.4	106.1	136.6	135.3	13.97	14.76	10.46	8.8	16.59	15.3	14.3	9.02	11.14	11.29	12.2	11.72	8.413	11.18	10.36
FBgn0031768	FBtr0079183; FBtr0079184; FBtr0343120	CG12393	protein_coding	protein_coding	Uncharacterized protein, isoform A [Source:UniProtKB/TrEMBL;Acc:Q9VMI6]	0.5531	GO:0007032	GO:0042803	GO:0055037	1508	0.002524	0.02905	2L	6048002	6050474	2473	+	TRUE	0.345	311.2	327.7	415	398.6	308.4	327	297.6	354.5	377.2	368.5	364.4	336.3	364.4	368.7	363.6	23.94	25.65	31.72	30.16	23.98	26.17	23.61	28.53	30.22	28.22	28.71	27.34	29.34	30.64	28.29
FBgn0051457	FBtr0084405	CG31457	protein_coding	protein_coding	LD10183p [Source:UniProtKB/TrEMBL;Acc:Q8T0D1]	0.5067		GO:0008157; GO:0008270	GO:0005634	1342	0.002529	0.02906	3R	23126581	23127981	1401	-	TRUE	-0.5476	137.4	137.3	83.85	96.67	125.2	135	127.2	112.8	91.89	107.5	164	137.3	87.88	113.2	101.5	11.88	12.08	7.201	8.219	10.94	12.14	11.35	10.2	8.274	9.251	14.52	12.54	7.952	10.57	8.872
FBgn0020261	FBtr0074784; FBtr0302082	pcm	protein_coding	protein_coding	pacman [Source:FlyBase;Acc:FBgn0020261]	0.5636	GO:0007476; GO:0009267; GO:0016246; GO:0042060; GO:0045572; GO:0019233; GO:0000184; GO:0046529; GO:0043066; GO:0010603; GO:0007391; GO:0007283; GO:0070481; GO:0034428; GO:0007369; GO:0006401	GO:0003676; GO:0004527; GO:0004534	GO:0000932; GO:0005737	5322	0.002538	0.02913	X	19485759	19492011	6253	-	TRUE	-0.3094	447.7	539.7	402.3	385.5	437.6	443.3	421.9	333.1	311.3	298.1	500.6	515.5	453.6	429.5	345.2	9.758	11.97	8.712	8.265	9.642	10.05	9.485	7.594	7.069	6.47	11.18	11.88	10.35	10.12	7.61
FBgn0259824	FBtr0075518; FBtr0330161; FBtr0333577	Hip14	protein_coding	protein_coding	Huntingtin-interacting protein 14 [Source:FlyBase;Acc:FBgn0259824]	0.515	GO:0016079; GO:0007268; GO:0050714; GO:0018345; GO:0007283	GO:0005515; GO:0019706; GO:0008270	GO:0030054; GO:0008021; GO:0005794; GO:0045202; GO:0016021; GO:0042734; GO:0000139	3361	0.002545	0.02917	3L	15988236	15992464	4229	+	TRUE	0.3074	422.7	380.7	485	512	460.5	454.3	457.1	550.1	613.1	509.2	388	397.3	623.3	451	548.9	14.59	13.37	16.63	17.38	16.07	16.31	16.27	19.86	22.04	17.5	13.72	14.49	22.52	16.82	19.16
FBgn0032916	FBtr0081465	CG9257	protein_coding	protein_coding	CG9257 [Source:UniProtKB/TrEMBL;Acc:Q9VIG0]	0.4965			GO:0012505; GO:0016021	1579	0.002562	0.02931	2L	21102743	21104321	1579	+	TRUE	-0.3662	413.1	348.1	279.1	305.5	350.1	365.4	353.4	266.4	297.6	248.2	384.6	330.2	364.4	325.6	375.9	30.35	26.03	20.38	22.08	26	27.93	26.78	20.48	22.78	18.16	28.95	25.64	28.02	25.85	27.93
FBgn0052793	FBtr0070550	CG32793	protein_coding	protein_coding		0.5728	GO:0010501	GO:0004004		2687	0.002564	0.02931	X	2929796	2932626	2831	+	TRUE	-0.9849	22.09	34.93	11.67	5.967	24.24	17.56	34.26	0	0	2.559	31.04	35.08	9.464	14.97	13.07	0.9539	1.535	0.5008	0.2534	1.058	0.7886	1.526	0	0	0.11	1.373	1.601	0.4277	0.6984	0.5707
FBgn0037550	FBtr0081815; FBtr0339725	CG9667	protein_coding	protein_coding	CG9667, isoform A [Source:UniProtKB/TrEMBL;Acc:Q9VHV6]	0.5335	GO:0000389; GO:0000398; GO:0000350		GO:0071020; GO:0071013; GO:0071011; GO:0000974; GO:0071014; GO:0071012	860	0.002583	0.02946	3R	8125290	8126357	1068	-	TRUE	0.2896	634	627.6	793.9	747.1	572.3	456.5	484.5	536.1	547.2	670.4	603.2	635.2	624	595.1	641.1	85.48	86.09	106.3	99.06	77.99	64.03	67.37	75.6	76.85	90	83.31	90.52	88.06	86.69	87.42
FBgn0041713	FBtr0080699; FBtr0345641	yellow-c	protein_coding	protein_coding	yellow-c [Source:FlyBase;Acc:FBgn0041713]	0.5016	GO:0042438; GO:0048067	GO:0016853	GO:0005576	1561	0.002584	0.02946	2L	15035394	15037841	2448	+	TRUE	-0.2922	625.4	526.4	469.1	465.5	646.4	670.5	649.9	570.5	598	632	583	479.7	488.8	347.1	427.4	46.48	39.81	34.64	34.02	48.55	51.84	49.82	44.35	46.29	46.77	44.38	37.68	38.02	27.87	32.13
FBgn0025692	FBtr0087813; FBtr0087814; FBtr0332884; FBtr0332885	CG3814	protein_coding	protein_coding	AT21555p [Source:UniProtKB/TrEMBL;Acc:Q8T8W2]	0.4712		GO:0004972	GO:0017146; GO:0016021	1009	0.002593	0.02949	2R	12875164	12876966	1803	-	TRUE	-0.5913	93.18	124.1	70.05	65.64	71.37	92.18	92.01	33.31	28.8	39.66	80.97	115.2	74.36	87.02	73.8	10.71	14.52	8.002	7.423	8.294	11.03	10.91	4.005	3.449	4.541	9.536	13.99	8.95	10.81	8.582
FBgn0037478	FBtr0081568	CG2656	protein_coding	protein_coding	CG2656 [Source:UniProtKB/TrEMBL;Acc:Q9VI70]	0.5108	GO:0022008; GO:0048812; GO:1990022; GO:0044376	GO:0017076; GO:0003924	GO:0005622	1016	0.002598	0.02949	3R	7144724	7151270	6547	+	TRUE	0.3164	367	365	423.5	490.5	405.3	358.8	399.4	426.5	481.4	519.4	401.5	372.1	349.5	441.6	402.8	41.9	42.41	48.04	55.09	46.78	42.62	47.03	50.94	57.26	59.06	46.96	44.91	41.77	54.49	46.52
FBgn0037912	FBtr0100461; FBtr0100462; FBtr0100464; FBtr0100465	sea	protein_coding	protein_coding	scheggia [Source:FlyBase;Acc:FBgn0037912]	0.5194	GO:0006843; GO:0015746; GO:0006839	GO:0022857; GO:0005371	GO:0005739; GO:0005811; GO:0016021; GO:0016006; GO:0031966	1442	0.002599	0.02949	3R	11559896	11567054	7159	-	TRUE	0.2515	2943	2990	3575	3466	2940	2667	2811	2963	2954	2841	3125	2973	2707	2732	3726	236.8	244.7	285.7	274.2	239	223.2	233.3	249.4	247.6	227.6	257.6	252.8	227.9	237.5	303.2
FBgn0035762	FBtr0076838	Rint1	protein_coding	protein_coding	RINT1 ortholog [Source:FlyBase;Acc:FBgn0035762]	0.5113	GO:0022008; GO:0007030; GO:0007112; GO:0048193; GO:0036090	GO:0003674	GO:0070939; GO:0005783	2394	0.002601	0.02949	3L	7323619	7326255	2637	+	TRUE	-0.477	230.6	242.1	160.3	171.9	227.6	223.9	254.5	175.1	141.3	168.9	226.7	253.2	216.3	202.1	163.7	11.17	11.94	7.716	8.191	11.15	11.29	12.72	8.877	7.131	8.149	11.25	12.97	10.97	10.58	8.025
FBgn0050440	FBtr0086076	CG30440	protein_coding	protein_coding	LD43457p [Source:UniProtKB/TrEMBL;Acc:Q7K4E0]	0.3924	GO:0035025; GO:0035556; GO:0035023	GO:0005089; GO:0005085	GO:0005575; GO:0005622	3443	0.002617	0.02964	2R	5468319	5495861	27543	-	TRUE	-0.2975	1047	1125	857.6	898.7	913	973.4	1077	666.1	659.7	793.2	1065	1146	936.3	1202	1132	35.28	38.57	28.71	29.78	31.09	34.12	37.42	23.48	23.15	26.61	36.75	40.82	33.02	43.77	38.56
FBgn0265998	FBtr0299742; FBtr0299743; FBtr0299744; FBtr0299745; FBtr0299747; FBtr0299748; FBtr0299749; FBtr0299750; FBtr0299751; FBtr0299752; FBtr0299753; FBtr0308598; FBtr0308599; FBtr0308600; FBtr0336461	Doa	protein_coding	protein_coding	Darkener of apricot [Source:FlyBase;Acc:FBgn0265998]	0.491	GO:0006468; GO:0034125; GO:2000255; GO:0007350; GO:0048102; GO:0001964; GO:0035071; GO:0000381; GO:0048749; GO:0048477; GO:0009306; GO:0046777; GO:0007601; GO:0007548; GO:0042051; GO:0048854; GO:0007399; GO:0031987; GO:0030717; GO:0007417; GO:0008362; GO:0008407; GO:0045494	GO:0005524; GO:0004712; GO:0004672; GO:0004713; GO:0004674	GO:0005875; GO:0005829; GO:0005783; GO:0005737; GO:0005634	3641	0.002638	0.02984	3R	28888073	28922772	34700	+	TRUE	-0.2936	938.5	975.7	786.5	765	701.6	780.2	967.1	722	665.2	704.9	1087	1075	795.7	790.7	782.6	29.9	31.63	24.9	23.97	22.59	25.86	31.78	24.06	22.08	22.37	35.48	36.21	26.54	27.22	25.22
FBgn0035537	FBtr0073338	CG11342	protein_coding	protein_coding	Probable RNA methyltransferase CG11342 [Source:UniProtKB/Swiss-Prot;Acc:Q9VZD2]	0.4187		GO:0008168		965	0.002662	0.03005	3L	4366494	4367458	965	-	TRUE	0.5088	123	118.1	181.5	169.5	160.2	146	135.1	105.3	123.4	121.5	128.2	112.1	119	155.3	146.8	14.78	14.44	21.68	20.04	19.47	18.25	16.75	13.24	15.46	14.55	15.79	14.24	14.97	20.18	17.85
FBgn0043010	FBtr0087762; FBtr0087763	Fsn	protein_coding	protein_coding	F-box synaptic protein [Source:FlyBase;Acc:FBgn0043010]	0.5127	GO:0045886; GO:0045732; GO:0007274; GO:0031146; GO:0016567; GO:0010629; GO:0007399	GO:0005515; GO:0004842	GO:0005737; GO:0005634; GO:0005938; GO:0019005; GO:0045495; GO:0030424; GO:0030054; GO:0031594; GO:0043204	1284	0.002664	0.03005	2R	13220939	13222459	1521	-	TRUE	0.2908	753.1	702.3	922.3	856.9	843	789	771.3	785.4	769.4	853.3	758.4	719.9	723.3	864.6	853.3	68.05	64.56	82.79	76.15	76.98	74.16	71.88	74.22	72.41	76.77	70.19	68.75	68.41	84.4	77.98
FBgn0264353	FBtr0332035	CR43809	long_noncoding	lincRNA		0.4982				1650	0.00268	0.0302	2L	21102586	21104298	1713	-	TRUE	-0.3643	412.1	349.3	281.3	304.3	350.1	364.3	355.3	267.5	293.5	249.5	384.6	331	364.4	324.7	378.2	28.98	24.99	19.65	21.05	24.88	26.65	25.77	19.67	21.5	17.47	27.7	24.59	26.82	24.67	26.9
FBgn0259152	FBtr0301277; FBtr0301278	Clbn	protein_coding	protein_coding	Caliban [Source:FlyBase;Acc:FBgn0259152]	0.439	GO:0006611; GO:1902231; GO:1902167		GO:0005634	3264	0.002684	0.0302	3R	25127502	25131155	3654	+	TRUE	0.2866	491.8	493.9	641.1	560.9	478	550.9	511.9	659.7	731	528.4	500.6	523.9	686.8	654	597.3	17.48	17.86	22.64	19.61	17.17	20.37	18.77	24.52	27.06	18.7	18.23	19.68	25.55	25.12	21.47
FBgn0027491	FBtr0080063; FBtr0331670	Cdk5alpha	protein_coding	protein_coding	Cdk5 activator-like protein [Source:FlyBase;Acc:FBgn0027491]	0.4752	GO:0008045; GO:0007409; GO:0010906; GO:0008340; GO:0070059; GO:0008344; GO:0035011; GO:0006468	GO:0016301; GO:0016534; GO:0004693	GO:0030424; GO:0043025; GO:0005622; GO:0016533; GO:0030426; GO:0030425	1949	0.002711	0.03044	2L	10308131	10310956	2826	-	TRUE	-0.7915	46.11	59.03	19.1	32.22	61.94	55.97	65.58	136.4	102.9	24.31	22.27	78.55	30.42	33.68	23.06	2.745	3.575	1.13	1.886	3.727	3.466	4.026	8.495	6.378	1.441	1.358	4.942	1.895	2.166	1.388
FBgn0030320	FBtr0073536; FBtr0306133; FBtr0306134; FBtr0306135	CG2247	protein_coding	protein_coding	CG2247, isoform A [Source:UniProtKB/TrEMBL;Acc:Q9VYW5]	0.4794	GO:0042742; GO:0031146; GO:0016567	GO:0005515; GO:0004842	GO:0005634; GO:0019005	3535	0.002713	0.03044	X	11606290	11611652	5363	-	TRUE	-0.2887	881.9	801.1	666.5	703	830.8	863.6	785	730.6	790	687	827.2	1077	1008	857.1	804.1	28.94	26.75	21.73	22.69	27.56	29.48	26.57	25.08	27.01	22.45	27.81	37.35	34.63	30.39	26.69
FBgn0037899	FBtr0082403	RpL24-like	protein_coding	protein_coding	Ribosomal protein L24-like [Source:FlyBase;Acc:FBgn0037899]	0.5149	GO:0006412; GO:0042254; GO:0002181; GO:0040018; GO:0000027; GO:1902626	GO:0003735	GO:0022625; GO:0005730	773	0.002726	0.03055	3R	11430740	11431582	843	-	TRUE	0.2683	1923	1853	2247	2288	2346	2157	2042	2327	2473	2685	1978	1887	1869	2073	1935	288.6	282.9	335	337.7	355.8	336.8	316.1	365.3	386.6	401.3	304.1	299.4	293.5	336.1	293.7
FBgn0086347	FBtr0080035; FBtr0080036; FBtr0304138	Myo31DF	protein_coding	protein_coding	Myosin 31DF [Source:FlyBase;Acc:FBgn0086347]	0.5003	GO:0007498; GO:0007368; GO:0048803; GO:0071907	GO:0005515; GO:0003774; GO:0016887; GO:0005524; GO:0042623; GO:0003779	GO:0016459; GO:0005938; GO:0005737	3980	0.002741	0.03068	2L	10491814	10506779	14966	-	TRUE	-0.287	735.8	649.3	563.6	564.5	657.1	674.9	657.8	784.3	726.9	568	746.3	787.7	797	773.8	734.9	21.45	19.26	16.32	16.18	19.36	20.46	19.77	23.91	22.07	16.49	22.28	24.27	24.32	24.37	21.67
FBgn0031453	FBtr0077713; FBtr0077714; FBtr0307080; FBtr0335125	Bacc	protein_coding	protein_coding	Bacchus [Source:FlyBase;Acc:FBgn0031453]	0.4138	GO:0002121; GO:0048149		GO:0005654; GO:0005634	1667	0.002758	0.03079	2L	2752445	2757975	5531	+	TRUE	0.1987	9527	9928	11730	10520	9325	8993	9611	10190	10510	11790	10820	10740	10620	10640	10830	663	703	811.2	720.1	655.9	651.1	689.9	741.7	762.1	817	771.3	790	773.8	800	762.4
FBgn0267151	FBtr0346243	CR45591	long_noncoding	lincRNA		0.4566				346	0.002762	0.03079	3R	13425833	13426178	346	-	TRUE	-0.9775	35.54	14.46	5.307	9.548	10.77	3.292	3.915	6.446	2.743	19.19	19.57	16.78	32.45	9.357	15.37	11.92	4.932	1.768	3.149	3.651	1.148	1.354	2.261	0.958	6.407	6.721	5.945	11.39	3.39	5.214
FBgn0265968	FBtr0301130	Tfb5	protein_coding	protein_coding	TFB5 ortholog (S. cerevisiae) [Source:FlyBase;Acc:FBgn0265968]	0.5106	GO:0009411; GO:0006355; GO:0006366; GO:0006289; GO:0001111; GO:0001113	GO:0000990	GO:0005634; GO:0005675; GO:0000439	846	0.002766	0.03079	2L	5009931	5010834	904	-	TRUE	0.2873	593.7	611.9	792.8	676.7	588.5	531.1	557.9	561.9	577.4	679.3	607.3	553.6	565.8	540.8	610.4	81.41	85.38	108	91.27	81.56	75.77	78.91	80.6	82.48	92.76	85.3	80.24	81.22	80.13	84.65
FBgn0031668	FBtr0079037	CG31917	protein_coding	protein_coding	RE52596p2 [Source:UniProtKB/TrEMBL;Acc:Q9VMV7]	0.5106	GO:0048812; GO:0043486; GO:0031063	GO:0046872; GO:0031491; GO:0042826	GO:0005737; GO:0005634; GO:0005700; GO:0000812	846	0.002766	0.03079	2L	5009931	5010834	904	-	TRUE	0.2873	593.7	611.9	792.8	676.7	588.5	531.1	557.9	561.9	577.4	679.3	607.3	553.6	565.8	540.8	610.4	81.41	85.38	108	91.27	81.56	75.77	78.91	80.6	82.48	92.76	85.3	80.24	81.22	80.13	84.65
FBgn0039272	FBtr0084767; FBtr0084768; FBtr0113284; FBtr0302404; FBtr0302405; FBtr0302406; FBtr0309271	CG11836	protein_coding	protein_coding		0.4517	GO:0006508	GO:0004252		1143	0.00279	0.03103	3R	25071126	25072712	1587	+	TRUE	0.5928	63.4	68.66	90.21	119.3	90.22	92.18	80.26	94.55	91.89	94.67	60.73	90.75	100.1	75.79	99.93	6.435	7.091	9.097	11.91	9.256	9.733	8.402	10.04	9.715	9.568	6.314	9.735	10.63	8.311	10.26
FBgn0037150	FBtr0078485	CG7133	protein_coding	protein_coding	CG7133 [Source:UniProtKB/TrEMBL;Acc:Q9VNW1]	0.4615	GO:0008150	GO:0003674	GO:0005575	1456	0.002803	0.03113	3L	22073068	22074523	1456	-	TRUE	-0.3452	409.2	396.3	309.9	317.5	507.7	502.6	438.5	322.3	367.6	319.8	386.6	429.3	288.7	278.8	249.1	32.61	32.13	24.53	24.88	40.88	41.66	36.04	26.86	30.51	25.38	31.56	36.16	24.08	24	20.07
FBgn0260458	FBtr0091709; FBtr0091710; FBtr0091711; FBtr0114577	PGRP-LD	protein_coding	protein_coding	Peptidoglycan recognition protein LD [Source:FlyBase;Acc:FBgn0260458]	0.531	GO:0009253; GO:0006955; GO:0045087	GO:0008270; GO:0042834; GO:0008745	GO:0005887; GO:0016021	3223	0.002813	0.03116	3L	5780051	5784685	4635	+	TRUE	-0.2923	954.9	995	781.2	800.8	1060	1101	1063	499.6	537.6	707.5	759.7	886.9	708.5	774.7	801.8	34.37	36.44	27.94	28.35	38.56	41.21	39.46	18.81	20.16	25.36	28.01	33.74	26.69	30.13	29.19
FBgn0052813	FBtr0070219; FBtr0070222; FBtr0330317; FBtr0330318; FBtr0330319; FBtr0330320; FBtr0342735; FBtr0342736; FBtr0342737	CG32813	protein_coding	protein_coding	Uncharacterized protein, isoform H [Source:UniProtKB/TrEMBL;Acc:Q9W599]	0.5462				3553	0.002813	0.03116	X	1380914	1392843	11930	+	TRUE	-1.004	18.25	31.32	6.368	7.161	8.08	19.75	32.3	29.01	26.06	23.03	20.24	18.3	24.34	8.421	20.76	0.596	1.041	0.2066	0.23	0.2666	0.6709	1.088	0.9907	0.8863	0.7487	0.677	0.6316	0.8318	0.2971	0.6854
FBgn0035189	FBtr0072635	CG9119	protein_coding	protein_coding	CG9119 [Source:UniProtKB/TrEMBL;Acc:Q9W0J9]	0.5767	GO:0008150	GO:0008270; GO:0016788	GO:0005634; GO:0005575	1212	0.002816	0.03116	3L	1203316	1204795	1480	-	TRUE	-0.7822	48.03	59.03	27.6	25.06	37.7	43.9	31.32	22.56	34.29	23.03	48.58	89.98	56.79	122.6	71.49	4.598	5.749	2.624	2.359	3.648	4.371	3.092	2.259	3.419	2.195	4.763	9.104	5.69	12.68	6.921
FBgn0032033	FBtr0079720; FBtr0331995	CG13392	protein_coding	protein_coding	UT01133p [Source:UniProtKB/TrEMBL;Acc:Q9VLM7]	0.4818	GO:0008150	GO:0003674	GO:0016021; GO:0005575	838	0.00283	0.03126	2L	8381821	8382807	987	-	TRUE	-0.5479	130.6	132.5	80.66	91.9	148.1	140.5	169.3	126.8	119.3	111.3	127.5	110.6	89.23	87.95	79.95	18.09	18.67	11.09	12.51	20.73	20.23	24.18	18.36	17.21	15.34	18.08	16.18	12.93	13.16	11.19
FBgn0011236	FBtr0072129	ken	protein_coding	protein_coding	ken and barbie [Source:FlyBase;Acc:FBgn0011236]	0.5173	GO:0006909; GO:0007486; GO:0007485; GO:0046425; GO:0007620; GO:0045497; GO:0045496; GO:0007320; GO:0046426; GO:0006351; GO:0006355; GO:0030540; GO:0030539	GO:0005515; GO:0046872; GO:0003676; GO:0003700; GO:0003677	GO:0005634	3070	0.002842	0.03136	2R	23870273	23877442	7170	+	TRUE	-0.2851	643.6	625.2	482.9	551.4	809.3	789	761.5	805.8	765.3	678.1	630.2	611.6	690.2	590.4	495.8	24.32	24.04	18.13	20.49	30.91	31.02	29.68	31.85	30.12	25.51	24.39	24.43	27.3	24.11	18.95
FBgn0266572	FBtr0070098; FBtr0339442; FBtr0339443	ebo	protein_coding	protein_coding	ellipsoid body open [Source:FlyBase;Acc:FBgn0266572]	0.498	GO:0007628; GO:0007629; GO:0048036; GO:0007614; GO:0006886; GO:0016319	GO:0005488; GO:0008536	GO:0005622	4155	0.002859	0.03151	X	471019	476579	5561	-	TRUE	-0.2912	991.4	920.3	754.6	798.4	1044	1011	980.8	819.8	901.1	619.2	1033	937.2	986.3	880.5	870.2	27.68	26.15	20.93	21.93	29.45	29.36	28.24	23.94	26.21	17.22	29.55	27.66	28.83	26.56	24.57
FBgn0028999	FBtr0072592	nerfin-1	protein_coding	protein_coding	nervous fingers 1 [Source:FlyBase;Acc:FBgn0028999]	0.4598	GO:0007411; GO:0048813; GO:0006357; GO:0048666; GO:0048663	GO:0046872; GO:0003676	GO:0005634	3208	0.002874	0.03154	3L	909112	912319	3208	+	TRUE	0.4606	192.1	165	261.1	237.5	280.1	311.7	438.5	417.9	400.5	235.4	170	278.3	198.7	237.7	222.9	6.948	6.073	9.381	8.447	10.24	11.72	16.36	15.81	15.09	8.477	6.299	10.64	7.523	9.286	8.154
FBgn0250876	FBtr0076052; FBtr0300339	Sema-5c	protein_coding	protein_coding	Semaphorin-5c [Source:FlyBase;Acc:FBgn0250876]	0.5156	GO:0007411; GO:0001700; GO:0042048; GO:0031987; GO:0001964; GO:0048854; GO:0048036; GO:0030335; GO:0001755; GO:0071526; GO:0048843	GO:0005515; GO:0004872; GO:0045499; GO:0030215	GO:0005886; GO:0016021; GO:0016020	4248	0.002876	0.03154	3L	12067511	12081830	14320	-	TRUE	-0.2947	1127	1054	842.7	924.9	1368	1390	1378	1100	1129	1035	1122	1124	1074	992.8	1019	30.77	29.29	22.87	24.84	37.76	39.5	38.82	31.43	32.11	28.15	31.39	32.44	30.71	29.29	28.16
FBgn0037356	FBtr0078709	CG12170	protein_coding	protein_coding	3-oxoacyl-[acyl-carrier-protein] synthase [Source:UniProtKB/TrEMBL;Acc:Q9VNF5]	0.5702	GO:0006633; GO:0008152	GO:0004315; GO:0016747; GO:0003824		1424	0.002876	0.03154	3R	5637234	5638657	1424	+	TRUE	-0.4846	209.4	213.2	121	174.2	282.8	249.1	281.9	184.8	200.2	175.3	207.1	200.6	137.9	147.8	127.6	17.06	17.67	9.793	13.96	23.29	21.11	23.69	15.75	16.99	14.22	17.29	17.27	11.76	13.01	10.51
FBgn0029996	FBtr0071112; FBtr0071113; FBtr0071114	UbcE2H	protein_coding	protein_coding	Ubiquitin conjugating enzyme E2H [Source:FlyBase;Acc:FBgn0029996]	0.4049	GO:0046331; GO:0000209; GO:0006511; GO:0019233	GO:0004842; GO:0005524; GO:0031625; GO:0061630	GO:0005737	2505	0.002878	0.03154	X	8087544	8094064	6521	-	TRUE	0.291	804.1	763.7	991.3	924.9	977.6	1013	1042	1154	1254	1213	738.2	790.8	897.1	914.2	790.2	37.24	35.99	45.61	42.13	45.76	48.8	49.79	55.9	60.47	55.93	35.02	38.71	43.49	45.74	37.02
FBgn0034709	FBtr0071784; FBtr0071785	Swim	protein_coding	protein_coding	Secreted Wg-interacting molecule [Source:FlyBase;Acc:FBgn0034709]	0.5486	GO:0035593; GO:0006955; GO:0006508; GO:0030177; GO:0030431; GO:0007155	GO:0004197; GO:0005044; GO:0017147; GO:0030247; GO:0008234	GO:0005615; GO:0042600	2019	0.00288	0.03154	2R	22189817	22202671	12855	-	TRUE	-0.4296	310.3	281.9	226.1	206.5	193.9	156.9	175.2	297.6	344.2	195.7	377.8	440	356.9	308.8	300.6	17.83	16.48	12.91	11.67	11.26	9.38	10.38	17.89	20.6	11.2	22.24	26.72	21.47	19.17	17.47
FBgn0031390	FBtr0077853; FBtr0301660; FBtr0334814	tho2	protein_coding	protein_coding	tho2 [Source:FlyBase;Acc:FBgn0031390]	0.4977	GO:0031990; GO:0048477; GO:0006406	GO:0003729	GO:0000347; GO:0005634; GO:0000445	5402	0.002888	0.03158	2L	2137350	2145187	7838	-	TRUE	-0.2956	1113	1164	941.4	902.3	1092	1156	1089	801.5	859.9	683.2	1217	1203	1055	964.7	733.4	23.91	25.43	20.09	19.06	23.71	25.82	24.13	18	19.24	14.61	26.78	27.3	23.72	22.38	15.93
FBgn0031494	FBtr0077650	CG17219	protein_coding	protein_coding	FI02048p [Source:UniProtKB/TrEMBL;Acc:Q9VQK8]	0.3951		GO:0008757	GO:0005737; GO:0005634	1253	0.002913	0.03182	2L	3029253	3030616	1364	+	TRUE	-0.4914	206.5	186.7	140.1	132.5	195.3	170.1	181.1	127.9	160.5	135.6	187.6	178.4	133.9	129.1	159.1	19.12	17.59	12.89	12.06	18.27	16.38	17.29	12.38	15.48	12.5	17.79	17.46	12.97	12.92	14.9
FBgn0046756	FBtr0091956	pncr017:3R	long_noncoding	lincRNA	putative noncoding RNA 017:3R [Source:FlyBase;Acc:FBgn0046756]	0.4673				1393	0.002919	0.03184	3R	31767973	31769423	1451	+	TRUE	-1.008	25.94	18.07	9.552	1.193	28.28	13.17	10.77	3.223	2.743	3.838	16.87	18.3	4.056	4.678	6.918	2.16	1.531	0.7904	0.09776	2.38	1.141	0.9248	0.2808	0.238	0.3183	1.439	1.611	0.3536	0.421	0.5828
FBgn0027279	FBtr0299522; FBtr0299523; FBtr0299524; FBtr0299525; FBtr0299526; FBtr0343579; FBtr0343580; FBtr0343581; FBtr0343582; FBtr0343583	l(1)G0196	protein_coding	protein_coding	lethal (1) G0196 [Source:FlyBase;Acc:FBgn0027279]	0.4958	GO:0032958; GO:0006020	GO:0003993; GO:0000828; GO:0000829; GO:0000827; GO:0052724; GO:0052723; GO:0033857; GO:0000832; GO:0005524	GO:0005829	5176	0.002924	0.03186	X	22487180	22508129	20950	+	TRUE	-0.2948	550.4	532.4	456.4	418.9	592.5	577.2	593.2	567.3	592.5	475.9	497.3	543	526.6	479.1	458.2	12.34	12.14	10.16	9.234	13.42	13.46	13.71	13.3	13.83	10.62	11.42	12.86	12.36	11.6	10.39
FBgn0005278	FBtr0089428; FBtr0089429; FBtr0089430; FBtr0089431; FBtr0089432; FBtr0089433; FBtr0089434; FBtr0089435; FBtr0089436; FBtr0089437; FBtr0308091; FBtr0330656	Sam-S	protein_coding	protein_coding	S-adenosylmethionine Synthetase [Source:FlyBase;Acc:FBgn0005278]	0.4445	GO:0006556; GO:0022416; GO:0008340; GO:0006730; GO:0035220	GO:0005524; GO:0004478; GO:0046872	GO:0005829	2186	0.00293	0.03187	2L	106903	114432	7530	+	TRUE	-0.2247	6236	5705	5134	5042	7618	8866	6890	8063	7679	6776	5849	5248	5543	4829	5354	330.9	308.1	270.7	263.2	408.6	489.5	377.1	447.6	424.5	358	317.9	294.4	307.9	276.9	287.4
FBgn0259989	FBtr0300437; FBtr0346518	CG42486	protein_coding	protein_coding	GH09228p2 [Source:UniProtKB/TrEMBL;Acc:E1JHG3]	0.4061	GO:0010951	GO:0005515; GO:0004867	GO:0005576	602	0.002935	0.03187	2L	11843137	11844012	876	+	TRUE	-0.8234	34.58	60.23	25.47	17.9	25.59	24.14	48.94	139.7	137.1	175.3	58.7	90.75	40.56	29.94	45.35	6.659	11.8	4.873	3.39	4.979	4.836	9.719	28.13	27.51	33.61	11.58	18.47	8.175	6.229	8.833
FBgn0044419	FBtr0299940; FBtr0299941; FBtr0347274	Pmi	protein_coding	protein_coding	Pmi [Source:FlyBase;Acc:FBgn0044419]	0.5153	GO:0007005; GO:0042775; GO:0070584; GO:0007007	GO:0003674	GO:0031305; GO:0005743	2535	0.002938	0.03187	3L	5780051	5784685	4635	+	TRUE	-0.2909	953	993.8	780.1	800.8	1056	1101	1063	497.4	537.6	704.9	759.1	886.9	707.8	774.7	801	43.61	46.28	35.47	36.04	48.83	52.4	50.17	23.81	25.63	32.12	35.58	42.9	33.91	38.31	37.08
FBgn0027539	FBtr0084739; FBtr0331697	CG5807	protein_coding	protein_coding	Protein Lilipod [Source:UniProtKB/Swiss-Prot;Acc:Q9VC35]	0.4766	GO:0048477; GO:0030513		GO:0005886; GO:0016021	2362	0.00294	0.03187	3R	24805445	24814012	8568	-	TRUE	-0.4769	245.9	200	155	158.7	180.4	184.4	220.2	222.4	179.7	238	253.7	221.1	240	226.4	242.1	12.08	9.993	7.562	7.668	8.958	9.42	11.16	11.43	9.192	11.64	12.76	11.48	12.34	12.02	12.03
FBgn0036822	FBtr0075065	NijB	protein_coding	protein_coding	Ninjurin B [Source:FlyBase;Acc:FBgn0036822]	0.4211	GO:0007155; GO:0046331; GO:0042246; GO:0019233	GO:0016937; GO:0016491	GO:0016021	741	0.003005	0.03253	3L	18892383	18893278	896	+	TRUE	-0.2923	514.9	589.1	416	477.4	587.1	652.9	674.4	424.4	410.1	397.9	483.8	426.3	359.6	343.4	412	80.61	93.84	64.72	73.51	92.91	106.3	108.9	69.5	66.88	62.03	77.59	70.54	58.94	58.09	65.24
FBgn0250791	FBtr0074840	alphaSnap	protein_coding	protein_coding	alpha Soluble NSF attachment protein [Source:FlyBase;Acc:FBgn0250791]	0.4367	GO:0006909; GO:0007269; GO:0006886; GO:0007268; GO:0000281; GO:0048812; GO:0001745; GO:0006888; GO:0006891; GO:0007274; GO:0031629; GO:0048526; GO:0016082; GO:0035540; GO:0051260; GO:0035494; GO:0034214	GO:0005515; GO:0001671; GO:0000149; GO:0005483; GO:0019905	GO:0005737; GO:0016020; GO:0043195; GO:0031201; GO:0019898; GO:0031410; GO:0043679; GO:0005774	2070	0.003024	0.03269	3L	20313632	20316577	2946	+	TRUE	0.2936	958.7	852.9	1069	1149	937.2	930.6	942.6	1313	1260	1145	882.5	933.4	1080	1186	1198	53.73	48.63	59.51	63.35	53.09	54.25	54.49	76.96	73.58	63.9	50.67	55.29	63.33	71.84	67.93
FBgn0263006	FBtr0072211; FBtr0072212; FBtr0072213; FBtr0072214; FBtr0072215; FBtr0072216; FBtr0072217; FBtr0072218; FBtr0343281	Ca-P60A	protein_coding	protein_coding	Calcium ATPase at 60A [Source:FlyBase;Acc:FBgn0263006]	0.5396	GO:0007274; GO:0010906; GO:0051282; GO:1901896; GO:0006874; GO:0060047; GO:0030322; GO:0006635; GO:0008610; GO:0007629; GO:0048863; GO:0030707; GO:0036335; GO:0010884; GO:0006816	GO:0046872; GO:0005524; GO:0005388; GO:0000166; GO:0005515	GO:0005887; GO:0012505; GO:0005783; GO:0005811; GO:0016021; GO:0016529; GO:0033017; GO:0005635; GO:0005789	3965	0.003029	0.0327	2R	23925077	23935884	10808	-	TRUE	0.2357	3524	4266	3424	5707	2637	2652	2973	2943	2702	2652	4397	3097	4201	2924	3477	103.1	127	99.53	164.2	77.97	80.73	89.71	90.06	82.34	77.27	131.8	95.77	128.7	92.44	102.9
FBgn0039877	FBtr0085855; FBtr0085856; FBtr0307551; FBtr0307552	CG2118	protein_coding	protein_coding	CG2118, isoform A [Source:UniProtKB/TrEMBL;Acc:Q9V9T5]	0.4939	GO:0006551	GO:0046872; GO:0005524; GO:0004485; GO:0004075; GO:0003824	GO:0005759	2442	0.003032	0.0327	3R	31790592	31793907	3316	-	TRUE	-0.2906	1023	960.1	731.3	880.8	980.3	1029	873.1	718.8	673.4	623.1	930.5	922	867.3	789.7	843.3	48.6	46.41	34.52	41.15	47.07	50.87	42.78	35.72	33.32	29.47	45.28	46.29	43.13	40.54	40.52
FBgn0034356	FBtr0086699; FBtr0113093	CG10924	protein_coding	protein_coding	RE12569p [Source:UniProtKB/TrEMBL;Acc:Q7JXB5]	0.5174	GO:0006094	GO:0005525; GO:0004613; GO:0017076; GO:0004611	GO:0005739	2734	0.003064	0.03299	2R	18527430	18535749	8320	+	TRUE	-0.617	88.38	96.37	57.31	54.9	72.72	85.6	123.3	63.39	35.66	43.5	71.52	95.32	57.46	58.95	69.18	3.75	4.161	2.416	2.291	3.119	3.778	5.398	2.813	1.576	1.838	3.109	4.275	2.552	2.703	2.969
FBgn0040393	FBtr0070541	CG14265	protein_coding	protein_coding	RE43371p [Source:UniProtKB/TrEMBL;Acc:Q9V401]	0.5781				557	0.003067	0.03299	X	3236130	3236686	557	-	TRUE	-1.028	3.843	28.91	1.061	3.58	32.32	61.45	48.94	2855	2979	2093	16.87	14.49	223.1	3.743	4.612	0.8003	6.127	0.2196	0.7334	6.803	13.31	10.51	621.9	646.3	434.1	3.599	3.19	48.64	0.8423	0.9716
FBgn0029525	FBtr0070094	CG18273	protein_coding	protein_coding	LD21943p [Source:UniProtKB/TrEMBL;Acc:Q9I7Z8]	0.4982	GO:0022008			4342	0.003112	0.03344	X	482777	487581	4805	-	TRUE	-0.3282	414	426.4	325.8	336.6	379.7	395.1	377.8	291.2	351.1	285.3	443.3	467.5	391.4	335.9	312.1	11.06	11.59	8.649	8.844	10.25	10.98	10.41	8.137	9.772	7.59	12.13	13.2	10.95	9.697	8.434
FBgn0052772	FBtr0300997; FBtr0342951; FBtr0342952; FBtr0343533	CG32772	protein_coding	protein_coding	IP01388p [Source:UniProtKB/TrEMBL;Acc:Q9W4F9]	0.4895		GO:0046872; GO:0003676; GO:0003677		2658	0.003119	0.03345	X	4909102	4915161	6060	+	TRUE	-0.4097	342	304.8	259	220.8	303	417	357.3	264.3	289.4	341.6	347.5	360.7	298.8	306.9	282.1	14.93	13.53	11.23	9.478	13.37	18.93	16.08	12.07	13.16	14.85	15.54	16.64	13.65	14.47	12.45
FBgn0261596	FBtr0071935	RpS24	protein_coding	protein_coding	Ribosomal protein S24 [Source:FlyBase;Acc:FBgn0261596]	0.5217	GO:0006412; GO:0000462; GO:0002181	GO:0003735; GO:0000166	GO:0005840; GO:0022627; GO:0022626; GO:0005622	646	0.003123	0.03345	2R	22640526	22641419	894	-	TRUE	0.1875	12030	12090	13450	13910	14010	10980	11990	12350	13430	15060	12460	10390	9531	9684	11690	2160	2210	2400	2457	2543	2052	2221	2319	2512	2694	2293	1972	1792	1879	2123
FBgn0039829	FBtr0085776	CG15561	protein_coding	protein_coding		0.5099		GO:0003676		1167	0.003125	0.03345	3R	31214776	31215942	1167	-	TRUE	0.5014	121	119.3	165.6	182.6	127.9	132.8	142.9	140.7	178.3	177.8	137	138.8	137.9	164.7	147.6	12.03	12.06	16.35	17.85	12.85	13.73	14.65	14.63	18.46	17.6	13.95	14.58	14.35	17.69	14.84
FBgn0261445	FBtr0076938	sgl	protein_coding	protein_coding	sugarless [Source:FlyBase;Acc:FBgn0261445]	0.5169	GO:0006065; GO:0002121; GO:0007476; GO:0007367; GO:0055114; GO:0007507; GO:0016319; GO:0007427; GO:0016055; GO:0030206; GO:0042048; GO:0008543; GO:0007224; GO:0007166; GO:0015012; GO:0015014; GO:0006024; GO:0007428; GO:0007509; GO:0005975	GO:0003979; GO:0051287; GO:0016616	GO:0005829; GO:0005634	2275	0.003138	0.03353	3L	6959554	6964758	5205	-	TRUE	-0.3502	374.6	408.4	303.5	303.1	242.4	321.5	298.5	236.4	252.4	232.8	373.8	408.7	353.6	356.5	448.9	19.1	21.19	15.38	15.2	12.49	17.06	15.7	12.61	13.4	11.82	19.53	22.03	18.87	19.64	23.15
FBgn0263289	FBtr0308620; FBtr0308621; FBtr0308622; FBtr0308623; FBtr0308624; FBtr0308625; FBtr0308626; FBtr0308627; FBtr0308628; FBtr0308629; FBtr0308630; FBtr0308631; FBtr0308632; FBtr0308633; FBtr0308634; FBtr0335520; FBtr0335521; FBtr0335522	scrib	protein_coding	protein_coding	scribbled [Source:FlyBase;Acc:FBgn0263289]	0.5374	GO:0007608; GO:0045198; GO:0042067; GO:0001737; GO:0001708; GO:0050803; GO:0045197; GO:0042048; GO:0008285; GO:0048749; GO:0051726; GO:0000122; GO:0008593; GO:0060581; GO:0016331; GO:0045186; GO:0045823; GO:0016336; GO:0016334; GO:0016335; GO:0016332; GO:0001738; GO:0035088; GO:0016333; GO:0007318; GO:0072002; GO:0045571; GO:0030714; GO:0042058; GO:0007464; GO:0007472; GO:0008283; GO:0008105; GO:…	GO:0005515; GO:0005179	GO:0016328; GO:0045169; GO:0016323; GO:0005576; GO:0016327; GO:0005923; GO:0005918; GO:0031594	7690	0.003141	0.03353	3R	26536350	26604051	67702	+	TRUE	0.2842	1147	1211	1504	1361	1162	1209	1342	1850	1938	1727	1177	1278	1451	1283	1101	17.3	18.58	22.54	20.19	17.72	18.98	20.88	29.19	30.45	25.94	18.2	20.38	22.92	20.91	16.8
FBgn0038739	FBtr0083816; FBtr0334307	CG4686	protein_coding	protein_coding	CG4686, isoform A [Source:UniProtKB/TrEMBL;Acc:Q9VDT4]	0.4803			GO:0016021	1064	0.003192	0.03405	3R	19864496	19866869	2374	+	TRUE	0.2879	734.9	832.4	1048	861.7	876.6	806.6	862.3	736	757.1	763.8	917.6	771.7	855.8	827.1	982.4	80.13	92.35	113.5	92.4	96.61	91.49	96.97	83.93	85.98	82.92	102.5	88.94	97.68	97.44	108.3
FBgn0031449	FBtr0077705; FBtr0077706; FBtr0077707; FBtr0077708; FBtr0334158; FBtr0334159; FBtr0334160; FBtr0334161	CG31689	protein_coding	protein_coding	Uncharacterized protein, isoform H [Source:UniProtKB/TrEMBL;Acc:M9PBX3]	0.4948		GO:0016887; GO:0005524; GO:0005215; GO:0042626; GO:0034041; GO:0017127	GO:0016021; GO:0016020; GO:0043190; GO:0005886	2556	0.003202	0.03411	2L	2725674	2739830	14157	+	TRUE	-0.9502	31.7	25.3	11.67	7.161	8.08	12.07	15.66	26.86	16.46	30.7	23.62	12.2	24.34	17.78	17.68	1.439	1.168	0.5265	0.3197	0.3707	0.57	0.7331	1.275	0.7781	1.388	1.098	0.5853	1.156	0.8718	0.8116
FBgn0027578	FBtr0336460	CG14526	protein_coding	protein_coding		0.4899	GO:0006508	GO:0004222; GO:0008237	GO:0005576	2323	0.003207	0.03412	3R	28883693	28886015	2323	+	TRUE	-0.9153	37.46	31.32	9.552	16.71	33.66	34.02	50.9	44.05	34.29	40.94	29.01	22.11	31.1	21.52	39.97	1.871	1.591	0.474	0.8207	1.699	1.767	2.622	2.301	1.784	2.036	1.484	1.167	1.626	1.161	2.019
FBgn0017567	FBtr0083191	ND23	protein_coding	protein_coding	NADH:ubiquinone reductase 23kD subunit precursor [Source:FlyBase;Acc:FBgn0017567]	0.525	GO:0006120; GO:0055114	GO:0051539; GO:0003954; GO:0008137; GO:0016651	GO:0005739; GO:0005747; GO:0016020	819	0.00322	0.03418	3R	15836048	15837117	1070	-	TRUE	0.2918	893.4	921.5	1052	1166	693.5	706.7	640.1	867	910.7	900.7	908.9	858.7	825.4	860.8	857.9	126.6	132.8	148	162.4	99.29	104.1	93.52	128.5	134.4	127	131.9	128.6	122.4	131.7	122.9
FBgn0000181	FBtr0087782; FBtr0087783	bic	protein_coding	protein_coding	bicaudal [Source:FlyBase;Acc:FBgn0000181]	0.521	GO:0070201; GO:0007317; GO:0060811		GO:0005875; GO:0005854	1233	0.003221	0.03418	2R	12870249	12871794	1546	+	TRUE	0.2048	7696	7864	8873	8994	7856	6483	6970	7962	8010	9142	7687	6977	7152	6958	8106	724.1	752.8	829.4	832.3	747.1	634.6	676.4	783.6	785	856.5	740.8	693.8	704.4	707.3	771.4
FBgn0038752	FBtr0083850	CG4462	protein_coding	protein_coding	CG4462 [Source:UniProtKB/TrEMBL;Acc:Q9VDS0]	0.4891	GO:0055085	GO:0008513; GO:0015101	GO:0016021; GO:0005887	2194	0.003229	0.03422	3R	19921744	19925371	3628	-	TRUE	-0.7296	66.28	55.41	25.47	39.38	88.88	83.4	72.43	126.8	105.6	106.2	51.28	48.04	62.19	29.01	30.75	3.505	2.981	1.338	2.048	4.75	4.588	3.95	7.012	5.817	5.591	2.778	2.685	3.442	1.657	1.644
FBgn0004436	FBtr0078849; FBtr0306106	Ubc6	protein_coding	protein_coding	Ubiquitin conjugating enzyme 6 [Source:FlyBase;Acc:FBgn0004436]	0.4182	GO:1902166; GO:0043518; GO:0043066; GO:0051297; GO:0006281; GO:0007052; GO:0043161; GO:0032456; GO:0051299; GO:0000422; GO:0032436; GO:0016574; GO:0000209; GO:0042787	GO:0004842; GO:0002039; GO:0005524; GO:0061631; GO:0031625; GO:0061630; GO:0019904	GO:0033503; GO:0005634; GO:0000790; GO:0005737	1654	0.003281	0.03473	3R	4948755	4952682	3928	-	TRUE	0.2702	1581	1553	1920	1850	1511	1517	1513	1950	1823	2006	1654	1564	1859	1983	1989	110.9	110.8	133.8	127.6	107.1	110.7	109.5	143.1	133.2	140.1	118.9	115.9	136.5	150.3	141.1
FBgn0025726	FBtr0089245; FBtr0089246; FBtr0089247; FBtr0308805; FBtr0308806; FBtr0334487; FBtr0344971	unc-13	protein_coding	protein_coding	unc-13 [Source:FlyBase;Acc:FBgn0025726]	0.3962	GO:0016079; GO:0035556; GO:0046331; GO:0007269; GO:0007268; GO:0016082	GO:0005515; GO:0005516; GO:0046872; GO:0019992; GO:0004871; GO:0004872; GO:0017075; GO:0047485	GO:0043195; GO:0045211; GO:0008021; GO:0043005; GO:0005886; GO:0048786; GO:0042734	10730	0.003309	0.03498	4	867824	912331	44508	-	TRUE	0.2771	1210	1420	1802	1377	1211	1532	2116	2083	2035	2048	1030	1308	1211	1954	1560	13.09	15.62	19.36	14.65	13.23	17.23	23.6	23.56	22.92	22.05	11.4	14.95	13.71	22.82	17.06
FBgn0261387	FBtr0111274; FBtr0111277	CG17528	protein_coding	protein_coding	Serine/threonine-protein kinase CG17528 [Source:UniProtKB/Swiss-Prot;Acc:Q7PLI7]	0.4173	GO:0018105; GO:0035556; GO:0006468; GO:0046777; GO:0007017	GO:0009931; GO:0004683; GO:0005516; GO:0004674; GO:0005524; GO:0008017; GO:0004672	GO:0005875; GO:0005737; GO:0005634	3666	0.003343	0.03528	2R	4815426	4824319	8894	-	TRUE	-0.2919	1184	1173	966.9	947.6	1151	1038	1088	846.6	918.9	818.8	1227	1284	1142	1156	1155	37.48	37.78	30.4	29.49	36.83	34.17	35.53	28.02	30.29	25.8	39.76	42.95	37.82	39.51	36.98
FBgn0037583	FBtr0081853	CG9684	protein_coding	protein_coding	CG9684 [Source:UniProtKB/TrEMBL;Acc:Q9VHR5]	0.4236	GO:0000398; GO:0006401	GO:0008270; GO:0004518	GO:0071013; GO:0071011; GO:0005737	2146	0.003348	0.03528	3R	8359958	8362554	2597	-	TRUE	-0.2795	661.9	560.1	538.1	461.9	560.2	557.5	577.5	444.8	419.7	404.3	574.2	581.9	554.3	561.4	575	35.78	30.81	28.9	24.56	30.61	31.35	32.2	25.15	23.63	21.76	31.8	33.25	31.37	32.79	31.44
FBgn0036825	FBtr0075066; FBtr0333709	RpL26	protein_coding	protein_coding	Ribosomal protein L26 [Source:FlyBase;Acc:FBgn0036825]	0.5508	GO:0002181; GO:0042273; GO:0006412; GO:0007052; GO:0000022	GO:0003735	GO:0022626; GO:0005840; GO:0022625; GO:0005622; GO:0015934	650	0.003351	0.03528	3L	18898875	18899917	1043	+	TRUE	0.1845	12380	12760	14140	14320	13910	11090	11800	12440	12650	14470	12860	10980	10140	10010	12370	2210	2317	2508	2514	2510	2058	2172	2322	2352	2571	2351	2071	1895	1931	2233
FBgn0046258	FBtr0085217	CG12880	protein_coding	protein_coding	LD29228p [Source:UniProtKB/TrEMBL;Acc:Q9VB07]	0.5042				1894	0.003353	0.03528	3R	27685962	27692790	6829	+	TRUE	-0.2935	558.1	490.3	449	399.8	339.3	318.2	318.1	376	351.1	394	672.7	626.1	490.8	614.7	561.2	34.19	30.56	27.32	24.09	21.01	20.28	20.1	24.09	22.4	24.03	42.21	40.53	31.47	40.68	34.77
FBgn0266731	FBtr0345221	CR45204	long_noncoding	lincRNA		0.332				1955	0.003399	0.0357	X	10794338	10796292	1955	-	TRUE	0.3413	334.3	287.9	512.6	278.1	307	376.4	398.4	802.6	731	781.7	288.1	266.1	337.3	254.5	342.8	19.84	17.38	30.22	16.23	18.41	23.24	24.38	49.81	45.18	46.19	17.51	16.69	20.95	16.32	20.58
FBgn0039862	FBtr0085821; FBtr0330107	kek6	protein_coding	protein_coding	kek6 [Source:FlyBase;Acc:FBgn0039862]	0.4746	GO:0046331; GO:0019233	GO:0005515	GO:0005887	6616	0.003402	0.0357	3R	31622136	31664646	42511	+	TRUE	-0.8398	34.58	51.8	19.1	19.1	39.05	59.26	39.15	37.6	39.77	34.54	43.86	41.18	30.42	18.71	19.22	0.6064	0.9242	0.3328	0.3293	0.6921	1.081	0.7081	0.6897	0.7265	0.6031	0.7878	0.7632	0.5584	0.3545	0.3408
FBgn0032919	FBtr0081468	CG9253	protein_coding	protein_coding	CG9253 [Source:UniProtKB/TrEMBL;Acc:Q9VIF6]	0.4901	GO:0010501; GO:0006364	GO:0005524; GO:0003676; GO:0004004		1669	0.003431	0.0359	2L	21143229	21145146	1918	+	TRUE	-0.2865	1309	1314	1091	1048	1266	1248	1328	1051	1026	1121	1122	1166	976.8	981.5	1066	91.01	92.95	75.35	71.64	88.93	90.22	95.22	76.39	74.28	77.57	79.9	85.66	71.07	73.72	74.96
FBgn0032524	FBtr0080519	CG9267	protein_coding	protein_coding	Very-long-chain (3R)-3-hydroxyacyl-CoA dehydratase [Source:UniProtKB/TrEMBL;Acc:Q9VJX8]	0.4914	GO:0042761; GO:0030148; GO:0030497	GO:0018812; GO:0102344; GO:0102345; GO:0019899	GO:0005783; GO:0030176	1335	0.003432	0.0359	2L	13444103	13445651	1549	-	TRUE	-0.3758	344.9	367.4	248.4	293.6	374.4	366.5	295.6	329.8	341.5	383.8	333.3	298.9	279.9	254.5	355.9	29.97	32.49	21.44	25.09	32.88	33.13	26.49	29.98	30.91	33.21	29.67	27.46	25.46	23.9	31.28
FBgn0026679	FBtr0071234	IntS4	protein_coding	protein_coding	Integrator 4 [Source:FlyBase;Acc:FBgn0026679]	0.5594	GO:0022008; GO:0034472; GO:0016180	GO:0005488; GO:0003674	GO:0032039	3466	0.003433	0.0359	X	8555239	8558781	3543	-	TRUE	-0.2799	637.9	667.4	517.9	549	611.4	588.2	614.7	462	416.9	326.2	729.4	685.6	564.5	556.7	518.9	21.35	22.73	17.22	18.07	20.68	20.48	21.22	16.17	14.54	10.87	25.01	24.25	19.78	20.13	17.57
FBgn0004227	FBtr0074232; FBtr0074233; FBtr0100586; FBtr0340313	nonA	protein_coding	protein_coding	no on or off transient A [Source:FlyBase;Acc:FBgn0004227]	0.425	GO:0042331; GO:0000398; GO:0006355; GO:0007632; GO:0045433; GO:0007601	GO:0000166; GO:0003729; GO:0003676; GO:0000976; GO:0008187	GO:0071011; GO:0071013; GO:0005634; GO:0005681	4465	0.003439	0.03592	X	16361569	16371547	9979	+	TRUE	-0.2765	1550	1609	1281	1313	1501	1540	1548	1158	1313	1144	1557	1809	1357	1435	1276	40.26	42.55	33.07	33.55	39.43	41.61	41.47	31.48	35.52	29.59	41.43	49.67	36.9	40.29	33.53
FBgn0040929	FBtr0332627	CG12659	protein_coding	protein_coding	LD10749p [Source:UniProtKB/TrEMBL;Acc:Q9W3D4]	0.4654	GO:0006355; GO:0006338		GO:0031011	896	0.00345	0.03598	X	8590775	8591729	955	-	TRUE	0.3461	324.7	285.5	400.1	379.5	323.2	315	281.9	290.1	301.7	310.9	388	318.8	358.3	374.3	511.2	42.04	37.61	51.47	48.33	42.29	42.42	37.65	39.29	40.69	40.08	51.46	43.62	48.56	52.36	66.94
FBgn0039875	FBtr0085842; FBtr0330113	sip3	protein_coding	protein_coding	septin interacting protein 3 [Source:FlyBase;Acc:FBgn0039875]	0.5162	GO:0016567; GO:0030433; GO:0000209; GO:0030968; GO:0042787	GO:0005515; GO:0016874; GO:0004842; GO:0008270; GO:1990381; GO:1904264; GO:0002039; GO:0061630; GO:0051082; GO:0016881	GO:0005783; GO:0016021; GO:0000836; GO:0044322; GO:0036513	2470	0.003482	0.03624	3R	31772219	31775163	2945	+	TRUE	-0.2792	710.9	589.1	533.9	531.1	498.2	531.1	560.9	517.9	491	527.1	570.1	568.1	646.9	528.7	620.4	33.39	28.15	24.91	24.53	23.65	25.95	27.17	25.44	24.02	24.65	27.43	28.2	31.81	26.83	29.47
FBgn0038578	FBtr0083558	MED17	protein_coding	protein_coding	Mediator complex subunit 17 [Source:FlyBase;Acc:FBgn0038578]	0.5257	GO:0007095; GO:0045944; GO:0006357; GO:0006366; GO:0006367; GO:0045498; GO:0009987; GO:0019233	GO:0003713; GO:0001104; GO:0033613	GO:0005634; GO:0016592; GO:0031618	2060	0.003482	0.03624	3R	18189072	18191265	2194	+	TRUE	-0.2827	572.5	587.8	449	497.7	546.7	552	517.8	523.2	522.5	474.6	523.6	596.3	594.9	563.3	538.9	32.24	33.68	25.12	27.57	31.12	32.34	30.08	30.82	30.65	26.62	30.21	35.5	35.07	34.27	30.69
FBgn0015781	FBtr0083713	P5cr	protein_coding	protein_coding	Pyrroline 5-carboyxlate reductase [Source:FlyBase;Acc:FBgn0015781]	0.5274	GO:0055114; GO:0006561; GO:0055129	GO:0004735		1168	0.003509	0.03647	3R	19028931	19030159	1229	+	TRUE	-0.2791	585	618	501	482.2	484.8	471.9	522.7	369.6	371.7	475.9	653.1	546	453.6	482.8	531.2	58.11	62.45	49.44	47.1	48.67	48.76	53.55	38.4	38.45	47.07	66.45	57.32	47.16	51.81	53.36
FBgn0038673	FBtr0083710	CG14286	protein_coding	protein_coding	UPF0488 protein CG14286 [Source:UniProtKB/Swiss-Prot;Acc:Q9VE11]	0.4764	GO:0008150	GO:0003674	GO:0005575	762	0.003541	0.03676	3R	19024092	19024853	762	+	TRUE	0.4355	203.7	191.5	280.2	260.2	185.8	156.9	165.4	233.1	220.8	266.1	228.1	223.4	240.7	306.9	266	31.01	29.67	42.38	38.96	28.6	24.85	25.98	37.13	35.02	40.34	35.57	35.95	38.35	50.48	40.96
FBgn0033683	FBtr0087982; FBtr0333061	CG18343	protein_coding	protein_coding	GEO10360p1 [Source:UniProtKB/TrEMBL;Acc:A1Z8T3]	0.4707			GO:0016021	539	0.003564	0.03695	2R	12138695	12139324	630	+	TRUE	-0.3752	351.6	357.8	265.3	274.5	483.4	440.1	483.5	329.8	320.9	386.4	311.7	281.4	167	248	286.7	75.61	78.28	56.69	58.05	105.1	98.44	107.2	74.19	71.88	82.73	68.67	63.95	37.58	57.61	62.36
FBgn0030077	FBtr0071357; FBtr0339679; FBtr0339680	CG15365	protein_coding	protein_coding	Uncharacterized protein, isoform B [Source:UniProtKB/TrEMBL;Acc:X2JD14]	0.5445				3208	0.003568	0.03695	X	9054698	9067983	13286	-	TRUE	-0.4773	203.7	202.4	176.2	107.4	250.5	266.7	231	186.9	187.9	200.9	215.2	189.9	163.6	166.6	143.7	7.365	7.447	6.33	3.82	9.155	10.03	8.616	7.071	7.078	7.233	7.973	7.258	6.193	6.508	5.258
FBgn0053108	FBtr0084504; FBtr0300647	CG33108	protein_coding	protein_coding	UPF0692 protein CG33108 [Source:UniProtKB/Swiss-Prot;Acc:Q9VCE8]	0.471	GO:0008150	GO:0003674	GO:0005575	828	0.003576	0.03699	3R	23995659	23997544	1886	+	TRUE	-0.3789	330.5	371	273.8	257.8	328.6	347.9	321.1	241.7	235.9	300.7	305.7	301.2	265.7	290.1	306.7	46.3	52.89	38.12	35.52	46.53	50.7	46.39	35.43	34.43	41.94	43.87	44.61	38.96	43.91	43.47
FBgn0036145	FBtr0076163	CG7607	protein_coding	protein_coding	CG7607 [Source:UniProtKB/TrEMBL;Acc:Q9VTG8]	0.4341		GO:0005515		668	0.003622	0.03742	3L	11199620	11200587	968	+	TRUE	0.9671	6.724	7.228	38.21	9.548	12.12	13.17	9.788	106.4	87.78	8.956	10.8	38.89	11.49	3.743	9.993	1.168	1.277	6.593	1.631	2.127	2.379	1.753	19.32	15.88	1.549	1.921	7.139	2.089	0.7023	1.755
FBgn0050118	FBtr0086724; FBtr0113360; FBtr0113361	CG30118	protein_coding	protein_coding	Uncharacterized protein, isoform C [Source:UniProtKB/TrEMBL;Acc:A8DYI2]	0.5145	GO:0045494; GO:0015031; GO:0071482; GO:0090316	GO:0070300; GO:0005525; GO:0035091	GO:0005829	2310	0.003627	0.03742	2R	18430315	18440475	10161	-	TRUE	0.281	679.2	755.3	915.9	823.5	682.7	649.7	679.3	858.4	866.8	891.7	840.7	768.7	962	803.8	765.6	34.11	38.6	45.7	40.68	34.66	33.94	35.19	45.09	45.34	44.59	43.25	40.8	50.57	43.61	38.89
FBgn0039594	FBtr0085308; FBtr0085309; FBtr0303343; FBtr0305087; FBtr0305088; FBtr0336787	CG9990	protein_coding	protein_coding	CG9990, isoform A [Source:UniProtKB/TrEMBL;Acc:Q9VAU1]	0.504	GO:0006810	GO:0005215; GO:0042626; GO:0005524; GO:0016887	GO:0005886; GO:0043190; GO:0016021; GO:0016020	3599	0.003658	0.03769	3R	28675041	28695939	20899	+	TRUE	-0.2873	559.1	527.6	470.2	412.9	533.3	475.2	556.9	269.7	296.2	277.6	459.5	494.9	414.4	458.5	480.4	18.02	17.31	15.06	13.09	17.37	15.93	18.52	9.092	9.947	8.911	15.17	16.86	13.98	15.97	15.66
FBgn0039821	FBtr0085737; FBtr0309194; FBtr0309195	CG15556	protein_coding	protein_coding	FI21270p1 [Source:UniProtKB/TrEMBL;Acc:Q9VA10]	0.451	GO:0007186; GO:0007166	GO:0004930; GO:0004888	GO:0016021; GO:0016020	2466	0.003672	0.0378	3R	31127965	31130666	2702	-	TRUE	-1	22.09	13.25	3.184	3.58	127.9	82.3	83.2	40.83	38.4	23.03	12.82	6.863	2.028	3.743	0.7687	1.039	0.6343	0.1488	0.1657	6.083	4.028	4.037	2.009	1.882	1.079	0.6178	0.3413	0.09987	0.1902	0.03658
FBgn0262735	FBtr0073413; FBtr0073414; FBtr0073415; FBtr0073416; FBtr0073417; FBtr0073418; FBtr0073419; FBtr0073420; FBtr0301409; FBtr0305149; FBtr0305150; FBtr0346315	Imp	protein_coding	protein_coding	IGF-II mRNA-binding protein [Source:FlyBase;Acc:FBgn0262735]	0.4364	GO:0000398; GO:0051124; GO:0042594; GO:0005975; GO:0007399; GO:0048680; GO:0016322; GO:0007283	GO:0003730; GO:0003676; GO:0003723; GO:0000166; GO:0003729	GO:0030424; GO:0043025; GO:0071011; GO:0005737; GO:0071013	5254	0.003689	0.03793	X	10787869	10824277	36409	-	TRUE	0.2651	1713	1573	2388	1553	1553	1908	1959	3797	3702	3349	1472	1381	1726	1288	1597	37.82	35.35	52.39	33.72	34.65	43.83	44.6	87.69	85.14	73.64	33.3	32.23	39.89	30.74	35.67
FBgn0261976	FBtr0331449; FBtr0331450	Psf2	protein_coding	protein_coding	Psf2 [Source:FlyBase;Acc:FBgn0261976]	0.4684	GO:0022008; GO:0046331; GO:0030261; GO:1900087; GO:0006271; GO:0000727; GO:0032508; GO:0032784; GO:0006260; GO:1902975	GO:0043138	GO:0005634; GO:0000811; GO:0031298	821	0.003699	0.03799	2L	4386182	4387356	1175	-	TRUE	0.3714	262.3	285.5	363	348.5	324.5	320.4	339.7	257.9	275.7	353.1	328.6	290.5	294.7	304.1	332.1	37.06	41.05	50.96	48.43	46.35	47.1	49.5	38.11	40.58	49.68	47.56	43.39	43.6	46.43	47.46
FBgn0034724	FBtr0071845; FBtr0339539	babos	protein_coding	protein_coding	babos [Source:FlyBase;Acc:FBgn0034724]	0.4758	GO:0048814	GO:0005515	GO:0016021; GO:0098595	1210	0.003737	0.03833	2R	22393876	22402059	8184	-	TRUE	0.2857	927	796.2	1067	1032	767.6	780.2	771.3	1324	1339	1441	1002	864.8	1155	885.2	944	88.88	77.68	101.6	97.35	74.38	77.82	76.27	132.7	133.7	137.5	98.41	87.63	115.9	91.7	91.54
FBgn0260223	FBtr0300626	CG42497	protein_coding	protein_coding	GEO02620p1 [Source:UniProtKB/TrEMBL;Acc:E1JGR3]	0.5065	GO:0042053		GO:0005739; GO:0016021	691	0.003746	0.03837	2R	21690215	21691139	925	-	TRUE	0.2773	1233	1206	1499	1450	1151	1071	1010	1236	1258	1300	1179	1049	1108	1155	1225	206.9	206	250	239.4	195.4	187.1	174.9	217	219.9	217.3	202.8	186.1	194.7	209.4	207.9
FBgn0035147	FBtr0072556; FBtr0306917	Gale	protein_coding	protein_coding	UDP-galactose 4'-epimerase [Source:FlyBase;Acc:FBgn0035147]	0.5533	GO:0006012; GO:0019233; GO:0035167; GO:0005975	GO:0003978; GO:0050662; GO:0003974; GO:0016857		1648	0.00377	0.03858	3L	648555	651311	2757	+	TRUE	0.4138	201.7	248.1	263.2	340.1	238.3	193.1	248.6	349.2	403.2	371	342.1	307.3	365	369.6	629.6	14.2	17.77	18.41	23.55	16.96	14.14	18.05	25.71	29.57	26.01	24.67	22.87	26.9	28.11	44.83
FBgn0264712	FBtr0078792; FBtr0309312; FBtr0333810	CG1172	protein_coding	protein_coding	CG1172, isoform A [Source:UniProtKB/TrEMBL;Acc:Q9VNB2]	0.4509	GO:0008150	GO:0005515; GO:0043130; GO:0003674	GO:0005575	2933	0.003786	0.03869	3R	5393922	5399510	5589	+	TRUE	0.3929	243	257.8	333.3	328.2	261.2	264.5	285.8	330.9	281.2	272.5	307.7	318	384	361.2	365.1	9.613	10.37	13.1	12.77	10.44	10.88	11.66	13.69	11.58	10.73	12.47	13.29	15.9	15.44	14.61
FBgn0005666	FBtr0089793; FBtr0301340; FBtr0334482; FBtr0334483; FBtr0344988	bt	protein_coding	protein_coding	bent [Source:FlyBase;Acc:FBgn0005666]	0.4344	GO:0007498; GO:0006468; GO:0071689; GO:0045214	GO:0005515; GO:0004674; GO:0005524; GO:0004687; GO:0008307; GO:0004672; GO:0005200	GO:0030017; GO:0031674; GO:0030018; GO:0005737	26800	0.003805	0.03884	4	724400	776474	52075	+	TRUE	0.4006	114.3	379.5	131.6	519.2	39.05	94.38	323	264.3	245.5	241.8	347.5	109.8	226.5	209.6	170.7	0.4949	1.671	0.566	2.21	0.1709	0.425	1.442	1.197	1.107	1.042	1.541	0.5024	1.026	0.9803	0.7472
FBgn0086446	FBtr0081157	l(2)37Ce	protein_coding	protein_coding	lethal (2) 37Ce [Source:FlyBase;Acc:FBgn0086446]	0.4986	GO:0007018		GO:0005869	708	0.003815	0.0389	2L	19132323	19133097	775	+	TRUE	0.2891	428.4	428.8	545.5	502.5	525.2	513.6	468.9	505	499.2	598.7	446	430.9	390.1	423.9	427.4	70.2	71.5	88.81	80.97	86.98	87.54	79.24	86.55	85.21	97.69	74.86	74.62	66.9	75.04	70.83
FBgn0027360	FBtr0071676; FBtr0071677	Tim10	protein_coding	protein_coding	Translocase of inner membrane 10 [Source:FlyBase;Acc:FBgn0027360]	0.4986	GO:0050829; GO:0045039; GO:0045824; GO:0015031; GO:0006626	GO:0046872; GO:0008565; GO:0015450	GO:0005739; GO:0005743; GO:0042719; GO:0005744	726	0.003833	0.03903	2R	21690215	21691139	925	-	TRUE	0.2766	1233	1207	1499	1450	1151	1071	1010	1237	1258	1300	1179	1049	1109	1155	1225	196.8	196.1	237.8	227.7	185.8	177.9	166.4	206.5	209.2	206.7	192.9	177.1	185.3	199.2	197.9
FBgn0037513	FBtr0081780	pyd3	protein_coding	protein_coding	pyd3 [Source:FlyBase;Acc:FBgn0037513]	0.4871	GO:0006208; GO:0006207; GO:0006807	GO:0003837; GO:0016810		1361	0.003877	0.03937	3R	7747913	7750079	2167	-	TRUE	-0.6901	61.48	73.48	15.92	59.67	21.55	29.63	41.11	62.31	52.12	49.9	65.45	39.65	49.35	17.78	34.59	5.241	6.373	1.348	5.003	1.856	2.627	3.614	5.556	4.627	4.235	5.715	3.573	4.403	1.637	2.982
FBgn0031764	FBtr0079225; FBtr0079226	CG9107	protein_coding	protein_coding	CG9107, isoform A [Source:UniProtKB/TrEMBL;Acc:Q9VMJ1]	0.5332	GO:0009267; GO:0000028; GO:0006364	GO:0000166; GO:0003676	GO:0034456; GO:0032545	1228	0.003879	0.03937	2L	6022951	6024539	1589	-	TRUE	0.2834	452.5	455.3	577.4	527.5	393.2	419.2	387.6	500.7	495.1	582.1	496.6	474.3	491.5	510.9	503.5	42.75	43.77	54.19	49.01	37.55	41.2	37.77	49.47	48.72	54.76	48.06	47.36	48.6	52.15	48.11
FBgn0030078	FBtr0071356; FBtr0346175	CG10970	protein_coding	protein_coding	GEO04547p1 [Source:UniProtKB/TrEMBL;Acc:Q9W3A0]	0.4042	GO:0008150	GO:0003998; GO:0003674	GO:0005575	1200	0.00388	0.03937	X	9069599	9071408	1810	-	TRUE	-0.295	605.2	374.6	408.6	386.7	390.5	491.6	454.2	683.3	599.3	699.8	442.6	362.2	407	468.8	496.6	58.51	36.85	39.25	36.77	38.16	49.44	45.29	69.1	60.35	67.37	43.83	37.01	41.18	48.97	48.56
FBgn0037874	FBtr0082344; FBtr0347181	Tctp	protein_coding	protein_coding	Translationally controlled tumor protein ortholog (H. sapiens) [Source:FlyBase;Acc:FBgn0037874]	0.474	GO:0030154; GO:0040018; GO:0045793; GO:0033129; GO:2000736; GO:0031573; GO:0071480; GO:0006302; GO:0007095	GO:0005509; GO:0005085; GO:0008017	GO:0005886; GO:0005737; GO:0005700; GO:0005634	1344	0.003978	0.04032	3R	11210247	11211898	1652	+	TRUE	0.1776	13710	13830	15480	15560	12630	11790	12060	11750	11820	14120	13720	12550	12850	12540	15890	1184	1215	1328	1321	1102	1059	1074	1061	1063	1213	1213	1145	1161	1169	1387
FBgn0029833	FBtr0070867; FBtr0305344	CG5941	protein_coding	protein_coding	Malignant T-cell-amplified sequence 1 homolog [Source:UniProtKB/Swiss-Prot;Acc:Q9W445]	0.4821	GO:0045948; GO:0002188; GO:0001731	GO:0003723	GO:0043234; GO:0022627	1022	0.003995	0.04044	X	6037892	6039576	1685	+	TRUE	0.2851	894.4	926.3	1118	1097	817.4	824.1	729.2	754.2	813.3	1031	997.9	910.5	952.5	990	1018	101.5	107	126	122.5	93.78	97.32	85.37	89.55	96.16	116.6	116	109.2	113.2	121.4	116.9
FBgn0261526	FBtr0301517; FBtr0301518; FBtr0301519; FBtr0301520; FBtr0301608; FBtr0333586; FBtr0333587	NT1	protein_coding	protein_coding	Neurotrophin 1 [Source:FlyBase;Acc:FBgn0261526]	0.4903	GO:0008045; GO:0007411; GO:0010941; GO:0021556; GO:0008063; GO:0007399; GO:0031637; GO:0043523	GO:0008083; GO:0005121	GO:0005576	2963	0.004002	0.04046	3L	4501652	4508433	6782	-	TRUE	-0.7273	57.64	57.82	28.66	32.22	72.72	65.84	70.48	26.86	37.03	20.47	49.93	44.99	21.63	24.33	20.76	2.257	2.304	1.115	1.241	2.878	2.682	2.846	1.1	1.51	0.798	2.003	1.862	0.8866	1.029	0.8219
[truncated: 15,435 more rows]
[truncated: 1 more columns]

## Sheet: FDR 0.01
Identifier	transcript_id	gene_name	type	biotypes	description	gc	GO BP	GO MF	GO CC	featWidth	pValue	fdr	seqnames	start	end	width	strand	isPresent	log2 Ratio	PTEN_RNAi_CONTROL_RNAi_100_2 [normalized count]	PTEN_RNAi_CONTROL_RNAi_100_3 [normalized count]	PTEN_RNAi_SF2_RNAi_100_1 [normalized count]	PTEN_RNAi_SF2_RNAi_100_2 [normalized count]	PTEN_RNAi_CONTROL_RNAi_10_1 [normalized count]	PTEN_RNAi_CONTROL_RNAi_10_2 [normalized count]	PTEN_RNAi_CONTROL_RNAi_10_3 [normalized count]	PTEN_RNAi_SF2_RNAi_10_1 [normalized count]	PTEN_RNAi_SF2_RNAi_10_2 [normalized count]	PTEN_RNAi_SF2_RNAi_10_3 [normalized count]	CONTROL_RNAi_100_2 [normalized count]	CONTROL_RNAi_100_3 [normalized count]	SF2_RNAi_100_1 [normalized count]	SF2_RNAi_100_2 [normalized count]	SF2_RNAi_100_3 [normalized count]	PTEN_RNAi_CONTROL_RNAi_100_2 [FPKM]	PTEN_RNAi_CONTROL_RNAi_100_3 [FPKM]	PTEN_RNAi_SF2_RNAi_100_1 [FPKM]	PTEN_RNAi_SF2_RNAi_100_2 [FPKM]	PTEN_RNAi_CONTROL_RNAi_10_1 [FPKM]	PTEN_RNAi_CONTROL_RNAi_10_2 [FPKM]	PTEN_RNAi_CONTROL_RNAi_10_3 [FPKM]	PTEN_RNAi_SF2_RNAi_10_1 [FPKM]	PTEN_RNAi_SF2_RNAi_10_2 [FPKM]	PTEN_RNAi_SF2_RNAi_10_3 [FPKM]	CONTROL_RNAi_100_2 [FPKM]	CONTROL_RNAi_100_3 [FPKM]	SF2_RNAi_100_1 [FPKM]	SF2_RNAi_100_2 [FPKM]	SF2_RNAi_100_3 [FPKM]
[truncated: 580 more rows]
[truncated: 1 more columns]
