# Supplementary material for: The Splicing Factor SF2 Is Critical for Hyperproliferation and Survival in a TORC1-Dependent Model of Early Tumorigenesis in Drosophila
Source: Int J Mol Sci. 2020 Jun 24;21(12):4465. doi: 10.3390/ijms21124465 (PMC7352841; doi:10.3390/ijms21124465)
Supplement: Supplementary file 1 [file ijms-21-04465-s001.zip › Table S9.xlsx]

## Sheet: Sheet1
	groupID	featureID	exonBaseMean	dispersion	stat	pvalue	padj	CONTROL_100	SF2_100	log2fold_SF2_100_CONTROL_100	genomicData.seqnames	genomicData.start	genomicData.end	genomicData.width	genomicData.strand	countData.CONTROL_RNAi_100_2	countData.CONTROL_RNAi_100_3	countData.SF2_RNAi_100_1	countData.SF2_RNAi_100_2	countData.SF2_RNAi_100_3	transcripts
FBgn0000008:E001	FBgn0000008	E001	22.5744	0.000788644	0.012005	0.912753	NA	NA	NA	NA	2R	22136968	22137026	59	+	24	26	30	14	19	FBtr0342981; FBtr0071763; FBtr0100521
FBgn0000008:E002	FBgn0000008	E002	35.4667	0.00272831	0.309717	0.577854	0.935885	1.54354	1.58614	0.14547	2R	22137027	22137208	182	+	36	39	36	36	29	FBtr0071763
FBgn0000008:E003	FBgn0000008	E003	63.703	0.00278542	0.0293899	0.863882	0.984891	1.82085	1.81497	-0.0198438	2R	22137433	22137999	567	+	85	59	66	54	53	FBtr0071764
FBgn0000008:E004	FBgn0000008	E004	49.7279	0.000595223	0.0184366	0.891994	0.987456	1.70591	1.7185	0.0426754	2R	22138000	22138251	252	+	62	48	57	38	43	FBtr0100521; FBtr0342981; FBtr0071763; FBtr0071764
FBgn0000008:E005	FBgn0000008	E005	37.3024	0.000647759	0.0366217	0.848237	0.981832	1.58124	1.59838	0.058446	2R	22151654	22151695	42	+	48	34	41	28	35	FBtr0071764; FBtr0071763; FBtr0100521
FBgn0000008:E006	FBgn0000008	E006	78.9751	0.000662459	11.3139	0.000769273	0.042435	1.98264	1.84133	-0.475265	2R	22162905	22163694	790	+	104	106	78	52	54	FBtr0100521; FBtr0342981; FBtr0071763; FBtr0071764
FBgn0000008:E007	FBgn0000008	E007	40.7084	0.000664587	0.188964	0.663781	0.951188	1.63909	1.61826	-0.0708607	2R	22164777	22164989	213	+	45	49	46	31	32	FBtr0100521; FBtr0342981; FBtr0071763; FBtr0071764
FBgn0000008:E008	FBgn0000008	E008	167.558	0.000329588	0.00588741	0.938839	0.993514	2.23246	2.23551	0.0101816	2R	22169244	22170717	1474	+	190	185	182	131	147	FBtr0100521; FBtr0342981; FBtr0071763; FBtr0071764
FBgn0000008:E009	FBgn0000008	E009	101.056	0.000394445	0.182681	0.669079	0.952309	2.00459	2.02611	0.0721921	2R	22170778	22171259	482	+	119	102	114	76	93	FBtr0100521; FBtr0342981; FBtr0071763; FBtr0071764
FBgn0000008:E010	FBgn0000008	E010	154.61	0.00249428	0.36216	0.547309	0.927349	2.2088	2.19319	-0.0521959	2R	22171260	22171985	726	+	191	164	177	93	148	FBtr0071764; FBtr0071763; FBtr0100521
FBgn0000008:E011	FBgn0000008	E011	89.1327	0.0110434	1.14611	0.284366	0.825318	1.91645	1.99473	0.26297	2R	22172082	22172252	171	+	91	89	74	73	116	FBtr0100521; FBtr0342981; FBtr0071763; FBtr0071764
FBgn0000008:E012	FBgn0000008	E012	85.0889	0.0155736	0.323549	0.569483	0.933625	1.91165	1.96424	0.17672	2R	22172316	22172433	118	+	90	88	66	66	113	FBtr0100521; FBtr0342981; FBtr0071763; FBtr0071764
FBgn0000008:E013	FBgn0000008	E013	110.326	0.000418123	0.399763	0.527211	0.922669	2.03827	2.06672	0.0953473	2R	22172497	22172834	338	+	116	123	113	80	118	FBtr0100521; FBtr0342981; FBtr0071763; FBtr0071764
FBgn0000014:E001	FBgn0000014	E001	10.0741	0.000264048	2.93815e-05	0.995675	NA	NA	NA	NA	3R	16807214	16807626	413	-	10	10	10	10	10	FBtr0306337
FBgn0000014:E002	FBgn0000014	E002	11.4418	0.00032917	0.00260693	0.959279	NA	NA	NA	NA	3R	16807627	16810061	2435	-	10	13	14	10	10	FBtr0083387; FBtr0306337; FBtr0300485; FBtr0083388
FBgn0000014:E003	FBgn0000014	E003	10.0741	0.000264048	2.93815e-05	0.995675	NA	NA	NA	NA	3R	16810132	16810355	224	-	10	10	10	10	10	FBtr0083387; FBtr0306337; FBtr0300485; FBtr0083388
FBgn0000014:E004	FBgn0000014	E004	10.0741	0.000264048	2.93815e-05	0.995675	NA	NA	NA	NA	3R	16822422	16822469	48	-	10	10	10	10	10	FBtr0083387; FBtr0306337; FBtr0300485; FBtr0083388
FBgn0000014:E005	FBgn0000014	E005	10.0741	0.000264048	2.93815e-05	0.995675	NA	NA	NA	NA	3R	16826051	16826307	257	-	10	10	10	10	10	FBtr0083387; FBtr0306337; FBtr0300485; FBtr0083388
FBgn0000014:E006	FBgn0000014	E006	10.0741	0.000264048	2.93815e-05	0.995675	NA	NA	NA	NA	3R	16827135	16827637	503	-	10	10	10	10	10	FBtr0083387; FBtr0306337; FBtr0300485; FBtr0083388
FBgn0000014:E007	FBgn0000014	E007	10.0741	0.000264048	2.93815e-05	0.995675	NA	NA	NA	NA	3R	16827638	16827738	101	-	10	10	10	10	10	FBtr0306337; FBtr0300485; FBtr0083388
FBgn0000014:E008	FBgn0000014	E008	10.0741	0.000264048	2.93815e-05	0.995675	NA	NA	NA	NA	3R	16827739	16827897	159	-	10	10	10	10	10	FBtr0083387; FBtr0306337; FBtr0300485; FBtr0083388
FBgn0000014:E009	FBgn0000014	E009	10.0741	0.000264048	2.93815e-05	0.995675	NA	NA	NA	NA	3R	16827898	16828105	208	-	10	10	10	10	10	FBtr0083388
FBgn0000014:E010	FBgn0000014	E010	10.0741	0.000264048	2.93815e-05	0.995675	NA	NA	NA	NA	3R	16828921	16829752	832	-	10	10	10	10	10	FBtr0083387; FBtr0306337; FBtr0300485
FBgn0000014:E011	FBgn0000014	E011	10.0741	0.000264048	2.93815e-05	0.995675	NA	NA	NA	NA	3R	16829753	16830049	297	-	10	10	10	10	10	FBtr0306337
FBgn0000015:E001	FBgn0000015	E001	10.0741	0.000263974	2.44496e-05	0.996055	NA	NA	NA	NA	3R	16927210	16927672	463	-	10	10	10	10	10	FBtr0083385
FBgn0000015:E002	FBgn0000015	E002	10.8889	0.000301085	0.212502	0.644813	NA	NA	NA	NA	3R	16927673	16929580	1908	-	10	10	12	12	10	FBtr0330709; FBtr0346764; FBtr0083385; FBtr0083384; FBtr0083383; FBtr0083382; FBtr0083381
FBgn0000015:E003	FBgn0000015	E003	10.0741	0.000263974	2.44496e-05	0.996055	NA	NA	NA	NA	3R	16929638	16929852	215	-	10	10	10	10	10	FBtr0330709; FBtr0346764; FBtr0083385; FBtr0083384; FBtr0083383; FBtr0083382; FBtr0083381
FBgn0000015:E004	FBgn0000015	E004	10.0741	0.000263974	2.44496e-05	0.996055	NA	NA	NA	NA	3R	16931116	16931317	202	-	10	10	10	10	10	FBtr0330709; FBtr0346764; FBtr0083385; FBtr0083384; FBtr0083383; FBtr0083382; FBtr0083381
FBgn0000015:E005	FBgn0000015	E005	10.0741	0.000263974	2.44496e-05	0.996055	NA	NA	NA	NA	3R	16931402	16931613	212	-	10	10	10	10	10	FBtr0330709; FBtr0346764; FBtr0083385; FBtr0083384; FBtr0083383; FBtr0083382; FBtr0083381
FBgn0000015:E006	FBgn0000015	E006	10.8741	0.000300186	0.168215	0.681703	NA	NA	NA	NA	3R	16932371	16934576	2206	-	11	12	10	10	11	FBtr0083384
FBgn0000015:E007	FBgn0000015	E007	10.0741	0.000263974	2.44496e-05	0.996055	NA	NA	NA	NA	3R	16935927	16936104	178	-	10	10	10	10	10	FBtr0083385; FBtr0083383; FBtr0083382; FBtr0083381
FBgn0000015:E008	FBgn0000015	E008	10.0741	0.000263974	2.44496e-05	0.996055	NA	NA	NA	NA	3R	16943253	16943299	47	-	10	10	10	10	10	FBtr0083385; FBtr0083383; FBtr0083382; FBtr0083381
FBgn0000015:E009	FBgn0000015	E009	10.0741	0.000263974	2.44496e-05	0.996055	NA	NA	NA	NA	3R	16943782	16944269	488	-	10	10	10	10	10	FBtr0083383
FBgn0000015:E010	FBgn0000015	E010	10.0741	0.000263974	2.44496e-05	0.996055	NA	NA	NA	NA	3R	16959972	16960506	535	-	10	10	10	10	10	FBtr0083382
FBgn0000015:E011	FBgn0000015	E011	10.0741	0.000263974	2.44496e-05	0.996055	NA	NA	NA	NA	3R	16963159	16963945	787	-	10	10	10	10	10	FBtr0083381
FBgn0000015:E012	FBgn0000015	E012	10.0741	0.000263974	2.44496e-05	0.996055	NA	NA	NA	NA	3R	16971759	16972236	478	-	10	10	10	10	10	FBtr0083385
FBgn0000017:E001	FBgn0000017	E001	102.296	0.00548114	2.07223	0.150002	0.698531	1.95927	2.04205	0.277747	3L	16615866	16622369	6504	-	94	81	113	91	130	FBtr0112790; FBtr0345369
FBgn0000017:E002	FBgn0000017	E002	193.611	0.000669995	0.162233	0.687109	0.957776	2.27604	2.29486	0.0628421	3L	16622370	16623288	919	-	191	174	231	160	209	FBtr0075357; FBtr0345369; FBtr0112790; FBtr0330136; FBtr0330135; FBtr0330134; FBtr0330133; FBtr0330132; FBtr0330131; FBtr0330130
FBgn0000017:E003	FBgn0000017	E003	46.7677	0.000572654	1.26141	0.261384	0.80918	1.71119	1.65476	-0.191442	3L	16623289	16623636	348	-	54	44	54	39	42	FBtr0075357; FBtr0345369; FBtr0330136; FBtr0112790; FBtr0330133; FBtr0330130
FBgn0000017:E004	FBgn0000017	E004	153.65	0.00408521	0.912777	0.339379	0.852612	2.15539	2.20723	0.173334	3L	16623637	16625274	1638	-	135	141	224	133	134	FBtr0075357; FBtr0345369; FBtr0112790; FBtr0330136; FBtr0330135; FBtr0330134; FBtr0330133; FBtr0330132; FBtr0330131; FBtr0330130
FBgn0000017:E005	FBgn0000017	E005	21.5091	0.0145925	2.57098	0.10884	NA	NA	NA	NA	3L	16626273	16626527	255	-	17	14	25	33	17	FBtr0330133; FBtr0330132; FBtr0330131; FBtr0330130
FBgn0000017:E006	FBgn0000017	E006	31.7785	0.000685249	2.57643	0.108466	0.631935	1.43527	1.55634	0.415514	3L	16626528	16626616	89	-	26	25	45	35	27	FBtr0075357; FBtr0345369; FBtr0112790; FBtr0330136; FBtr0330135; FBtr0330134; FBtr0330133; FBtr0330132; FBtr0330131; FBtr0330130
FBgn0000017:E007	FBgn0000017	E007	37.0175	0.000605697	0.325921	0.568071	0.933417	1.54993	1.59412	0.150837	3L	16626743	16626863	121	-	35	32	44	37	36	FBtr0075357; FBtr0345369; FBtr0112790; FBtr0330136; FBtr0330135; FBtr0330134; FBtr0330133; FBtr0330132; FBtr0330131; FBtr0330130
FBgn0000017:E008	FBgn0000017	E008	51.3576	0.000551433	3.44484	0.0634496	0.520734	1.77192	1.67921	-0.313886	3L	16626922	16627192	271	-	58	55	61	42	40	FBtr0075357; FBtr0345369; FBtr0112790; FBtr0330136; FBtr0330135; FBtr0330134; FBtr0330133; FBtr0330132; FBtr0330131; FBtr0330130
FBgn0000017:E009	FBgn0000017	E009	93.9535	0.00115574	2.3336	0.126609	0.660713	2.01017	1.95387	-0.188977	3L	16627502	16628088	587	-	93	104	119	72	81	FBtr0075357; FBtr0345369; FBtr0112790; FBtr0330136; FBtr0330135; FBtr0330134; FBtr0330133; FBtr0330132; FBtr0330131; FBtr0330130
FBgn0000017:E010	FBgn0000017	E010	69.9057	0.00044377	0.0577566	0.810078	0.977298	1.85114	1.84726	-0.0130739	3L	16628174	16628589	416	-	70	66	81	62	69	FBtr0075357; FBtr0345369; FBtr0112790; FBtr0330136; FBtr0330135; FBtr0330134; FBtr0330133; FBtr0330132; FBtr0330131; FBtr0330130
FBgn0000017:E011	FBgn0000017	E011	55.3758	0.000544988	1.90808	0.167176	0.724377	1.78678	1.72174	-0.219925	3L	16628663	16629206	544	-	61	56	57	54	47	FBtr0075357; FBtr0345369; FBtr0112790; FBtr0330136; FBtr0330135; FBtr0330134; FBtr0330133; FBtr0330132; FBtr0330131; FBtr0330130
FBgn0000017:E012	FBgn0000017	E012	15.7428	0.000608186	0.0532714	0.817466	NA	NA	NA	NA	3L	16631377	16631430	54	-	17	14	13	16	18	FBtr0330136; FBtr0330134; FBtr0330133; FBtr0330131; FBtr0112790
FBgn0000017:E013	FBgn0000017	E013	185.969	0.00291234	0.58118	0.44585	0.899228	2.28191	2.26021	-0.0725062	3L	16646810	16647882	1073	-	177	193	189	187	177	FBtr0075357; FBtr0345369; FBtr0112790; FBtr0330136; FBtr0330135; FBtr0330134; FBtr0330133; FBtr0330132; FBtr0330131; FBtr0330130
FBgn0000018:E001	FBgn0000018	E001	175.538	0.00508931	0.105612	0.745196	0.968527	2.24388	2.25346	0.0320078	2L	10973443	10974210	768	-	191	169	181	155	177	FBtr0080168
FBgn0000018:E002	FBgn0000018	E002	167.702	0.00516043	0.105036	0.745868	0.968527	2.23662	2.22678	-0.0328956	2L	10974268	10975293	1026	-	213	141	204	113	167	FBtr0080168
FBgn0000022:E001	FBgn0000022	E001	193.246	NA	NA	NA	NA	NA	NA	NA	X	370031	370947	917	+	234	196	145	169	215	FBtr0070072
FBgn0000024:E001	FBgn0000024	E001	10.4815	0.000281134	0.501906	0.478664	NA	NA	NA	NA	3R	13222951	13223378	428	-	10	10	11	11	10	FBtr0335223
FBgn0000024:E002	FBgn0000024	E002	64.1131	0.00276012	1.35953	0.243619	0.79683	1.78125	1.84542	0.216523	3R	13224625	13228241	3617	-	55	72	59	51	82	FBtr0082780
FBgn0000024:E003	FBgn0000024	E003	88.5354	0.000459446	1.63627	0.200839	0.760769	1.9258	1.97887	0.178292	3R	13228242	13229770	1529	-	86	92	89	81	92	FBtr0082780; FBtr0300486
FBgn0000024:E004	FBgn0000024	E004	25.3535	0.00466583	0.0703602	0.790813	NA	NA	NA	NA	3R	13232679	13232842	164	-	31	25	27	24	19	FBtr0082780; FBtr0335223; FBtr0300486
FBgn0000024:E005	FBgn0000024	E005	28.5441	0.000637324	1.2305	0.267311	NA	NA	NA	NA	3R	13232961	13233124	164	-	27	28	32	26	29	FBtr0082780; FBtr0335223; FBtr0300486
FBgn0000024:E006	FBgn0000024	E006	29.5596	0.000643248	0.61222	0.433953	NA	NA	NA	NA	3R	13237129	13237278	150	-	23	36	32	27	29	FBtr0082780; FBtr0335223; FBtr0300486
FBgn0000024:E007	FBgn0000024	E007	22.9785	0.000665436	0.015861	0.899779	NA	NA	NA	NA	3R	13238057	13238199	143	-	19	31	22	23	19	FBtr0082780; FBtr0335223; FBtr0300486
FBgn0000024:E008	FBgn0000024	E008	27.2512	0.000651144	0.0211723	0.884311	NA	NA	NA	NA	3R	13243219	13243426	208	-	26	32	32	20	26	FBtr0082780; FBtr0335223; FBtr0300486
FBgn0000024:E009	FBgn0000024	E009	40.9165	0.000815977	0.454318	0.500291	0.915894	1.64855	1.61199	-0.124353	3R	13243586	13244131	546	-	35	58	45	31	35	FBtr0082780; FBtr0335223; FBtr0300486
FBgn0000024:E010	FBgn0000024	E010	23.4848	0.000613405	0.203141	0.652197	NA	NA	NA	NA	3R	13244261	13244399	139	-	25	28	24	18	22	FBtr0082780; FBtr0335223; FBtr0300486
FBgn0000024:E011	FBgn0000024	E011	39.7515	0.000595447	7.97935	0.00473139	0.14492	1.70014	1.53724	-0.554543	3R	13245810	13246654	845	-	46	59	33	27	33	FBtr0082780; FBtr0335223; FBtr0300486
FBgn0000024:E012	FBgn0000024	E012	23.0545	0.00062051	3.06886	0.0798052	NA	NA	NA	NA	3R	13258303	13258425	123	-	24	35	22	15	19	FBtr0082780; FBtr0335223; FBtr0300486
FBgn0000024:E013	FBgn0000024	E013	24.501	0.00069565	0.00147664	0.969347	NA	NA	NA	NA	3R	13258426	13258777	352	-	20	33	22	18	29	FBtr0082780; FBtr0335223
FBgn0000024:E014	FBgn0000024	E014	10.866	0.000296142	0.010113	0.919897	NA	NA	NA	NA	3R	13259453	13259517	65	-	10	13	11	10	10	FBtr0300486
FBgn0000028:E001	FBgn0000028	E001	16.0397	0.000504823	0.00678574	0.934348	NA	NA	NA	NA	X	15350239	15351147	909	-	16	16	20	13	15	FBtr0305191
FBgn0000028:E002	FBgn0000028	E002	12.0653	0.000352447	0.225094	0.635185	NA	NA	NA	NA	X	15351148	15351958	811	-	14	12	13	11	10	FBtr0100328; FBtr0305191
FBgn0000028:E003	FBgn0000028	E003	10.0741	0.000263924	0.004126	0.948784	NA	NA	NA	NA	X	15352334	15352356	23	-	10	10	10	10	10	FBtr0100328; FBtr0305191
FBgn0000028:E004	FBgn0000028	E004	10.0741	0.000263924	0.004126	0.948784	NA	NA	NA	NA	X	15352357	15353167	811	-	10	10	10	10	10	FBtr0074015; FBtr0305189; FBtr0290063; FBtr0305196; FBtr0305195; FBtr0305194; FBtr0100328; FBtr0290064; FBtr0305190; FBtr0305193; FBtr0305192; FBtr0305191; FBtr0100326
FBgn0000028:E005	FBgn0000028	E005	10.0741	0.000263924	0.004126	0.948784	NA	NA	NA	NA	X	15353225	15353382	158	-	10	10	10	10	10	FBtr0074015; FBtr0305189; FBtr0290063; FBtr0305196; FBtr0305195; FBtr0305194; FBtr0100328; FBtr0290064; FBtr0305190; FBtr0305193; FBtr0305192; FBtr0305191; FBtr0100326
FBgn0000028:E006	FBgn0000028	E006	10.0741	0.000263924	0.004126	0.948784	NA	NA	NA	NA	X	15353383	15353388	6	-	10	10	10	10	10	FBtr0074015; FBtr0305196; FBtr0305191; FBtr0305193; FBtr0305192
FBgn0000028:E007	FBgn0000028	E007	10.0741	0.000263924	0.004126	0.948784	NA	NA	NA	NA	X	15354227	15354458	232	-	10	10	10	10	10	FBtr0074015; FBtr0305189; FBtr0290063; FBtr0305196; FBtr0305195; FBtr0305194; FBtr0100328; FBtr0290064; FBtr0305190; FBtr0305193; FBtr0305192; FBtr0305191; FBtr0100326
FBgn0000028:E008	FBgn0000028	E008	10.0741	0.000263924	0.004126	0.948784	NA	NA	NA	NA	X	15354536	15354676	141	-	10	10	10	10	10	FBtr0074015; FBtr0305189; FBtr0290063; FBtr0305196; FBtr0305195; FBtr0305194; FBtr0100328; FBtr0290064; FBtr0305190; FBtr0305193; FBtr0305192; FBtr0305191; FBtr0100326
FBgn0000028:E009	FBgn0000028	E009	10.0741	0.000263924	0.004126	0.948784	NA	NA	NA	NA	X	15354755	15354932	178	-	10	10	10	10	10	FBtr0074015; FBtr0305189; FBtr0290063; FBtr0305196; FBtr0305195; FBtr0305194; FBtr0100328; FBtr0290064; FBtr0305190; FBtr0305193; FBtr0305192; FBtr0305191; FBtr0100326
FBgn0000028:E010	FBgn0000028	E010	10.0741	0.000263924	0.004126	0.948784	NA	NA	NA	NA	X	15354933	15354953	21	-	10	10	10	10	10	FBtr0305195; FBtr0074015; FBtr0100328; FBtr0290064; FBtr0290063; FBtr0305191
FBgn0000028:E011	FBgn0000028	E011	10.0741	0.000263924	0.004126	0.948784	NA	NA	NA	NA	X	15371512	15371688	177	-	10	10	10	10	10	FBtr0074015; FBtr0305189; FBtr0290063; FBtr0305196; FBtr0305195; FBtr0305194; FBtr0100328; FBtr0290064; FBtr0305190; FBtr0305193; FBtr0305192; FBtr0305191; FBtr0100326
FBgn0000028:E012	FBgn0000028	E012	10.0741	0.000263924	0.004126	0.948784	NA	NA	NA	NA	X	15372152	15372208	57	-	10	10	10	10	10	FBtr0305195; FBtr0305189; FBtr0074015; FBtr0305194; FBtr0305196; FBtr0100328
FBgn0000028:E013	FBgn0000028	E013	10.0741	0.000263924	0.004126	0.948784	NA	NA	NA	NA	X	15377561	15377593	33	-	10	10	10	10	10	FBtr0305189; FBtr0100326; FBtr0074015; FBtr0290063; FBtr0305193; FBtr0100328
FBgn0000028:E014	FBgn0000028	E014	10.4741	0.00028259	0.0809403	0.776027	NA	NA	NA	NA	X	15378189	15379064	876	-	10	12	10	10	10	FBtr0074015; FBtr0305189; FBtr0290063; FBtr0305196; FBtr0305195; FBtr0305194; FBtr0100328; FBtr0290064; FBtr0305190; FBtr0305193; FBtr0305192; FBtr0305191; FBtr0100326
FBgn0000032:E001	FBgn0000032	E001	245.499	0.000217453	7.95671	0.00479093	0.146227	2.34851	2.41446	0.219986	3R	29991144	29991693	550	-	239	191	293	198	303	FBtr0085609; FBtr0085610
FBgn0000032:E002	FBgn0000032	E002	182.945	0.000372643	0.444436	0.504989	0.917916	2.25083	2.26968	0.0629764	3R	29991754	29992012	259	-	184	159	201	153	214	FBtr0085609; FBtr0085610
FBgn0000032:E003	FBgn0000032	E003	287.15	0.000251568	0.132303	0.716056	0.961423	2.46278	2.45543	-0.024495	3R	29992083	29992772	690	-	306	254	344	215	314	FBtr0085609; FBtr0085610
FBgn0000032:E004	FBgn0000032	E004	85.6	0.000397614	0.618449	0.431624	0.893981	1.95597	1.92306	-0.110613	3R	29992829	29992927	99	-	100	73	96	63	95	FBtr0085609; FBtr0085610
FBgn0000032:E005	FBgn0000032	E005	101.481	0.000399774	1.72157	0.189491	0.749157	2.0393	1.98878	-0.169463	3R	29992986	29993181	196	-	127	83	109	75	112	FBtr0085609; FBtr0085610
FBgn0000032:E006	FBgn0000032	E006	11.6572	0.000338286	0.0231181	0.87915	NA	NA	NA	NA	3R	29993182	29993261	80	-	13	10	14	11	10	FBtr0085610
FBgn0000032:E007	FBgn0000032	E007	52.7037	0.000910479	0.78609	0.375285	0.870552	1.75816	1.70906	-0.166206	3R	29993262	29993276	15	-	71	38	60	38	56	FBtr0085609; FBtr0085610
FBgn0000032:E008	FBgn0000032	E008	53.2343	0.000703225	4.46549	0.0345862	0.407528	1.79922	1.68636	-0.381865	3R	29993277	29993411	135	-	76	44	59	33	54	FBtr0085609
FBgn0000036:E001	FBgn0000036	E001	12.8741	0.000414292	3.05976	0.0802534	NA	NA	NA	NA	3R	24393896	24401096	7201	-	10	24	10	10	10	FBtr0334916
FBgn0000036:E002	FBgn0000036	E002	10.6741	0.000288094	0.00818925	0.927894	NA	NA	NA	NA	3R	24401097	24401945	849	-	10	13	10	10	10	FBtr0084619; FBtr0334916; FBtr0330310
FBgn0000036:E003	FBgn0000036	E003	10.2741	0.000270691	0.0606329	0.805498	NA	NA	NA	NA	3R	24403215	24403510	296	-	10	11	10	10	10	FBtr0084619; FBtr0334916; FBtr0330310
FBgn0000036:E004	FBgn0000036	E004	10.0741	0.000261927	0.176247	0.674619	NA	NA	NA	NA	3R	24404682	24404893	212	-	10	10	10	10	10	FBtr0084619; FBtr0334916; FBtr0330310
FBgn0000036:E005	FBgn0000036	E005	10.0741	0.000261927	0.176247	0.674619	NA	NA	NA	NA	3R	24404969	24405429	461	-	10	10	10	10	10	FBtr0084619; FBtr0334916; FBtr0330310
FBgn0000036:E006	FBgn0000036	E006	10.0741	0.000261927	0.176247	0.674619	NA	NA	NA	NA	3R	24407318	24407498	181	-	10	10	10	10	10	FBtr0084619; FBtr0334916; FBtr0330310
FBgn0000036:E007	FBgn0000036	E007	10.0741	0.000261927	0.176247	0.674619	NA	NA	NA	NA	3R	24412508	24412617	110	-	10	10	10	10	10	FBtr0084619; FBtr0334916; FBtr0330310
FBgn0000036:E008	FBgn0000036	E008	10.2741	0.000271716	0.0605487	0.805631	NA	NA	NA	NA	3R	24414847	24414891	45	-	11	10	10	10	10	FBtr0084619; FBtr0334916; FBtr0330310
FBgn0000036:E009	FBgn0000036	E009	10.2741	0.000271716	0.0605487	0.805631	NA	NA	NA	NA	3R	24421695	24421904	210	-	11	10	10	10	10	FBtr0084619; FBtr0334916; FBtr0330310
FBgn0000036:E010	FBgn0000036	E010	10.6741	0.000288094	0.00818925	0.927894	NA	NA	NA	NA	3R	24451895	24452633	739	-	10	13	10	10	10	FBtr0084619; FBtr0334916; FBtr0330310
FBgn0000036:E011	FBgn0000036	E011	10.8741	0.000300403	0.0645413	0.799457	NA	NA	NA	NA	3R	24456435	24457157	723	-	10	14	10	10	10	FBtr0084619; FBtr0334916; FBtr0330310
FBgn0000037:E001	FBgn0000037	E001	12.1125	0.000355325	0.0334882	0.8548	NA	NA	NA	NA	2R	24378630	24381856	3227	-	10	14	11	13	12	FBtr0072367; FBtr0072368
FBgn0000037:E002	FBgn0000037	E002	10.0741	0.000264791	0.0270282	0.869414	NA	NA	NA	NA	2R	24383190	24383240	51	-	10	10	10	10	10	FBtr0072368
FBgn0000037:E003	FBgn0000037	E003	10.6741	0.000292035	0.0530254	0.81788	NA	NA	NA	NA	2R	24383241	24383377	137	-	10	11	10	10	12	FBtr0072367; FBtr0072368
FBgn0000037:E004	FBgn0000037	E004	10.6741	0.000292054	0.00498801	0.943696	NA	NA	NA	NA	2R	24383436	24383619	184	-	11	11	10	10	11	FBtr0072367; FBtr0072368
FBgn0000037:E005	FBgn0000037	E005	11.266	0.000318646	0.0862604	0.768986	NA	NA	NA	NA	2R	24383924	24385048	1125	-	10	14	11	10	11	FBtr0072367; FBtr0072368
FBgn0000037:E006	FBgn0000037	E006	10.0741	0.000264791	0.0270282	0.869414	NA	NA	NA	NA	2R	24389594	24389597	4	-	10	10	10	10	10	FBtr0072368
FBgn0000037:E007	FBgn0000037	E007	10.6741	0.000291888	0.136975	0.711306	NA	NA	NA	NA	2R	24389598	24390294	697	-	10	13	10	10	10	FBtr0072367; FBtr0072368
FBgn0000038:E001	FBgn0000038	E001	10.4741	0.000279984	0.127478	0.721062	NA	NA	NA	NA	3L	4429349	4429502	154	+	10	12	10	10	10	FBtr0073299; FBtr0073300
FBgn0000038:E002	FBgn0000038	E002	10.6741	0.000288795	0.0364792	0.848529	NA	NA	NA	NA	3L	4429566	4429715	150	+	10	13	10	10	10	FBtr0073299; FBtr0073300
FBgn0000038:E003	FBgn0000038	E003	10.0741	0.000265816	0.488539	0.48458	NA	NA	NA	NA	3L	4429716	4430229	514	+	10	10	10	10	10	FBtr0073300
FBgn0000038:E004	FBgn0000038	E004	10.8741	0.000297179	0.000782418	0.977685	NA	NA	NA	NA	3L	4432386	4432522	137	+	10	14	10	10	10	FBtr0073299
FBgn0000038:E005	FBgn0000038	E005	11.0741	0.000305818	0.0174787	0.89482	NA	NA	NA	NA	3L	4433305	4433459	155	+	10	15	10	10	10	FBtr0073299
FBgn0000038:E006	FBgn0000038	E006	12.8896	0.00039863	1.4358	0.230821	NA	NA	NA	NA	3L	4433615	4434059	445	+	10	23	10	11	10	FBtr0073299
FBgn0000038:E007	FBgn0000038	E007	10.6896	0.00028996	0.235929	0.627162	NA	NA	NA	NA	3L	4434490	4435089	600	+	10	12	10	11	10	FBtr0073299
FBgn0000038:E008	FBgn0000038	E008	11.2741	0.000314736	0.0839254	0.772047	NA	NA	NA	NA	3L	4435175	4435993	819	+	10	16	10	10	10	FBtr0073299
FBgn0000039:E001	FBgn0000039	E001	10.6741	0.000288231	0.0323872	0.85718	NA	NA	NA	NA	3R	24485428	24485839	412	+	10	13	10	10	10	FBtr0084639; FBtr0084640
FBgn0000039:E002	FBgn0000039	E002	10.4741	0.000279722	0.119051	0.730066	NA	NA	NA	NA	3R	24485840	24485907	68	+	10	12	10	10	10	FBtr0084639
FBgn0000039:E003	FBgn0000039	E003	11.4741	0.000323531	0.204108	0.651425	NA	NA	NA	NA	3R	24485908	24486200	293	+	11	16	10	10	10	FBtr0084639; FBtr0084640
FBgn0000039:E004	FBgn0000039	E004	11.2741	0.0003145	0.0887563	0.765764	NA	NA	NA	NA	3R	24487131	24487285	155	+	11	15	10	10	10	FBtr0084639; FBtr0084640
FBgn0000039:E005	FBgn0000039	E005	10.8741	0.000297243	0.000312292	0.985901	NA	NA	NA	NA	3R	24487423	24487603	181	+	11	13	10	10	10	FBtr0084639; FBtr0084640
FBgn0000039:E006	FBgn0000039	E006	11.0741	0.000305478	0.0200175	0.887488	NA	NA	NA	NA	3R	24488452	24488611	160	+	11	14	10	10	10	FBtr0084639; FBtr0084640
FBgn0000039:E007	FBgn0000039	E007	10.8741	0.000297031	0.000321942	0.985685	NA	NA	NA	NA	3R	24488781	24489366	586	+	10	14	10	10	10	FBtr0084639; FBtr0084640
FBgn0000039:E008	FBgn0000039	E008	10.6741	0.000288231	0.0323872	0.85718	NA	NA	NA	NA	3R	24489599	24489800	202	+	10	13	10	10	10	FBtr0084639; FBtr0084640
FBgn0000039:E009	FBgn0000039	E009	10.6741	0.000288231	0.0323872	0.85718	NA	NA	NA	NA	3R	24490818	24491147	330	+	10	13	10	10	10	FBtr0084639; FBtr0084640
FBgn0000042:E001	FBgn0000042	E001	4413.03	0.00035639	2.26252	0.132539	0.671054	3.65401	3.64362	-0.0345244	X	5900861	5901013	153	+	4967	4343	4821	3266	4610	FBtr0345894; FBtr0100662; FBtr0100663; FBtr0070822
FBgn0000042:E002	FBgn0000042	E002	4701.2	0.000686483	10.7103	0.0010654	0.0541169	3.64128	3.69783	0.187875	X	5901982	5902096	115	+	4773	4268	5800	3904	4693	FBtr0070823
FBgn0000042:E003	FBgn0000042	E003	86926.5	0.000170926	0.0150174	0.902467	0.988818	4.93803	4.94452	0.0215754	X	5902690	5904173	1484	+	95417	83666	99691	66807	87906	FBtr0345894; FBtr0100662; FBtr0100663; FBtr0070822; FBtr0070823
FBgn0000042:E004	FBgn0000042	E004	14936.2	0.000538222	0.0462178	0.82978	0.979262	4.17426	4.17896	0.0155924	X	5904174	5904464	291	+	16017	14834	16634	11263	15733	FBtr0345894; FBtr0100662; FBtr0100663; FBtr0070823
FBgn0000042:E005	FBgn0000042	E005	4056.29	5.50367e-05	32.3045	1.3181e-08	5.01776e-06	3.63103	3.59763	-0.110961	X	5904465	5904788	324	+	4693	4137	4455	3066	3873	FBtr0345894; FBtr0100662; FBtr0070823
FBgn0000042:E006	FBgn0000042	E006	172.726	0.000339905	7.86037	0.00505301	0.151293	2.18337	2.28139	0.32756	X	5904789	5905227	439	+	159	154	213	158	176	FBtr0345894; FBtr0070823
FBgn0000042:E007	FBgn0000042	E007	61.2788	0.00778757	7.11532	0.00764278	0.19262	1.67203	1.8675	0.660658	X	5905228	5905399	172	+	41	54	73	69	67	FBtr0345894
FBgn0000043:E001	FBgn0000043	E001	25770.5	4.81978e-05	14.6598	0.000128766	0.0115862	4.41703	4.41091	-0.0203255	2R	6013910	6015422	1513	-	27867	25446	27541	19000	28640	FBtr0086029
FBgn0000043:E002	FBgn0000043	E002	2733.7	4.46798e-05	14.8745	0.000114908	0.0105845	3.42258	3.45151	0.0961504	2R	6015577	6015689	113	-	2838	2560	3035	2055	3144	FBtr0086029
FBgn0000044:E001	FBgn0000044	E001	635.089	0.000132542	1.28914	0.256207	0.805548	2.80485	2.78687	-0.059836	2R	20944021	20944156	136	+	1690	377	654	192	274	FBtr0071519
FBgn0000044:E002	FBgn0000044	E002	6148.53	8.46417e-05	1.42762	0.232153	0.787233	3.78229	3.78487	0.00859565	2R	20944844	20946431	1588	+	15877	3774	6627	1942	2640	FBtr0071519
FBgn0000045:E001	FBgn0000045	E001	10.0741	0.000265232	-7.10543e-14	1	NA	NA	NA	NA	3L	21985210	21985248	39	+	10	10	10	10	10	FBtr0334090; FBtr0078478
FBgn0000045:E002	FBgn0000045	E002	10.0741	0.000265232	-7.10543e-14	1	NA	NA	NA	NA	3L	21985249	21985324	76	+	10	10	10	10	10	FBtr0334090
FBgn0000045:E003	FBgn0000045	E003	10.0741	0.000265232	-7.10543e-14	1	NA	NA	NA	NA	3L	21985325	21986275	951	+	10	10	10	10	10	FBtr0334090; FBtr0078478
FBgn0000045:E004	FBgn0000045	E004	10.0741	0.000265232	-7.10543e-14	1	NA	NA	NA	NA	3L	21986638	21987190	553	+	10	10	10	10	10	FBtr0334090; FBtr0078478
FBgn0000046:E001	FBgn0000046	E001	35.2411	0.000644307	0.814418	0.366817	0.865973	1.57611	1.55055	-0.0873024	3R	13425983	13426042	60	+	40	31	58	20	28	FBtr0346242; FBtr0082785
FBgn0000046:E002	FBgn0000046	E002	10.0741	0.0931354	0.00591417	0.9387	NA	NA	NA	NA	3R	13426447	13426582	136	+	10	10	10	10	10	FBtr0082786
FBgn0000046:E003	FBgn0000046	E003	353.404	0.0326085	0.0713996	0.78931	0.974388	2.52671	2.55906	0.107764	3R	13426583	13428089	1507	+	399	250	649	171	311	FBtr0346242; FBtr0082785; FBtr0082786
FBgn0000046:E004	FBgn0000046	E004	10.6734	0.0828686	0.0126895	0.91031	NA	NA	NA	NA	3R	13428090	13428375	286	+	10	10	12	11	10	FBtr0346242
FBgn0000047:E001	FBgn0000047	E001	10.2741	0.000274988	0.0412045	0.839144	NA	NA	NA	NA	3R	15439969	15440046	78	+	10	11	10	10	10	FBtr0083143
FBgn0000047:E002	FBgn0000047	E002	11.8808	0.000349242	0.419632	0.517121	NA	NA	NA	NA	3R	15440600	15441540	941	+	13	10	13	12	11	FBtr0083143
FBgn0000047:E003	FBgn0000047	E003	12.066	0.00035611	0.700595	0.402584	NA	NA	NA	NA	3R	15441602	15442177	576	+	13	15	11	10	11	FBtr0083143
FBgn0000052:E001	FBgn0000052	E001	288.754	0.000229926	1.33184	0.248479	0.80008	2.45221	2.47593	0.0790734	2L	6041181	6042011	831	-	310	273	357	222	279	FBtr0079219; FBtr0079221; FBtr0079220
FBgn0000052:E002	FBgn0000052	E002	648.954	0.000121234	0.0756386	0.783297	0.973608	2.81921	2.81512	-0.0135862	2L	6042075	6044351	2277	-	728	632	791	513	573	FBtr0079219; FBtr0079221; FBtr0079220
FBgn0000052:E003	FBgn0000052	E003	252.838	0.000374415	0.454741	0.500092	0.915779	2.41826	2.40123	-0.0567727	2L	6044428	6045526	1099	-	303	236	314	205	203	FBtr0079219; FBtr0079221; FBtr0079220
FBgn0000052:E004	FBgn0000052	E004	12.3508	0.00250176	0.828459	0.362718	NA	NA	NA	NA	2L	6045527	6045596	70	-	12	10	12	16	11	FBtr0079221
FBgn0000052:E005	FBgn0000052	E005	18.8707	0.00055175	0.579072	0.446676	NA	NA	NA	NA	2L	6045894	6045920	27	-	22	21	20	15	16	FBtr0079219
FBgn0000052:E006	FBgn0000052	E006	27.5845	0.000677109	0.206149	0.649802	NA	NA	NA	NA	2L	6045921	6045967	47	-	31	29	27	26	24	FBtr0079219; FBtr0079220
FBgn0000052:E007	FBgn0000052	E007	11.8734	0.000353139	0.00672478	0.934643	NA	NA	NA	NA	2L	6045968	6046050	83	-	11	14	12	11	11	FBtr0079220
FBgn0000053:E001	FBgn0000053	E001	11.2741	0.000320595	0.788677	0.3745	NA	NA	NA	NA	2L	7014623	7014860	238	-	13	12	10	10	11	FBtr0339663
FBgn0000053:E002	FBgn0000053	E002	349.908	0.00127455	282.371	2.28527e-63	2.63887e-59	2.77103	2.30412	-1.55576	2L	7014861	7016374	1514	-	585	540	274	137	214	FBtr0079431; FBtr0339663
FBgn0000053:E003	FBgn0000053	E003	290.32	0.000303091	286.953	2.29305e-64	3.97178e-60	2.6714	2.25511	-1.38785	2L	7016437	7017486	1050	-	482	412	242	134	181	FBtr0079431; FBtr0339663
FBgn0000053:E004	FBgn0000053	E004	177.129	0.00028097	143.879	3.77648e-33	1.09021e-29	2.44005	2.06816	-1.24252	2L	7017545	7017966	422	-	278	246	147	85	129	FBtr0079431; FBtr0339663
FBgn0000053:E005	FBgn0000053	E005	148.562	0.00145145	21.1977	4.14262e-06	0.000743567	2.06138	2.22623	0.551596	2L	7018087	7018148	62	-	102	116	199	153	169	FBtr0100353
FBgn0000053:E006	FBgn0000053	E006	457.03	0.000133652	23.4441	1.28598e-06	0.000274246	2.60895	2.68504	0.253351	2L	7018149	7018374	226	-	404	370	605	408	491	FBtr0079431; FBtr0100353; FBtr0339663
FBgn0000053:E007	FBgn0000053	E007	1162.14	8.169e-05	153.831	2.52176e-35	7.9417e-32	2.98606	3.10351	0.390529	2L	7018431	7019080	650	-	951	896	1608	1042	1298	FBtr0079431; FBtr0100353; FBtr0339663
FBgn0000053:E008	FBgn0000053	E008	634.739	0.000110951	94.6194	2.30744e-22	4.20707e-19	2.70899	2.84791	0.462232	2L	7019135	7019382	248	-	508	467	908	586	696	FBtr0079431; FBtr0100353; FBtr0339663
FBgn0000053:E009	FBgn0000053	E009	457.681	0.000146268	31.6704	1.82684e-08	6.87885e-06	2.59933	2.69102	0.30529	2L	7023529	7023898	370	-	390	367	635	414	476	FBtr0079431; FBtr0100353; FBtr0339663
FBgn0000054:E001	FBgn0000054	E001	13.4646	0.000401288	0.188648	0.664044	NA	NA	NA	NA	2R	6662265	6662269	5	+	12	14	15	12	14	FBtr0086111; FBtr0330252
FBgn0000054:E002	FBgn0000054	E002	177.888	0.000322701	0.0263587	0.871027	0.985405	2.25744	2.25323	-0.0140607	2R	6662270	6662436	167	+	179	190	191	157	168	FBtr0086111; FBtr0330252; FBtr0086113; FBtr0086112
FBgn0000054:E003	FBgn0000054	E003	122.112	0.00200237	0.0882223	0.766449	0.971878	2.09971	2.08707	-0.0423279	2R	6662437	6662448	12	+	126	130	117	107	127	FBtr0086113; FBtr0086112
FBgn0000054:E004	FBgn0000054	E004	54.6458	0.000518467	3.39242	0.0654966	0.528396	1.80212	1.70517	-0.327829	2R	6662449	6662568	120	+	70	58	52	43	49	FBtr0086112
FBgn0000054:E005	FBgn0000054	E005	409.649	0.000161184	0.16065	0.688559	0.957903	2.61999	2.61292	-0.0235555	2R	6662569	6662757	189	+	450	403	446	365	374	FBtr0086111; FBtr0330252; FBtr0086113; FBtr0086112
FBgn0000054:E006	FBgn0000054	E006	564.368	0.000359668	0.412869	0.520517	0.921576	2.74834	2.76027	0.0396938	2R	6666720	6667013	294	+	604	543	682	470	514	FBtr0086111; FBtr0330252; FBtr0086113; FBtr0086112
FBgn0000054:E007	FBgn0000054	E007	1456.93	8.24015e-05	0.136747	0.711536	0.961383	3.16455	3.16794	0.0112605	2R	6667073	6668085	1013	+	1575	1419	1648	1230	1384	FBtr0086111; FBtr0330252; FBtr0086113; FBtr0086112
FBgn0000055:E001	FBgn0000055	E001	13.6963	NA	NA	NA	NA	NA	NA	NA	2L	14616129	14616266	138	+	13	13	13	13	16	FBtr0100594
FBgn0000057:E001	FBgn0000057	E001	10.8815	0.00030028	0.0205087	0.886125	NA	NA	NA	NA	2R	18151704	18151753	50	+	10	11	11	11	11	FBtr0086744
FBgn0000057:E002	FBgn0000057	E002	131.756	0.000347732	4.98191	0.0256137	0.357643	2.16007	2.09679	-0.211762	2R	18151754	18152641	888	+	152	133	142	110	119	FBtr0340288; FBtr0086744
FBgn0000057:E003	FBgn0000057	E003	256.898	0.000252024	4.66657	0.0307554	0.386585	2.3915	2.42528	0.112642	2R	18152708	18154060	1353	+	255	232	320	212	262	FBtr0340288; FBtr0086744
FBgn0000061:E001	FBgn0000061	E001	64.0121	0.000536307	1.4139	0.23441	0.788926	1.7941	1.84321	0.165638	2L	378112	378481	370	+	63	79	64	60	52	FBtr0078053
FBgn0000061:E002	FBgn0000061	E002	68.0721	0.000672462	1.20375	0.272573	0.816889	1.8232	1.86689	0.147256	2L	384511	384894	384	+	68	84	70	67	49	FBtr0078053
FBgn0000061:E003	FBgn0000061	E003	28.9771	0.00063456	0.158842	0.690225	NA	NA	NA	NA	2L	385701	385746	46	+	32	39	26	25	22	FBtr0078053
FBgn0000061:E004	FBgn0000061	E004	58.396	0.000542813	1.84535	0.174325	0.731728	1.81467	1.74848	-0.223588	2L	386308	386576	269	+	73	76	43	48	50	FBtr0078053
FBgn0000061:E005	FBgn0000061	E005	90.9845	0.00108581	0.385426	0.534714	0.92396	1.98371	1.95817	-0.0857533	2L	386703	387439	737	+	107	114	62	83	85	FBtr0078053
FBgn0000063:E001	FBgn0000063	E001	61.3495	0.000655418	4.81542	0.0282063	0.372695	1.73776	1.84578	0.364749	3R	17671271	17671567	297	+	51	65	85	54	51	FBtr0083478; FBtr0331348
FBgn0000063:E002	FBgn0000063	E002	209.392	0.000265066	0.624086	0.429533	0.893031	2.33753	2.32328	-0.0475549	3R	17671850	17672857	1008	+	228	240	243	165	168	FBtr0083478; FBtr0331348
FBgn0000063:E003	FBgn0000063	E003	139.908	0.000361155	1.10286	0.29364	0.829705	2.17065	2.14261	-0.0938081	3R	17672921	17673476	556	+	164	154	148	110	121	FBtr0083478; FBtr0331348
FBgn0000063:E004	FBgn0000063	E004	12.2889	0.000364232	0.529667	0.466747	NA	NA	NA	NA	3R	17673549	17673576	28	+	13	11	12	12	13	FBtr0331348
FBgn0000063:E005	FBgn0000063	E005	46.0397	0.000590803	0.00611661	0.937662	0.993357	1.67457	1.68063	0.0205742	3R	17673577	17673828	252	+	50	50	47	40	42	FBtr0083478; FBtr0331348
FBgn0000064:E001	FBgn0000064	E001	51.2673	0.0375635	0.815771	0.36642	0.86527	1.78495	1.6645	-0.407842	3R	26254069	26254602	534	-	46	95	34	35	45	FBtr0084994
FBgn0000064:E002	FBgn0000064	E002	390.916	0.0010932	0.0914564	0.762334	0.971311	2.59766	2.60492	0.0242058	3R	26254603	26255203	601	-	534	395	321	317	376	FBtr0339614; FBtr0084994
FBgn0000064:E003	FBgn0000064	E003	468.362	0.00171787	0.5692	0.450577	0.90079	2.69238	2.66847	-0.0796012	3R	26255204	26255431	228	-	689	467	411	354	410	FBtr0339614; FBtr0084995; FBtr0084994; FBtr0084999; FBtr0310660
FBgn0000064:E004	FBgn0000064	E004	485.836	0.000756597	4.17964	0.0409124	0.431088	2.67086	2.71848	0.15851	3R	26255966	26256307	342	-	584	516	440	361	518	FBtr0310661; FBtr0085000; FBtr0085001; FBtr0306657; FBtr0114544
FBgn0000064:E005	FBgn0000064	E005	21.163	0.000625109	5.05455	0.0245613	NA	NA	NA	NA	3R	26256474	26256623	150	-	18	21	22	22	22	FBtr0085000; FBtr0114544
FBgn0000064:E006	FBgn0000064	E006	1229.58	0.000152515	1.26964	0.259834	0.80785	3.09204	3.10578	0.0456846	3R	26256933	26257132	200	-	1628	1277	1143	879	1199	FBtr0085000; FBtr0085001; FBtr0339614; FBtr0084995; FBtr0084994; FBtr0306657; FBtr0114544; FBtr0310661; FBtr0310660; FBtr0084999
FBgn0000064:E007	FBgn0000064	E007	2926.75	8.47292e-05	5.26208	0.0217949	0.330254	3.48184	3.46934	-0.0415189	3R	26257225	26258041	817	-	3923	3208	2608	2145	2689	FBtr0085000; FBtr0085001; FBtr0339614; FBtr0084995; FBtr0084994; FBtr0306657; FBtr0114544; FBtr0310661; FBtr0310660; FBtr0084999
FBgn0000064:E008	FBgn0000064	E008	13.3118	0.000406471	0.868897	0.351261	NA	NA	NA	NA	3R	26258042	26258279	238	-	16	12	13	14	11	FBtr0085000; FBtr0084999
FBgn0000064:E009	FBgn0000064	E009	26.7293	0.00648007	0.553096	0.457056	NA	NA	NA	NA	3R	26258987	26259213	227	-	27	32	30	24	20	FBtr0310660; FBtr0114544
FBgn0000064:E010	FBgn0000064	E010	25.662	0.00107341	0.93735	0.33296	NA	NA	NA	NA	3R	26259802	26259835	34	-	29	27	23	16	33	FBtr0084995
FBgn0000064:E011	FBgn0000064	E011	21.7414	0.000601372	0.148242	0.700221	NA	NA	NA	NA	3R	26261154	26261157	4	-	29	21	17	18	23	FBtr0085001
FBgn0000064:E012	FBgn0000064	E012	33.2182	0.0131528	1.15349e-06	0.999143	0.999862	1.53891	1.54505	0.0209945	3R	26261158	26261335	178	-	45	34	19	24	43	FBtr0085001; FBtr0306657
FBgn0000064:E013	FBgn0000064	E013	381.454	0.000144208	0.296402	0.586147	0.93654	2.58536	2.59738	0.0400339	3R	26261336	26261412	77	-	505	398	351	277	369	FBtr0310661; FBtr0339614; FBtr0084994; FBtr0306657; FBtr0085001
FBgn0000064:E014	FBgn0000064	E014	29.2316	0.000644225	0.914929	0.33881	NA	NA	NA	NA	3R	26261413	26261591	179	-	34	30	25	28	28	FBtr0310661; FBtr0339614; FBtr0084994
FBgn0000071:E001	FBgn0000071	E001	11.4734	0.000321438	2.58604	0.10781	NA	NA	NA	NA	3R	6762593	6762996	404	+	11	11	12	11	12	FBtr0081618
FBgn0000071:E002	FBgn0000071	E002	182.781	0.000278706	0.169482	0.680573	0.956098	2.27889	2.26793	-0.0366076	3R	6763404	6763500	97	+	233	221	164	136	156	FBtr0081619; FBtr0081620
FBgn0000071:E003	FBgn0000071	E003	164.13	0.000265929	0.206581	0.649461	0.948405	2.21877	2.23348	0.0491575	3R	6763501	6763516	16	+	197	198	136	131	154	FBtr0081619
FBgn0000071:E004	FBgn0000071	E004	1801.2	9.56069e-05	0.101346	0.750221	0.969851	3.26461	3.26435	-0.000882092	3R	6763833	6765261	1429	+	2261	2153	1490	1397	1657	FBtr0081619; FBtr0081618; FBtr0081620
FBgn0000075:E001	FBgn0000075	E001	10.0741	0.000268779	0.0514613	0.82054	NA	NA	NA	NA	2L	19110154	19110350	197	+	10	10	10	10	10	FBtr0081153
FBgn0000075:E002	FBgn0000075	E002	10.0741	0.000268779	0.0514613	0.82054	NA	NA	NA	NA	2L	19110412	19110646	235	+	10	10	10	10	10	FBtr0081153
FBgn0000075:E003	FBgn0000075	E003	17.2377	0.000555329	0.310199	0.577558	NA	NA	NA	NA	2L	19111841	19112315	475	+	19	12	26	16	13	FBtr0081154
FBgn0000075:E004	FBgn0000075	E004	26.7899	0.000698938	0.0279513	0.867223	NA	NA	NA	NA	2L	19112794	19114110	1317	+	30	22	34	30	17	FBtr0081153; FBtr0081154
FBgn0000077:E001	FBgn0000077	E001	153.449	0.000378497	2.37644	0.123178	0.657797	NA	NA	NA	X	9245915	9247125	1211	-	156	134	169	143	161	FBtr0071331; FBtr0307281
FBgn0000077:E002	FBgn0000077	E002	17.6875	0.000541038	2.36478	0.124102	NA	NA	NA	NA	X	9247126	9247336	211	-	20	21	16	14	17	FBtr0071331
FBgn0000078:E001	FBgn0000078	E001	10.4579	NA	NA	NA	NA	NA	NA	NA	2R	17124764	17126369	1606	+	10	10	12	10	10	FBtr0086983
FBgn0000079:E001	FBgn0000079	E001	10.0741	0.000266895	0.0242032	0.876369	NA	NA	NA	NA	2R	17118636	17118708	73	-	10	10	10	10	10	FBtr0345521
FBgn0000079:E002	FBgn0000079	E002	10.6896	0.000295799	0.0241952	0.876389	NA	NA	NA	NA	2R	17118709	17120303	1595	-	10	12	10	11	10	FBtr0345521; FBtr0087004
FBgn0000083:E001	FBgn0000083	E001	665.064	0.00089716	4.21787	0.0400003	0.428476	2.80204	2.84377	0.138807	3R	21065241	21065285	45	+	713	598	713	544	744	FBtr0089518; FBtr0089519; FBtr0089520; FBtr0336798; FBtr0089517
FBgn0000083:E002	FBgn0000083	E002	103.44	0.00663789	0.645917	0.421576	0.889232	1.99354	2.04144	0.160678	3R	21065286	21065310	25	+	109	93	97	79	137	FBtr0336798; FBtr0089520
FBgn0000083:E003	FBgn0000083	E003	51.7354	0.028357	1.27609	0.258627	0.806857	1.78437	1.67763	-0.361332	3R	21065311	21065401	91	+	71	53	35	27	72	FBtr0089520
FBgn0000083:E004	FBgn0000083	E004	35.8768	0.00987571	0.0108541	0.917024	0.990634	1.56498	1.57163	0.0227283	3R	21065883	21065951	69	+	33	41	29	33	42	FBtr0336797
FBgn0000083:E005	FBgn0000083	E005	951.714	9.8561e-05	4.35828	0.0368294	0.415034	2.96707	2.99358	0.0881468	3R	21067446	21067499	54	+	1026	892	1058	766	1000	FBtr0089520; FBtr0089517; FBtr0089518; FBtr0089519; FBtr0336797; FBtr0336798
FBgn0000083:E006	FBgn0000083	E006	3810.5	0.000107939	10.6177	0.0011201	0.0560732	3.59694	3.57606	-0.0693855	3R	21068069	21068777	709	+	4356	3830	4245	2828	3746	FBtr0089520; FBtr0089517; FBtr0089518; FBtr0089519; FBtr0336797; FBtr0336798
FBgn0000083:E007	FBgn0000083	E007	1751.24	7.30954e-05	1.20364	0.272595	0.816889	3.25407	3.24318	-0.0362219	3R	21068838	21069019	182	+	1967	1749	1973	1277	1771	FBtr0089520; FBtr0089517; FBtr0089518; FBtr0089519; FBtr0336797; FBtr0336798
FBgn0000083:E008	FBgn0000083	E008	2104.78	6.16293e-05	5.99546	0.0143428	0.26814	3.31592	3.33565	0.0655673	3R	21069313	21069754	442	+	2271	2014	2433	1604	2176	FBtr0089519; FBtr0336797; FBtr0336798
FBgn0000083:E009	FBgn0000083	E009	74.4842	0.000434873	1.56596	0.210794	0.769356	1.91439	1.85598	-0.196602	3R	21070278	21070539	262	+	87	81	76	58	69	FBtr0089517
FBgn0000083:E010	FBgn0000083	E010	10.0741	0.000266429	0.0796682	0.777748	NA	NA	NA	NA	3R	21070724	21070917	194	+	10	10	10	10	10	FBtr0089518; FBtr0089520
FBgn0000084:E001	FBgn0000084	E001	32.9811	0.0006347	0.636254	0.42507	0.891387	1.50481	1.55811	0.182442	X	20171445	20171648	204	-	37	29	37	31	30	FBtr0070025; FBtr0301931
FBgn0000084:E002	FBgn0000084	E002	24.099	0.000633485	0.122811	0.726006	NA	NA	NA	NA	X	20171929	20171931	3	-	31	19	28	21	21	FBtr0301931
FBgn0000084:E003	FBgn0000084	E003	56.3522	0.000532132	0.621395	0.430529	0.893303	1.74014	1.77948	0.133008	X	20172041	20172222	182	-	69	46	58	53	54	FBtr0070025; FBtr0301931
FBgn0000084:E004	FBgn0000084	E004	130.09	0.000368108	1.91465	0.166448	0.723898	2.14148	2.10828	-0.111123	X	20172305	20173016	712	-	171	122	131	100	124	FBtr0070025; FBtr0301931
FBgn0000084:E005	FBgn0000084	E005	37.0202	0.000632308	0.00521335	0.94244	0.993772	1.58065	1.58729	0.0226306	X	20173369	20173514	146	-	43	36	36	33	36	FBtr0070025; FBtr0301931
FBgn0000092:E001	FBgn0000092	E001	10.0741	0.00026579	0.0191756	0.889864	NA	NA	NA	NA	X	2692732	2693097	366	-	10	10	10	10	10	FBtr0070504
FBgn0000092:E002	FBgn0000092	E002	10.4741	0.000284531	0.0749915	0.784203	NA	NA	NA	NA	X	2693156	2693648	493	-	10	12	10	10	10	FBtr0070504
FBgn0000092:E003	FBgn0000092	E003	10.0741	0.00026579	0.0191756	0.889864	NA	NA	NA	NA	X	2693733	2693886	154	-	10	10	10	10	10	FBtr0070504
FBgn0000094:E001	FBgn0000094	E001	10.0741	0.000265767	-1.42109e-13	1	NA	NA	NA	NA	3R	30209948	30210080	133	+	10	10	10	10	10	FBtr0346141; FBtr0085611
FBgn0000094:E002	FBgn0000094	E002	10.0741	0.000265767	-1.42109e-13	1	NA	NA	NA	NA	3R	30210143	30210281	139	+	10	10	10	10	10	FBtr0346141; FBtr0085611
FBgn0000094:E003	FBgn0000094	E003	10.0741	0.000265767	-1.42109e-13	1	NA	NA	NA	NA	3R	30210282	30210382	101	+	10	10	10	10	10	FBtr0346141
FBgn0000097:E001	FBgn0000097	E001	10.0741	0.000265273	0.00873437	0.92554	NA	NA	NA	NA	2L	2156484	2156791	308	-	10	10	10	10	10	FBtr0330658; FBtr0077850; FBtr0077851
FBgn0000097:E002	FBgn0000097	E002	301.232	0.00117692	1.09936	0.294407	0.830052	2.50169	2.46776	-0.113067	2L	2156792	2157426	635	-	304	332	336	229	301	FBtr0330658; FBtr0330659; FBtr0077850; FBtr0077851
FBgn0000097:E003	FBgn0000097	E003	1254.88	0.000110886	0.719321	0.396367	0.878721	3.09688	3.10286	0.0198929	2L	2157427	2158405	979	-	1210	1300	1519	1043	1183	FBtr0330658; FBtr0330660; FBtr0077850; FBtr0077851; FBtr0330659
FBgn0000097:E004	FBgn0000097	E004	863.566	0.00150026	0.264513	0.607037	0.94087	2.94606	2.93186	-0.0472166	2L	2158468	2159245	778	-	866	907	1063	759	707	FBtr0330658; FBtr0330660; FBtr0077850; FBtr0077851; FBtr0330659
FBgn0000097:E005	FBgn0000097	E005	1074.47	0.0041737	0.000573131	0.9809	0.997916	3.03252	3.03216	-0.00119924	2L	2159312	2160582	1271	-	1061	1103	1431	906	859	FBtr0330658; FBtr0330660; FBtr0077850; FBtr0077851; FBtr0330659
FBgn0000097:E006	FBgn0000097	E006	46.8316	0.000607841	15.7081	7.39064e-05	0.00725288	1.523	1.76216	0.81325	2L	2161010	2161232	223	-	36	29	71	52	45	FBtr0330659
FBgn0000097:E007	FBgn0000097	E007	99.602	0.00291816	0.0258262	0.872326	0.985435	2.01075	1.99878	-0.0401533	2L	2161233	2161527	295	-	118	86	117	87	88	FBtr0330659; FBtr0077851
FBgn0000097:E008	FBgn0000097	E008	28.3919	0.00429443	1.01208	0.314405	NA	NA	NA	NA	2L	2171142	2171198	57	-	22	29	28	27	35	FBtr0330658
FBgn0000097:E009	FBgn0000097	E009	2122.12	0.00286597	0.0209554	0.884901	0.986853	3.33315	3.32366	-0.0315407	2L	2177847	2178754	908	-	2178	2148	2338	1796	2106	FBtr0330658; FBtr0330660; FBtr0077850
FBgn0000099:E001	FBgn0000099	E001	35.8633	0.0122094	0.426514	0.513704	0.919576	NA	NA	NA	2R	5706202	5707223	1022	-	34	55	23	29	37	FBtr0086058; FBtr0086059
FBgn0000099:E002	FBgn0000099	E002	27.3475	0.000726759	2.18161	0.139668	NA	NA	NA	NA	2R	5707224	5708106	883	-	41	31	22	21	21	FBtr0335274; FBtr0086058; FBtr0086059; FBtr0300504
FBgn0000099:E003	FBgn0000099	E003	16.9266	0.000527114	0.12556	0.723081	NA	NA	NA	NA	2R	5708183	5708379	197	-	22	19	15	16	12	FBtr0335274; FBtr0086058; FBtr0086059; FBtr0300504
FBgn0000099:E004	FBgn0000099	E004	16.6949	0.000512299	0.456243	0.499385	NA	NA	NA	NA	2R	5708611	5708867	257	-	19	17	17	15	15	FBtr0335274; FBtr0086058; FBtr0086059; FBtr0300504
FBgn0000099:E005	FBgn0000099	E005	14.664	0.000448132	1.0726	0.300359	NA	NA	NA	NA	2R	5708926	5709099	174	-	15	15	17	13	13	FBtr0335274; FBtr0086058; FBtr0086059; FBtr0300504
FBgn0000099:E006	FBgn0000099	E006	10.0741	0.000261168	1.02105	0.312269	NA	NA	NA	NA	2R	5709159	5709292	134	-	10	10	10	10	10	FBtr0086059
FBgn0000099:E007	FBgn0000099	E007	12.3051	0.000361607	0.00917983	0.92367	NA	NA	NA	NA	2R	5716649	5716788	140	-	15	14	10	12	10	FBtr0335274; FBtr0086058; FBtr0300504
FBgn0000099:E008	FBgn0000099	E008	14.6963	0.000449422	0.0311822	0.859835	NA	NA	NA	NA	2R	5717282	5717498	217	-	18	17	13	13	12	FBtr0335274; FBtr0086058; FBtr0300504
FBgn0000099:E009	FBgn0000099	E009	14.0808	0.000427379	0.00116989	0.972715	NA	NA	NA	NA	2R	5717555	5717763	209	-	16	17	13	12	12	FBtr0335274; FBtr0086058; FBtr0300504
FBgn0000099:E010	FBgn0000099	E010	11.2579	0.000313489	0.820024	0.365173	NA	NA	NA	NA	2R	5717764	5717766	3	-	12	11	12	10	11	FBtr0086058
FBgn0000099:E011	FBgn0000099	E011	23.5475	0.000641876	0.0433675	0.835035	NA	NA	NA	NA	2R	5725821	5726832	1012	-	25	31	22	21	18	FBtr0086058; FBtr0300504
FBgn0000099:E012	FBgn0000099	E012	10.0741	0.000261168	1.02105	0.312269	NA	NA	NA	NA	2R	5727454	5727525	72	-	10	10	10	10	10	FBtr0335274
FBgn0000100:E001	FBgn0000100	E001	12.0889	0.000373594	0.00243763	0.960623	NA	NA	NA	NA	3L	22075867	22075926	60	+	13	13	12	12	10	FBtr0334113
FBgn0000100:E002	FBgn0000100	E002	79.8869	0.000913127	0.564665	0.452387	0.901458	1.89954	1.92285	0.0783846	3L	22076035	22076091	57	+	101	65	91	66	75	FBtr0334113
FBgn0000100:E003	FBgn0000100	E003	1805.8	0.00060185	2.85129	0.0913006	0.598116	3.25247	3.26898	0.0549053	3L	22076092	22076136	45	+	2129	1658	1949	1275	1998	FBtr0078481; FBtr0334113
FBgn0000100:E004	FBgn0000100	E004	5472.43	0.000317731	4.14803	0.041683	0.434274	3.73828	3.74669	0.0279353	3L	22076248	22076341	94	+	6542	5053	5865	3953	5880	FBtr0078481; FBtr0334113
FBgn0000100:E005	FBgn0000100	E005	26441	0.000532702	3.85962	0.0494614	0.469899	4.43734	4.41853	-0.0624795	3L	22076416	22077487	1072	+	32363	25633	27388	19621	26787	FBtr0078481; FBtr0334113
FBgn0000108:E001	FBgn0000108	E001	19.2148	0.00055421	0.785149	0.375571	NA	NA	NA	NA	X	530501	530534	34	+	19	21	25	14	17	FBtr0307294; FBtr0307295; FBtr0307292; FBtr0070109; FBtr0307293
FBgn0000108:E002	FBgn0000108	E002	10.266	0.000277502	0.0832321	0.772964	NA	NA	NA	NA	X	531170	531189	20	+	10	10	11	10	10	FBtr0307291
FBgn0000108:E003	FBgn0000108	E003	36.1037	0.000754433	0.00281961	0.957652	0.995637	1.56971	1.56318	-0.0222951	X	531627	531876	250	+	36	31	56	23	35	FBtr0307294; FBtr0307295; FBtr0307291; FBtr0307292; FBtr0307293; FBtr0070109
FBgn0000108:E004	FBgn0000108	E004	38.1663	0.00516008	2.05482	0.151725	0.700903	1.6553	1.54364	-0.380519	X	560606	560776	171	+	47	35	54	26	29	FBtr0307294; FBtr0307295; FBtr0307291; FBtr0070109; FBtr0307293
FBgn0000108:E005	FBgn0000108	E005	43.6916	0.00138119	0.0475912	0.827309	0.978687	1.66045	1.63771	-0.0772871	X	570862	571000	139	+	43	40	69	29	38	FBtr0307294; FBtr0307295; FBtr0307291; FBtr0307292; FBtr0307293; FBtr0070109
FBgn0000108:E006	FBgn0000108	E006	20.3818	0.000573396	0.674788	0.411387	NA	NA	NA	NA	X	571131	571133	3	+	16	18	31	15	22	FBtr0307295; FBtr0307293
FBgn0000108:E007	FBgn0000108	E007	54.167	0.00417971	1.02503	0.311328	0.838658	1.69958	1.75831	0.198809	X	571134	571352	219	+	45	46	94	34	53	FBtr0307294; FBtr0307295; FBtr0307291; FBtr0307292; FBtr0307293; FBtr0070109
FBgn0000108:E008	FBgn0000108	E008	110.011	0.00164268	0.207749	0.648537	0.948405	2.03466	2.04401	0.031351	X	571427	572058	632	+	85	114	171	77	104	FBtr0307294; FBtr0307295; FBtr0307291; FBtr0307292; FBtr0307293; FBtr0070109
FBgn0000108:E009	FBgn0000108	E009	25.1879	0.000619107	0.291607	0.589193	NA	NA	NA	NA	X	572059	572070	12	+	22	22	36	18	28	FBtr0307291; FBtr0070109; FBtr0307292; FBtr0307293
FBgn0000108:E010	FBgn0000108	E010	19.0539	0.000579449	1.91362	0.166561	NA	NA	NA	NA	X	572137	572148	12	+	21	21	24	16	13	FBtr0307295; FBtr0307293
FBgn0000108:E011	FBgn0000108	E011	50.2397	0.000526707	0.33874	0.560557	0.931412	1.73114	1.688	-0.146178	X	572149	572289	141	+	46	52	66	37	50	FBtr0307294; FBtr0307295; FBtr0307291; FBtr0307292; FBtr0307293; FBtr0070109
FBgn0000108:E012	FBgn0000108	E012	24.0519	0.000613103	0.641462	0.423182	NA	NA	NA	NA	X	573853	573864	12	+	22	27	30	19	22	FBtr0307294; FBtr0307295; FBtr0070109; FBtr0307292; FBtr0307291
FBgn0000108:E013	FBgn0000108	E013	48.2162	0.000555975	0.406709	0.523645	0.921753	1.67057	1.69625	0.0871024	X	573865	574002	138	+	37	48	67	36	53	FBtr0307294; FBtr0307295; FBtr0307291; FBtr0307292; FBtr0307293; FBtr0070109
FBgn0000108:E014	FBgn0000108	E014	127.678	0.000566419	2.35676	0.124741	0.659622	2.07588	2.12059	0.149723	X	574196	574878	683	+	101	118	201	97	122	FBtr0307294; FBtr0307295; FBtr0307291; FBtr0307292; FBtr0307293; FBtr0070109
FBgn0000108:E015	FBgn0000108	E015	34.8148	0.000622345	0.0800082	0.777286	0.97266	1.54372	1.552	0.028306	X	574942	574944	3	+	33	30	48	26	37	FBtr0307294; FBtr0307295; FBtr0307292; FBtr0070109; FBtr0307293
FBgn0000108:E016	FBgn0000108	E016	60.5919	0.000524129	2.7266	0.0986891	0.616903	1.73547	1.81065	0.254036	X	574945	575089	145	+	53	46	93	48	63	FBtr0307294; FBtr0307295; FBtr0307291; FBtr0307292; FBtr0307293; FBtr0070109
FBgn0000108:E017	FBgn0000108	E017	69.967	0.000466364	0.233825	0.628702	0.945134	1.83849	1.85067	0.0410329	X	575168	575350	183	+	58	68	98	49	77	FBtr0307294; FBtr0307295; FBtr0307291; FBtr0307292; FBtr0307293; FBtr0070109
FBgn0000108:E018	FBgn0000108	E018	22.204	0.000621066	0.00445955	0.946757	NA	NA	NA	NA	X	575351	575362	12	+	19	22	34	18	18	FBtr0307291
FBgn0000108:E019	FBgn0000108	E019	348.973	0.0031818	0.992464	0.319141	0.843455	2.5661	2.51939	-0.155636	X	575471	578130	2660	+	302	379	422	283	354	FBtr0307294; FBtr0307295; FBtr0307291; FBtr0307292; FBtr0307293; FBtr0070109
FBgn0000108:E020	FBgn0000108	E020	50.5737	0.0323272	0.0124591	0.911125	0.990121	1.72236	1.69419	-0.0954452	X	578131	579044	914	+	47	49	40	45	70	FBtr0307294; FBtr0307291
FBgn0000109:E001	FBgn0000109	E001	10.897	0.000307913	0.49231	0.482899	NA	NA	NA	NA	3L	1883795	1883891	97	-	10	10	11	12	11	FBtr0346440
FBgn0000109:E002	FBgn0000109	E002	123.916	0.000380927	0.00854814	0.926336	0.992311	2.10004	2.09973	-0.00102109	3L	1883892	1884248	357	-	139	119	122	97	140	FBtr0089420; FBtr0346440; FBtr0346441
FBgn0000109:E003	FBgn0000109	E003	119.228	0.000405972	0.00576254	0.93949	0.993514	2.08127	2.08625	0.0166891	3L	1884323	1884560	238	-	122	125	129	82	137	FBtr0089420; FBtr0346440; FBtr0346441
FBgn0000109:E004	FBgn0000109	E004	83.1253	0.000469821	0.0584168	0.809016	0.977298	1.93309	1.9265	-0.0221577	3L	1884691	1884892	202	-	96	79	88	54	98	FBtr0089420; FBtr0346440; FBtr0346441
FBgn0000109:E005	FBgn0000109	E005	12.4498	0.000362706	0.00207227	0.963691	NA	NA	NA	NA	3L	1884893	1885019	127	-	13	13	13	10	13	FBtr0346441
FBgn0000114:E001	FBgn0000114	E001	10.0741	0.000261294	0.000356444	0.984937	NA	NA	NA	NA	2L	12175004	12175420	417	+	10	10	10	10	10	FBtr0331998
FBgn0000114:E002	FBgn0000114	E002	10.0741	0.000261294	0.000356444	0.984937	NA	NA	NA	NA	2L	12201326	12201771	446	+	10	10	10	10	10	FBtr0331648
FBgn0000114:E003	FBgn0000114	E003	10.0741	0.000261294	0.000356444	0.984937	NA	NA	NA	NA	2L	12205843	12206130	288	+	10	10	10	10	10	FBtr0331646; FBtr0080344
FBgn0000114:E004	FBgn0000114	E004	10.0741	0.000261294	0.000356444	0.984937	NA	NA	NA	NA	2L	12222197	12222337	141	+	10	10	10	10	10	FBtr0331647; FBtr0331645
FBgn0000114:E005	FBgn0000114	E005	10.9205	0.000299595	0.0359723	0.849573	NA	NA	NA	NA	2L	12240868	12241780	913	+	10	11	10	13	10	FBtr0080344; FBtr0331645
FBgn0000114:E006	FBgn0000114	E006	10.0741	0.000261294	0.000356444	0.984937	NA	NA	NA	NA	2L	12270932	12271347	416	+	10	10	10	10	10	FBtr0331644; FBtr0080345; FBtr0300567
FBgn0000114:E007	FBgn0000114	E007	11.3125	0.000315557	0.168697	0.681272	NA	NA	NA	NA	2L	12271591	12272084	494	+	10	11	11	13	11	FBtr0300567; FBtr0331648; FBtr0331646; FBtr0331647; FBtr0331644; FBtr0331645; FBtr0080344; FBtr0080345; FBtr0331998
FBgn0000114:E008	FBgn0000114	E008	11.136	0.000309922	0.090591	0.763427	NA	NA	NA	NA	2L	12278837	12278919	83	+	10	11	10	14	10	FBtr0300567; FBtr0331648; FBtr0331646; FBtr0331647; FBtr0331644; FBtr0331645; FBtr0080344; FBtr0080345; FBtr0331998
FBgn0000114:E009	FBgn0000114	E009	10.7051	0.000289238	0.00586261	0.938967	NA	NA	NA	NA	2L	12282514	12282562	49	+	10	11	10	12	10	FBtr0300567; FBtr0331648; FBtr0331646; FBtr0331647; FBtr0331644; FBtr0331645; FBtr0080344; FBtr0080345; FBtr0331998
FBgn0000114:E010	FBgn0000114	E010	10.2741	0.000270213	0.0241105	0.876604	NA	NA	NA	NA	2L	12287223	12287808	586	+	10	11	10	10	10	FBtr0080347
FBgn0000114:E011	FBgn0000114	E011	10.0741	0.000261294	0.000356444	0.984937	NA	NA	NA	NA	2L	12288905	12289344	440	+	10	10	10	10	10	FBtr0080347
FBgn0000114:E012	FBgn0000114	E012	10.8896	0.000296816	0.00874126	0.925511	NA	NA	NA	NA	2L	12298568	12298749	182	+	11	11	10	11	11	FBtr0300567; FBtr0331648; FBtr0331646; FBtr0331647; FBtr0331644; FBtr0331645; FBtr0080347; FBtr0080344; FBtr0080345; FBtr0331998
FBgn0000114:E013	FBgn0000114	E013	10.8741	0.000296698	0.140904	0.707384	NA	NA	NA	NA	2L	12298814	12299111	298	+	11	12	10	10	11	FBtr0300567; FBtr0331648; FBtr0331646; FBtr0331647; FBtr0331644; FBtr0331645; FBtr0080347; FBtr0080344; FBtr0080345; FBtr0331998
FBgn0000114:E014	FBgn0000114	E014	10.6896	0.000288722	0.0435282	0.834734	NA	NA	NA	NA	2L	12299188	12299394	207	+	10	12	10	11	10	FBtr0300567; FBtr0331648; FBtr0331646; FBtr0331647; FBtr0331644; FBtr0331645; FBtr0080347; FBtr0080344; FBtr0080345; FBtr0331998
FBgn0000114:E015	FBgn0000114	E015	10.2741	0.000270213	0.0241105	0.876604	NA	NA	NA	NA	2L	12300361	12300396	36	+	10	11	10	10	10	FBtr0331644
FBgn0000114:E016	FBgn0000114	E016	10.2741	0.000270213	0.0241105	0.876604	NA	NA	NA	NA	2L	12300610	12300621	12	+	10	11	10	10	10	FBtr0331644
FBgn0000114:E017	FBgn0000114	E017	10.7051	0.000289238	0.00586261	0.938967	NA	NA	NA	NA	2L	12304446	12304595	150	+	10	11	10	12	10	FBtr0300567; FBtr0331648; FBtr0331646; FBtr0331647; FBtr0331644; FBtr0331645; FBtr0080347; FBtr0080344; FBtr0080345; FBtr0331998
FBgn0000114:E018	FBgn0000114	E018	11.336	0.000318412	0.168619	0.681342	NA	NA	NA	NA	2L	12310682	12311093	412	+	11	10	10	14	11	FBtr0300567; FBtr0331648; FBtr0331646; FBtr0331647; FBtr0331644; FBtr0331645; FBtr0080347; FBtr0080344; FBtr0080345; FBtr0331998
FBgn0000114:E019	FBgn0000114	E019	10.0741	0.000261294	0.000356444	0.984937	NA	NA	NA	NA	2L	12311094	12311104	11	+	10	10	10	10	10	FBtr0300567; FBtr0331648; FBtr0331646; FBtr0331645; FBtr0080347; FBtr0331998
FBgn0000114:E020	FBgn0000114	E020	10.0741	0.000261294	0.000356444	0.984937	NA	NA	NA	NA	2L	12311105	12311203	99	+	10	10	10	10	10	FBtr0331646; FBtr0080347; FBtr0331998; FBtr0331645; FBtr0331648
FBgn0000114:E021	FBgn0000114	E021	10.266	0.000270031	0.0183959	0.892113	NA	NA	NA	NA	2L	12311204	12312311	1108	+	10	10	11	10	10	FBtr0331646; FBtr0331998; FBtr0331645
FBgn0000114:E022	FBgn0000114	E022	10.2741	0.00027046	0.0241173	0.876587	NA	NA	NA	NA	2L	12312376	12312465	90	+	11	10	10	10	10	FBtr0331647; FBtr0080344; FBtr0080345; FBtr0331644
FBgn0000114:E023	FBgn0000114	E023	10.2741	0.00027046	0.0241173	0.876587	NA	NA	NA	NA	2L	12312526	12312795	270	+	11	10	10	10	10	FBtr0331647; FBtr0080344; FBtr0080345; FBtr0331644
FBgn0000114:E024	FBgn0000114	E024	10.4741	0.000279652	0.106102	0.744626	NA	NA	NA	NA	2L	12312796	12313438	643	+	12	10	10	10	10	FBtr0331647; FBtr0331644
FBgn0000115:E001	FBgn0000115	E001	287.473	0.00107789	0.0495707	0.823812	0.978251	2.46237	2.45701	-0.0178758	3L	15983135	15983280	146	+	308	256	325	213	332	FBtr0075517
FBgn0000115:E002	FBgn0000115	E002	530.749	0.000141504	1.13026	0.287721	0.827513	2.71475	2.72978	0.0500207	3L	15983378	15983594	217	+	544	466	595	475	561	FBtr0075517
FBgn0000115:E003	FBgn0000115	E003	621.617	0.000166522	0.715872	0.397501	0.879954	2.79913	2.78813	-0.0366008	3L	15983863	15984362	500	+	639	588	677	548	641	FBtr0075517
FBgn0000116:E001	FBgn0000116	E001	10.9051	0.000300144	0.553892	0.456732	NA	NA	NA	NA	3L	9048781	9048811	31	-	11	11	10	12	10	FBtr0345030
FBgn0000116:E002	FBgn0000116	E002	460.957	0.000486409	4.65278	0.0310033	0.388691	2.65186	2.68226	0.101202	3L	9048812	9048879	68	-	517	465	320	487	491	FBtr0076544; FBtr0345030; FBtr0076546
FBgn0000116:E003	FBgn0000116	E003	9320.56	0.000723741	4.48202	0.0342531	0.405952	3.98741	3.9657	-0.072119	3L	9048880	9050356	1477	-	11614	9696	6615	8872	9386	FBtr0331550; FBtr0345030; FBtr0112791; FBtr0076543; FBtr0076545; FBtr0076544; FBtr0076546
FBgn0000116:E004	FBgn0000116	E004	631.143	0.000146081	2.47594	0.115601	0.643851	2.80123	2.80909	0.0261602	3L	9050357	9050359	3	-	763	623	493	628	620	FBtr0331550; FBtr0112791; FBtr0076543; FBtr0076545; FBtr0076544; FBtr0076546
FBgn0000116:E005	FBgn0000116	E005	74.6316	0.153814	0.00168006	0.967305	0.996374	1.93107	1.84402	-0.292986	3L	9051130	9051717	588	-	45	140	71	52	64	FBtr0331550; FBtr0076546
FBgn0000116:E006	FBgn0000116	E006	29.3455	0.0863838	0.217715	0.640787	NA	NA	NA	NA	3L	9051718	9051901	184	-	18	44	28	24	32	FBtr0076546
FBgn0000116:E007	FBgn0000116	E007	12.4963	0.000370823	1.25421	0.262749	NA	NA	NA	NA	3L	9053520	9053561	42	-	12	12	13	13	12	FBtr0331550
FBgn0000116:E008	FBgn0000116	E008	625.508	0.000132334	4.84099	0.0277909	0.37071	2.79142	2.80958	0.0604355	3L	9057543	9057581	39	-	752	603	484	634	625	FBtr0076545
FBgn0000116:E009	FBgn0000116	E009	29.4418	0.115148	0.0576567	0.810239	NA	NA	NA	NA	3L	9061907	9062467	561	-	48	24	37	22	16	FBtr0076543; FBtr0076544
FBgn0000116:E010	FBgn0000116	E010	10.8815	0.000301099	0.554439	0.45651	NA	NA	NA	NA	3L	9062812	9062948	137	-	12	10	11	11	10	FBtr0076544
FBgn0000116:E011	FBgn0000116	E011	16.5845	0.088714	0.00163905	0.967706	NA	NA	NA	NA	3L	9064464	9064517	54	-	21	17	23	11	11	FBtr0112791; FBtr0076543
FBgn0000116:E012	FBgn0000116	E012	19.1434	0.149109	0.000704493	0.978825	NA	NA	NA	NA	3L	9065708	9066027	320	-	26	17	30	12	11	FBtr0112791; FBtr0076543
FBgn0000117:E001	FBgn0000117	E001	4013.61	0.00132735	0.309588	0.577933	0.935885	3.60767	3.60143	-0.0207317	X	1891401	1892119	719	-	4203	3899	4791	2978	4160	FBtr0089990; FBtr0089991; FBtr0089992; FBtr0332583; FBtr0089989; FBtr0089988
FBgn0000117:E002	FBgn0000117	E002	1728.8	6.39403e-05	25.2865	4.94157e-07	0.000123155	3.21735	3.25374	0.120952	X	1893403	1893499	97	-	1732	1565	2180	1383	1765	FBtr0332583; FBtr0089992; FBtr0089991; FBtr0089989; FBtr0089988
FBgn0000117:E003	FBgn0000117	E003	2507.02	0.000136424	5.51196	0.0188869	0.306742	3.3962	3.40339	0.0239211	X	1894508	1894780	273	-	2614	2364	3046	1965	2517	FBtr0089990; FBtr0089991; FBtr0089992; FBtr0332583; FBtr0089989; FBtr0089988
FBgn0000117:E004	FBgn0000117	E004	2126.71	0.000101894	2.15146	0.142435	0.686968	3.3294	3.32911	-0.000949701	X	1894841	1895041	201	-	2196	2072	2574	1660	2107	FBtr0089990; FBtr0089991; FBtr0089992; FBtr0332583; FBtr0089989; FBtr0089988
FBgn0000117:E005	FBgn0000117	E005	7178.7	0.00140311	3.80846	0.0509942	0.476832	3.88104	3.83892	-0.139945	X	1895114	1896753	1640	-	7956	7250	8805	5530	6280	FBtr0089990; FBtr0089991; FBtr0089992; FBtr0332583; FBtr0089989; FBtr0089988
FBgn0000117:E006	FBgn0000117	E006	786.17	0.000455488	0.846349	0.357587	0.859887	2.91513	2.88555	-0.0983844	X	1898980	1899039	60	-	866	777	1003	573	708	FBtr0089990; FBtr0089991; FBtr0089992; FBtr0332583; FBtr0089989; FBtr0089988
FBgn0000117:E007	FBgn0000117	E007	15.8646	0.00076779	0.00806632	0.928436	NA	NA	NA	NA	X	1899304	1899380	77	-	16	16	15	12	20	FBtr0332583
FBgn0000117:E008	FBgn0000117	E008	43.4222	0.000606185	1.46631	0.225929	0.781302	1.69897	1.61338	-0.290744	X	1899381	1899398	18	-	56	42	49	27	43	FBtr0089990; FBtr0089989; FBtr0332583
FBgn0000117:E009	FBgn0000117	E009	54.3192	0.000520133	0.21706	0.64129	0.948405	1.76715	1.72846	-0.130873	X	1899399	1899524	126	-	60	55	60	39	57	FBtr0089988; FBtr0089990; FBtr0089989; FBtr0332583
FBgn0000117:E010	FBgn0000117	E010	23.668	0.00120026	2.99994	0.0832673	NA	NA	NA	NA	X	1899525	1899610	86	-	18	21	28	19	32	FBtr0089990; FBtr0089989
FBgn0000117:E011	FBgn0000117	E011	432.029	0.000161501	0.29105	0.589548	0.937337	2.65273	2.6284	-0.0809962	X	1900044	1900173	130	-	475	422	547	326	387	FBtr0089991
FBgn0000117:E012	FBgn0000117	E012	155.492	0.000880407	0.348966	0.554699	0.929273	2.21616	2.18028	-0.119962	X	1900510	1900646	137	-	174	153	175	136	136	FBtr0089992
FBgn0000119:E001	FBgn0000119	E001	564.534	0.00937044	0.438979	0.507616	0.918711	2.75867	2.76046	0.00594961	2R	13453640	13455236	1597	-	664	611	626	374	544	FBtr0087702
FBgn0000119:E002	FBgn0000119	E002	157.066	0.00181105	0.345074	0.556915	0.930405	2.22901	2.18859	-0.135093	2R	13455296	13455920	625	-	217	158	195	106	109	FBtr0087702
FBgn0000119:E003	FBgn0000119	E003	163.136	0.000301937	1.80767	0.178788	0.736165	2.21138	2.23326	0.0731027	2R	13455983	13456252	270	-	180	180	198	125	131	FBtr0087702
FBgn0000119:E004	FBgn0000119	E004	138.166	0.00179947	2.09319	0.147957	0.695319	2.1313	2.16646	0.117657	2R	13456316	13456473	158	-	148	151	160	120	109	FBtr0087702
FBgn0000119:E005	FBgn0000119	E005	683.999	0.0255389	0.669377	0.413269	0.885795	2.87414	2.81489	-0.197108	2R	13456536	13459525	2990	-	902	762	882	473	400	FBtr0087702
FBgn0000119:E006	FBgn0000119	E006	79.9253	0.0139919	0.00335149	0.953835	0.994971	1.93167	1.90102	-0.103067	2R	13481776	13482084	309	-	97	91	69	57	84	FBtr0087702
FBgn0000119:E007	FBgn0000119	E007	36.9825	0.0146884	0.437457	0.508353	0.918711	1.56742	1.60166	0.116794	2R	13483155	13483229	75	-	37	43	33	29	42	FBtr0087702
FBgn0000120:E001	FBgn0000120	E001	11.0734	0.000309647	0.353324	0.552238	NA	NA	NA	NA	2L	18078269	18078496	228	+	10	10	12	11	12	FBtr0307350; FBtr0081030
FBgn0000120:E002	FBgn0000120	E002	10.0741	0.000264776	9.04759e-05	0.992411	NA	NA	NA	NA	2L	18078649	18078797	149	+	10	10	10	10	10	FBtr0340229
FBgn0000120:E003	FBgn0000120	E003	12.7051	0.000383977	0.00210282	0.963425	NA	NA	NA	NA	2L	18078916	18079723	808	+	12	13	10	12	16	FBtr0340229; FBtr0307350; FBtr0081030
FBgn0000120:E004	FBgn0000120	E004	11.2896	0.000319496	0.236834	0.626502	NA	NA	NA	NA	2L	18079957	18080086	130	+	11	13	10	11	11	FBtr0340229; FBtr0307350; FBtr0081030
FBgn0000120:E005	FBgn0000120	E005	10.866	0.000300447	0.0171921	0.895681	NA	NA	NA	NA	2L	18080147	18080415	269	+	11	11	11	10	11	FBtr0340229; FBtr0307350; FBtr0081030
FBgn0000120:E006	FBgn0000120	E006	10.0741	0.000264776	9.04759e-05	0.992411	NA	NA	NA	NA	2L	18080416	18081307	892	+	10	10	10	10	10	FBtr0307350
FBgn0000121:E001	FBgn0000121	E001	11.0896	0.000312267	0.134954	0.71335	NA	NA	NA	NA	3L	8647261	8647645	385	-	12	10	10	11	12	FBtr0076599
FBgn0000121:E002	FBgn0000121	E002	10.8741	0.000302465	0.247254	0.619015	NA	NA	NA	NA	3L	8647708	8647902	195	-	12	10	10	10	12	FBtr0076599
FBgn0000121:E003	FBgn0000121	E003	12.4882	0.000373235	0.708801	0.399842	NA	NA	NA	NA	3L	8647970	8648936	967	-	11	10	14	13	14	FBtr0076599
FBgn0000137:E001	FBgn0000137	E001	50.3313	NA	NA	NA	NA	NA	NA	NA	X	460747	463176	2430	+	63	70	47	33	38	FBtr0070075
FBgn0000139:E001	FBgn0000139	E001	106.372	0.001293	0.159843	0.689301	0.958032	2.03773	2.0208	-0.0567575	3R	24650125	24650344	220	+	94	112	115	84	125	FBtr0084660
FBgn0000139:E002	FBgn0000139	E002	178.673	0.000252411	1.40177	0.236427	0.791532	2.27242	2.2379	-0.115313	3R	24650405	24650589	185	+	181	174	206	138	192	FBtr0084660
FBgn0000139:E003	FBgn0000139	E003	322.46	0.00016225	0.0759634	0.782844	0.973608	2.51008	2.5045	-0.0185888	3R	24650650	24650994	345	+	304	311	390	259	344	FBtr0084660
FBgn0000139:E004	FBgn0000139	E004	12.2498	0.000355158	0.0514072	0.820632	NA	NA	NA	NA	3R	24651180	24651251	72	+	11	13	13	10	14	FBtr0306171
FBgn0000139:E005	FBgn0000139	E005	35.4256	0.0091283	0.0184879	0.891845	0.987456	1.55178	1.55985	0.0275974	3R	24651417	24651630	214	+	26	40	43	37	30	FBtr0084659
FBgn0000139:E006	FBgn0000139	E006	358.999	0.000547457	0.0215309	0.883342	0.986568	2.55486	2.55135	-0.0116798	3R	24651861	24652241	381	+	326	356	442	308	357	FBtr0084660; FBtr0084659; FBtr0306171
FBgn0000139:E007	FBgn0000139	E007	363.692	0.000173536	0.000218771	0.988199	0.998893	2.55865	2.55854	-0.000387075	3R	24652310	24652590	281	+	359	329	436	298	391	FBtr0084660; FBtr0084659; FBtr0306171
FBgn0000139:E008	FBgn0000139	E008	328.405	0.00016381	1.05882	0.303485	0.83468	2.50083	2.52284	0.0733375	3R	24652782	24653039	258	+	302	300	414	268	354	FBtr0084660; FBtr0084659; FBtr0306171
FBgn0000139:E009	FBgn0000139	E009	267.622	0.00102392	0.307648	0.579127	0.9359	2.41614	2.43202	0.0529431	3R	24653098	24653376	279	+	266	229	333	201	307	FBtr0084660; FBtr0084659; FBtr0306171
FBgn0000140:E001	FBgn0000140	E001	36.2754	0.000697869	0.0122431	0.911895	0.990303	1.5822	1.57215	-0.0342704	3R	24753849	24754055	207	+	44	34	52	32	19	FBtr0084692
FBgn0000140:E002	FBgn0000140	E002	48.7663	0.00187649	0.0752722	0.78381	0.973608	1.7124	1.69591	-0.0558578	3R	24754128	24754304	177	+	51	55	77	38	23	FBtr0084692
FBgn0000140:E003	FBgn0000140	E003	63.7576	0.00880229	0.041007	0.839524	0.980744	1.806	1.82426	0.061599	3R	24754357	24754569	213	+	54	78	103	51	33	FBtr0084692
FBgn0000140:E004	FBgn0000140	E004	792.088	0.0214986	0.227415	0.633448	0.946716	2.91163	2.89671	-0.0496066	3R	24754649	24759530	4882	+	861	847	1187	625	440	FBtr0084692
FBgn0000140:E005	FBgn0000140	E005	230.228	0.00714276	0.370332	0.542824	0.925693	2.36172	2.37306	0.0378245	3R	24759591	24759892	302	+	252	228	292	180	197	FBtr0084692
FBgn0000140:E006	FBgn0000140	E006	257.717	0.0346461	0.0779756	0.78006	0.972812	2.41586	2.41714	0.00428723	3R	24759957	24760513	557	+	278	266	306	193	243	FBtr0084692
FBgn0000146:E001	FBgn0000146	E001	11.8418	0.000343061	0.0598956	0.806661	NA	NA	NA	NA	2L	10997819	10998832	1014	-	11	13	14	10	11	FBtr0112793; FBtr0080165
FBgn0000146:E002	FBgn0000146	E002	10.4579	0.000281377	0.0133078	0.90816	NA	NA	NA	NA	2L	10998897	10999007	111	-	10	10	12	10	10	FBtr0112793; FBtr0080165
FBgn0000146:E003	FBgn0000146	E003	10.266	0.000272843	2.9003e-06	0.998641	NA	NA	NA	NA	2L	10999061	10999450	390	-	10	10	11	10	10	FBtr0112793; FBtr0080165
FBgn0000146:E004	FBgn0000146	E004	10.4815	0.000282903	0.0133275	0.908093	NA	NA	NA	NA	2L	10999518	10999672	155	-	10	10	11	11	10	FBtr0112793; FBtr0080165
FBgn0000146:E005	FBgn0000146	E005	10.2741	0.000273932	2.67636e-06	0.998695	NA	NA	NA	NA	2L	10999727	10999854	128	-	10	10	10	10	11	FBtr0112793; FBtr0080165
FBgn0000146:E006	FBgn0000146	E006	10.666	0.000290865	0.00428555	0.947804	NA	NA	NA	NA	2L	10999914	11000106	193	-	10	11	11	10	11	FBtr0112793; FBtr0080165
FBgn0000146:E007	FBgn0000146	E007	10.866	0.000300089	0.0589424	0.808175	NA	NA	NA	NA	2L	11000165	11000658	494	-	10	12	11	10	11	FBtr0112793; FBtr0080165
FBgn0000146:E008	FBgn0000146	E008	10.6498	0.000290372	0.0532001	0.817586	NA	NA	NA	NA	2L	11000786	11000918	133	-	10	10	13	10	10	FBtr0112793; FBtr0080165
FBgn0000146:E009	FBgn0000146	E009	10.0741	0.000264501	0.014549	0.903993	NA	NA	NA	NA	2L	11000919	11001108	190	-	10	10	10	10	10	FBtr0112793
FBgn0000146:E010	FBgn0000146	E010	10.6498	0.000290372	0.0532001	0.817586	NA	NA	NA	NA	2L	11001270	11001476	207	-	10	10	13	10	10	FBtr0080165
FBgn0000147:E001	FBgn0000147	E001	135.486	0.000336982	1.34382	0.246361	0.799302	2.16059	2.12453	-0.120657	3R	11963124	11963405	282	+	165	146	126	110	127	FBtr0082483
FBgn0000147:E002	FBgn0000147	E002	199.007	0.000240185	0.939333	0.33245	0.850054	2.32011	2.29671	-0.0781296	3R	11963470	11963770	301	+	241	209	203	158	180	FBtr0082483
FBgn0000147:E003	FBgn0000147	E003	406.755	0.0001703	3.14531	0.0761456	0.55674	2.60292	2.62713	0.080623	3R	11963833	11964826	994	+	457	408	442	331	388	FBtr0082483
FBgn0000150:E001	FBgn0000150	E001	24831.3	4.62724e-05	14.6154	0.000131831	0.0117704	4.40612	4.39716	-0.029762	3R	31745172	31745590	419	-	30668	24981	23124	20028	24739	FBtr0346150; FBtr0346611; FBtr0339146
FBgn0000150:E002	FBgn0000150	E002	11703	4.83808e-05	11.2838	0.000781881	0.0429254	4.06809	4.07951	0.037936	3R	31745770	31745928	159	-	14239	11312	11144	9704	11815	FBtr0346150; FBtr0346611; FBtr0339146
FBgn0000150:E003	FBgn0000150	E003	164.187	0.000515131	13.4264	0.000248112	0.0186213	2.15367	2.27442	0.40361	3R	31745929	31745984	56	-	162	147	188	136	185	FBtr0346150; FBtr0339146
FBgn0000150:E004	FBgn0000150	E004	19.5098	0.000560012	0.763046	0.382377	NA	NA	NA	NA	3R	31745985	31746077	93	-	23	16	19	17	22	FBtr0346150
FBgn0000152:E001	FBgn0000152	E001	10.0741	0.000266444	0.0159745	0.899423	NA	NA	NA	NA	X	16680089	16680301	213	-	10	10	10	10	10	FBtr0074372
FBgn0000152:E002	FBgn0000152	E002	10.0741	0.000266444	0.0159745	0.899423	NA	NA	NA	NA	X	16680364	16680540	177	-	10	10	10	10	10	FBtr0074372
FBgn0000152:E003	FBgn0000152	E003	10.0741	0.000266444	0.0159745	0.899423	NA	NA	NA	NA	X	16680601	16681571	971	-	10	10	10	10	10	FBtr0074372
FBgn0000152:E004	FBgn0000152	E004	38.6768	0.000917858	0.027796	0.867589	0.984894	1.60775	1.59649	-0.0383641	X	16681910	16682122	213	-	53	27	48	30	35	FBtr0074372
FBgn0000152:E005	FBgn0000152	E005	57.8061	0.00309016	3.34426	0.06744	0.533505	1.82422	1.73301	-0.308137	X	16682201	16682471	271	-	73	60	74	39	43	FBtr0074372
FBgn0000152:E006	FBgn0000152	E006	43.1374	0.000589957	0.178555	0.672618	0.953294	1.63345	1.65596	0.07651	X	16683027	16683133	107	-	47	38	52	36	42	FBtr0074372
FBgn0000152:E007	FBgn0000152	E007	43.2478	0.000653881	1.37389	0.241144	0.794807	1.60775	1.67203	0.218558	X	16683209	16683357	149	-	44	36	46	40	49	FBtr0074372
FBgn0000152:E008	FBgn0000152	E008	47.2781	0.000726485	0.343942	0.557562	0.930405	1.66705	1.69653	0.1	X	16683422	16683895	474	-	57	35	48	43	52	FBtr0074372
FBgn0000153:E001	FBgn0000153	E001	10.4896	0.000284482	0.0558465	0.813185	NA	NA	NA	NA	2L	13821248	13822148	901	+	11	10	10	11	10	FBtr0342712; FBtr0309960; FBtr0080542
FBgn0000153:E002	FBgn0000153	E002	10.8815	0.000302113	0.0330028	0.855844	NA	NA	NA	NA	2L	13822682	13823049	368	+	10	12	11	11	10	FBtr0342712; FBtr0309960; FBtr0080542
FBgn0000153:E003	FBgn0000153	E003	12.1125	0.000356744	0.0765114	0.782082	NA	NA	NA	NA	2L	13823114	13823870	757	+	12	14	11	13	10	FBtr0342712; FBtr0309960; FBtr0080542
FBgn0000153:E004	FBgn0000153	E004	13.2889	0.000405605	0.0141578	0.905286	NA	NA	NA	NA	2L	13823871	13823979	109	+	14	14	12	12	14	FBtr0309960
FBgn0000157:E001	FBgn0000157	E001	310.004	0.00234003	0.0313797	0.859396	0.984089	2.50146	2.50136	-0.000324201	2R	24814822	24815567	746	+	360	393	273	246	270	FBtr0072378; FBtr0300076; FBtr0072379
FBgn0000157:E002	FBgn0000157	E002	141.44	0.00113063	2.59317	0.107326	0.63019	2.18841	2.13624	-0.174494	2R	24817594	24817769	176	+	178	187	124	106	109	FBtr0072378; FBtr0300076; FBtr0072379
FBgn0000157:E003	FBgn0000157	E003	187.113	0.000260128	0.881324	0.347839	0.855238	2.29389	2.27266	-0.070892	2R	24819814	24820007	194	+	241	225	163	144	158	FBtr0072378; FBtr0300076; FBtr0072379
FBgn0000157:E004	FBgn0000157	E004	165.905	0.000347828	1.02913	0.310364	0.837633	2.24486	2.21928	-0.0854748	2R	24833409	24833550	142	+	228	188	156	114	141	FBtr0072378; FBtr0300076; FBtr0072379
FBgn0000157:E005	FBgn0000157	E005	14.7192	0.000450839	3.93423	0.0473128	NA	NA	NA	NA	2R	24833551	24833625	75	+	12	15	14	15	17	FBtr0300076
FBgn0000157:E006	FBgn0000157	E006	152.101	0.000350425	0.342124	0.558606	0.930844	2.20122	2.18772	-0.0451506	2R	24833626	24833730	105	+	206	170	145	108	129	FBtr0072378; FBtr0300076; FBtr0072379
FBgn0000157:E007	FBgn0000157	E007	206.925	0.00049028	0.8265	0.363287	0.863117	2.3371	2.31676	-0.0678871	2R	24833797	24834013	217	+	291	224	175	151	189	FBtr0072378; FBtr0300076; FBtr0072379
FBgn0000157:E008	FBgn0000157	E008	17.2875	0.00068643	2.77138	0.0959635	NA	NA	NA	NA	2R	24834014	24834153	140	+	14	20	16	14	22	FBtr0072378; FBtr0300076
FBgn0000157:E009	FBgn0000157	E009	287.78	0.00148239	1.29005	0.256039	0.805356	2.45091	2.48616	0.117516	2R	24834154	24834602	449	+	384	286	249	219	294	FBtr0072378; FBtr0300076; FBtr0072379
FBgn0000157:E010	FBgn0000157	E010	193.118	0.000553923	5.77091	0.0162936	0.283497	2.25714	2.3316	0.248586	2R	24834603	24835667	1065	+	221	207	172	149	212	FBtr0072379
FBgn0000158:E001	FBgn0000158	E001	12.3051	0.000368006	0.000767345	0.977901	NA	NA	NA	NA	3R	25243039	25243992	954	-	11	13	10	12	15	FBtr0084869
FBgn0000158:E002	FBgn0000158	E002	11.7205	0.00034006	0.326058	0.567989	NA	NA	NA	NA	3R	25244054	25244424	371	-	11	10	10	13	14	FBtr0084869
FBgn0000158:E003	FBgn0000158	E003	11.5205	0.000333893	0.294692	0.587229	NA	NA	NA	NA	3R	25244489	25245057	569	-	13	11	10	13	10	FBtr0084869
FBgn0000163:E001	FBgn0000163	E001	370.873	0.000332493	0.0232005	0.878937	0.986054	2.56373	2.57608	0.0411527	X	17160006	17161191	1186	+	368	359	423	290	409	FBtr0343764; FBtr0074388; FBtr0111000; FBtr0343763
FBgn0000163:E002	FBgn0000163	E002	69.2902	0.00336371	1.29451	0.255218	0.804554	1.87707	1.82419	-0.178187	X	17175347	17178970	3624	+	78	70	62	64	70	FBtr0343764; FBtr0111000
FBgn0000163:E003	FBgn0000163	E003	22.6707	0.0134131	0.73429	0.391496	NA	NA	NA	NA	X	17186794	17187123	330	+	21	18	24	30	19	FBtr0343764; FBtr0111000
FBgn0000163:E004	FBgn0000163	E004	35.0694	0.0006557	0.22179	0.637679	0.947927	1.53345	1.57427	0.139474	X	17188992	17190686	1695	+	30	36	47	29	33	FBtr0343764; FBtr0074388; FBtr0111000; FBtr0343763
FBgn0000163:E005	FBgn0000163	E005	26.2424	0.000633846	3.76119	0.0524554	NA	NA	NA	NA	X	17190755	17191377	623	+	21	20	35	21	34	FBtr0343764; FBtr0074388; FBtr0111000; FBtr0343763
FBgn0000163:E006	FBgn0000163	E006	25.4512	0.000619581	0.871754	0.35047	NA	NA	NA	NA	X	17191439	17191720	282	+	22	23	32	20	30	FBtr0343764; FBtr0074388; FBtr0111000; FBtr0343763
FBgn0000163:E007	FBgn0000163	E007	36.6613	0.000622278	0.110322	0.739778	0.967108	1.55828	1.5895	0.106569	X	17191788	17192461	674	+	35	35	48	29	36	FBtr0343764; FBtr0074388; FBtr0111000; FBtr0343763
FBgn0000163:E008	FBgn0000163	E008	37.0956	0.000615934	2.72047	0.0990688	0.617803	1.63546	1.5421	-0.318344	X	17192531	17193035	505	+	40	44	38	26	37	FBtr0343764; FBtr0074388; FBtr0111000; FBtr0343763
FBgn0000163:E009	FBgn0000163	E009	12.4808	0.000367033	0.159408	0.689702	NA	NA	NA	NA	X	17193313	17193417	105	+	12	14	13	12	11	FBtr0111000; FBtr0343763
FBgn0000163:E010	FBgn0000163	E010	143.199	0.00381377	0.0907494	0.763227	0.971384	2.16038	2.15948	-0.00302338	X	17193899	17200705	6807	+	139	147	192	113	124	FBtr0343764; FBtr0074388; FBtr0111000; FBtr0343763
FBgn0000166:E001	FBgn0000166	E001	10.2741	0.000273898	0.00384946	0.950528	NA	NA	NA	NA	3R	6755842	6756960	1119	-	10	10	10	10	11	FBtr0081666; FBtr0081667; FBtr0081664; FBtr0081665; FBtr0081668
FBgn0000166:E002	FBgn0000166	E002	10.2741	0.000273898	0.00384946	0.950528	NA	NA	NA	NA	3R	6757473	6758416	944	-	10	10	10	10	11	FBtr0081666; FBtr0081667; FBtr0081665; FBtr0081668
FBgn0000166:E003	FBgn0000166	E003	10.0741	0.000264724	0.00390473	0.950174	NA	NA	NA	NA	3R	6758417	6758431	15	-	10	10	10	10	10	FBtr0081666; FBtr0081668
FBgn0000166:E004	FBgn0000166	E004	10.2741	0.000273898	0.00384946	0.950528	NA	NA	NA	NA	3R	6758472	6758547	76	-	10	10	10	10	11	FBtr0081666; FBtr0081667; FBtr0081665; FBtr0081668
FBgn0000166:E005	FBgn0000166	E005	10.0741	0.000264724	0.00390473	0.950174	NA	NA	NA	NA	3R	6758548	6758569	22	-	10	10	10	10	10	FBtr0081666; FBtr0081667
FBgn0000166:E006	FBgn0000166	E006	10.0741	0.000264724	0.00390473	0.950174	NA	NA	NA	NA	3R	6759107	6759466	360	-	10	10	10	10	10	FBtr0081666; FBtr0081667; FBtr0081664; FBtr0081665; FBtr0081668
FBgn0000173:E001	FBgn0000173	E001	682.489	0.000134598	0.884684	0.346922	0.854896	2.83686	2.83761	0.00250704	X	13996345	13996523	179	+	710	690	750	552	698	FBtr0307296; FBtr0073855; FBtr0300566
FBgn0000173:E002	FBgn0000173	E002	23.9475	0.000769872	0.293218	0.588166	NA	NA	NA	NA	X	13996616	13996656	41	+	22	25	22	21	29	FBtr0307296
FBgn0000173:E003	FBgn0000173	E003	47.5185	0.00054852	6.44837	0.0111054	0.23775	1.60413	1.73989	0.46081	X	13996657	13996728	72	+	42	38	62	40	55	FBtr0332844; FBtr0307296; FBtr0332843
FBgn0000173:E004	FBgn0000173	E004	64.0727	0.000482266	12.0754	0.000510916	0.0320637	1.71146	1.87629	0.556577	X	13996729	13996755	27	+	52	51	87	63	66	FBtr0332844; FBtr0332843
FBgn0000173:E005	FBgn0000173	E005	59.0168	0.000532071	11.6014	0.000659017	0.0380494	1.67256	1.84125	0.570422	X	13996756	13996797	42	+	51	43	73	65	61	FBtr0332843
FBgn0000173:E006	FBgn0000173	E006	2859.98	0.00081364	8.64215	0.00328474	0.114939	3.47947	3.44334	-0.120068	X	13998095	13998767	673	+	3277	2878	3100	2249	2747	FBtr0332844; FBtr0307296; FBtr0073855; FBtr0332843; FBtr0300566
FBgn0000173:E007	FBgn0000173	E007	807.603	0.00166893	1.67269	0.195898	0.755628	2.90069	2.91568	0.0498556	X	13998768	13999805	1038	+	792	830	898	727	771	FBtr0332844; FBtr0307296; FBtr0073855; FBtr0332843
FBgn0000179:E001	FBgn0000179	E001	12.0815	0.000363068	0.0252889	0.873649	NA	NA	NA	NA	X	4412856	4412920	65	+	10	15	11	11	13	FBtr0070672
FBgn0000179:E002	FBgn0000179	E002	106.65	0.000670382	9.86847	0.00168136	0.0721754	2.09818	1.98408	-0.382523	X	4413462	4413899	438	+	127	137	90	76	101	FBtr0300608; FBtr0331162; FBtr0343569
FBgn0000179:E003	FBgn0000179	E003	182.389	0.000289235	1.58646	0.207833	0.766216	2.28496	2.25694	-0.0935787	X	4427135	4427352	218	+	198	209	201	130	172	FBtr0300609; FBtr0308914; FBtr0308915
FBgn0000179:E004	FBgn0000179	E004	131.075	0.000339587	0.250292	0.61687	0.942382	2.11105	2.13603	0.0836196	X	4427353	4427539	187	+	131	141	135	114	131	FBtr0300609
FBgn0000179:E005	FBgn0000179	E005	423.58	0.0013125	0.483619	0.486788	0.912073	2.63742	2.6295	-0.0263545	X	4428198	4429498	1301	+	451	468	483	354	354	FBtr0070672; FBtr0331162; FBtr0308914; FBtr0308915; FBtr0300608; FBtr0300609; FBtr0343569
FBgn0000179:E006	FBgn0000179	E006	55.7805	0.0123819	0.0134888	0.907541	0.98959	1.7491	1.76341	0.0484081	X	4450688	4450801	114	+	51	66	47	62	50	FBtr0070672; FBtr0331162; FBtr0308914; FBtr0308915; FBtr0300608; FBtr0300609; FBtr0343569
FBgn0000179:E007	FBgn0000179	E007	60.6236	0.00926228	0.37844	0.53844	0.924454	1.76344	1.81376	0.169926	X	4450877	4451030	154	+	59	62	57	70	52	FBtr0070672; FBtr0331162; FBtr0308914; FBtr0308915; FBtr0300608; FBtr0300609; FBtr0343569
FBgn0000179:E008	FBgn0000179	E008	28.8397	0.000706163	0.431531	0.511239	NA	NA	NA	NA	X	4451031	4451039	9	+	32	33	24	28	26	FBtr0300608; FBtr0070672; FBtr0331162; FBtr0308914; FBtr0300609
FBgn0000179:E009	FBgn0000179	E009	47.4673	0.00398863	0.0953513	0.757481	0.971193	1.67363	1.70164	0.0949808	X	4478148	4478294	147	+	52	46	57	47	34	FBtr0070672; FBtr0331162; FBtr0308914; FBtr0308915; FBtr0300608; FBtr0300609; FBtr0343569
FBgn0000179:E010	FBgn0000179	E010	39.7037	0.0036716	0.130732	0.717675	0.961805	1.62309	1.60556	-0.0596961	X	4478354	4478430	77	+	45	42	41	41	28	FBtr0070672; FBtr0331162; FBtr0308914; FBtr0308915; FBtr0300608; FBtr0300609; FBtr0343569
FBgn0000179:E011	FBgn0000179	E011	27.6074	0.00096757	0.180432	0.671002	NA	NA	NA	NA	X	4482131	4482133	3	+	33	28	28	28	20	FBtr0308914; FBtr0343569
FBgn0000179:E012	FBgn0000179	E012	29.4465	0.00189391	0.806282	0.369222	NA	NA	NA	NA	X	4482134	4482139	6	+	36	32	27	30	21	FBtr0308915; FBtr0308914; FBtr0343569
FBgn0000179:E013	FBgn0000179	E013	67.4067	0.000475393	0.877492	0.348889	0.85539	1.86097	1.8244	-0.123254	X	4482140	4482384	245	+	76	76	76	53	55	FBtr0070672; FBtr0331162; FBtr0308914; FBtr0308915; FBtr0300608; FBtr0300609; FBtr0343569
FBgn0000179:E014	FBgn0000179	E014	15.0808	0.000457357	1.33469	0.247972	NA	NA	NA	NA	X	4482517	4482519	3	+	17	20	13	12	13	FBtr0300608; FBtr0070672; FBtr0331162; FBtr0300609
FBgn0000179:E015	FBgn0000179	E015	448.032	0.00439671	0.853381	0.355598	0.858831	2.63411	2.67406	0.133018	X	4482520	4484452	1933	+	476	436	539	322	464	FBtr0070672; FBtr0331162; FBtr0308914; FBtr0308915; FBtr0300608; FBtr0300609; FBtr0343569
FBgn0000179:E016	FBgn0000179	E016	194.626	0.00441002	3.31366	0.0687065	0.536497	2.24495	2.33159	0.289305	X	4484453	4485647	1195	+	190	181	212	151	236	FBtr0308915; FBtr0308914; FBtr0343569
FBgn0000180:E001	FBgn0000180	E001	213.056	0.000257304	0.0257788	0.872442	0.985435	2.33588	2.33226	-0.012082	2L	9984645	9985146	502	+	240	196	271	145	213	FBtr0079929; FBtr0329984
FBgn0000180:E002	FBgn0000180	E002	181.59	0.000289639	0.511561	0.474464	0.906367	2.27647	2.25663	-0.0662802	2L	9986789	9986955	167	+	210	170	237	123	168	FBtr0079929; FBtr0329984
FBgn0000180:E003	FBgn0000180	E003	169.737	0.000298306	0.591475	0.441849	0.89845	2.22075	2.24425	0.0785206	2L	9987601	9987727	127	+	185	149	219	136	158	FBtr0079929; FBtr0329984
FBgn0000180:E004	FBgn0000180	E004	190.811	0.00203987	0.0642294	0.799932	0.976441	2.27987	2.28947	0.0320617	2L	9992255	9992462	208	+	219	164	265	139	167	FBtr0079929; FBtr0329984
FBgn0000180:E005	FBgn0000180	E005	995.378	0.00147868	0.00393603	0.949975	0.994056	3.00146	2.99916	-0.00764805	2L	9993267	9995538	2272	+	1032	994	1223	740	980	FBtr0079929; FBtr0329984
FBgn0000181:E001	FBgn0000181	E001	1295.87	0.000376633	2.59386	0.107279	0.63019	3.12671	3.10839	-0.0608867	2R	12870249	12870330	82	+	1557	1188	1435	934	1351	FBtr0087783; FBtr0087782
FBgn0000181:E002	FBgn0000181	E002	83.6862	0.00442979	0.319884	0.571677	0.934074	1.94804	1.91929	-0.0966271	2R	12870331	12870402	72	+	114	66	89	52	97	FBtr0087783
FBgn0000181:E003	FBgn0000181	E003	9068.66	0.000202103	25.4816	4.46623e-07	0.000113764	3.96655	3.95556	-0.0365021	2R	12870403	12871240	838	+	10548	8448	9739	6841	9631	FBtr0087783; FBtr0087782
FBgn0000181:E004	FBgn0000181	E004	1824.89	0.00131466	23.1765	1.47794e-06	0.000304755	3.20266	3.30221	0.330879	2R	12871241	12871794	554	+	1751	1519	2017	1510	2292	FBtr0087782
FBgn0000182:E001	FBgn0000182	E001	10.0741	0.000266846	-3.62377e-13	1	NA	NA	NA	NA	2L	16042917	16042918	2	+	10	10	10	10	10	FBtr0080804
FBgn0000182:E002	FBgn0000182	E002	10.0741	0.000266846	-3.62377e-13	1	NA	NA	NA	NA	2L	16044552	16044787	236	+	10	10	10	10	10	FBtr0080805
FBgn0000183:E001	FBgn0000183	E001	33.3562	0.000623063	1.99793	0.157514	0.710956	1.47254	1.57354	0.345909	2L	17459605	17460816	1212	-	29	28	42	32	35	FBtr0330225
FBgn0000183:E002	FBgn0000183	E002	154.774	0.00135122	0.581755	0.445625	0.898994	2.17453	2.20518	0.102485	2L	17460817	17461397	581	-	159	136	178	117	182	FBtr0081002; FBtr0330226; FBtr0330225
FBgn0000183:E003	FBgn0000183	E003	218.19	0.00114919	0.527064	0.467844	0.905521	2.32606	2.35128	0.0841731	2L	17461398	17461843	446	-	216	203	249	168	252	FBtr0081002; FBtr0330226; FBtr0330225; FBtr0305688
FBgn0000183:E004	FBgn0000183	E004	22.938	0.000659779	5.66885	0.0172688	NA	NA	NA	NA	2L	17462031	17462167	137	-	19	14	27	23	31	FBtr0305688
FBgn0000183:E005	FBgn0000183	E005	125.867	0.000329499	1.08237	0.298169	0.833301	2.12337	2.0913	-0.107365	2L	17462168	17462342	175	-	143	119	149	95	122	FBtr0081002; FBtr0330226; FBtr0330225; FBtr0305688
FBgn0000183:E006	FBgn0000183	E006	161.308	0.000839097	0.0449525	0.832091	0.979819	2.2042	2.21444	0.0342474	2L	17462429	17462683	255	-	157	159	175	137	175	FBtr0081002; FBtr0330226; FBtr0330225; FBtr0305688
FBgn0000183:E007	FBgn0000183	E007	127.743	0.000470151	2.17431	0.140332	0.68391	2.13793	2.09017	-0.159888	2L	17462738	17462955	218	-	131	140	136	106	123	FBtr0081002; FBtr0330226; FBtr0330225; FBtr0305688
FBgn0000183:E008	FBgn0000183	E008	215.05	0.0010257	0.498386	0.48021	0.90892	2.34523	2.32871	-0.0551258	2L	17463032	17463882	851	-	234	204	274	172	189	FBtr0081002; FBtr0330226; FBtr0330225; FBtr0305688
FBgn0000183:E009	FBgn0000183	E009	67.5663	0.0067831	0.0276968	0.867824	0.984951	1.83847	1.83678	-0.0056732	2L	17463988	17464125	138	-	68	67	100	50	53	FBtr0081002; FBtr0330226; FBtr0330225; FBtr0305688
FBgn0000183:E010	FBgn0000183	E010	100.059	0.00431124	0.000325275	0.985611	0.998416	2.00061	2.00993	0.0312482	2L	17464190	17464555	366	-	101	96	144	66	94	FBtr0081002; FBtr0330226; FBtr0330225; FBtr0305688
FBgn0000183:E011	FBgn0000183	E011	292.119	0.00020968	0.113737	0.73593	0.965506	2.46968	2.46628	-0.0113237	2L	17472097	17473215	1119	-	307	277	352	243	277	FBtr0081002; FBtr0330226; FBtr0330225; FBtr0305688
FBgn0000206:E001	FBgn0000206	E001	10.266	0.00027102	0.00838509	0.92704	NA	NA	NA	NA	3R	25961994	25962043	50	+	10	10	11	10	10	FBtr0084949
FBgn0000206:E002	FBgn0000206	E002	10.466	0.000280238	0.000708647	0.978762	NA	NA	NA	NA	3R	25963442	25963615	174	+	10	10	11	10	11	FBtr0084949
FBgn0000206:E003	FBgn0000206	E003	10.8815	0.000300821	0.00174462	0.966683	NA	NA	NA	NA	3R	25963919	25964389	471	+	10	11	11	11	11	FBtr0084949
FBgn0000206:E004	FBgn0000206	E004	11.3125	0.000320473	0.011662	0.914003	NA	NA	NA	NA	3R	25964449	25964898	450	+	10	12	11	13	10	FBtr0084949
FBgn0000206:E005	FBgn0000206	E005	24.6714	0.000718348	0.0626513	0.802353	NA	NA	NA	NA	3R	25965020	25966479	1460	+	17	29	22	29	25	FBtr0084949
FBgn0000206:E006	FBgn0000206	E006	14.8478	0.000473619	0.0118214	0.913419	NA	NA	NA	NA	3R	25966541	25966948	408	+	14	15	19	13	13	FBtr0084949
FBgn0000210:E001	FBgn0000210	E001	73.8276	0.0258925	0.240963	0.623512	0.943448	1.8171	1.90152	0.284365	X	1575132	1575148	17	+	49	77	53	94	91	FBtr0303564
FBgn0000210:E002	FBgn0000210	E002	321.391	0.0356053	0.111151	0.738837	0.966602	2.46513	2.52981	0.215528	X	1575149	1575721	573	+	219	348	265	383	373	FBtr0308319; FBtr0303564
FBgn0000210:E003	FBgn0000210	E003	70.0391	0.0241939	0.0437632	0.834295	0.97998	1.82384	1.86308	0.132258	X	1604926	1604947	22	+	41	87	61	86	71	FBtr0308319
FBgn0000210:E004	FBgn0000210	E004	73.3825	0.0038927	0.0907652	0.763207	0.971384	1.837	1.88609	0.165345	X	1608869	1609481	613	+	60	72	68	86	77	FBtr0300427
FBgn0000210:E005	FBgn0000210	E005	40.6559	0.0005922	0.0302544	0.861914	0.984732	1.59059	1.63355	0.146283	X	1610512	1610686	175	+	39	35	45	40	43	FBtr0070261
FBgn0000210:E006	FBgn0000210	E006	18.3327	0.000583027	0.167243	0.682573	NA	NA	NA	NA	X	1612308	1612340	33	+	11	21	20	19	20	FBtr0330406
FBgn0000210:E007	FBgn0000210	E007	120.01	0.00596053	0.0134343	0.907727	0.98959	2.05632	2.09363	0.125003	X	1612341	1612803	463	+	93	127	109	135	130	FBtr0303562; FBtr0300429; FBtr0332293; FBtr0070262; FBtr0070263; FBtr0070266; FBtr0070265; FBtr0330406
FBgn0000210:E008	FBgn0000210	E008	47.901	0.000900466	0.987881	0.320261	0.843879	1.62888	1.72036	0.310493	X	1613657	1613865	209	+	36	45	49	45	63	FBtr0300428
FBgn0000210:E009	FBgn0000210	E009	39.9933	0.00062107	3.64184	0.0563448	0.498696	1.50905	1.66545	0.533413	X	1613866	1613945	80	+	29	32	47	37	54	FBtr0300428; FBtr0332293
FBgn0000210:E010	FBgn0000210	E010	103.419	0.0662355	2.0072	0.156554	0.709974	2.10267	1.95221	-0.504581	X	1622732	1622988	257	+	134	111	147	65	61	FBtr0303563
FBgn0000210:E011	FBgn0000210	E011	543.312	0.00190332	3.03139	0.0816681	0.575415	2.74346	2.72662	-0.0560672	X	1624138	1624707	570	+	500	578	570	550	499	FBtr0303562; FBtr0303563; FBtr0332293; FBtr0308319; FBtr0303564; FBtr0300428; FBtr0300429; FBtr0070262; FBtr0070263; FBtr0070261; FBtr0070266; FBtr0070265; FBtr0330406; FBtr0300427
FBgn0000210:E012	FBgn0000210	E012	328.409	0.000178145	6.02217	0.0141272	0.266265	2.52957	2.50646	-0.077007	X	1635832	1636020	189	+	297	361	353	301	321	FBtr0303562; FBtr0303563; FBtr0332293; FBtr0308319; FBtr0303564; FBtr0300428; FBtr0300429; FBtr0070262; FBtr0070263; FBtr0070261; FBtr0070266; FBtr0070265; FBtr0330406; FBtr0300427
FBgn0000210:E013	FBgn0000210	E013	451.926	0.00232646	4.77013	0.0289576	0.376651	2.67524	2.63921	-0.119938	X	1636096	1636549	454	+	424	497	487	443	394	FBtr0303562; FBtr0303563; FBtr0332293; FBtr0308319; FBtr0303564; FBtr0300428; FBtr0300429; FBtr0070262; FBtr0070263; FBtr0070261; FBtr0070266; FBtr0070265; FBtr0330406; FBtr0300427
FBgn0000210:E014	FBgn0000210	E014	373.929	0.00192045	3.88856	0.048616	0.464339	2.58855	2.56013	-0.0946593	X	1636639	1636912	274	+	351	403	400	372	331	FBtr0303562; FBtr0303563; FBtr0332293; FBtr0308319; FBtr0303564; FBtr0300428; FBtr0300429; FBtr0070262; FBtr0070263; FBtr0070261; FBtr0070266; FBtr0070265; FBtr0330406; FBtr0300427
FBgn0000210:E015	FBgn0000210	E015	289.155	0.00319713	1.72759	0.188719	0.748324	2.47045	2.45367	-0.0559113	X	1637000	1637139	140	+	275	299	331	286	246	FBtr0303562; FBtr0303563; FBtr0332293; FBtr0308319; FBtr0303564; FBtr0300428; FBtr0300429; FBtr0070262; FBtr0070263; FBtr0070261; FBtr0070266; FBtr0070265; FBtr0330406; FBtr0300427
FBgn0000210:E016	FBgn0000210	E016	212.917	0.00288213	0.245914	0.619967	0.943035	2.3196	2.33305	0.0448787	X	1637284	1637334	51	+	195	210	251	216	186	FBtr0303562; FBtr0303563; FBtr0332293; FBtr0308319; FBtr0303564; FBtr0300428; FBtr0300429; FBtr0070262; FBtr0070263; FBtr0070261; FBtr0070266; FBtr0070265; FBtr0330406; FBtr0300427
FBgn0000210:E017	FBgn0000210	E017	22.9569	0.000703811	3.24118	0.0718088	NA	NA	NA	NA	X	1642885	1643067	183	+	26	26	17	19	26	FBtr0070262; FBtr0303563; FBtr0303564
FBgn0000210:E018	FBgn0000210	E018	429.035	0.000237408	6.10614	0.0134713	0.260251	2.642	2.62434	-0.0588006	X	1643068	1645162	2095	+	431	422	450	392	438	FBtr0070262; FBtr0303563; FBtr0070266; FBtr0308319; FBtr0303564
FBgn0000210:E019	FBgn0000210	E019	195.208	0.000255673	0.333344	0.563697	0.931874	2.259	2.30857	0.165529	X	1647365	1649378	2014	+	159	193	211	201	205	FBtr0300427; FBtr0300428; FBtr0332293; FBtr0070263; FBtr0070261; FBtr0330406
FBgn0000210:E020	FBgn0000210	E020	426.363	0.0109903	0.854924	0.355163	0.858468	2.63843	2.62205	-0.0545602	X	1654392	1655369	978	+	401	445	526	427	321	FBtr0303562; FBtr0300429
FBgn0000210:E021	FBgn0000210	E021	248.832	0.0403337	0.0307067	0.860896	0.984357	2.37933	2.40509	0.0859279	X	1655370	1655990	621	+	221	244	327	276	168	FBtr0303562
FBgn0000210:E022	FBgn0000210	E022	3884.95	0.0141827	1.18757	0.275821	0.819959	3.5409	3.61411	0.243236	X	1658788	1664869	6082	+	3309	3463	4444	3413	4711	FBtr0303562; FBtr0070265
FBgn0000212:E001	FBgn0000212	E001	906.915	0.00826053	0.0283207	0.866357	0.984893	2.97057	2.96169	-0.0295274	3L	15970082	15971233	1152	-	1107	1011	1028	660	719	FBtr0330160; FBtr0333580; FBtr0075523; FBtr0075526; FBtr0075524; FBtr0075525
FBgn0000212:E002	FBgn0000212	E002	558.487	0.000166279	1.19445	0.274434	0.819016	2.75012	2.7629	0.0425373	3L	15971294	15972085	792	-	647	627	720	420	375	FBtr0330160; FBtr0333580; FBtr0075523; FBtr0075526; FBtr0075524; FBtr0075525
FBgn0000212:E003	FBgn0000212	E003	1359.31	0.00537563	0.395767	0.529284	0.922669	3.14991	3.134	-0.0528763	3L	15972159	15975096	2938	-	1605	1597	1746	1073	763	FBtr0330160; FBtr0333580; FBtr0075523; FBtr0075526; FBtr0075524; FBtr0075525
FBgn0000212:E004	FBgn0000212	E004	10.6741	0.00286785	1.05623	0.304076	NA	NA	NA	NA	3L	15975226	15975249	24	-	10	11	10	10	12	FBtr0333580
FBgn0000212:E005	FBgn0000212	E005	103.449	0.000513659	1.71671	0.190117	0.750091	2.05625	1.99964	-0.189835	3L	15982123	15982199	77	-	125	131	115	89	55	FBtr0330160; FBtr0333580; FBtr0075523; FBtr0075526; FBtr0075524; FBtr0075525
FBgn0000212:E006	FBgn0000212	E006	59.4943	0.0014192	0.00556003	0.94056	0.993514	1.79422	1.78506	-0.0309594	3L	15982200	15982211	12	-	63	76	69	55	33	FBtr0330160; FBtr0075526; FBtr0075525
FBgn0000212:E007	FBgn0000212	E007	131.776	0.00148956	0.00395899	0.94983	0.994056	2.13311	2.12918	-0.0131456	3L	15982268	15982563	296	-	140	166	151	116	83	FBtr0330160; FBtr0333580; FBtr0075523; FBtr0075526; FBtr0075524; FBtr0075525
FBgn0000212:E008	FBgn0000212	E008	40.2653	0.00511648	2.0979e-05	0.996345	0.999809	1.62766	1.61805	-0.0327107	3L	15982564	15982568	5	-	40	54	40	38	28	FBtr0330160; FBtr0075523; FBtr0333580; FBtr0075526; FBtr0075525
FBgn0000212:E009	FBgn0000212	E009	25.4943	0.0135149	1.38464	0.239312	NA	NA	NA	NA	3L	15982569	15982802	234	-	25	26	23	31	21	FBtr0075526
FBgn0000212:E010	FBgn0000212	E010	50.8209	0.000751363	0.277127	0.598591	0.938916	1.70964	1.73309	0.0794037	3L	15982803	15982849	47	-	51	63	57	44	38	FBtr0330160; FBtr0333580; FBtr0075523; FBtr0075526; FBtr0075524; FBtr0075525
FBgn0000212:E011	FBgn0000212	E011	31.9643	0.00065466	1.68886	0.193751	0.753789	1.4784	1.56253	0.288181	3L	15982850	15982869	20	-	30	36	41	32	20	FBtr0330160; FBtr0075523; FBtr0333580; FBtr0075524; FBtr0075525
FBgn0000216:E001	FBgn0000216	E001	1457.18	NA	NA	NA	NA	NA	NA	NA	3L	14972667	14973198	532	+	1891	1463	1568	1101	1241	FBtr0075621
FBgn0000221:E001	FBgn0000221	E001	170.479	NA	NA	NA	NA	NA	NA	NA	X	4104342	4105791	1450	+	224	146	163	116	201	FBtr0070638
FBgn0000227:E001	FBgn0000227	E001	10.0741	0.000266846	-3.62377e-13	1	NA	NA	NA	NA	2L	4683052	4684312	1261	-	10	10	10	10	10	FBtr0077423
FBgn0000227:E002	FBgn0000227	E002	10.0741	0.000266846	-3.62377e-13	1	NA	NA	NA	NA	2L	4684371	4684461	91	-	10	10	10	10	10	FBtr0077423
FBgn0000228:E001	FBgn0000228	E001	90.7717	0.00141185	0.307858	0.578997	0.9359	1.9842	1.94572	-0.129235	2L	5271728	5272928	1201	-	109	77	92	72	102	FBtr0310625; FBtr0310624; FBtr0079085; FBtr0079084; FBtr0302568
FBgn0000228:E002	FBgn0000228	E002	23.2249	0.000753032	0.0527938	0.818271	NA	NA	NA	NA	2L	5272986	5273097	112	-	26	21	22	26	20	FBtr0310625; FBtr0310624; FBtr0079085; FBtr0079084; FBtr0302568
FBgn0000228:E003	FBgn0000228	E003	27.9024	0.00899308	1.67763	0.19524	NA	NA	NA	NA	2L	5273161	5273554	394	-	33	31	22	31	21	FBtr0310625; FBtr0310624; FBtr0079085; FBtr0079084; FBtr0302568
FBgn0000228:E004	FBgn0000228	E004	14.767	0.00113347	1.95787	0.161742	NA	NA	NA	NA	2L	5273555	5273590	36	-	18	17	10	16	12	FBtr0310625; FBtr0079085; FBtr0079084
FBgn0000228:E005	FBgn0000228	E005	44.9589	0.000564098	3.38308	0.065869	0.52992	1.60197	1.69508	0.316447	2L	5273827	5274018	192	-	41	35	57	40	51	FBtr0342939; FBtr0302567
FBgn0000228:E006	FBgn0000228	E006	197.58	0.00062638	2.41944	0.119838	0.654012	2.28181	2.30671	0.0831543	2L	5274019	5275780	1762	-	208	163	250	155	210	FBtr0302568; FBtr0342939; FBtr0310625; FBtr0310624; FBtr0302567; FBtr0079085; FBtr0079084
FBgn0000228:E007	FBgn0000228	E007	12.3273	0.000378209	0.114782	0.734764	NA	NA	NA	NA	2L	5276288	5276368	81	-	13	10	13	15	10	FBtr0310625
FBgn0000228:E008	FBgn0000228	E008	47.9872	0.00070305	0.0266373	0.870354	0.985405	1.70116	1.67758	-0.0799546	2L	5276512	5276731	220	-	51	45	46	49	47	FBtr0302568; FBtr0342939; FBtr0310625; FBtr0310624; FBtr0302567; FBtr0079085; FBtr0079084
FBgn0000228:E009	FBgn0000228	E009	56.4034	0.000504499	0.268337	0.60445	0.940517	1.78185	1.74141	-0.136708	2L	5276936	5277180	245	-	61	55	63	46	56	FBtr0302568; FBtr0342939; FBtr0310625; FBtr0310624; FBtr0302567; FBtr0079085; FBtr0079084
FBgn0000228:E010	FBgn0000228	E010	11.466	0.000322025	0.391273	0.531631	NA	NA	NA	NA	2L	5277247	5277341	95	-	14	11	11	10	11	FBtr0079085; FBtr0302567
FBgn0000228:E011	FBgn0000228	E011	28.8741	0.000690086	0.0849777	0.770662	NA	NA	NA	NA	2L	5277934	5277957	24	-	27	32	33	22	30	FBtr0310625; FBtr0302568; FBtr0079084
FBgn0000228:E012	FBgn0000228	E012	61.2882	0.00504925	0.223851	0.636121	0.947604	1.81719	1.77783	-0.132872	2L	5277958	5278548	591	-	64	62	83	49	48	FBtr0310625; FBtr0310624; FBtr0342939; FBtr0079084; FBtr0302568
FBgn0000229:E001	FBgn0000229	E001	418.625	0.000227686	0.526796	0.467957	0.905521	2.60855	2.62	0.0381382	2L	10247502	10247773	272	-	392	361	476	392	461	FBtr0302378; FBtr0080087; FBtr0300982
FBgn0000229:E002	FBgn0000229	E002	617.785	0.000108639	0.223225	0.636593	0.947614	2.78217	2.7868	0.0154161	2L	10247852	10248135	284	-	580	544	738	539	676	FBtr0302378; FBtr0080087; FBtr0300982
FBgn0000229:E003	FBgn0000229	E003	643.554	0.000137954	5.0918	0.0240392	0.346158	2.78217	2.81391	0.10562	2L	10248197	10248461	265	-	569	555	771	593	715	FBtr0302378; FBtr0080087; FBtr0300982
FBgn0000229:E004	FBgn0000229	E004	464.733	0.000711969	1.31145	0.252133	0.803078	2.67854	2.6516	-0.0896832	2L	10248525	10248722	198	-	449	436	575	399	457	FBtr0302378; FBtr0080087; FBtr0300982
FBgn0000229:E005	FBgn0000229	E005	367.477	0.00143697	1.28685	0.256629	0.806059	2.58124	2.54735	-0.112884	2L	10248785	10248914	130	-	398	309	453	293	380	FBtr0302378; FBtr0080087; FBtr0300982
FBgn0000229:E006	FBgn0000229	E006	396.89	0.0003433	2.80829	0.0937783	0.604403	2.61709	2.57982	-0.124149	2L	10249095	10249259	165	-	409	359	486	311	415	FBtr0302378; FBtr0080087; FBtr0300982
FBgn0000229:E007	FBgn0000229	E007	33.5327	0.0155977	0.157976	0.691027	0.95822	1.55584	1.51429	-0.142196	2L	10249260	10249600	341	-	37	28	24	34	43	FBtr0302378; FBtr0300982
FBgn0000229:E008	FBgn0000229	E008	20.7966	0.012925	0.617748	0.431885	NA	NA	NA	NA	2L	10249601	10249742	142	-	26	17	14	20	26	FBtr0302378
FBgn0000229:E009	FBgn0000229	E009	252.319	0.000295857	1.28923	0.256189	0.805548	2.37988	2.40666	0.0893307	2L	10250281	10250501	221	-	236	208	289	223	300	FBtr0080087
FBgn0000233:E001	FBgn0000233	E001	43.466	0.000677794	0.00238186	0.961075	0.995804	1.65345	1.65532	0.00637128	X	9694186	9695407	1222	+	53	45	38	37	43	FBtr0071379
FBgn0000233:E002	FBgn0000233	E002	32.1441	0.000707272	0.0023809	0.961083	0.995804	1.52883	1.52634	-0.00854095	X	9695847	9697558	1712	+	34	39	32	26	29	FBtr0071379
FBgn0000239:E001	FBgn0000239	E001	48.2882	0.000545763	0.211699	0.645439	0.948405	1.67676	1.70241	0.0869922	2L	21174182	21174382	201	-	43	48	60	37	53	FBtr0343875
FBgn0000239:E002	FBgn0000239	E002	402.537	0.00138619	0.251542	0.615991	0.942382	2.61425	2.59839	-0.0528332	2L	21174383	21174975	593	-	414	389	446	319	438	FBtr0343875; FBtr0301342
FBgn0000239:E003	FBgn0000239	E003	322.7	0.000195488	0.0617729	0.803715	0.977298	2.5071	2.51184	0.0157923	2L	21175033	21175224	192	-	327	300	402	242	340	FBtr0343875; FBtr0301342
FBgn0000239:E004	FBgn0000239	E004	528.227	0.000281733	0.0955273	0.757265	0.971023	2.72716	2.72111	-0.0201432	2L	21175280	21175681	402	-	541	501	668	389	539	FBtr0343875; FBtr0301342
FBgn0000239:E005	FBgn0000239	E005	276.943	0.00022388	0.0656455	0.797786	0.975911	2.44802	2.44128	-0.0224691	2L	21175741	21175933	193	-	273	274	360	210	266	FBtr0343875; FBtr0301342
FBgn0000239:E006	FBgn0000239	E006	371.363	0.000568107	0.00132662	0.970945	0.996873	2.57059	2.57093	0.00115639	2L	21176007	21176376	370	-	357	369	463	265	401	FBtr0343875; FBtr0301342
FBgn0000239:E007	FBgn0000239	E007	175.83	0.00105419	1.52461	0.216923	0.774251	2.22164	2.26303	0.138286	2L	21176509	21176605	97	-	146	178	238	139	177	FBtr0343875; FBtr0301342
FBgn0000239:E008	FBgn0000239	E008	339.799	0.000184809	2.48774	0.114736	0.642654	2.51123	2.54413	0.109641	2L	21176671	21176971	301	-	313	320	417	295	348	FBtr0343875; FBtr0301342
FBgn0000239:E009	FBgn0000239	E009	305.446	0.00202754	0.00444383	0.946851	0.993796	2.48805	2.48284	-0.0173376	2L	21177205	21177509	305	-	307	293	371	274	276	FBtr0343875; FBtr0301342
FBgn0000239:E010	FBgn0000239	E010	181.931	0.00217235	0.518124	0.471643	0.90582	2.27897	2.24835	-0.1023	2L	21177571	21177678	108	-	183	187	203	166	166	FBtr0343875; FBtr0301342
FBgn0000239:E011	FBgn0000239	E011	164.887	0.000412908	1.24669	0.264186	0.811302	2.24118	2.20507	-0.120673	2L	21179330	21179683	354	-	157	182	206	126	152	FBtr0343875; FBtr0301342
FBgn0000241:E001	FBgn0000241	E001	10.0741	0.000264085	0.000573331	0.980897	NA	NA	NA	NA	2R	23527805	23528044	240	-	10	10	10	10	10	FBtr0072117
FBgn0000241:E002	FBgn0000241	E002	10.4896	0.000282876	0.046005	0.830167	NA	NA	NA	NA	2R	23528045	23528440	396	-	10	10	10	11	11	FBtr0346612; FBtr0072117
FBgn0000241:E003	FBgn0000241	E003	10.2741	0.000273329	0.00925443	0.923362	NA	NA	NA	NA	2R	23528500	23528956	457	-	10	10	10	10	11	FBtr0346612; FBtr0072117
FBgn0000241:E004	FBgn0000241	E004	10.0741	0.000264085	0.000573331	0.980897	NA	NA	NA	NA	2R	23529009	23529110	102	-	10	10	10	10	10	FBtr0346612; FBtr0072117
FBgn0000241:E005	FBgn0000241	E005	10.0741	0.000264085	0.000573331	0.980897	NA	NA	NA	NA	2R	23529166	23529271	106	-	10	10	10	10	10	FBtr0346612; FBtr0072117
FBgn0000241:E006	FBgn0000241	E006	10.0741	0.000264085	0.000573331	0.980897	NA	NA	NA	NA	2R	23529339	23529533	195	-	10	10	10	10	10	FBtr0346612; FBtr0072117
FBgn0000241:E007	FBgn0000241	E007	10.4815	0.000282762	0.0460077	0.830162	NA	NA	NA	NA	2R	23529592	23529626	35	-	10	10	11	11	10	FBtr0346612; FBtr0072117
FBgn0000241:E008	FBgn0000241	E008	10.4741	0.000282693	0.145323	0.703045	NA	NA	NA	NA	2R	23537149	23537707	559	-	10	12	10	10	10	FBtr0346612; FBtr0072117
FBgn0000241:E009	FBgn0000241	E009	10.0741	0.000264085	0.000573331	0.980897	NA	NA	NA	NA	2R	23537764	23537996	233	-	10	10	10	10	10	FBtr0346612; FBtr0072117
FBgn0000241:E010	FBgn0000241	E010	10.0741	0.000264085	0.000573331	0.980897	NA	NA	NA	NA	2R	23538085	23538499	415	-	10	10	10	10	10	FBtr0346612; FBtr0072117
FBgn0000244:E001	FBgn0000244	E001	51.9461	0.000524846	5.94082	0.0147941	0.271306	1.64399	1.77689	0.450295	3R	9528238	9528333	96	-	47	41	72	47	52	FBtr0082119; FBtr0301093
FBgn0000244:E002	FBgn0000244	E002	202.117	0.000297182	9.0541	0.00262107	0.0988019	2.26593	2.34053	0.249069	3R	9528334	9528953	620	-	196	179	279	166	189	FBtr0082119; FBtr0301093; FBtr0302382
FBgn0000244:E003	FBgn0000244	E003	50.6108	0.000580147	0.812846	0.36728	0.866239	1.68536	1.735	0.168186	3R	9528954	9528958	5	-	48	49	64	47	44	FBtr0082119; FBtr0301093
FBgn0000244:E004	FBgn0000244	E004	10.866	0.000313917	0.404627	0.52471	NA	NA	NA	NA	3R	9528959	9529253	295	-	10	10	11	10	13	FBtr0301093
FBgn0000244:E005	FBgn0000244	E005	12.0411	0.000348849	0.530765	0.466285	NA	NA	NA	NA	3R	9529254	9530739	1486	-	10	12	16	11	11	FBtr0301093; FBtr0302382
FBgn0000244:E006	FBgn0000244	E006	356.265	0.000304473	22.6439	1.94977e-06	0.000390427	2.59643	2.52539	-0.236643	3R	9530740	9533011	2272	-	461	344	420	275	277	FBtr0082119; FBtr0301093; FBtr0302382
FBgn0000246:E001	FBgn0000246	E001	10.0741	0.000261453	0.00582235	0.939177	NA	NA	NA	NA	3R	15789473	15789495	23	-	10	10	10	10	10	FBtr0083196; FBtr0083194
FBgn0000246:E002	FBgn0000246	E002	17.1495	0.000521109	0.0169939	0.896281	NA	NA	NA	NA	3R	15789496	15789889	394	-	18	17	16	18	16	FBtr0083196; FBtr0083194; FBtr0083195
FBgn0000246:E003	FBgn0000246	E003	16.0949	0.000495999	0.332399	0.56425	NA	NA	NA	NA	3R	15789948	15790184	237	-	16	14	17	15	18	FBtr0083196; FBtr0083194; FBtr0083195
FBgn0000246:E004	FBgn0000246	E004	12.8572	0.000387596	0.000347411	0.985129	NA	NA	NA	NA	3R	15790240	15790314	75	-	15	11	14	11	13	FBtr0083196; FBtr0083194; FBtr0083195
FBgn0000246:E005	FBgn0000246	E005	18.3178	0.00054374	0.0643629	0.799729	NA	NA	NA	NA	3R	15790380	15790892	513	-	19	19	18	17	18	FBtr0083196; FBtr0083194; FBtr0083195
FBgn0000246:E006	FBgn0000246	E006	19.3791	0.000598866	0.172889	0.677557	NA	NA	NA	NA	3R	15790956	15791348	393	-	15	22	20	22	17	FBtr0083196; FBtr0083194; FBtr0083195
FBgn0000246:E007	FBgn0000246	E007	14.9495	0.000461489	0.54652	0.459743	NA	NA	NA	NA	3R	15791402	15791584	183	-	14	13	16	18	13	FBtr0083196; FBtr0083194; FBtr0083195
FBgn0000246:E008	FBgn0000246	E008	16.9731	0.00052042	0.0578297	0.80996	NA	NA	NA	NA	3R	15791656	15791878	223	-	17	16	15	19	17	FBtr0083196; FBtr0083194; FBtr0083195
FBgn0000246:E009	FBgn0000246	E009	17.7966	0.000552124	0.972678	0.324013	NA	NA	NA	NA	3R	15791934	15792472	539	-	19	21	14	20	14	FBtr0083196; FBtr0083194; FBtr0083195
FBgn0000246:E010	FBgn0000246	E010	10.2741	0.000270489	0.00983017	0.921021	NA	NA	NA	NA	3R	15792531	15792542	12	-	10	11	10	10	10	FBtr0083196
FBgn0000246:E011	FBgn0000246	E011	10.8741	0.000297179	0.365215	0.545624	NA	NA	NA	NA	3R	15792543	15792579	37	-	11	13	10	10	10	FBtr0083196; FBtr0083194; FBtr0083195
FBgn0000247:E001	FBgn0000247	E001	18.9731	0.00266365	0.0706132	0.790446	NA	NA	NA	NA	3R	29806811	29807237	427	+	18	23	15	19	19	FBtr0085484
FBgn0000247:E002	FBgn0000247	E002	45.9569	0.0030326	0.291318	0.589377	0.937337	1.65728	1.68512	0.0945055	3R	29807238	29807602	365	+	42	50	44	46	46	FBtr0346613; FBtr0085484
FBgn0000247:E003	FBgn0000247	E003	74.1522	0.000782441	0.485275	0.486043	0.91186	1.863	1.89036	0.0921118	3R	29807805	29808406	602	+	70	79	81	65	74	FBtr0346613; FBtr0085484
FBgn0000247:E004	FBgn0000247	E004	58.5825	0.00110679	0.104018	0.747061	0.969095	1.77043	1.78261	0.0411306	3R	29808469	29809006	538	+	52	68	60	56	55	FBtr0346613; FBtr0085484
FBgn0000247:E005	FBgn0000247	E005	49.5448	0.00199551	0.0920951	0.76153	0.971311	1.71753	1.69736	-0.0683265	3R	29809289	29809821	533	+	55	51	57	52	31	FBtr0346613; FBtr0085484
FBgn0000247:E006	FBgn0000247	E006	37.0808	0.000806817	0.139029	0.709248	0.96132	1.59801	1.57124	-0.091291	3R	29809893	29810203	311	+	42	38	40	39	25	FBtr0346613; FBtr0085484
FBgn0000247:E007	FBgn0000247	E007	39.0391	0.00531628	0.00570808	0.939776	0.993514	1.60847	1.60258	-0.0200555	3R	29810266	29810808	543	+	44	38	49	41	22	FBtr0346613; FBtr0085484
FBgn0000247:E008	FBgn0000247	E008	36.3677	0.011667	0.556308	0.455751	0.901563	1.53551	1.60219	0.227661	3R	29810864	29811167	304	+	30	39	54	39	19	FBtr0346613; FBtr0085484
FBgn0000247:E009	FBgn0000247	E009	31.2936	0.000660397	1.58391	0.208198	0.766216	1.46249	1.54607	0.28664	3R	29811227	29811454	228	+	24	34	44	29	25	FBtr0346613; FBtr0085484
FBgn0000247:E010	FBgn0000247	E010	25.6047	0.000655981	0.536752	0.463782	NA	NA	NA	NA	3R	29811515	29811647	133	+	26	32	32	17	21	FBtr0346613; FBtr0085484
FBgn0000247:E011	FBgn0000247	E011	25.0215	0.000857808	0.361333	0.547767	NA	NA	NA	NA	3R	29811708	29811823	116	+	24	32	28	16	25	FBtr0346613; FBtr0085484
FBgn0000247:E012	FBgn0000247	E012	31.1785	0.00163101	0.002446	0.960555	0.995804	1.51678	1.51001	-0.0232066	3R	29811884	29812053	170	+	28	38	41	20	29	FBtr0346613; FBtr0085484
FBgn0000247:E013	FBgn0000247	E013	19.9912	0.000673043	0.000577735	0.980824	NA	NA	NA	NA	3R	29812107	29812188	82	+	17	25	26	13	19	FBtr0346613; FBtr0085484
FBgn0000247:E014	FBgn0000247	E014	24.3057	0.000614282	0.299731	0.584051	NA	NA	NA	NA	3R	29812256	29812489	234	+	24	24	31	23	19	FBtr0346613; FBtr0085484
FBgn0000247:E015	FBgn0000247	E015	36.3003	0.000704745	0.17966	0.671666	0.953083	1.59269	1.56295	-0.101459	3R	29812546	29812998	453	+	42	37	47	31	24	FBtr0346613; FBtr0085484
FBgn0000247:E016	FBgn0000247	E016	139.682	0.000441078	1.05672	0.303965	0.83468	2.17247	2.13756	-0.116794	3R	29813061	29814846	1786	+	151	155	174	109	108	FBtr0346613; FBtr0085484
FBgn0000247:E017	FBgn0000247	E017	17.8943	0.000530721	0.105553	0.745265	NA	NA	NA	NA	3R	29814847	29815047	201	+	19	20	19	16	15	FBtr0085484
FBgn0000250:E001	FBgn0000250	E001	10.0741	0.00026516	0.0430013	0.835723	NA	NA	NA	NA	2L	16313036	16313096	61	-	10	10	10	10	10	FBtr0080845
FBgn0000250:E002	FBgn0000250	E002	192.663	0.000279558	0.739129	0.38994	0.875968	2.30167	2.28228	-0.0647481	2L	16313097	16313450	354	-	222	189	217	156	176	FBtr0080845; FBtr0080844; FBtr0080847; FBtr0337081
FBgn0000250:E003	FBgn0000250	E003	162.597	0.00567491	8.41924	0.0037127	0.12474	2.12667	2.26985	0.478707	2L	16313685	16314450	766	-	155	119	172	167	194	FBtr0080846
FBgn0000250:E004	FBgn0000250	E004	335.853	0.000239622	0.204864	0.650823	0.948405	2.52266	2.53684	0.0472497	2L	16314451	16314708	258	-	377	308	370	261	358	FBtr0080846; FBtr0080845; FBtr0080847; FBtr0337081; FBtr0080844
FBgn0000250:E005	FBgn0000250	E005	221.31	0.000227793	0.915651	0.338619	0.852605	2.3331	2.36314	0.100234	2L	16314770	16314858	89	-	229	213	257	167	238	FBtr0080846; FBtr0080845; FBtr0080847; FBtr0337081; FBtr0080844
FBgn0000250:E006	FBgn0000250	E006	252.075	0.000213415	0.159487	0.689629	0.958032	2.40999	2.40541	-0.0152479	2L	16322960	16323170	211	-	279	249	290	182	258	FBtr0080846; FBtr0080845; FBtr0080847; FBtr0337081; FBtr0080844
FBgn0000250:E007	FBgn0000250	E007	242.463	0.000956063	0.139379	0.708899	0.961318	2.39328	2.38862	-0.0155543	2L	16323340	16323517	178	-	262	246	299	173	231	FBtr0080846; FBtr0080845; FBtr0080847; FBtr0337081; FBtr0080844
FBgn0000250:E008	FBgn0000250	E008	408.7	0.000192507	9.01295	0.00268074	0.100651	2.64473	2.59491	-0.165882	2L	16324333	16325054	722	-	465	443	456	296	379	FBtr0080846; FBtr0080845; FBtr0080847; FBtr0337081; FBtr0080844
FBgn0000250:E009	FBgn0000250	E009	34.567	0.00535314	0.326101	0.567964	0.933413	1.5249	1.57334	0.165603	2L	16325055	16325420	366	-	29	38	33	28	44	FBtr0080847
FBgn0000250:E010	FBgn0000250	E010	93.8539	0.000431723	0.00280823	0.957738	0.995637	1.97583	1.98279	0.0233423	2L	16325494	16325625	132	-	95	98	101	82	91	FBtr0080845; FBtr0080846
FBgn0000250:E011	FBgn0000250	E011	11.0741	0.000307338	0.108345	0.742037	NA	NA	NA	NA	2L	16326021	16326101	81	-	13	11	10	10	11	FBtr0080844; FBtr0337081
FBgn0000250:E012	FBgn0000250	E012	10.2741	0.000272177	0.00148989	0.96921	NA	NA	NA	NA	2L	16326102	16326207	106	-	11	10	10	10	10	FBtr0337081
FBgn0000251:E001	FBgn0000251	E001	10.0741	0.000265232	-7.10543e-14	1	NA	NA	NA	NA	2L	20770731	20770893	163	+	10	10	10	10	10	FBtr0335152; FBtr0081412
FBgn0000251:E002	FBgn0000251	E002	10.0741	0.000265232	-7.10543e-14	1	NA	NA	NA	NA	2L	20770894	20771909	1016	+	10	10	10	10	10	FBtr0335152; FBtr0081413; FBtr0081412
FBgn0000251:E003	FBgn0000251	E003	10.0741	0.000265232	-7.10543e-14	1	NA	NA	NA	NA	2L	20776567	20776620	54	+	10	10	10	10	10	FBtr0335152
FBgn0000251:E004	FBgn0000251	E004	10.0741	0.000265232	-7.10543e-14	1	NA	NA	NA	NA	2L	20781799	20783135	1337	+	10	10	10	10	10	FBtr0335152; FBtr0081413; FBtr0081412
FBgn0000253:E001	FBgn0000253	E001	680.918	0.00191311	0.684843	0.407924	0.88387	2.82304	2.84723	0.0804744	2R	12259398	12259458	61	+	764	619	714	548	746	FBtr0304963; FBtr0088001
FBgn0000253:E002	FBgn0000253	E002	43.5111	0.000922385	1.36282	0.243049	0.796408	1.60627	1.6809	0.253705	2R	12260032	12260039	8	+	41	41	42	42	50	FBtr0345018
FBgn0000253:E003	FBgn0000253	E003	1761.14	0.00139242	0.070349	0.790829	0.97452	3.25177	3.24781	-0.0131588	2R	12260040	12260188	149	+	2038	1677	1856	1378	1825	FBtr0088001; FBtr0304963; FBtr0345018
FBgn0000253:E004	FBgn0000253	E004	17.6774	0.00052895	1.13967	0.285723	NA	NA	NA	NA	2R	12264544	12264675	132	+	16	16	23	17	16	FBtr0088002; FBtr0304964
FBgn0000253:E005	FBgn0000253	E005	2412.04	6.05144e-05	0.569457	0.450475	0.900753	3.3882	3.38539	-0.00936163	2R	12264743	12264917	175	+	2697	2390	2682	1944	2305	FBtr0088001; FBtr0304963; FBtr0088002; FBtr0345018; FBtr0304964
FBgn0000253:E006	FBgn0000253	E006	3455.94	5.17265e-05	7.50866	0.0061403	0.169627	3.55092	3.53673	-0.0471576	2R	12269193	12269435	243	+	3870	3530	3806	2718	3299	FBtr0088001; FBtr0304963; FBtr0088002; FBtr0345018; FBtr0304964
FBgn0000253:E007	FBgn0000253	E007	2226.1	0.000301037	0.067598	0.794867	0.975398	3.3479	3.35421	0.0209816	2R	12273766	12273910	145	+	2358	2278	2516	1771	2172	FBtr0088001; FBtr0304963; FBtr0088002; FBtr0345018; FBtr0304964
FBgn0000253:E008	FBgn0000253	E008	1339.55	0.00319473	0.0723425	0.787956	0.974186	3.12421	3.13503	0.0359604	2R	12273911	12274625	715	+	1427	1342	1543	1202	1153	FBtr0304963; FBtr0088001; FBtr0345018; FBtr0304964
FBgn0000253:E009	FBgn0000253	E009	470.302	0.00133291	12.8605	0.000335587	0.0233442	2.61661	2.71599	0.330863	2R	12274626	12276621	1996	+	424	435	537	403	543	FBtr0304963; FBtr0304964
FBgn0000253:E010	FBgn0000253	E010	18.4916	0.00228851	3.14652	0.0760893	NA	NA	NA	NA	2R	12276622	12278809	2188	+	13	17	27	20	15	FBtr0304963
FBgn0000256:E001	FBgn0000256	E001	10.666	0.000293963	1.25379	0.262831	NA	NA	NA	NA	2L	3872646	3872659	14	-	10	10	11	10	12	FBtr0290079
FBgn0000256:E002	FBgn0000256	E002	115.64	0.000482012	0.00953331	0.922219	0.991358	2.06615	2.08198	0.0530205	2L	3872660	3872947	288	-	130	130	120	91	105	FBtr0077511; FBtr0077513; FBtr0077512; FBtr0290077; FBtr0290079; FBtr0290078; FBtr0290082; FBtr0290080; FBtr0290081
FBgn0000256:E003	FBgn0000256	E003	152.574	0.00150257	0.984852	0.321004	0.844385	2.20645	2.18525	-0.0708585	2L	3873019	3873322	304	-	180	180	174	102	126	FBtr0077511; FBtr0077513; FBtr0077512; FBtr0290077; FBtr0290079; FBtr0290078; FBtr0290082; FBtr0290080; FBtr0290081
FBgn0000256:E004	FBgn0000256	E004	270.653	0.00109605	0.397774	0.528241	0.922669	2.44349	2.44087	-0.00873118	2L	3873385	3874395	1011	-	344	279	318	221	187	FBtr0077511; FBtr0077513; FBtr0077512; FBtr0290077; FBtr0290079; FBtr0290078; FBtr0290082; FBtr0290080; FBtr0290081
FBgn0000256:E005	FBgn0000256	E005	137.914	0.00598616	1.12326	0.289217	0.82858	2.11319	2.17849	0.21848	2L	3874450	3875302	853	-	163	127	159	142	94	FBtr0077511; FBtr0077513; FBtr0077512; FBtr0290077; FBtr0290079; FBtr0290078; FBtr0290082; FBtr0290080; FBtr0290081
FBgn0000256:E006	FBgn0000256	E006	80.9663	0.000442279	0.397933	0.528159	0.922669	1.92904	1.91446	-0.049028	2L	3878895	3879067	173	-	105	84	85	68	61	FBtr0077511; FBtr0077513; FBtr0077512; FBtr0290077; FBtr0290079; FBtr0290078; FBtr0290082; FBtr0290080; FBtr0290081
FBgn0000256:E007	FBgn0000256	E007	12.0889	0.00035102	0.327546	0.567108	NA	NA	NA	NA	2L	3879652	3880067	416	-	14	11	12	12	11	FBtr0290079
FBgn0000256:E008	FBgn0000256	E008	86.1933	0.00114297	0.848227	0.357054	0.859291	1.96393	1.9358	-0.0945262	2L	3884036	3884518	483	-	119	86	93	61	71	FBtr0077511; FBtr0077513; FBtr0077512; FBtr0290077; FBtr0290078; FBtr0290082; FBtr0290080; FBtr0290081
FBgn0000256:E009	FBgn0000256	E009	140.64	0.00315755	0.679208	0.40986	0.885227	2.17021	2.15038	-0.0663294	2L	3886984	3887556	573	-	153	178	162	100	109	FBtr0077513; FBtr0290078; FBtr0290077; FBtr0290081
FBgn0000256:E010	FBgn0000256	E010	34.7461	0.0134399	1.66363	0.197115	0.75698	1.48787	1.61157	0.422914	2L	3887557	3887799	243	-	29	38	30	38	37	FBtr0290078
FBgn0000256:E011	FBgn0000256	E011	53.9811	0.000519666	0.385861	0.534483	0.923931	1.75887	1.73899	-0.06725	2L	3888649	3888824	176	-	64	63	60	43	39	FBtr0077513
FBgn0000256:E012	FBgn0000256	E012	10.0741	0.000265631	0.579887	0.446357	NA	NA	NA	NA	2L	3889431	3889784	354	-	10	10	10	10	10	FBtr0077511; FBtr0077512; FBtr0290080; FBtr0290081
FBgn0000256:E013	FBgn0000256	E013	10.0741	0.000265631	0.579887	0.446357	NA	NA	NA	NA	2L	3889785	3889862	78	-	10	10	10	10	10	FBtr0290080; FBtr0290081
FBgn0000256:E014	FBgn0000256	E014	10.0741	0.000265631	0.579887	0.446357	NA	NA	NA	NA	2L	3889863	3890025	163	-	10	10	10	10	10	FBtr0077512; FBtr0290080; FBtr0290081
FBgn0000256:E015	FBgn0000256	E015	10.0741	0.000265631	0.579887	0.446357	NA	NA	NA	NA	2L	3890026	3890031	6	-	10	10	10	10	10	FBtr0290080; FBtr0290081
FBgn0000256:E016	FBgn0000256	E016	11.2734	0.00031512	0.836001	0.360543	NA	NA	NA	NA	2L	3893262	3893604	343	-	12	10	12	11	11	FBtr0077511; FBtr0290077; FBtr0290078; FBtr0290082
FBgn0000256:E017	FBgn0000256	E017	12.897	0.00584734	1.44847	0.228773	NA	NA	NA	NA	2L	3895613	3896108	496	-	11	13	11	12	17	FBtr0077511
FBgn0000256:E018	FBgn0000256	E018	10.0741	0.000265631	0.579887	0.446357	NA	NA	NA	NA	2L	3902595	3902860	266	-	10	10	10	10	10	FBtr0290077; FBtr0290078; FBtr0290082
FBgn0000257:E001	FBgn0000257	E001	10.2741	0.000271243	5.00724e-05	0.994354	NA	NA	NA	NA	X	19566019	19566126	108	+	11	10	10	10	10	FBtr0074727; FBtr0331158
FBgn0000257:E002	FBgn0000257	E002	21.9158	0.000641285	0.0435443	0.834704	NA	NA	NA	NA	X	19566183	19566214	32	+	19	27	24	20	19	FBtr0074728
FBgn0000257:E003	FBgn0000257	E003	262.069	0.000269777	0.734915	0.391295	0.87651	2.41395	2.42875	0.0493297	X	19566215	19567784	1570	+	259	268	316	221	242	FBtr0074728; FBtr0074727; FBtr0331158
FBgn0000257:E004	FBgn0000257	E004	241.02	0.000312153	0.60554	0.436472	0.896452	2.39551	2.37944	-0.0535951	X	19567907	19569401	1495	+	268	237	261	202	232	FBtr0074728; FBtr0074727; FBtr0331158
FBgn0000259:E001	FBgn0000259	E001	420.421	0.00198142	0.0169996	0.896264	0.988169	2.61902	2.6226	0.0119167	X	11792533	11792667	135	+	419	380	423	377	491	FBtr0308085; FBtr0073562; FBtr0073558
FBgn0000259:E002	FBgn0000259	E002	458.141	0.000824336	0.0211558	0.884355	0.986853	2.66086	2.65734	-0.0117286	X	11792668	11792686	19	+	457	423	477	400	522	FBtr0073558; FBtr0073562
FBgn0000259:E003	FBgn0000259	E003	53.7401	0.000552815	2.67063	0.102216	0.622668	1.78704	1.69853	-0.299456	X	11792714	11792745	32	+	59	57	48	47	56	FBtr0307896
FBgn0000259:E004	FBgn0000259	E004	89.9172	0.00533577	2.4242	0.119474	0.653279	2.00752	1.91918	-0.296682	X	11792879	11792914	36	+	101	93	74	72	107	FBtr0100540; FBtr0073560; FBtr0073561; FBtr0333204; FBtr0299569; FBtr0308084
FBgn0000259:E005	FBgn0000259	E005	105.331	0.000709421	0.533915	0.464965	0.904906	2.04161	2.01188	-0.0996933	X	11792915	11792945	31	+	113	97	103	88	123	FBtr0308084; FBtr0333204; FBtr0299569; FBtr0073560; FBtr0100540
FBgn0000259:E006	FBgn0000259	E006	95.1791	0.000937598	1.4802	0.223743	0.78087	2.01193	1.95949	-0.176039	X	11792946	11792991	46	+	105	91	93	73	112	FBtr0308084; FBtr0333204; FBtr0073560; FBtr0100540
FBgn0000259:E007	FBgn0000259	E007	124.633	0.00049354	12.676	0.000370377	0.0250109	2.17168	2.04104	-0.437406	X	11792992	11793279	288	+	139	145	121	104	111	FBtr0308084; FBtr0333204; FBtr0073560
FBgn0000259:E008	FBgn0000259	E008	738.205	0.000266689	0.216204	0.641948	0.948405	2.87044	2.8631	-0.024399	X	11793443	11793518	76	+	748	679	805	614	830	FBtr0307896; FBtr0100540; FBtr0073558; FBtr0073560; FBtr0073561; FBtr0073562; FBtr0333204; FBtr0299569; FBtr0308084; FBtr0308085
FBgn0000259:E009	FBgn0000259	E009	1113.2	0.000641764	0.251203	0.616229	0.942382	3.04926	3.04089	-0.0278369	X	11793798	11793900	103	+	1173	982	1264	892	1237	FBtr0307896; FBtr0100540; FBtr0073558; FBtr0073560; FBtr0073561; FBtr0073562; FBtr0333204; FBtr0299569; FBtr0308084; FBtr0308085
FBgn0000259:E010	FBgn0000259	E010	1662.2	0.000146218	2.35679	0.124739	0.659622	3.20804	3.22448	0.0546374	X	11793974	11794165	192	+	1680	1427	1948	1404	1822	FBtr0307896; FBtr0100540; FBtr0073558; FBtr0073560; FBtr0073561; FBtr0073562; FBtr0333204; FBtr0299569; FBtr0308084; FBtr0308085
FBgn0000259:E011	FBgn0000259	E011	1676.92	0.000226428	1.35122	0.245065	0.797905	3.21387	3.22669	0.0426287	X	11794819	11795008	190	+	1718	1431	1951	1465	1785	FBtr0307896; FBtr0100540; FBtr0073558; FBtr0073560; FBtr0073561; FBtr0073562; FBtr0333204; FBtr0299569; FBtr0308084; FBtr0308085
FBgn0000259:E012	FBgn0000259	E012	1016.65	9.62308e-05	0.355478	0.551029	0.92835	2.99984	3.00784	0.0265959	X	11795105	11795186	82	+	998	925	1184	892	1063	FBtr0307896; FBtr0100540; FBtr0073558; FBtr0073560; FBtr0073561; FBtr0073562; FBtr0333204; FBtr0299569; FBtr0308084; FBtr0308085
FBgn0000259:E013	FBgn0000259	E013	898.349	0.000552915	1.19777	0.273769	0.818494	2.96265	2.94356	-0.0634853	X	11795601	11795731	131	+	925	840	1050	777	882	FBtr0307896; FBtr0100540; FBtr0073558; FBtr0073560; FBtr0073561; FBtr0299569
FBgn0000259:E014	FBgn0000259	E014	589.02	0.000735616	1.93882	0.163797	0.720999	2.78581	2.75672	-0.0968057	X	11795732	11795887	156	+	595	579	693	492	576	FBtr0307896; FBtr0100540; FBtr0073558; FBtr0073560; FBtr0073561; FBtr0299569; FBtr0308085
FBgn0000259:E015	FBgn0000259	E015	360.043	0.00137047	3.91931	0.0477346	0.460815	2.51815	2.57604	0.192847	X	11795888	11796603	716	+	332	301	471	326	364	FBtr0073558; FBtr0307896
FBgn0000259:E016	FBgn0000259	E016	243.568	0.00618242	0.000594811	0.980543	0.997916	2.38468	2.38551	0.00278976	X	11796604	11797301	698	+	206	259	298	218	232	FBtr0333204; FBtr0073558; FBtr0307896
FBgn0000259:E017	FBgn0000259	E017	50.7704	0.000570459	2.0103	0.156234	0.709974	1.65955	1.74135	0.277291	X	11797302	11797565	264	+	43	43	69	47	51	FBtr0333204; FBtr0073558
FBgn0000259:E018	FBgn0000259	E018	55.0384	0.00636017	0.155187	0.693626	0.958835	1.72795	1.75431	0.0891614	X	11797566	11797924	359	+	43	58	55	57	60	FBtr0073558
FBgn0000259:E019	FBgn0000259	E019	19.3091	0.000554784	0.0331131	0.855606	NA	NA	NA	NA	X	11798295	11798850	556	+	19	17	21	18	21	FBtr0308084
FBgn0000259:E020	FBgn0000259	E020	67.8727	0.00368195	1.34574	0.246024	0.798835	1.79071	1.8593	0.231321	X	11799993	11801587	1595	+	54	63	68	66	86	FBtr0073562
FBgn0000261:E001	FBgn0000261	E001	359.361	0.000166896	9.44323	0.0021193	0.0849731	2.59802	2.53518	-0.209314	3L	18822604	18822842	239	+	464	408	362	238	321	FBtr0075058
FBgn0000261:E002	FBgn0000261	E002	1918.73	0.000195541	2.42284	0.119578	0.653279	3.29701	3.28505	-0.039727	3L	18826338	18827258	921	+	2337	2032	2046	1463	1685	FBtr0075058
FBgn0000261:E003	FBgn0000261	E003	1759.42	0.000125632	11.109	0.000859088	0.0459977	3.23815	3.26472	0.0883149	3L	18827356	18828188	833	+	1986	1829	1915	1349	1691	FBtr0075058
FBgn0000273:E001	FBgn0000273	E001	122.809	0.000382071	2.63473	0.10455	0.625855	2.06574	2.11345	0.159787	2L	9682315	9683361	1047	-	121	112	143	101	135	FBtr0079852; FBtr0079851
FBgn0000273:E002	FBgn0000273	E002	519.845	0.000197111	0.0790313	0.778614	0.972681	2.7224	2.7163	-0.0203197	2L	9683362	9685202	1841	-	561	503	607	410	511	FBtr0079852; FBtr0335495; FBtr0079851
FBgn0000273:E003	FBgn0000273	E003	743.304	0.00334747	2.42294	0.11957	0.653279	2.89795	2.85492	-0.143112	2L	9696191	9698233	2043	-	867	728	869	628	611	FBtr0079852; FBtr0335495; FBtr0079851
FBgn0000273:E004	FBgn0000273	E004	28.9603	0.000792499	1.59064	0.207235	NA	NA	NA	NA	2L	9698234	9698431	198	-	29	23	30	26	36	FBtr0079852
FBgn0000273:E005	FBgn0000273	E005	88.6525	0.0144535	0.535108	0.464467	0.90461	1.92514	1.97197	0.157364	2L	9698702	9699114	413	-	86	82	82	72	119	FBtr0335495
FBgn0000273:E006	FBgn0000273	E006	121.791	0.000949794	1.98471	0.158895	0.71338	2.06389	2.10668	0.143341	2L	9699115	9699297	183	-	116	116	136	122	115	FBtr0079852; FBtr0335495; FBtr0079851
FBgn0000274:E001	FBgn0000274	E001	10.0741	0.0002647	-1.42109e-14	1	NA	NA	NA	NA	3R	30695537	30695864	328	-	10	10	10	10	10	FBtr0085727; FBtr0335454
FBgn0000274:E002	FBgn0000274	E002	10.0741	0.0002647	-1.42109e-14	1	NA	NA	NA	NA	3R	30695927	30696204	278	-	10	10	10	10	10	FBtr0085727; FBtr0335454
FBgn0000274:E003	FBgn0000274	E003	10.0741	0.0002647	-1.42109e-14	1	NA	NA	NA	NA	3R	30696259	30696424	166	-	10	10	10	10	10	FBtr0085727; FBtr0335454
FBgn0000274:E004	FBgn0000274	E004	10.0741	0.0002647	-1.42109e-14	1	NA	NA	NA	NA	3R	30696505	30696734	230	-	10	10	10	10	10	FBtr0085727; FBtr0335454
FBgn0000274:E005	FBgn0000274	E005	10.0741	0.0002647	-1.42109e-14	1	NA	NA	NA	NA	3R	30696792	30696794	3	-	10	10	10	10	10	FBtr0085727
FBgn0000274:E006	FBgn0000274	E006	10.0741	0.0002647	-1.42109e-14	1	NA	NA	NA	NA	3R	30696795	30697138	344	-	10	10	10	10	10	FBtr0085727; FBtr0335454
FBgn0000276:E001	FBgn0000276	E001	10.0741	0.000266846	-3.62377e-13	1	NA	NA	NA	NA	3R	30210874	30211046	173	+	10	10	10	10	10	FBtr0085612
FBgn0000276:E002	FBgn0000276	E002	10.0741	0.000266846	-3.62377e-13	1	NA	NA	NA	NA	3R	30211108	30211273	166	+	10	10	10	10	10	FBtr0085612
FBgn0000277:E001	FBgn0000277	E001	10.4741	0.000285578	0.0227856	0.880016	NA	NA	NA	NA	3R	30212156	30212336	181	+	10	10	10	10	12	FBtr0085614
FBgn0000277:E002	FBgn0000277	E002	10.8741	0.000304222	0.0227797	0.880031	NA	NA	NA	NA	3R	30212395	30212568	174	+	10	10	10	10	14	FBtr0085614
FBgn0000278:E001	FBgn0000278	E001	10.266	0.000275892	0.00647387	0.935871	NA	NA	NA	NA	3R	30213315	30213568	254	-	10	10	11	10	10	FBtr0085640
FBgn0000278:E002	FBgn0000278	E002	10.0741	0.000266846	0.0064745	0.935868	NA	NA	NA	NA	3R	30213627	30213797	171	-	10	10	10	10	10	FBtr0085640
FBgn0000279:E001	FBgn0000279	E001	10.2741	0.000276217	-3.41061e-13	1	NA	NA	NA	NA	3R	30216484	30216675	192	+	10	11	10	10	10	FBtr0085616
FBgn0000279:E002	FBgn0000279	E002	10.2741	0.000276217	-3.41061e-13	1	NA	NA	NA	NA	3R	30216745	30216938	194	+	10	11	10	10	10	FBtr0085616
FBgn0000283:E001	FBgn0000283	E001	1101.04	0.000383082	1.37843	0.240369	0.794548	3.03767	3.05164	0.0464379	3R	15270432	15271990	1559	-	1170	1080	1365	870	1008	FBtr0083127; FBtr0083126
FBgn0000283:E002	FBgn0000283	E002	709.289	0.000306288	0.542822	0.461265	0.903083	2.86091	2.85216	-0.0291024	3R	15272051	15272991	941	-	770	727	940	522	585	FBtr0083127; FBtr0083126
FBgn0000283:E003	FBgn0000283	E003	769.504	0.000152621	4.65007	0.0310523	0.388765	2.90652	2.8796	-0.0895489	3R	15273057	15274056	1000	-	877	786	975	580	624	FBtr0083127; FBtr0083126
FBgn0000283:E004	FBgn0000283	E004	319.804	0.000272502	0.108376	0.742001	0.967713	2.51379	2.50875	-0.0167956	3R	15274115	15274611	497	-	339	333	429	237	260	FBtr0083127; FBtr0083126
FBgn0000283:E005	FBgn0000283	E005	83.9118	0.0144836	0.607821	0.43561	0.896203	1.89745	1.95496	0.193324	3R	15274612	15274790	179	-	78	83	86	65	106	FBtr0083127
FBgn0000283:E006	FBgn0000283	E006	96.7091	0.000409152	10.3754	0.00127704	0.0606015	1.91057	2.04593	0.454458	3R	15275125	15275241	117	-	79	87	136	78	103	FBtr0083126
FBgn0000286:E001	FBgn0000286	E001	17.3347	0.000585355	0.0301011	0.862261	NA	NA	NA	NA	2L	4876891	4877109	219	-	16	16	14	16	24	FBtr0304887
FBgn0000286:E002	FBgn0000286	E002	188.209	0.000601804	1.85585	0.173104	0.730463	2.25747	2.28136	0.0797817	2L	4877110	4879196	2087	-	185	155	214	151	233	FBtr0089647; FBtr0089648; FBtr0336835; FBtr0089649; FBtr0304887
FBgn0000286:E003	FBgn0000286	E003	19.3178	0.000566339	0.00755794	0.930722	NA	NA	NA	NA	2L	4880294	4880377	84	-	20	17	18	17	24	FBtr0089649
FBgn0000286:E004	FBgn0000286	E004	53.7859	0.000591608	2.49706	0.114059	0.641538	1.68685	1.76055	0.249542	2L	4880378	4880472	95	-	47	43	69	48	61	FBtr0089647; FBtr0089648; FBtr0336835; FBtr0089649; FBtr0304887
FBgn0000286:E005	FBgn0000286	E005	135.79	0.000484998	2.6407	0.104158	0.625855	2.16746	2.10697	-0.202395	2L	4881215	4882365	1151	-	166	110	138	123	138	FBtr0089647; FBtr0089648; FBtr0336835; FBtr0089649; FBtr0304887
FBgn0000286:E006	FBgn0000286	E006	24.0653	0.00186959	1.95211	0.16236	NA	NA	NA	NA	2L	4882366	4882492	127	-	30	23	17	26	23	FBtr0089647; FBtr0089648; FBtr0089649; FBtr0304887
FBgn0000286:E007	FBgn0000286	E007	24.3145	0.000622832	0.617346	0.432035	NA	NA	NA	NA	2L	4882493	4882801	309	-	26	16	28	22	29	FBtr0304887
FBgn0000286:E008	FBgn0000286	E008	24.1771	0.000644987	0.0022757	0.961952	NA	NA	NA	NA	2L	4882865	4882888	24	-	25	21	26	25	23	FBtr0089647; FBtr0336835; FBtr0304887
FBgn0000286:E009	FBgn0000286	E009	29.8707	0.000830792	1.64946	0.199032	NA	NA	NA	NA	2L	4882889	4883107	219	-	32	32	24	30	30	FBtr0089647; FBtr0089648; FBtr0336835; FBtr0089649; FBtr0304887
FBgn0000287:E001	FBgn0000287	E001	84.3252	0.000597958	0.129938	0.718497	0.961955	1.93	1.92979	-0.000685383	2L	11358873	11359761	889	+	71	97	77	87	86	FBtr0307093
FBgn0000287:E002	FBgn0000287	E002	10.4741	0.000278961	0.038281	0.84488	NA	NA	NA	NA	2L	11365289	11365369	81	+	11	11	10	10	10	FBtr0080236; FBtr0080235
FBgn0000287:E003	FBgn0000287	E003	10.6741	0.000287472	0.129319	0.719139	NA	NA	NA	NA	2L	11365370	11365635	266	+	11	12	10	10	10	FBtr0080236
FBgn0000287:E004	FBgn0000287	E004	73.7448	0.0081574	10.3895	0.00126735	0.0603071	1.98285	1.78342	-0.671362	2L	11366344	11369008	2665	+	94	96	76	49	53	FBtr0307093; FBtr0080236; FBtr0080235
FBgn0000287:E005	FBgn0000287	E005	26.3993	0.000665831	0.448331	0.503129	NA	NA	NA	NA	2L	11369726	11369886	161	+	26	24	29	28	24	FBtr0307093; FBtr0080236; FBtr0080235
FBgn0000287:E006	FBgn0000287	E006	26.0397	0.000627171	0.500987	0.479067	NA	NA	NA	NA	2L	11371879	11372140	262	+	24	25	24	28	28	FBtr0307093; FBtr0080236; FBtr0080235
FBgn0000287:E007	FBgn0000287	E007	26.8478	0.000689887	0.00786541	0.929331	NA	NA	NA	NA	2L	11372203	11372435	233	+	31	24	23	28	27	FBtr0307093; FBtr0080236; FBtr0080235
FBgn0000287:E008	FBgn0000287	E008	30.4714	0.000735438	0.0356332	0.850275	NA	NA	NA	NA	2L	11372525	11372722	198	+	30	33	22	29	37	FBtr0307093; FBtr0080236; FBtr0080235
FBgn0000287:E009	FBgn0000287	E009	82.3542	0.000491641	2.90996	0.0880339	0.589948	1.88707	1.94157	0.183296	2L	11372856	11373397	542	+	74	78	79	77	101	FBtr0307093; FBtr0080236; FBtr0080235
FBgn0000287:E010	FBgn0000287	E010	41.8795	0.000610619	5.70271	0.0169388	0.290204	1.5508	1.67884	0.43597	2L	11373398	11373636	239	+	34	35	44	41	54	FBtr0307093
FBgn0000289:E001	FBgn0000289	E001	452.725	0.00487908	0.127118	0.721439	0.962668	2.65134	2.66832	0.0565109	2R	14173693	14173922	230	+	486	458	467	355	489	FBtr0087529; FBtr0087528; FBtr0339962; FBtr0339961; FBtr0339960; FBtr0290035; FBtr0290034; FBtr0087527; FBtr0087526; FBtr0112795; FBtr0346946
FBgn0000289:E002	FBgn0000289	E002	484.691	0.00445807	0.768371	0.380721	0.872422	2.66977	2.70558	0.11922	2R	14173923	14174099	177	+	505	480	506	399	523	FBtr0087528; FBtr0346946; FBtr0339961; FBtr0339960; FBtr0290035; FBtr0290034; FBtr0087527; FBtr0087526; FBtr0112795; FBtr0339962
FBgn0000289:E003	FBgn0000289	E003	537.401	0.00458093	0.385572	0.534636	0.92396	2.72038	2.74636	0.0864789	2R	14174100	14174269	170	+	583	524	565	424	581	FBtr0087529; FBtr0087528; FBtr0339962; FBtr0339961; FBtr0339960; FBtr0290035; FBtr0290034; FBtr0087527; FBtr0087526; FBtr0112795; FBtr0346946
FBgn0000289:E004	FBgn0000289	E004	401.572	0.00114844	5.19772	0.0226165	0.335969	2.57254	2.63517	0.208562	2R	14174270	14174461	192	+	427	360	459	341	413	FBtr0087529; FBtr0346946; FBtr0339961; FBtr0339960; FBtr0290035; FBtr0290034; FBtr0087527; FBtr0087526; FBtr0112795; FBtr0339962
FBgn0000289:E005	FBgn0000289	E005	177.632	0.00444016	0.521352	0.470266	0.90582	2.27212	2.24455	-0.092106	2R	14174462	14174572	111	+	217	176	215	153	124	FBtr0087529; FBtr0087528; FBtr0339962; FBtr0339961; FBtr0339960; FBtr0290035; FBtr0290034; FBtr0087527; FBtr0087526; FBtr0112795; FBtr0346946
FBgn0000289:E006	FBgn0000289	E006	207.745	0.00357947	0.0160925	0.899054	0.988818	2.32289	2.32563	0.00913694	2R	14176406	14176542	137	+	227	215	268	175	151	FBtr0087529; FBtr0087528; FBtr0339962; FBtr0339961; FBtr0339960; FBtr0290035; FBtr0290034; FBtr0087527; FBtr0087526; FBtr0112795; FBtr0346946
FBgn0000289:E007	FBgn0000289	E007	163.716	0.005412	0.665606	0.414588	0.88597	2.23902	2.20829	-0.102693	2R	14176612	14176691	80	+	186	178	212	131	110	FBtr0087529; FBtr0087528; FBtr0339962; FBtr0339961; FBtr0339960; FBtr0290035; FBtr0290034; FBtr0087527; FBtr0087526; FBtr0112795; FBtr0346946
FBgn0000289:E008	FBgn0000289	E008	223.053	0.00231078	0.160682	0.68853	0.957903	2.34389	2.36396	0.0669636	2R	14177175	14177477	303	+	264	200	287	179	183	FBtr0339962; FBtr0339961; FBtr0290035; FBtr0290034; FBtr0087527; FBtr0112795
FBgn0000289:E009	FBgn0000289	E009	25.2842	0.000736061	0.172295	0.67808	NA	NA	NA	NA	2R	14177825	14177839	15	+	34	22	26	19	25	FBtr0339961
FBgn0000289:E010	FBgn0000289	E010	91.6256	0.00233629	0.924374	0.336329	0.851744	1.94048	1.99278	0.175628	2R	14177840	14177860	21	+	91	91	116	88	70	FBtr0346946; FBtr0339961; FBtr0339962
FBgn0000289:E011	FBgn0000289	E011	119.066	0.00445061	0.737329	0.390518	0.876058	2.054	2.10511	0.1712	2R	14177861	14177884	24	+	120	117	157	112	87	FBtr0087529; FBtr0087528; FBtr0339962; FBtr0339961; FBtr0290035; FBtr0290034; FBtr0087527; FBtr0087526; FBtr0346946
FBgn0000289:E012	FBgn0000289	E012	231.426	0.00689988	0.47905	0.488853	0.912651	2.34482	2.38906	0.147578	2R	14177885	14178021	137	+	251	214	308	214	166	FBtr0087529; FBtr0087528; FBtr0339962; FBtr0339961; FBtr0339960; FBtr0290035; FBtr0290034; FBtr0087527; FBtr0087526; FBtr0112795; FBtr0346946
FBgn0000289:E013	FBgn0000289	E013	215.909	0.000879853	1.38347	0.239511	0.794158	2.31699	2.35912	0.140614	2R	14178098	14178200	103	+	236	200	282	180	179	FBtr0087529; FBtr0087528; FBtr0339962; FBtr0339961; FBtr0339960; FBtr0290035; FBtr0290034; FBtr0087527; FBtr0087526; FBtr0112795; FBtr0346946
FBgn0000289:E014	FBgn0000289	E014	51.3212	0.000547963	1.84222	0.174691	0.732098	1.76216	1.69315	-0.233613	2R	14178201	14178203	3	+	57	63	54	36	46	FBtr0346946; FBtr0339960
FBgn0000289:E015	FBgn0000289	E015	420.005	0.00168145	0.29984	0.583983	0.936358	2.63402	2.62584	-0.0272458	2R	14178272	14178596	325	+	469	438	531	329	329	FBtr0087529; FBtr0087528; FBtr0339962; FBtr0339961; FBtr0339960; FBtr0290035; FBtr0290034; FBtr0087527; FBtr0087526; FBtr0112795; FBtr0346946
FBgn0000289:E016	FBgn0000289	E016	306.914	0.000759658	3.59249	0.0580411	0.503649	2.51808	2.47367	-0.148017	2R	14178665	14178829	165	+	353	341	347	253	235	FBtr0087529; FBtr0087528; FBtr0339962; FBtr0339961; FBtr0339960; FBtr0290035; FBtr0290034; FBtr0087527; FBtr0087526; FBtr0112795; FBtr0346946
FBgn0000289:E017	FBgn0000289	E017	318.4	0.000185816	2.4668	0.116274	0.645508	2.52673	2.49699	-0.0990949	2R	14178894	14179041	148	+	364	344	380	237	264	FBtr0087529; FBtr0087528; FBtr0339962; FBtr0339961; FBtr0339960; FBtr0290035; FBtr0290034; FBtr0087527; FBtr0087526; FBtr0112795; FBtr0346946
FBgn0000289:E018	FBgn0000289	E018	120.486	0.00039004	2.34325	0.125827	0.65963	2.11806	2.06763	-0.168889	2R	14179109	14179111	3	+	134	141	141	92	93	FBtr0339960; FBtr0290034; FBtr0346946; FBtr0339962
FBgn0000289:E019	FBgn0000289	E019	331.135	0.00144691	3.02898	0.0817893	0.575589	2.55111	2.50805	-0.143466	2R	14179112	14179254	143	+	388	361	405	220	281	FBtr0087529; FBtr0087528; FBtr0339962; FBtr0339961; FBtr0339960; FBtr0290035; FBtr0290034; FBtr0087527; FBtr0087526; FBtr0112795; FBtr0346946
FBgn0000289:E020	FBgn0000289	E020	655.836	0.000235983	5.6518	0.0174375	0.293761	2.84187	2.80851	-0.110971	2R	14179313	14179931	619	+	769	696	763	465	581	FBtr0087529; FBtr0087528; FBtr0339962; FBtr0339961; FBtr0339960; FBtr0290035; FBtr0290034; FBtr0087527; FBtr0087526; FBtr0112795; FBtr0346946
FBgn0000289:E021	FBgn0000289	E021	131.451	0.000299988	2.34688	0.125534	0.659622	2.09223	2.15148	0.198317	2R	14179932	14180228	297	+	136	123	157	111	128	FBtr0087529; FBtr0087528; FBtr0339962; FBtr0339960; FBtr0290034; FBtr0087527; FBtr0087526
FBgn0000289:E022	FBgn0000289	E022	108.891	0.000342379	0.561768	0.453549	0.90154	2.05942	2.03616	-0.0779632	2R	14180422	14180819	398	+	120	120	125	84	94	FBtr0112795; FBtr0346946
FBgn0000289:E023	FBgn0000289	E023	509.082	0.000165856	0.63099	0.426993	0.892023	2.70157	2.72112	0.0650492	2R	14181211	14182838	1628	+	535	525	589	403	486	FBtr0290035; FBtr0112795; FBtr0346946; FBtr0339961
FBgn0000299:E001	FBgn0000299	E001	10.2896	0.0365686	0.385622	0.53461	NA	NA	NA	NA	2L	5029609	5029615	7	+	10	10	10	11	10	FBtr0079003; FBtr0079002
FBgn0000299:E002	FBgn0000299	E002	15.3434	0.000482826	1.04398	0.306898	NA	NA	NA	NA	2L	5029616	5029636	21	+	15	14	11	15	21	FBtr0079001; FBtr0079003; FBtr0079002
FBgn0000299:E003	FBgn0000299	E003	12.4498	0.00872219	1.76684	0.183774	NA	NA	NA	NA	2L	5029637	5029746	110	+	12	14	13	10	13	FBtr0079003; FBtr0079002
FBgn0000299:E004	FBgn0000299	E004	12.0579	0.0495683	1.42798	0.232094	NA	NA	NA	NA	2L	5029747	5029810	64	+	11	16	12	10	11	FBtr0079003
FBgn0000299:E005	FBgn0000299	E005	33.4269	0.0101681	0.297962	0.585163	0.936409	1.55297	1.50273	-0.172002	2L	5030137	5030237	101	+	27	32	35	20	53	FBtr0079001; FBtr0079003; FBtr0079002
FBgn0000299:E006	FBgn0000299	E006	35.4424	0.00553554	0.713456	0.398299	0.880565	1.58734	1.52216	-0.222755	2L	5030742	5030790	49	+	31	33	35	21	57	FBtr0079001; FBtr0079003; FBtr0079002
FBgn0000299:E007	FBgn0000299	E007	165.383	0.000373346	4.8729	0.0272816	0.368743	2.24647	2.17938	-0.224227	2L	5030855	5031802	948	+	150	148	135	121	269	FBtr0079001; FBtr0079003; FBtr0079002
FBgn0000299:E008	FBgn0000299	E008	127.939	0.00044309	1.90466	0.167558	0.724952	2.12331	2.07495	-0.161957	2L	5031878	5032374	497	+	116	108	106	103	203	FBtr0079001; FBtr0079003; FBtr0079002
FBgn0000299:E009	FBgn0000299	E009	270.768	0.00061679	4.51263	0.0336455	0.401748	2.44985	2.39627	-0.17864	2L	5032500	5033950	1451	+	245	232	205	234	428	FBtr0079001; FBtr0079003; FBtr0079002
FBgn0000299:E010	FBgn0000299	E010	239.771	0.000660029	0.000957679	0.975312	0.997484	2.3594	2.36263	0.0107941	2L	5034013	5034981	969	+	183	204	172	217	413	FBtr0079001; FBtr0079003; FBtr0079002
FBgn0000299:E011	FBgn0000299	E011	370.012	0.00045641	13.8195	0.00020124	0.015844	2.49052	2.57557	0.283365	2L	5035064	5036208	1145	+	280	244	273	324	715	FBtr0079001; FBtr0079003; FBtr0079002
FBgn0000299:E012	FBgn0000299	E012	223.456	0.00861683	2.1933	0.138612	0.68138	2.25932	2.36262	0.34485	2L	5036477	5036930	454	+	169	138	142	181	479	FBtr0079001; FBtr0079003; FBtr0079002
FBgn0000299:E013	FBgn0000299	E013	49.7306	0.000681568	0.588712	0.442918	0.89845	1.71278	1.67257	-0.136353	2L	5036931	5037114	184	+	43	43	30	37	94	FBtr0079003; FBtr0079002
FBgn0000299:E014	FBgn0000299	E014	17.9185	0.000642316	0.786342	0.375208	NA	NA	NA	NA	2L	5037115	5037279	165	+	17	16	16	16	24	FBtr0079002
FBgn0000303:E001	FBgn0000303	E001	10.6741	0.000291202	0.0604612	0.805768	NA	NA	NA	NA	3R	18723988	18724067	80	+	11	12	10	10	10	FBtr0089367; FBtr0089368
FBgn0000303:E002	FBgn0000303	E002	11.5125	0.000333908	0.0556937	0.813437	NA	NA	NA	NA	3R	18725133	18725324	192	+	13	10	11	13	10	FBtr0089367; FBtr0089368
FBgn0000303:E003	FBgn0000303	E003	12.4727	0.000372361	0.0004613	0.982864	NA	NA	NA	NA	3R	18728783	18729544	762	+	14	12	14	12	10	FBtr0089367; FBtr0089368
FBgn0000303:E004	FBgn0000303	E004	12.6418	0.000379951	0.201477	0.653531	NA	NA	NA	NA	3R	18729609	18730016	408	+	12	16	14	10	11	FBtr0089367; FBtr0089368
FBgn0000303:E005	FBgn0000303	E005	11.4815	0.000326832	0.0559714	0.812981	NA	NA	NA	NA	3R	18730110	18730235	126	+	10	13	11	11	12	FBtr0089367; FBtr0089368
FBgn0000303:E006	FBgn0000303	E006	11.2896	0.000319145	0.0140742	0.905565	NA	NA	NA	NA	3R	18730236	18730256	21	+	10	13	10	11	12	FBtr0089367
FBgn0000303:E007	FBgn0000303	E007	11.4896	0.0003284	0.00224139	0.96224	NA	NA	NA	NA	3R	18730323	18730523	201	+	10	14	10	11	12	FBtr0089367; FBtr0089368
FBgn0000303:E008	FBgn0000303	E008	11.7051	0.00033802	0.124521	0.724182	NA	NA	NA	NA	3R	18730730	18731178	449	+	10	13	10	12	13	FBtr0089367; FBtr0089368
FBgn0000303:E009	FBgn0000303	E009	11.3051	0.000320399	0.0279333	0.867266	NA	NA	NA	NA	3R	18731179	18732344	1166	+	10	14	10	12	10	FBtr0089367
FBgn0000307:E001	FBgn0000307	E001	10.8815	0.000304505	0.114196	0.735417	NA	NA	NA	NA	2L	16342752	16342821	70	-	11	11	11	11	10	FBtr0080838
FBgn0000307:E002	FBgn0000307	E002	221.585	0.0111139	0.144271	0.704072	0.96063	2.34853	2.35407	0.0184814	2L	16343600	16344425	826	-	222	246	246	179	211	FBtr0080839; FBtr0321313
FBgn0000307:E003	FBgn0000307	E003	600.212	0.022424	0.0662019	0.796949	0.975911	2.78797	2.77939	-0.0285416	2L	16344426	16349472	5047	-	636	655	782	525	394	FBtr0080838; FBtr0080839; FBtr0321313
FBgn0000307:E004	FBgn0000307	E004	18.5805	0.00282971	0.457939	0.498589	NA	NA	NA	NA	2L	16349987	16350283	297	-	18	25	16	20	13	FBtr0321313
FBgn0000308:E001	FBgn0000308	E001	1000.69	0.00328403	10.5308	0.00117402	0.0578525	2.92484	3.03531	0.367371	2L	5972115	5972899	785	-	776	832	1252	995	1122	FBtr0079236
FBgn0000308:E002	FBgn0000308	E002	247.611	0.00238697	9.64497	0.00189871	0.0792471	2.31454	2.43241	0.393216	2L	5972900	5973006	107	-	198	195	299	260	278	FBtr0079236; FBtr0079234; FBtr0079235
FBgn0000308:E003	FBgn0000308	E003	282.998	0.000251903	6.19999	0.0127751	0.25279	2.40816	2.47463	0.221621	2L	5973007	5973202	196	-	257	231	367	243	313	FBtr0309213; FBtr0079236; FBtr0079234; FBtr0079235
FBgn0000308:E004	FBgn0000308	E004	869.791	9.63541e-05	0.0829279	0.773368	0.972213	2.93259	2.93937	0.0225504	2L	5973203	5973323	121	-	886	751	1029	730	938	FBtr0079233; FBtr0079235; FBtr0079236; FBtr0079234; FBtr0309213
FBgn0000308:E005	FBgn0000308	E005	9863.59	2.68079e-05	3.4578	0.062954	0.519745	3.9939	3.98888	-0.0166721	2L	5973324	5973674	351	-	10067	8805	11323	8115	10837	FBtr0079233; FBtr0079236; FBtr0079234; FBtr0079235; FBtr0309212; FBtr0309213
FBgn0000308:E006	FBgn0000308	E006	9427.13	3.12595e-05	16.6233	4.55874e-05	0.00490447	3.9802	3.96551	-0.0487969	2L	5976611	5976782	172	-	9720	8566	10745	7642	10305	FBtr0079233; FBtr0079236; FBtr0079234; FBtr0079235; FBtr0309212; FBtr0309213
FBgn0000308:E007	FBgn0000308	E007	9661.25	0.000116553	1.88933	0.169278	0.72685	3.98504	3.9792	-0.0194138	2L	5979412	5979704	293	-	9954	8537	10958	7864	10827	FBtr0079233; FBtr0079236; FBtr0079234; FBtr0079235; FBtr0309212; FBtr0309213
FBgn0000308:E008	FBgn0000308	E008	846.979	0.000125872	47.582	5.27505e-12	3.97257e-09	2.85505	2.96272	0.358118	2L	5979940	5979959	20	-	727	642	1016	787	1043	FBtr0079235
FBgn0000308:E009	FBgn0000308	E009	837.974	0.00196209	14.3072	0.000155266	0.01338	2.84995	2.95738	0.35733	2L	5979960	5980101	142	-	729	624	933	795	1085	FBtr0309213; FBtr0079235
FBgn0000308:E010	FBgn0000308	E010	74.2875	0.000716449	2.86718	0.0904029	0.595561	1.9192	1.84082	-0.263848	2L	5980209	5980481	273	-	81	76	70	68	74	FBtr0079234
FBgn0000308:E011	FBgn0000308	E011	110.457	0.000338122	0.0121859	0.9121	0.990408	2.04008	2.04725	0.0240488	2L	5980847	5980950	104	-	113	95	133	86	124	FBtr0309212
FBgn0000308:E012	FBgn0000308	E012	1257.95	0.000136624	0.0093853	0.922823	0.991458	3.0946	3.09844	0.012783	2L	5980951	5980952	2	-	1290	1088	1501	1025	1367	FBtr0309212; FBtr0079233
FBgn0000308:E013	FBgn0000308	E013	1401.49	7.90626e-05	0.408369	0.522798	0.921753	3.14681	3.1422	-0.0152972	2L	5980953	5981018	66	-	1443	1239	1650	1125	1530	FBtr0309212; FBtr0079233; FBtr0079236
FBgn0000316:E001	FBgn0000316	E001	128.339	0.000571423	0.878288	0.348671	0.85539	2.09288	2.12699	0.114182	X	255674	255824	151	+	140	107	167	109	117	FBtr0070064; FBtr0070065
FBgn0000316:E002	FBgn0000316	E002	617.603	0.000138074	0.298795	0.584639	0.936358	2.78834	2.79648	0.0271134	X	255881	256641	761	+	643	590	760	500	587	FBtr0070064; FBtr0070065
FBgn0000316:E003	FBgn0000316	E003	300.812	0.000200087	0.0109972	0.916481	0.990582	2.47986	2.48264	0.00924717	X	256762	256940	179	+	323	282	371	246	278	FBtr0070064; FBtr0070065
FBgn0000316:E004	FBgn0000316	E004	474.324	0.000298905	0.678616	0.410064	0.885227	2.6698	2.68482	0.0500041	X	256999	257427	429	+	470	468	572	371	485	FBtr0070064; FBtr0070065
FBgn0000316:E005	FBgn0000316	E005	216.781	0.00056025	0.473037	0.491594	0.913819	2.35085	2.3314	-0.0649001	X	257480	257642	163	+	243	206	233	172	226	FBtr0070064; FBtr0070065
FBgn0000316:E006	FBgn0000316	E006	146.257	0.000306182	0.675085	0.411284	0.885227	2.18523	2.1588	-0.0884055	X	257982	258080	99	+	166	140	162	114	147	FBtr0070064; FBtr0070065
FBgn0000316:E007	FBgn0000316	E007	118.529	0.000355813	3.87398	0.0490401	0.466972	2.11993	2.0492	-0.236892	X	258142	258413	272	+	145	118	126	87	115	FBtr0070064; FBtr0070065
FBgn0000316:E008	FBgn0000316	E008	10.0741	0.000266048	0.00453625	0.946302	NA	NA	NA	NA	X	258414	258469	56	+	10	10	10	10	10	FBtr0070065
FBgn0000317:E001	FBgn0000317	E001	56.0943	0.000594547	1.13548	0.286611	0.82633	1.7268	1.76977	0.145342	2L	15044963	15045116	154	-	50	51	69	55	54	FBtr0080724; FBtr0343687; FBtr0080723
FBgn0000317:E002	FBgn0000317	E002	125.63	0.00592625	0.246696	0.619411	0.942931	2.09434	2.10272	0.0280708	2L	15045117	15045620	504	-	132	106	154	121	112	FBtr0080724; FBtr0343687; FBtr0343686; FBtr0080723
FBgn0000317:E003	FBgn0000317	E003	57.6545	0.00234259	0.185074	0.667049	0.952138	1.7593	1.76964	0.0349426	2L	15045690	15045810	121	-	61	48	72	54	52	FBtr0080724; FBtr0343687; FBtr0343686; FBtr0080723
FBgn0000317:E004	FBgn0000317	E004	67.8754	0.00108786	0.0114129	0.914923	0.99055	1.84757	1.82797	-0.0660762	2L	15045879	15046025	147	-	68	66	79	59	66	FBtr0080724; FBtr0343687; FBtr0343686; FBtr0080723
FBgn0000317:E005	FBgn0000317	E005	95.1199	0.000382704	0.366087	0.545145	0.926362	2.00413	1.96677	-0.12539	2L	15046088	15046653	566	-	92	101	127	74	81	FBtr0080724; FBtr0343687; FBtr0343686; FBtr0080723
FBgn0000317:E006	FBgn0000317	E006	100.318	0.00403778	0.270214	0.603188	0.93989	2.02586	1.99065	-0.118131	2L	15046713	15047499	787	-	87	116	152	74	73	FBtr0080724; FBtr0343687; FBtr0343686; FBtr0080723
FBgn0000317:E007	FBgn0000317	E007	131.113	0.0109493	1.6405	0.200257	0.760416	2.16593	2.08623	-0.266753	2L	15047561	15049011	1451	-	132	149	193	108	73	FBtr0080724; FBtr0343687; FBtr0343686; FBtr0080723
FBgn0000317:E008	FBgn0000317	E008	220.604	0.0166012	0.537317	0.463547	0.904519	2.376	2.32026	-0.185997	2L	15049068	15051462	2395	-	189	268	303	210	129	FBtr0080724; FBtr0343687; FBtr0343686; FBtr0080723
FBgn0000317:E009	FBgn0000317	E009	54.9044	0.000511637	3.79194	0.0514998	0.479069	1.68706	1.77919	0.311832	2L	15051527	15051727	201	-	46	46	81	49	52	FBtr0080724; FBtr0343687; FBtr0343686; FBtr0080723
FBgn0000317:E010	FBgn0000317	E010	73.1488	0.0045751	0.582551	0.445314	0.898948	1.85075	1.88007	0.098728	2L	15051794	15052143	350	-	54	81	106	52	73	FBtr0080724; FBtr0343687; FBtr0343686; FBtr0080723
FBgn0000317:E011	FBgn0000317	E011	58.2094	0.000827614	2.89529	0.0888389	0.591562	1.72256	1.7997	0.260785	2L	15052474	15052734	261	-	40	60	87	46	58	FBtr0080724; FBtr0343687; FBtr0343686; FBtr0080723
FBgn0000317:E012	FBgn0000317	E012	40.3219	0.000657249	1.02628	0.311034	0.838576	1.58308	1.6327	0.169005	2L	15053414	15053517	104	-	30	42	52	35	42	FBtr0080724; FBtr0343687; FBtr0343686; FBtr0080723
FBgn0000317:E013	FBgn0000317	E013	23.8761	0.0007914	0.00146133	0.969506	NA	NA	NA	NA	2L	15053518	15053522	5	-	20	27	27	19	26	FBtr0343687; FBtr0343686; FBtr0080723
FBgn0000317:E014	FBgn0000317	E014	54.1589	0.0120033	0.281829	0.595505	0.938313	1.77469	1.71547	-0.200312	2L	15057505	15057667	163	-	61	52	57	40	60	FBtr0343687
FBgn0000317:E015	FBgn0000317	E015	64.5232	0.0216021	0.0516664	0.820189	0.978005	1.81092	1.81575	0.0163102	2L	15057668	15057862	195	-	63	60	71	45	83	FBtr0080724; FBtr0343687; FBtr0343686; FBtr0080723
FBgn0000318:E001	FBgn0000318	E001	58.6808	0.000513676	0.0398941	0.841688	0.981168	1.77426	1.78426	0.0337828	2L	5520135	5520235	101	+	59	64	63	51	55	FBtr0329967; FBtr0329968
FBgn0000318:E002	FBgn0000318	E002	136.315	0.00230331	1.03142	0.309825	0.837448	2.16568	2.12388	-0.139878	2L	5520260	5520286	27	+	153	153	149	111	113	FBtr0079095
FBgn0000318:E003	FBgn0000318	E003	174.763	0.000913666	0.668613	0.413536	0.885812	2.26481	2.23811	-0.0891919	2L	5520287	5520301	15	+	199	186	191	136	159	FBtr0329967; FBtr0079095
FBgn0000318:E004	FBgn0000318	E004	868.644	0.000112565	0.125419	0.72323	0.962996	2.94606	2.9418	-0.0141649	2L	5520302	5520545	244	+	971	885	868	714	885	FBtr0329967; FBtr0079095; FBtr0329968
FBgn0000318:E005	FBgn0000318	E005	621.915	0.00023102	1.99308	0.158019	0.712124	2.78626	2.80706	0.0691977	2L	5520619	5520700	82	+	646	638	600	540	668	FBtr0329967; FBtr0079095; FBtr0329968
FBgn0000318:E006	FBgn0000318	E006	449.633	0.000264597	0.000367598	0.984703	0.998416	2.65749	2.65741	-0.000273731	2L	5521136	5521382	247	+	502	452	418	401	461	FBtr0329967; FBtr0079095; FBtr0329968
FBgn0000319:E001	FBgn0000319	E001	1119.25	0.0165768	0.664146	0.4151	0.886299	3.04264	3.05959	0.0563834	X	15827986	15828502	517	-	1191	1105	1266	922	1092	FBtr0339445; FBtr0074182; FBtr0074181; FBtr0074180; FBtr0074179; FBtr0112798; FBtr0112797
FBgn0000319:E002	FBgn0000319	E002	668.909	0.00280344	4.58788	0.0321989	0.394984	2.8084	2.84436	0.119642	X	15828563	15828649	87	-	685	653	820	564	612	FBtr0339445; FBtr0074182; FBtr0074181; FBtr0074180; FBtr0074179; FBtr0112798; FBtr0112797
FBgn0000319:E003	FBgn0000319	E003	814.897	0.00595452	2.69816	0.100464	0.620702	2.89375	2.92988	0.120193	X	15828716	15828882	167	-	824	805	994	654	787	FBtr0339445; FBtr0074182; FBtr0074181; FBtr0074180; FBtr0074179; FBtr0112798; FBtr0112797
FBgn0000319:E004	FBgn0000319	E004	4176.31	0.013582	1.33855	0.247289	0.80008	3.65523	3.60014	-0.183053	X	15828952	15833253	4302	-	4835	4581	5489	3271	2674	FBtr0339445; FBtr0074182; FBtr0074181; FBtr0074180; FBtr0074179; FBtr0112798; FBtr0112797
FBgn0000319:E005	FBgn0000319	E005	282.706	0.0313345	0.655646	0.418101	0.887442	2.50284	2.41894	-0.279676	X	15833492	15833699	208	-	314	347	367	250	131	FBtr0339445; FBtr0074182; FBtr0074181; FBtr0074180; FBtr0074179; FBtr0112798; FBtr0112797
FBgn0000319:E006	FBgn0000319	E006	300.02	0.0109954	0.715309	0.397687	0.879954	2.51765	2.45409	-0.211829	X	15834123	15834371	249	-	346	338	380	277	153	FBtr0339445; FBtr0074182; FBtr0074181; FBtr0074180; FBtr0074179; FBtr0112798; FBtr0112797
FBgn0000319:E007	FBgn0000319	E007	17.6088	0.077152	0.882958	0.347393	NA	NA	NA	NA	X	15834632	15834754	123	-	18	12	20	11	27	FBtr0074180
FBgn0000319:E008	FBgn0000319	E008	21.9791	0.0126403	0.230166	0.631401	NA	NA	NA	NA	X	15834821	15834912	92	-	28	17	20	22	22	FBtr0339445
FBgn0000319:E009	FBgn0000319	E009	21.4209	0.000790456	1.16934	0.279536	NA	NA	NA	NA	X	15835228	15835286	59	-	26	15	30	17	19	FBtr0074182
FBgn0000319:E010	FBgn0000319	E010	28.8377	0.0179462	1.02324	0.311751	NA	NA	NA	NA	X	15835287	15835324	38	-	37	18	30	31	27	FBtr0074182; FBtr0074181
FBgn0000319:E011	FBgn0000319	E011	116.954	0.00567917	0.118456	0.730715	0.964219	2.09971	2.0555	-0.148108	X	15835325	15835337	13	-	142	118	131	117	73	FBtr0074182; FBtr0339445; FBtr0074181; FBtr0074179
FBgn0000319:E012	FBgn0000319	E012	156.828	0.00468416	2.06135e-08	0.999885	0.999995	2.21793	2.1885	-0.0984066	X	15835338	15835443	106	-	185	157	166	153	118	FBtr0074182; FBtr0339445; FBtr0074181; FBtr0112797; FBtr0074179
FBgn0000319:E013	FBgn0000319	E013	77.1744	0.00711434	1.47023	0.225309	0.781098	1.86902	1.91541	0.156106	X	15835444	15835490	47	-	81	71	84	68	80	FBtr0339445; FBtr0074182; FBtr0074181; FBtr0074179; FBtr0112798; FBtr0112797
FBgn0000320:E001	FBgn0000320	E001	1616.89	0.000290143	19.7347	8.897e-06	0.00136982	3.18915	3.22771	0.128189	2L	6527447	6528191	745	-	1687	1484	2067	1304	1525	FBtr0306113; FBtr0079335; FBtr0079334
FBgn0000320:E002	FBgn0000320	E002	792.838	0.000108682	0.520847	0.470481	0.90582	2.9028	2.90428	0.00492493	2L	6528268	6528512	245	-	861	778	1035	607	678	FBtr0306113; FBtr0079335; FBtr0079334
FBgn0000320:E003	FBgn0000320	E003	2413.25	0.000651097	10.3454	0.001298	0.0613741	3.41056	3.3674	-0.143442	2L	6528575	6530329	1755	-	2724	2557	3055	1739	1980	FBtr0306113; FBtr0079335; FBtr0079334
FBgn0000320:E004	FBgn0000320	E004	12.1515	0.010411	0.311996	0.576458	NA	NA	NA	NA	2L	6530423	6530509	87	-	11	12	10	15	12	FBtr0306113
FBgn0000320:E005	FBgn0000320	E005	370.776	0.000148942	2.97615	0.0845001	0.582442	2.55811	2.58555	0.0914187	2L	6532906	6532952	47	-	390	350	494	282	336	FBtr0079335; FBtr0079334
FBgn0000320:E006	FBgn0000320	E006	181.077	0.000704024	0.253197	0.614833	0.942367	2.25944	2.26723	0.0260129	2L	6535829	6536111	283	-	175	196	236	141	156	FBtr0079335
FBgn0000320:E007	FBgn0000320	E007	778.71	0.00164674	1.2121	0.270917	0.816168	2.91762	2.87763	-0.133041	2L	6546449	6546976	528	-	889	807	868	602	716	FBtr0079334
FBgn0000326:E001	FBgn0000326	E001	292.738	0.000242426	0.585011	0.444355	0.898599	2.4803	2.46902	-0.0376014	2R	21617061	21618390	1330	-	319	317	353	206	267	FBtr0071687
FBgn0000326:E002	FBgn0000326	E002	80.6283	0.000528052	0.0363073	0.848882	0.981832	1.91373	1.92134	0.0255986	2R	21618454	21618677	224	-	75	96	100	54	78	FBtr0071687
FBgn0000326:E003	FBgn0000326	E003	55.7199	0.000719956	0.00867205	0.925805	0.992107	1.76216	1.75701	-0.0174312	2R	21618737	21618862	126	-	62	58	58	38	62	FBtr0071687
FBgn0000326:E004	FBgn0000326	E004	39.2923	0.000600647	1.42718	0.232225	0.787389	1.56812	1.63996	0.24475	2R	21618916	21619079	164	-	38	38	48	31	41	FBtr0071687
FBgn0000330:E001	FBgn0000330	E001	25.6943	0.0059221	0.631828	0.426685	NA	NA	NA	NA	X	7009006	7009310	305	-	22	24	23	31	27	FBtr0332315
FBgn0000330:E002	FBgn0000330	E002	218.182	0.000297307	0.550354	0.458173	0.901987	2.32818	2.34916	0.0699918	X	7009311	7009489	179	-	220	203	237	200	225	FBtr0332315; FBtr0071033
FBgn0000330:E003	FBgn0000330	E003	429.199	0.000298102	2.69857	0.100438	0.620652	2.6152	2.64588	0.102162	X	7009870	7010226	357	-	445	376	462	383	469	FBtr0332315; FBtr0071033
FBgn0000330:E004	FBgn0000330	E004	289.153	0.000256862	0.503655	0.477899	0.907895	2.45261	2.46933	0.055741	X	7010283	7010442	160	-	328	236	310	262	302	FBtr0332315; FBtr0071033
FBgn0000330:E005	FBgn0000330	E005	351.142	0.000164661	4.94883	0.0261083	0.361923	2.57195	2.53019	-0.13914	X	7010519	7010844	326	-	414	329	384	287	335	FBtr0332315; FBtr0071033
FBgn0000330:E006	FBgn0000330	E006	156.893	0.00105161	1.72388	0.189194	0.7488	2.22484	2.18206	-0.142994	X	7010900	7010987	88	-	187	146	188	117	145	FBtr0332315; FBtr0071033
FBgn0000330:E007	FBgn0000330	E007	115.805	0.00484803	0.0251155	0.87408	0.985494	2.0727	2.0656	-0.0237958	X	7011057	7011145	89	-	140	94	151	92	101	FBtr0332315; FBtr0071033
FBgn0000337:E001	FBgn0000337	E001	13.6653	0.00041597	0.172394	0.677993	NA	NA	NA	NA	2R	7782797	7783390	594	-	14	14	13	11	16	FBtr0344723
FBgn0000337:E002	FBgn0000337	E002	34.4088	0.000704447	1.82949	0.176188	0.73399	NA	NA	NA	2R	7783459	7784502	1044	-	35	45	24	26	41	FBtr0344723
FBgn0000337:E003	FBgn0000337	E003	12.697	0.000380224	1.53556	0.21528	NA	NA	NA	NA	2R	7784916	7785067	152	-	12	11	11	12	17	FBtr0344723
FBgn0000339:E001	FBgn0000339	E001	22.604	0.000821229	4.94106	0.026226	NA	NA	NA	NA	2L	16309292	16309595	304	-	19	15	34	18	27	FBtr0337082
FBgn0000339:E002	FBgn0000339	E002	664.051	0.000139723	0.52716	0.467803	0.905521	2.82932	2.82018	-0.0303948	2L	16309596	16309930	335	-	735	617	682	527	746	FBtr0337082; FBtr0080849; FBtr0080848
FBgn0000339:E003	FBgn0000339	E003	682.332	0.000110953	0.56968	0.450386	0.900753	2.82867	2.84054	0.0394923	2L	16310000	16310143	144	-	701	649	714	536	799	FBtr0337082; FBtr0080849; FBtr0080848
FBgn0000339:E004	FBgn0000339	E004	578.505	0.000129059	0.262246	0.608581	0.94087	2.75839	2.7677	0.030957	2L	16310267	16310379	113	-	591	557	587	468	677	FBtr0337082; FBtr0080849; FBtr0080848
FBgn0000339:E005	FBgn0000339	E005	466.437	0.000265813	0.950734	0.329533	0.849636	2.68042	2.6641	-0.054332	2L	16310441	16310623	183	-	518	441	455	356	553	FBtr0337082; FBtr0080849; FBtr0080848
FBgn0000339:E006	FBgn0000339	E006	104.795	0.00044396	0.0192932	0.889529	0.986974	2.02812	2.02391	-0.0141218	2L	16310624	16310640	17	-	105	107	116	86	108	FBtr0337082; FBtr0080849
FBgn0000339:E007	FBgn0000339	E007	74.231	0.000844192	0.0804104	0.776742	0.97266	1.86797	1.88251	0.0489468	2L	16310641	16310690	50	-	69	77	77	68	78	FBtr0080849
FBgn0000339:E008	FBgn0000339	E008	69.6741	0.0061391	0.0555439	0.813683	0.97761	1.85908	1.84395	-0.0509641	2L	16310691	16310726	36	-	71	72	83	61	60	FBtr0337082; FBtr0080849; FBtr0080848
FBgn0000346:E001	FBgn0000346	E001	34.6465	0.000652851	0.101884	0.749581	0.969719	1.54207	1.56244	0.0696325	X	13259021	13259254	234	+	31	37	46	27	32	FBtr0333329; FBtr0073754
FBgn0000346:E002	FBgn0000346	E002	31.6646	0.000638169	0.695983	0.404137	0.882825	1.54823	1.4928	-0.189862	X	13259336	13259424	89	+	31	38	38	24	27	FBtr0333329; FBtr0073754
FBgn0000346:E003	FBgn0000346	E003	38.4754	0.000663496	0.122633	0.726196	0.963815	1.61078	1.58973	-0.0717101	X	13259503	13259721	219	+	35	45	52	32	28	FBtr0333329; FBtr0073754
FBgn0000346:E004	FBgn0000346	E004	129.385	0.000366925	5.68252	0.0171347	0.290901	2.15632	2.08669	-0.233081	X	13259795	13261423	1629	+	134	152	150	116	92	FBtr0333329; FBtr0073754
FBgn0000346:E005	FBgn0000346	E005	42.9993	0.000668016	0.0411724	0.839205	0.980744	1.6512	1.63968	-0.039142	X	13261505	13261663	159	+	48	40	52	40	34	FBtr0333329; FBtr0073754
FBgn0000346:E006	FBgn0000346	E006	49.7246	0.000575466	2.37207	0.123523	0.65846	1.656	1.73859	0.27999	X	13261732	13261971	240	+	43	46	67	43	49	FBtr0333329; FBtr0073754
FBgn0000346:E007	FBgn0000346	E007	41.5562	0.00124796	4.40257	0.0358847	0.41258	1.54823	1.67533	0.432829	X	13261972	13262034	63	+	31	38	46	47	44	FBtr0073754
FBgn0000346:E008	FBgn0000346	E008	39.4788	0.000627094	0.913492	0.339189	0.852605	1.57203	1.6295	0.195829	X	13262035	13262488	454	+	33	40	46	42	35	FBtr0333329; FBtr0073754
FBgn0000351:E001	FBgn0000351	E001	102.332	0.000595875	0.431715	0.511149	0.919328	2.01663	2.01047	-0.0206911	2L	6674682	6675062	381	-	105	97	99	86	122	FBtr0079320; FBtr0333350
FBgn0000351:E002	FBgn0000351	E002	24.5306	0.000633999	0.0414955	0.838585	NA	NA	NA	NA	2L	6675122	6675271	150	-	28	18	26	22	28	FBtr0079320; FBtr0333350
FBgn0000351:E003	FBgn0000351	E003	37.697	0.000648131	0.116233	0.733156	0.964944	1.56419	1.5984	0.116696	2L	6675330	6675701	372	-	42	28	38	39	40	FBtr0079320; FBtr0333350
FBgn0000351:E004	FBgn0000351	E004	38.398	0.00490925	0.248754	0.617953	0.942423	1.60451	1.58413	-0.0694501	2L	6675760	6676174	415	-	45	32	37	45	31	FBtr0079320; FBtr0333350
FBgn0000351:E005	FBgn0000351	E005	20.8997	0.000603976	0.737232	0.390549	NA	NA	NA	NA	2L	6676240	6676371	132	-	19	17	26	20	22	FBtr0079320; FBtr0333350
FBgn0000351:E006	FBgn0000351	E006	19.8855	0.00057469	0.0627585	0.802188	NA	NA	NA	NA	2L	6676431	6676567	137	-	20	17	22	17	23	FBtr0079320; FBtr0333350
FBgn0000351:E007	FBgn0000351	E007	14.1118	0.000426761	0.0624093	0.802728	NA	NA	NA	NA	2L	6676568	6676635	68	-	13	13	13	14	17	FBtr0079320
FBgn0000352:E001	FBgn0000352	E001	156.214	0.00303784	4.20718	0.0402532	0.429542	2.15105	2.23344	0.275452	2R	7382176	7382522	347	-	162	132	177	132	175	FBtr0089015
FBgn0000352:E002	FBgn0000352	E002	528.396	0.000161123	0.0740873	0.785476	0.973608	2.72459	2.73104	0.0214744	2R	7382523	7385019	2497	-	614	493	619	426	482	FBtr0336916; FBtr0089015
FBgn0000352:E003	FBgn0000352	E003	102.875	0.00123529	2.23935	0.134537	0.674282	2.0527	1.99633	-0.189068	2R	7385083	7385501	419	-	123	111	125	83	71	FBtr0336916; FBtr0089015
FBgn0000352:E004	FBgn0000352	E004	173.125	0.000791328	0.083737	0.772296	0.972213	2.24793	2.24186	-0.0203012	2R	7385558	7386269	712	-	203	165	196	162	135	FBtr0336916; FBtr0089015
FBgn0000352:E005	FBgn0000352	E005	149.212	0.000346351	1.87596	0.170794	0.727645	2.20349	2.16434	-0.130923	2R	7386328	7387115	788	-	182	150	179	120	113	FBtr0336916; FBtr0089015
FBgn0000355:E001	FBgn0000355	E001	10.4741	0.000285844	0.128008	0.720507	NA	NA	NA	NA	3L	8728481	8728538	58	+	12	10	10	10	10	FBtr0076572
FBgn0000355:E002	FBgn0000355	E002	10.897	0.000305587	0.127979	0.720537	NA	NA	NA	NA	3L	8728610	8729066	457	+	10	11	11	12	10	FBtr0076572
FBgn0000356:E001	FBgn0000356	E001	10.0741	0.000266846	-3.62377e-13	1	NA	NA	NA	NA	3L	8731944	8732321	378	+	10	10	10	10	10	FBtr0076574
FBgn0000356:E002	FBgn0000356	E002	10.0741	0.000266846	-3.62377e-13	1	NA	NA	NA	NA	3L	8732456	8732599	144	+	10	10	10	10	10	FBtr0076574
FBgn0000357:E001	FBgn0000357	E001	10.0741	0.000266803	0.0885967	0.765969	NA	NA	NA	NA	3L	8726791	8726849	59	+	10	10	10	10	10	FBtr0076571
FBgn0000357:E002	FBgn0000357	E002	11.2815	0.000323037	0.088541	0.76604	NA	NA	NA	NA	3L	8727024	8727613	590	+	11	13	11	11	10	FBtr0076571
FBgn0000358:E001	FBgn0000358	E001	10.0741	0.000266846	-3.62377e-13	1	NA	NA	NA	NA	3L	8729865	8729922	58	+	10	10	10	10	10	FBtr0076573
FBgn0000358:E002	FBgn0000358	E002	10.0741	0.000266846	-3.62377e-13	1	NA	NA	NA	NA	3L	8730012	8730604	593	+	10	10	10	10	10	FBtr0076573
FBgn0000359:E001	FBgn0000359	E001	10.0741	0.000266846	-3.62377e-13	1	NA	NA	NA	NA	X	8479319	8479404	86	+	10	10	10	10	10	FBtr0071203
FBgn0000359:E002	FBgn0000359	E002	10.0741	0.000266846	-3.62377e-13	1	NA	NA	NA	NA	X	8479494	8480523	1030	+	10	10	10	10	10	FBtr0071203
FBgn0000360:E001	FBgn0000360	E001	10.0741	0.000265767	-1.42109e-13	1	NA	NA	NA	NA	X	8481837	8481958	122	+	10	10	10	10	10	FBtr0300448; FBtr0071204
FBgn0000360:E002	FBgn0000360	E002	10.0741	0.000265767	-1.42109e-13	1	NA	NA	NA	NA	X	8482185	8483174	990	+	10	10	10	10	10	FBtr0300448; FBtr0071204
FBgn0000360:E003	FBgn0000360	E003	10.0741	0.000265767	-1.42109e-13	1	NA	NA	NA	NA	X	8483175	8483311	137	+	10	10	10	10	10	FBtr0300448
FBgn0000370:E001	FBgn0000370	E001	1724.79	7.08129e-05	3.47522	0.0622944	0.516392	3.22057	3.23801	0.0579565	2L	21310866	21311032	167	+	1639	1474	2095	1467	1920	FBtr0332001; FBtr0081512; FBtr0332002
FBgn0000370:E002	FBgn0000370	E002	143.791	0.0042418	9.91289	0.00164125	0.0715173	2.05116	2.20452	0.513313	2L	21311193	21311531	339	+	110	99	165	163	176	FBtr0332001
FBgn0000370:E003	FBgn0000370	E003	3578.69	3.8932e-05	2.35435	0.124934	0.659622	3.55623	3.54392	-0.0409236	2L	21311753	21312043	291	+	3606	3139	4312	2979	3801	FBtr0332001; FBtr0081512; FBtr0332002
FBgn0000370:E004	FBgn0000370	E004	1814.63	5.38568e-05	0.508956	0.475591	0.906956	3.25047	3.25572	0.017458	2L	21312098	21312124	27	+	1781	1554	2230	1527	1953	FBtr0332001; FBtr0081512
FBgn0000370:E005	FBgn0000370	E005	2411.94	5.3124e-05	8.29355	0.00397861	0.129415	3.3627	3.38563	0.0761765	2L	21312125	21312208	84	+	2328	1991	3017	2061	2625	FBtr0332001; FBtr0081512; FBtr0332002
FBgn0000370:E006	FBgn0000370	E006	176.273	0.000270864	2.13653	0.143827	0.688039	2.27228	2.22503	-0.157879	2L	21314360	21315538	1179	+	183	166	210	153	166	FBtr0081513
FBgn0000370:E007	FBgn0000370	E007	4229.12	9.95904e-05	5.79851	0.0160397	0.281431	3.61107	3.62657	0.0515013	2L	21318127	21318419	293	+	4065	3588	5264	3529	4639	FBtr0332001; FBtr0081512; FBtr0332002; FBtr0081513
FBgn0000370:E008	FBgn0000370	E008	8264.88	0.000100189	13.7238	0.000211752	0.0164105	3.92466	3.90345	-0.0704549	2L	21318485	21319527	1043	+	8390	7367	9789	7011	8620	FBtr0332001; FBtr0081512; FBtr0332002; FBtr0081513
FBgn0000376:E001	FBgn0000376	E001	83.4444	0.000417695	5.08697	0.0241062	0.346653	1.97712	1.89089	-0.28982	X	2734248	2735104	857	-	96	96	83	72	68	FBtr0070495; FBtr0070496
FBgn0000376:E002	FBgn0000376	E002	49.4882	0.0010173	0.904884	0.341476	0.852781	1.67169	1.72701	0.18753	X	2735177	2735328	152	-	43	51	64	52	36	FBtr0070495; FBtr0070496
FBgn0000376:E003	FBgn0000376	E003	68.631	0.000500746	0.392927	0.530765	0.922669	1.82608	1.85692	0.103949	X	2735396	2735768	373	-	74	61	77	68	61	FBtr0070495; FBtr0070496
FBgn0000376:E004	FBgn0000376	E004	147.704	0.000302751	0.550153	0.458255	0.901987	2.18482	2.16727	-0.0587093	X	2735837	2737413	1577	-	155	156	164	131	129	FBtr0070495; FBtr0070496
FBgn0000376:E005	FBgn0000376	E005	40.202	0.00064215	0.41163	0.521144	0.921753	1.59255	1.63353	0.139522	X	2737470	2737673	204	-	42	36	44	36	42	FBtr0070495; FBtr0070496
FBgn0000376:E006	FBgn0000376	E006	46.3737	0.000590221	1.57939	0.208849	0.76685	1.63392	1.7069	0.247732	X	2737922	2738489	568	-	40	46	59	42	44	FBtr0070495; FBtr0070496
FBgn0000376:E007	FBgn0000376	E007	10.0741	0.000262124	0.0288394	0.86515	NA	NA	NA	NA	X	2738490	2738538	49	-	10	10	10	10	10	FBtr0070496
FBgn0000376:E008	FBgn0000376	E008	15.0788	0.000455369	0.469111	0.493397	NA	NA	NA	NA	X	2738668	2738773	106	-	15	13	19	15	13	FBtr0070495
FBgn0000377:E001	FBgn0000377	E001	938.527	0.000136153	0.0708271	0.790136	0.97452	2.97896	2.97787	-0.0036205	X	2247594	2249769	2176	-	1018	1000	1054	726	881	FBtr0070418
FBgn0000377:E002	FBgn0000377	E002	85.068	0.000429587	0.0673872	0.79518	0.975462	1.93394	1.94488	0.0367484	X	2249828	2249983	156	-	88	92	101	70	73	FBtr0070418
FBgn0000382:E001	FBgn0000382	E001	30.798	0.000639399	1.11295	0.291441	NA	NA	NA	NA	X	2094234	2094418	185	+	37	31	33	30	22	FBtr0333260; FBtr0070378
FBgn0000382:E002	FBgn0000382	E002	19.1643	0.000572469	0.00218263	0.962737	NA	NA	NA	NA	X	2094419	2094940	522	+	21	17	18	20	19	FBtr0333260
FBgn0000382:E003	FBgn0000382	E003	36.1724	0.000607993	0.29438	0.587427	0.936587	1.58682	1.56069	-0.089185	X	2095010	2095197	188	+	41	35	40	32	32	FBtr0333260; FBtr0070378
FBgn0000382:E004	FBgn0000382	E004	40.5266	0.000626252	0.200778	0.654094	0.949058	1.62922	1.61057	-0.063471	X	2095270	2095396	127	+	46	38	42	43	32	FBtr0333260; FBtr0070378
FBgn0000382:E005	FBgn0000382	E005	25.6963	0.0241241	0.0687257	0.793201	NA	NA	NA	NA	X	2102289	2103775	1487	+	22	27	17	28	33	FBtr0070379
FBgn0000382:E006	FBgn0000382	E006	10.0741	0.00026198	0.00108934	0.97367	NA	NA	NA	NA	X	2108249	2108294	46	+	10	10	10	10	10	FBtr0070380
FBgn0000382:E007	FBgn0000382	E007	35.3663	0.00167179	0.651907	0.419432	0.888397	1.52082	1.58457	0.217866	X	2108380	2108542	163	+	35	30	39	44	27	FBtr0333260; FBtr0070378; FBtr0070380; FBtr0070379
FBgn0000382:E008	FBgn0000382	E008	42.0929	0.00388061	0.257033	0.612166	0.941389	1.64896	1.62488	-0.0818776	X	2109235	2109414	180	+	49	39	50	45	26	FBtr0333260; FBtr0070378; FBtr0070380; FBtr0070379
FBgn0000382:E009	FBgn0000382	E009	44.3017	0.000588371	1.05191	0.305068	0.835267	1.68593	1.63518	-0.172346	X	2109483	2109600	118	+	48	48	47	44	33	FBtr0333260; FBtr0070378; FBtr0070380; FBtr0070379
FBgn0000382:E010	FBgn0000382	E010	132.919	0.000881077	1.50031	0.220623	0.778213	2.14796	2.11455	-0.111818	X	2109729	2110666	938	+	155	127	160	117	103	FBtr0333260; FBtr0070378; FBtr0070380; FBtr0070379
FBgn0000382:E011	FBgn0000382	E011	53.3677	0.00059504	0.633846	0.425948	0.89154	1.75539	1.72175	-0.113819	X	2110745	2110835	91	+	64	49	58	54	40	FBtr0333260; FBtr0070378; FBtr0070380; FBtr0070379
FBgn0000382:E012	FBgn0000382	E012	80.0552	0.000435498	0.395261	0.529547	0.922669	1.8878	1.92414	0.122264	X	2110950	2111139	190	+	81	73	97	80	67	FBtr0333260; FBtr0070378; FBtr0070380; FBtr0070379
FBgn0000382:E013	FBgn0000382	E013	70.1717	0.00273823	0.468981	0.493456	0.914083	1.82501	1.87178	0.157573	X	2111205	2111623	419	+	63	70	92	72	52	FBtr0333260; FBtr0070378; FBtr0070380; FBtr0070379
FBgn0000382:E014	FBgn0000382	E014	24.1051	0.000669622	0.367722	0.544249	NA	NA	NA	NA	X	2111624	2111703	80	+	21	24	33	24	18	FBtr0070379
FBgn0000382:E015	FBgn0000382	E015	363.83	0.00595141	0.316424	0.573765	0.935163	2.54772	2.57335	0.0854005	X	2111704	2113664	1961	+	360	351	402	315	383	FBtr0333260; FBtr0070378; FBtr0070380; FBtr0070379
FBgn0000382:E016	FBgn0000382	E016	18.2155	0.00346372	0.889195	0.345696	NA	NA	NA	NA	X	2113665	2115701	2037	+	14	18	23	13	23	FBtr0333260; FBtr0070379
FBgn0000384:E001	FBgn0000384	E001	446.83	0.00119687	1.07749	0.29926	0.833624	2.66145	2.63735	-0.0802251	2L	22981816	22982593	778	+	443	430	447	403	498	FBtr0111126; FBtr0334157
FBgn0000384:E002	FBgn0000384	E002	134.147	0.000328071	0.112652	0.737145	0.966115	2.12073	2.13004	0.0311602	2L	22990754	22990892	139	+	135	115	151	127	139	FBtr0111126; FBtr0334157
FBgn0000384:E003	FBgn0000384	E003	164.512	0.00118314	0.415881	0.519	0.921316	2.22991	2.20629	-0.0789524	2L	22990948	22991153	206	+	167	155	203	139	156	FBtr0111126; FBtr0334157
FBgn0000384:E004	FBgn0000384	E004	166.304	0.00138171	0.368754	0.543684	0.925788	2.23391	2.21139	-0.0752615	2L	22991208	22991339	132	+	163	162	206	140	158	FBtr0111126; FBtr0334157
FBgn0000384:E005	FBgn0000384	E005	146.19	0.0093461	0.00465772	0.945589	0.993772	2.16182	2.16568	0.0129147	2L	22991395	22991534	140	+	119	156	195	114	146	FBtr0111126; FBtr0334157
FBgn0000384:E006	FBgn0000384	E006	317.941	0.000341081	5.03639	0.0248201	0.352073	2.46993	2.51655	0.155398	2L	22991583	22992343	761	+	300	261	350	295	375	FBtr0111126; FBtr0334157
FBgn0000384:E007	FBgn0000384	E007	133.692	0.000938979	0.0440782	0.833708	0.979884	2.13095	2.1207	-0.0343147	2L	22992344	22992951	608	+	143	113	135	128	145	FBtr0334157
FBgn0000394:E001	FBgn0000394	E001	21.8532	0.000623505	0.768544	0.380668	NA	NA	NA	NA	X	5690002	5690157	156	+	27	18	26	17	21	FBtr0070804; FBtr0340465
FBgn0000394:E002	FBgn0000394	E002	21.1683	0.000803247	1.6164	0.203595	NA	NA	NA	NA	X	5690158	5690317	160	+	18	15	29	26	17	FBtr0340465
FBgn0000394:E003	FBgn0000394	E003	12.9037	0.000383234	0.0894018	0.764939	NA	NA	NA	NA	X	5690318	5690435	118	+	14	11	14	14	11	FBtr0070804; FBtr0340465
FBgn0000394:E004	FBgn0000394	E004	33.2882	0.000642908	2.24666	0.133903	0.673333	1.5815	1.49914	-0.281733	X	5690436	5690988	553	+	37	34	37	25	33	FBtr0070804; FBtr0340464; FBtr0340465
FBgn0000394:E005	FBgn0000394	E005	61.4343	0.000615661	0.287917	0.591559	0.937723	1.79756	1.7865	-0.0373622	X	5691892	5692104	213	+	71	47	67	63	57	FBtr0070804; FBtr0340464; FBtr0340465
FBgn0000394:E006	FBgn0000394	E006	77.4444	0.000462149	0.164632	0.684927	0.956817	1.89163	1.88968	-0.00657847	X	5692165	5692309	145	+	76	71	83	72	83	FBtr0070804; FBtr0340464; FBtr0340465
FBgn0000394:E007	FBgn0000394	E007	105.717	0.000427066	0.393288	0.530576	0.922669	2.00181	2.03777	0.120624	X	5692377	5692773	397	+	100	90	120	96	120	FBtr0070804; FBtr0340464; FBtr0340465
FBgn0000394:E008	FBgn0000394	E008	30.4195	0.000641831	3.23933	0.07189	NA	NA	NA	NA	X	5692774	5693084	311	+	22	24	38	34	33	FBtr0070804
FBgn0000395:E001	FBgn0000395	E001	134.036	0.000572436	1.50749	0.219522	0.777258	2.1386	2.11022	-0.0949851	2R	21355015	21357501	2487	-	143	103	155	109	158	FBtr0071610
FBgn0000395:E002	FBgn0000395	E002	28.9764	0.005592	0.176132	0.674718	NA	NA	NA	NA	2R	21357874	21358086	213	-	24	24	47	23	27	FBtr0071610
FBgn0000395:E003	FBgn0000395	E003	25.6646	0.000691078	0.851755	0.356056	NA	NA	NA	NA	2R	21358817	21358999	183	-	21	19	38	24	26	FBtr0071610
FBgn0000395:E004	FBgn0000395	E004	21.4364	0.000616525	0.519576	0.471023	NA	NA	NA	NA	2R	21359091	21359184	94	-	15	19	30	18	25	FBtr0071610
FBgn0000395:E005	FBgn0000395	E005	18.2788	0.000548202	0.847803	0.357175	NA	NA	NA	NA	2R	21363699	21363787	89	-	17	19	19	15	21	FBtr0071610
FBgn0000395:E006	FBgn0000395	E006	22.0855	0.000636058	0.504066	0.477719	NA	NA	NA	NA	2R	21366663	21366965	303	-	21	21	22	17	29	FBtr0071610
FBgn0000395:E007	FBgn0000395	E007	72.798	0.000617279	1.1352	0.286668	0.82633	1.82298	1.87487	0.174854	2R	21378505	21379464	960	-	56	62	83	69	92	FBtr0071610
FBgn0000404:E001	FBgn0000404	E001	442.292	0.00103958	1.38049	0.240017	0.794454	2.66703	2.63851	-0.0949377	3L	11826719	11827082	364	-	519	442	478	307	461	FBtr0304650
FBgn0000404:E002	FBgn0000404	E002	1264.63	0.000341087	1.57779	0.209079	0.766934	3.09702	3.11254	0.0516214	3L	11827083	11827805	723	-	1339	1251	1439	972	1305	FBtr0076075; FBtr0304650
FBgn0000404:E003	FBgn0000404	E003	588.816	0.000165062	3.06866	0.0798154	0.570449	2.75785	2.78706	0.0972089	3L	11827870	11828117	248	-	647	538	712	450	591	FBtr0076075; FBtr0304650
FBgn0000404:E004	FBgn0000404	E004	525.758	0.00055811	1.40421	0.23602	0.791118	2.71156	2.73601	0.0813623	3L	11828188	11828392	205	-	578	487	648	387	525	FBtr0076075; FBtr0304650
FBgn0000404:E005	FBgn0000404	E005	522.105	0.000136864	0.132371	0.715986	0.961423	2.72637	2.72015	-0.0206725	3L	11828461	11828684	224	-	596	506	609	402	491	FBtr0076075; FBtr0304650
FBgn0000404:E006	FBgn0000404	E006	551.73	0.000131208	0.098839	0.753227	0.970259	2.74935	2.74406	-0.0175873	3L	11831727	11831982	256	-	604	558	616	446	525	FBtr0076075; FBtr0304650
FBgn0000404:E007	FBgn0000404	E007	429.867	0.00108527	0.0111018	0.916086	0.990582	2.64005	2.63561	-0.0147731	3L	11832053	11832243	191	-	477	426	461	374	401	FBtr0076075; FBtr0304650
FBgn0000404:E008	FBgn0000404	E008	158.163	0.00348328	1.27669	0.258515	0.806653	2.23491	2.18132	-0.179123	3L	11832244	11832246	3	-	196	158	153	142	137	FBtr0076075
FBgn0000404:E009	FBgn0000404	E009	630.534	0.000287519	3.9172	0.0477944	0.460995	2.82327	2.78977	-0.111464	3L	11832874	11833578	705	-	719	659	700	503	561	FBtr0076075; FBtr0304650
FBgn0000405:E001	FBgn0000405	E001	1721.39	0.000108971	0.0510812	0.821192	0.978251	3.24081	3.2449	0.0136025	2R	22803521	22804590	1070	-	1969	1806	1908	1227	1679	FBtr0309858; FBtr0071913; FBtr0071911; FBtr0071914
FBgn0000405:E002	FBgn0000405	E002	1437.85	0.000179471	0.00483149	0.944585	0.993772	3.16417	3.16608	0.00634497	2R	22804660	22805558	899	-	1655	1509	1688	987	1342	FBtr0309858; FBtr0071913; FBtr0071911; FBtr0071914
FBgn0000405:E003	FBgn0000405	E003	220.076	0.000238509	0.0559502	0.813015	0.977441	2.35399	2.35037	-0.0120596	2R	22805559	22805564	6	-	260	228	261	154	196	FBtr0071913; FBtr0071911; FBtr0071914
FBgn0000405:E004	FBgn0000405	E004	488.653	0.000128694	1.95693	0.161842	0.718308	2.70942	2.68744	-0.0731644	2R	22805667	22805875	209	-	589	520	546	327	458	FBtr0309858; FBtr0071913; FBtr0071911; FBtr0071914
FBgn0000405:E005	FBgn0000405	E005	367.234	0.000202712	0.143332	0.70499	0.96063	2.56736	2.57802	0.0354907	2R	22805940	22806085	146	-	394	405	416	258	360	FBtr0309858; FBtr0071913; FBtr0071911; FBtr0071914
FBgn0000405:E006	FBgn0000405	E006	15.8862	0.000486841	5.03434	0.0248496	NA	NA	NA	NA	2R	22806086	22806273	188	-	15	10	20	16	18	FBtr0071914
FBgn0000405:E007	FBgn0000405	E007	17.9407	0.000617652	3.08726	0.0789076	NA	NA	NA	NA	2R	22806274	22806303	30	-	15	16	19	19	20	FBtr0071913; FBtr0071914
FBgn0000405:E008	FBgn0000405	E008	25.2094	0.00857373	2.48452	0.114971	NA	NA	NA	NA	2R	22806304	22806499	196	-	24	21	22	25	33	FBtr0071913
FBgn0000405:E009	FBgn0000405	E009	374.78	0.000146928	0.0590729	0.807967	0.977298	2.58333	2.581	-0.0077432	2R	22806646	22806948	303	-	425	404	419	269	353	FBtr0309858; FBtr0071911
FBgn0000406:E001	FBgn0000406	E001	10.266	0.00027593	0.52881	0.467108	NA	NA	NA	NA	2L	16788774	16788865	92	-	10	10	11	10	10	FBtr0331931
FBgn0000406:E002	FBgn0000406	E002	13.9367	0.000466562	0.51477	0.473081	NA	NA	NA	NA	2L	16788866	16789444	579	-	11	11	27	10	11	FBtr0331931; FBtr0080932
FBgn0000406:E003	FBgn0000406	E003	12.033	0.000351904	0.000557999	0.981154	NA	NA	NA	NA	2L	16789517	16789899	383	-	11	10	17	11	11	FBtr0331931; FBtr0080932
FBgn0000406:E004	FBgn0000406	E004	11.4734	0.000336953	0.0014087	0.97006	NA	NA	NA	NA	2L	16790219	16790721	503	-	10	10	12	11	14	FBtr0331931; FBtr0080932
FBgn0000409:E001	FBgn0000409	E001	290.774	0.000186982	0.00033662	0.985362	0.998416	2.4691	2.46954	0.00146437	2L	16719932	16719976	45	+	351	267	288	239	302	FBtr0080889
FBgn0000409:E002	FBgn0000409	E002	293.067	0.00018958	0.00255615	0.959677	0.995804	2.47328	2.47215	-0.00376765	2L	16722009	16722010	2	+	351	273	290	246	298	FBtr0080889
FBgn0000409:E003	FBgn0000409	E003	2272.35	9.83338e-05	0.000631284	0.979955	0.997916	3.36122	3.36133	0.000346003	2L	16722011	16722644	634	+	2701	2134	2373	1790	2321	FBtr0080889; FBtr0344849
FBgn0000411:E001	FBgn0000411	E001	52.8027	0.0015701	0.133839	0.714484	0.961383	1.74308	1.73019	-0.0436266	3L	14175610	14175925	316	-	61	58	46	50	47	FBtr0075746; FBtr0333035
FBgn0000411:E002	FBgn0000411	E002	266.017	0.00147076	0.0236742	0.877717	0.985789	2.43134	2.43468	0.0111464	3L	14175926	14177537	1612	-	348	241	292	218	226	FBtr0075746; FBtr0333036; FBtr0333035; FBtr0333034
FBgn0000411:E003	FBgn0000411	E003	10.0741	0.000265611	0.393778	0.53032	NA	NA	NA	NA	3L	14177538	14178492	955	-	10	10	10	10	10	FBtr0075746; FBtr0333036
FBgn0000411:E004	FBgn0000411	E004	10.0741	0.000265611	0.393778	0.53032	NA	NA	NA	NA	3L	14178569	14178620	52	-	10	10	10	10	10	FBtr0075746; FBtr0333036
FBgn0000412:E001	FBgn0000412	E001	6322.75	0.000219307	9.17811	0.00244927	0.0943873	3.81938	3.79488	-0.0814144	3R	9238083	9239171	1089	-	7213	6731	6914	5089	5552	FBtr0081987; FBtr0301524; FBtr0081988
FBgn0000412:E002	FBgn0000412	E002	3520.18	0.000211361	0.0561464	0.812694	0.977441	3.55397	3.54981	-0.0138332	3R	9239490	9239908	419	-	3893	3674	4114	2778	3093	FBtr0081987; FBtr0301524; FBtr0081988
FBgn0000412:E003	FBgn0000412	E003	1696.52	0.000144041	1.10409	0.29337	0.829558	3.23197	3.23727	0.0176309	3R	9239909	9240045	137	-	1812	1792	1990	1343	1522	FBtr0081987; FBtr0081988
FBgn0000412:E004	FBgn0000412	E004	934.992	8.59349e-05	9.47408	0.00208395	0.0839444	2.95599	2.99091	0.116121	3R	9240046	9240068	23	-	969	939	1081	783	886	FBtr0081987; FBtr0301524; FBtr0081988
FBgn0000412:E005	FBgn0000412	E005	859.492	0.000103656	13.4834	0.000240688	0.0181654	2.91325	2.9588	0.151472	3R	9240202	9240267	66	-	885	844	1003	710	841	FBtr0301524; FBtr0081988
FBgn0000412:E006	FBgn0000412	E006	12.9279	0.00166118	0.18077	0.670713	NA	NA	NA	NA	3R	9240512	9240654	143	-	16	10	11	14	13	FBtr0081987
FBgn0000413:E001	FBgn0000413	E001	482.71	0.00148429	2.79941	0.094299	0.606229	2.67437	2.69781	0.0780308	2L	10388105	10388527	423	+	496	487	521	421	477	FBtr0080008; FBtr0332196; FBtr0332195
FBgn0000413:E002	FBgn0000413	E002	1612.98	0.00196744	3.94679	0.046961	0.457942	3.22991	3.19772	-0.106988	2L	10390049	10392728	2680	+	1852	1686	1867	1192	1451	FBtr0080008; FBtr0332196; FBtr0332195
FBgn0000413:E003	FBgn0000413	E003	53.064	0.000890919	2.29845	0.129503	0.663941	1.69409	1.76496	0.239898	2L	10392729	10392787	59	+	49	52	67	52	44	FBtr0080008; FBtr0332195
FBgn0000413:E004	FBgn0000413	E004	140.869	0.00363665	0.7051	0.401075	0.881658	2.14192	2.1657	0.079562	2L	10392788	10393228	441	+	139	148	147	107	161	FBtr0332195
FBgn0000414:E001	FBgn0000414	E001	15.334	0.000471157	1.01691	0.313253	NA	NA	NA	NA	3L	16712126	16712934	809	+	12	16	16	17	15	FBtr0330190; FBtr0305085; FBtr0305084
FBgn0000414:E002	FBgn0000414	E002	44.0714	0.0146402	3.65514	0.0558963	0.497355	1.56066	1.71656	0.530126	3L	16713660	16714320	661	+	31	43	45	41	59	FBtr0075318; FBtr0333625; FBtr0333626; FBtr0305086; FBtr0330189
FBgn0000414:E003	FBgn0000414	E003	13.0566	0.000385304	0.438679	0.507761	NA	NA	NA	NA	3L	16715441	16715511	71	+	11	14	16	12	12	FBtr0330189; FBtr0330190; FBtr0333625; FBtr0333626; FBtr0305086; FBtr0305085; FBtr0305084; FBtr0075318
FBgn0000414:E004	FBgn0000414	E004	25.2067	0.000681309	0.559336	0.454528	NA	NA	NA	NA	3L	16715573	16716169	597	+	22	27	30	29	17	FBtr0330189; FBtr0330190; FBtr0333625; FBtr0333626; FBtr0305086; FBtr0305085; FBtr0305084; FBtr0075318
FBgn0000414:E005	FBgn0000414	E005	32.0128	0.00733796	0.545635	0.460107	0.902652	1.55492	1.49561	-0.203071	3L	16716231	16716837	607	+	27	46	35	32	19	FBtr0330189; FBtr0330190; FBtr0333625; FBtr0333626; FBtr0305086; FBtr0305085; FBtr0305084; FBtr0075318
FBgn0000414:E006	FBgn0000414	E006	14.3279	0.00114333	0.454854	0.500039	NA	NA	NA	NA	3L	16717607	16717840	234	+	12	21	11	14	13	FBtr0330190; FBtr0333626; FBtr0075318; FBtr0305085; FBtr0330189
FBgn0000414:E007	FBgn0000414	E007	13.8808	0.00041639	0.432918	0.510561	NA	NA	NA	NA	3L	16718022	16718246	225	+	15	17	13	12	12	FBtr0330190; FBtr0333625; FBtr0075318; FBtr0305085; FBtr0330189
FBgn0000414:E008	FBgn0000414	E008	74.2229	0.0217509	1.23266	0.266891	0.813286	1.92259	1.84641	-0.256408	3L	16718247	16721016	2770	+	89	84	97	65	35	FBtr0330189; FBtr0330190; FBtr0333625; FBtr0333626; FBtr0305086; FBtr0305085; FBtr0305084; FBtr0075318
FBgn0000414:E009	FBgn0000414	E009	19.0061	0.00134383	0.0737259	0.785987	NA	NA	NA	NA	3L	16721087	16721190	104	+	21	18	28	15	13	FBtr0330189; FBtr0330190; FBtr0333625; FBtr0333626; FBtr0305086; FBtr0305085; FBtr0305084; FBtr0075318
FBgn0000414:E010	FBgn0000414	E010	45.3737	0.00169862	0.0228075	0.879959	0.986229	1.67536	1.6668	-0.029049	3L	16721258	16722001	744	+	46	51	59	42	28	FBtr0330189; FBtr0330190; FBtr0333625; FBtr0333626; FBtr0305086; FBtr0305085; FBtr0305084; FBtr0075318
FBgn0000414:E011	FBgn0000414	E011	25.1461	0.000626389	0.796764	0.372063	NA	NA	NA	NA	3L	16722064	16722193	130	+	26	32	26	23	18	FBtr0330189; FBtr0330190; FBtr0333625; FBtr0333626; FBtr0305086; FBtr0305085; FBtr0305084; FBtr0075318
FBgn0000414:E012	FBgn0000414	E012	180.168	0.00145259	0.641002	0.423348	0.890565	2.27492	2.25169	-0.0775748	3L	16722258	16724415	2158	+	206	186	185	159	160	FBtr0330189; FBtr0330190; FBtr0333625; FBtr0333626; FBtr0305086; FBtr0305085; FBtr0305084; FBtr0075318
FBgn0000414:E013	FBgn0000414	E013	37.8195	0.0097666	2.43936	0.118325	0.650667	1.51875	1.63962	0.412441	3L	16724416	16724575	160	+	31	36	38	34	49	FBtr0075318
FBgn0000416:E001	FBgn0000416	E001	1206.02	0.00576215	0.904836	0.341488	0.852781	3.05946	3.0842	0.0822567	3R	30883504	30883917	414	-	1101	1043	1392	921	1558	FBtr0085713; FBtr0085714
FBgn0000416:E002	FBgn0000416	E002	826.789	0.000976643	5.54218	0.0185634	0.304413	2.88527	2.9278	0.141452	3R	30883976	30884117	142	-	750	685	1056	589	1051	FBtr0085713; FBtr0085714
FBgn0000416:E003	FBgn0000416	E003	1243.41	0.000109734	4.81631	0.0281917	0.372695	3.07749	3.09843	0.06962	3R	30884175	30884650	476	-	1215	1020	1635	828	1521	FBtr0085713; FBtr0085714
FBgn0000416:E004	FBgn0000416	E004	2936.25	0.00129468	3.40753	0.0648994	0.526275	3.48165	3.44991	-0.105497	3R	30884720	30886547	1828	-	3186	2485	3890	1891	3240	FBtr0085713; FBtr0085714
FBgn0000416:E005	FBgn0000416	E005	556.235	0.000697564	1.10824	0.292465	0.828826	2.7584	2.73148	-0.0895814	3R	30886622	30886904	283	-	593	478	758	359	596	FBtr0085713; FBtr0085714
FBgn0000416:E006	FBgn0000416	E006	282.123	0.00239642	3.25224	0.0713257	0.541338	2.48893	2.42071	-0.227434	3R	30888661	30888739	79	-	319	256	385	183	269	FBtr0085713; FBtr0085714
FBgn0000416:E007	FBgn0000416	E007	14.3044	0.00138863	2.36526	0.124063	NA	NA	NA	NA	3R	30888740	30888826	87	-	17	16	12	13	13	FBtr0085714
FBgn0000416:E008	FBgn0000416	E008	271.335	0.0038607	0.311024	0.577053	0.935885	2.4479	2.41935	-0.0951949	3R	30888885	30889062	178	-	307	216	391	174	271	FBtr0085713
FBgn0000422:E001	FBgn0000422	E001	18.8317	0.000631398	0.0330086	0.855832	NA	NA	NA	NA	2L	19116483	19118128	1646	-	16	26	21	13	18	FBtr0081167; FBtr0081166; FBtr0290291
FBgn0000422:E002	FBgn0000422	E002	11.4815	0.000327239	2.55186e-06	0.998725	NA	NA	NA	NA	2L	19119156	19119241	86	-	12	13	11	11	10	FBtr0081167; FBtr0081166; FBtr0290291
FBgn0000422:E003	FBgn0000422	E003	10.2741	0.000273602	0.174311	0.676309	NA	NA	NA	NA	2L	19119242	19119318	77	-	10	11	10	10	10	FBtr0290291
FBgn0000422:E004	FBgn0000422	E004	10.2741	0.000273602	0.174311	0.676309	NA	NA	NA	NA	2L	19119319	19119474	156	-	10	11	10	10	10	FBtr0081167; FBtr0290291
FBgn0000422:E005	FBgn0000422	E005	11.2896	0.000322519	0.0159799	0.899406	NA	NA	NA	NA	2L	19119475	19120109	635	-	14	11	10	11	10	FBtr0290291
FBgn0000422:E006	FBgn0000422	E006	11.6896	0.000340463	0.199431	0.65518	NA	NA	NA	NA	2L	19120110	19120306	197	-	15	12	10	11	10	FBtr0081167; FBtr0081166; FBtr0290291
FBgn0000426:E001	FBgn0000426	E001	1594.33	NA	NA	NA	NA	NA	NA	NA	2R	12183844	12184310	467	-	1688	1530	1526	1437	1741	FBtr0088010
FBgn0000427:E001	FBgn0000427	E001	10.0741	0.000264162	0	1	NA	NA	NA	NA	X	7867161	7867198	38	-	10	10	10	10	10	FBtr0310269
FBgn0000427:E002	FBgn0000427	E002	10.0741	0.000264162	0	1	NA	NA	NA	NA	X	7867199	7867903	705	-	10	10	10	10	10	FBtr0071145; FBtr0071146; FBtr0071147; FBtr0309796; FBtr0309795; FBtr0310269
FBgn0000427:E003	FBgn0000427	E003	10.0741	0.000264162	0	1	NA	NA	NA	NA	X	7867904	7869862	1959	-	10	10	10	10	10	FBtr0071145; FBtr0310269
FBgn0000427:E004	FBgn0000427	E004	10.0741	0.000264162	0	1	NA	NA	NA	NA	X	7869863	7869987	125	-	10	10	10	10	10	FBtr0071145; FBtr0071146; FBtr0071147; FBtr0310269; FBtr0309795
FBgn0000427:E005	FBgn0000427	E005	10.0741	0.000264162	0	1	NA	NA	NA	NA	X	7869988	7870001	14	-	10	10	10	10	10	FBtr0071147
FBgn0000427:E006	FBgn0000427	E006	10.0741	0.000264162	0	1	NA	NA	NA	NA	X	7870186	7870448	263	-	10	10	10	10	10	FBtr0071145; FBtr0071146; FBtr0071147; FBtr0309796; FBtr0309795; FBtr0310269
FBgn0000427:E007	FBgn0000427	E007	10.0741	0.000264162	0	1	NA	NA	NA	NA	X	7870506	7872870	2365	-	10	10	10	10	10	FBtr0071145; FBtr0071146; FBtr0071147; FBtr0309796; FBtr0309795; FBtr0310269
FBgn0000427:E008	FBgn0000427	E008	10.0741	0.000264162	0	1	NA	NA	NA	NA	X	7872871	7872921	51	-	10	10	10	10	10	FBtr0071145; FBtr0071146; FBtr0071147; FBtr0309796
FBgn0000427:E009	FBgn0000427	E009	10.0741	0.000264162	0	1	NA	NA	NA	NA	X	7872995	7873222	228	-	10	10	10	10	10	FBtr0071145; FBtr0071146; FBtr0071147; FBtr0309796; FBtr0309795; FBtr0310269
FBgn0000439:E001	FBgn0000439	E001	83.6916	0.000533572	0.00571875	0.939719	0.993514	1.92446	1.93094	0.0218016	3R	6791836	6793111	1276	+	93	76	62	77	107	FBtr0081621
FBgn0000439:E002	FBgn0000439	E002	24.3165	0.00064364	0.224579	0.635573	NA	NA	NA	NA	3R	6793497	6793597	101	+	24	23	22	19	33	FBtr0081621
FBgn0000439:E003	FBgn0000439	E003	24.9481	0.000642545	0.00371788	0.95138	NA	NA	NA	NA	3R	6793663	6793840	178	+	28	23	20	20	33	FBtr0081621
FBgn0000439:E004	FBgn0000439	E004	32.6781	0.000639717	0.0426729	0.836342	0.97998	1.51767	1.53449	0.0575865	3R	6800979	6801358	380	+	31	34	25	31	41	FBtr0081621
FBgn0000439:E005	FBgn0000439	E005	75.0492	0.000737591	0.240538	0.623818	0.943448	1.89013	1.8752	-0.0502234	3R	6801625	6802428	804	+	68	88	50	68	98	FBtr0081621
FBgn0000442:E001	FBgn0000442	E001	10.0741	0.000264921	0.00585044	0.939031	NA	NA	NA	NA	2L	786153	786422	270	-	10	10	10	10	10	FBtr0078042
FBgn0000442:E002	FBgn0000442	E002	10.0741	0.000264921	0.00585044	0.939031	NA	NA	NA	NA	2L	786479	786664	186	-	10	10	10	10	10	FBtr0078042
FBgn0000442:E003	FBgn0000442	E003	10.0741	0.000264921	0.00585044	0.939031	NA	NA	NA	NA	2L	786733	788178	1446	-	10	10	10	10	10	FBtr0078042
FBgn0000442:E004	FBgn0000442	E004	10.0741	0.000264921	0.00585044	0.939031	NA	NA	NA	NA	2L	788242	788612	371	-	10	10	10	10	10	FBtr0078042
FBgn0000442:E005	FBgn0000442	E005	10.4741	0.000283599	0.0904719	0.763578	NA	NA	NA	NA	2L	790489	790798	310	-	12	10	10	10	10	FBtr0078042
FBgn0000447:E001	FBgn0000447	E001	1340.01	0.00012251	0.208368	0.648049	0.948405	3.13082	3.13202	0.00399929	3R	8651391	8652682	1292	-	1522	1299	1437	1086	1330	FBtr0081890; FBtr0300442
FBgn0000447:E002	FBgn0000447	E002	141.4	0.000402543	0.095482	0.75732	0.971059	2.16452	2.15428	-0.034236	3R	8652737	8652799	63	-	168	135	165	99	139	FBtr0081890; FBtr0300442
FBgn0000447:E003	FBgn0000447	E003	14.6801	0.000448886	0.240255	0.624022	NA	NA	NA	NA	3R	8652800	8652916	117	-	16	17	15	13	12	FBtr0300442
FBgn0000448:E001	FBgn0000448	E001	10.0741	0.000264549	0	1	NA	NA	NA	NA	2R	10203995	10205453	1459	-	10	10	10	10	10	FBtr0306345
FBgn0000448:E002	FBgn0000448	E002	10.0741	0.000264549	0	1	NA	NA	NA	NA	2R	10209265	10209270	6	-	10	10	10	10	10	FBtr0306345; FBtr0330609; FBtr0306346; FBtr0088368
FBgn0000448:E003	FBgn0000448	E003	10.0741	0.000264549	0	1	NA	NA	NA	NA	2R	10211066	10211352	287	-	10	10	10	10	10	FBtr0306346
FBgn0000448:E004	FBgn0000448	E004	10.0741	0.000264549	0	1	NA	NA	NA	NA	2R	10222477	10224024	1548	-	10	10	10	10	10	FBtr0306345; FBtr0330609; FBtr0088368
FBgn0000448:E005	FBgn0000448	E005	10.0741	0.000264549	0	1	NA	NA	NA	NA	2R	10227323	10227328	6	-	10	10	10	10	10	FBtr0330609; FBtr0088368
FBgn0000448:E006	FBgn0000448	E006	10.0741	0.000264549	0	1	NA	NA	NA	NA	2R	10227329	10227957	629	-	10	10	10	10	10	FBtr0306345; FBtr0330609; FBtr0088368
FBgn0000448:E007	FBgn0000448	E007	10.0741	0.000264549	0	1	NA	NA	NA	NA	2R	10236998	10237348	351	-	10	10	10	10	10	FBtr0112799
FBgn0000449:E001	FBgn0000449	E001	40.9024	0.000696434	0.854295	0.35534	0.858476	1.64292	1.60091	-0.142949	3L	4062292	4062889	598	+	64	18	45	43	33	FBtr0073205
FBgn0000449:E002	FBgn0000449	E002	56.9697	0.00062915	0.106821	0.743793	0.968373	1.76407	1.75769	-0.0215808	3L	4063030	4063631	602	+	85	24	71	48	56	FBtr0073205
FBgn0000449:E003	FBgn0000449	E003	33.1724	0.000645957	0.80434	0.369799	0.86752	1.48929	1.55281	0.217577	3L	4063691	4063888	198	+	43	14	40	32	36	FBtr0073205
FBgn0000449:E004	FBgn0000449	E004	26.2552	0.00141826	0.282126	0.595311	NA	NA	NA	NA	3L	4063975	4064551	577	+	31	15	24	29	31	FBtr0073205
FBgn0000451:E001	FBgn0000451	E001	12.5044	0.000367659	1.04935	0.305657	NA	NA	NA	NA	3L	10190276	10190592	317	-	13	14	12	13	10	FBtr0331551; FBtr0076307; FBtr0339899; FBtr0076305
FBgn0000451:E002	FBgn0000451	E002	17.3791	0.000569614	0.271832	0.602105	NA	NA	NA	NA	3L	10190662	10191277	616	-	15	15	20	22	14	FBtr0331551; FBtr0076307; FBtr0339899; FBtr0076305
FBgn0000451:E003	FBgn0000451	E003	15.5421	0.000478377	0.498201	0.480292	NA	NA	NA	NA	3L	10191573	10191807	235	-	13	13	15	17	19	FBtr0331551; FBtr0076307; FBtr0339899; FBtr0076305
FBgn0000451:E004	FBgn0000451	E004	11.697	0.000334648	0.40782	0.523078	NA	NA	NA	NA	3L	10193406	10194896	1491	-	10	14	11	12	11	FBtr0301385
FBgn0000451:E005	FBgn0000451	E005	12.6889	0.000371905	0.144709	0.703643	NA	NA	NA	NA	3L	10194897	10194995	99	-	12	13	12	12	14	FBtr0301385; FBtr0076307; FBtr0339899; FBtr0076305
FBgn0000451:E006	FBgn0000451	E006	14.7428	0.000452878	0.0281319	0.866799	NA	NA	NA	NA	3L	10195443	10195709	267	-	13	15	13	16	16	FBtr0301385; FBtr0331551; FBtr0076307; FBtr0339899; FBtr0076305
FBgn0000451:E007	FBgn0000451	E007	16.5104	0.000513647	0.169644	0.680428	NA	NA	NA	NA	3L	10195819	10195971	153	-	16	13	17	16	20	FBtr0301385; FBtr0331551; FBtr0076307; FBtr0339899; FBtr0076305
FBgn0000451:E008	FBgn0000451	E008	10.2741	0.000270351	0.0723357	0.787966	NA	NA	NA	NA	3L	10195972	10195995	24	-	10	10	10	10	11	FBtr0339899
FBgn0000451:E009	FBgn0000451	E009	13.8721	0.000420842	0.553419	0.456924	NA	NA	NA	NA	3L	10196208	10196443	236	-	12	11	16	13	17	FBtr0301385; FBtr0331551; FBtr0076307; FBtr0339899; FBtr0076305
FBgn0000451:E010	FBgn0000451	E010	10.6741	0.000289002	0.0020049	0.964286	NA	NA	NA	NA	3L	10201403	10201525	123	-	10	10	10	10	13	FBtr0331551; FBtr0076307; FBtr0339899
FBgn0000451:E011	FBgn0000451	E011	11.097	0.000306312	0.0135346	0.907385	NA	NA	NA	NA	3L	10201658	10201837	180	-	10	11	11	12	11	FBtr0301385; FBtr0076305
FBgn0000454:E001	FBgn0000454	E001	200.739	0.000929134	0.0230096	0.879432	0.986173	2.30883	2.30841	-0.00141065	3R	13782288	13782451	164	+	220	199	238	159	185	FBtr0082832; FBtr0082831
FBgn0000454:E002	FBgn0000454	E002	18.3327	0.000842593	0.15611	0.692764	NA	NA	NA	NA	3R	13782640	13782694	55	+	22	14	20	19	16	FBtr0082833
FBgn0000454:E003	FBgn0000454	E003	27.8162	0.00296393	1.05909	0.303423	NA	NA	NA	NA	3R	13782695	13782707	13	+	35	29	25	27	22	FBtr0082832; FBtr0082833
FBgn0000454:E004	FBgn0000454	E004	209.624	0.00157188	1.24704	0.264118	0.811298	2.34636	2.31272	-0.112273	3R	13782708	13782764	57	+	239	218	239	165	184	FBtr0082832; FBtr0082833; FBtr0082831
FBgn0000454:E005	FBgn0000454	E005	262.504	0.00156318	0.985854	0.320758	0.844385	2.43964	2.41315	-0.0883283	3R	13782765	13782841	77	+	288	279	300	202	240	FBtr0345229; FBtr0082832; FBtr0082833; FBtr0082831
FBgn0000454:E006	FBgn0000454	E006	617.451	0.000115321	1.44557	0.22924	0.784933	2.80343	2.78925	-0.0471654	3R	13783817	13784093	277	+	709	604	687	465	614	FBtr0345229; FBtr0082832; FBtr0082833; FBtr0082831
FBgn0000454:E007	FBgn0000454	E007	483.508	0.000530213	0.901932	0.342264	0.852781	2.67574	2.6986	0.0760927	3R	13784161	13784259	99	+	565	413	551	359	524	FBtr0345229; FBtr0082832; FBtr0082833; FBtr0082831
FBgn0000454:E008	FBgn0000454	E008	2364.06	0.000789443	0.960443	0.327075	0.848648	3.37005	3.382	0.0397217	3R	13784317	13785676	1360	+	2648	2198	2644	1732	2571	FBtr0345229; FBtr0082832; FBtr0082833; FBtr0082831
FBgn0000455:E001	FBgn0000455	E001	535.549	0.000189824	2.39517	0.121711	0.657056	NA	NA	NA	3R	12411809	12413555	1747	-	602	541	560	418	547	FBtr0082597; FBtr0344982
FBgn0000455:E002	FBgn0000455	E002	21.5488	0.00063732	2.34733	0.125498	NA	NA	NA	NA	3R	12413556	12413759	204	-	26	28	18	19	16	FBtr0344982
FBgn0000459:E001	FBgn0000459	E001	21.3246	0.000594042	1.8666	0.171864	NA	NA	NA	NA	X	16210598	16210773	176	-	21	18	21	19	27	FBtr0074250
FBgn0000459:E002	FBgn0000459	E002	237.338	0.002402	3.79381	0.0514425	0.478922	2.35519	2.40297	0.159387	X	16210774	16213344	2571	-	225	258	246	176	278	FBtr0100384; FBtr0074250
FBgn0000459:E003	FBgn0000459	E003	170.405	0.00312806	5.35486	0.0206646	0.322651	2.2737	2.20938	-0.214911	X	16216251	16216746	496	-	201	199	123	142	181	FBtr0100384; FBtr0074250
FBgn0000459:E004	FBgn0000459	E004	18.4943	0.000571581	0.0659628	0.797308	NA	NA	NA	NA	X	16216747	16216750	4	-	21	20	19	16	16	FBtr0074250
FBgn0000463:E001	FBgn0000463	E001	284.861	0.00672195	0.634408	0.425743	0.891437	2.42575	2.46669	0.136471	3R	19302731	19303427	697	-	279	225	309	191	418	FBtr0083739
FBgn0000463:E002	FBgn0000463	E002	397.571	0.000936396	0.397078	0.528602	0.922669	2.58792	2.60128	0.0444921	3R	19303428	19304462	1035	-	361	372	413	304	531	FBtr0083739; FBtr0304658
FBgn0000463:E003	FBgn0000463	E003	912.216	0.00181244	2.22678	0.135636	0.676158	2.97476	2.94463	-0.100196	3R	19304463	19306589	2127	-	891	898	1067	661	1036	FBtr0083739; FBtr0304658; FBtr0083740
FBgn0000463:E004	FBgn0000463	E004	85.2067	0.00399555	1.7032	0.191869	0.752208	1.88871	1.95463	0.221647	3R	19308707	19308761	55	-	63	82	103	80	96	FBtr0083739; FBtr0304658; FBtr0083740
FBgn0000463:E005	FBgn0000463	E005	127.143	0.00284537	0.776853	0.378105	0.871951	2.08133	2.11519	0.113387	3R	19311816	19312064	249	-	110	117	140	121	144	FBtr0083739; FBtr0304658; FBtr0083740
FBgn0000463:E006	FBgn0000463	E006	77.6263	0.000506383	4.8574	0.0275278	0.370132	1.82515	1.92628	0.340492	3R	19316006	19316072	67	-	61	64	91	75	95	FBtr0083739; FBtr0304658; FBtr0083740
FBgn0000463:E007	FBgn0000463	E007	119.702	0.000360756	3.61589	0.0572301	0.502169	2.03323	2.10226	0.231301	3R	19319818	19320129	312	-	107	96	141	106	146	FBtr0083739; FBtr0304658; FBtr0083740
FBgn0000463:E008	FBgn0000463	E008	398.858	0.000172165	7.10814	0.00767347	0.192693	2.63012	2.5774	-0.175565	3R	19325482	19326217	736	-	413	395	404	292	484	FBtr0083739; FBtr0304658; FBtr0083740
FBgn0000464:E001	FBgn0000464	E001	12.2896	0.000360339	1.66556	0.196854	NA	NA	NA	NA	2L	19586623	19587086	464	+	14	14	10	11	12	FBtr0331242
FBgn0000464:E002	FBgn0000464	E002	87.1037	0.000497583	0.028472	0.866004	0.984893	1.94053	1.93817	-0.00794562	2L	19587226	19587527	302	+	81	81	91	80	100	FBtr0331241
FBgn0000464:E003	FBgn0000464	E003	58.8081	0.00548477	0.527349	0.467724	0.905521	1.7467	1.78395	0.125898	2L	19600858	19600931	74	+	46	57	53	54	82	FBtr0331242; FBtr0331241
FBgn0000464:E004	FBgn0000464	E004	15.9933	0.000492787	0.739393	0.389856	NA	NA	NA	NA	2L	19606569	19607081	513	+	15	19	20	10	16	FBtr0112800; FBtr0331240; FBtr0331239
FBgn0000464:E005	FBgn0000464	E005	16.264	0.000488667	0.098585	0.753534	NA	NA	NA	NA	2L	19610610	19610799	190	+	14	18	17	13	19	FBtr0331240; FBtr0331239
FBgn0000464:E006	FBgn0000464	E006	22.7024	0.009263	0.166387	0.683343	NA	NA	NA	NA	2L	19610800	19611303	504	+	21	24	18	16	34	FBtr0331240
FBgn0000464:E007	FBgn0000464	E007	43.8572	0.00067587	0.0465796	0.829126	0.979081	1.6599	1.6374	-0.0764428	2L	19611304	19611409	106	+	36	48	41	38	55	FBtr0331242; FBtr0331240; FBtr0331241; FBtr0331239
FBgn0000464:E008	FBgn0000464	E008	38.5569	0.000594527	0.89401	0.344393	0.853372	1.63384	1.56521	-0.2339	2L	19611410	19611626	217	+	35	44	40	31	42	FBtr0305950; FBtr0081260; FBtr0331239; FBtr0331242; FBtr0331240; FBtr0331241
FBgn0000464:E009	FBgn0000464	E009	10.6579	0.000287686	0.000123746	0.991124	NA	NA	NA	NA	2L	19643331	19643372	42	+	10	10	12	10	11	FBtr0331242; FBtr0305950; FBtr0112800
FBgn0000464:E010	FBgn0000464	E010	10.6579	0.000287686	0.000123746	0.991124	NA	NA	NA	NA	2L	19643373	19643376	4	+	10	10	12	10	11	FBtr0305950; FBtr0112800
FBgn0000464:E011	FBgn0000464	E011	19.0848	0.00109611	0.000129179	0.990932	NA	NA	NA	NA	2L	19644268	19644399	132	+	12	24	24	18	17	FBtr0112800; FBtr0305950; FBtr0081260; FBtr0331239; FBtr0331242; FBtr0331240; FBtr0331241
FBgn0000464:E012	FBgn0000464	E012	18.4471	0.00393821	0.39605	0.529137	NA	NA	NA	NA	2L	19644474	19644635	162	+	11	27	21	14	19	FBtr0112800; FBtr0305950; FBtr0081260; FBtr0331239; FBtr0331242; FBtr0331240; FBtr0331241
FBgn0000464:E013	FBgn0000464	E013	16.6404	0.000505254	0.0196565	0.888501	NA	NA	NA	NA	2L	19691018	19691197	180	+	14	18	18	12	21	FBtr0112800; FBtr0305950; FBtr0081260; FBtr0331239; FBtr0331242; FBtr0331240; FBtr0331241
FBgn0000464:E014	FBgn0000464	E014	19.6074	0.000611991	0.162317	0.687032	NA	NA	NA	NA	2L	19701224	19701460	237	+	14	25	24	13	22	FBtr0112800; FBtr0305950; FBtr0081260; FBtr0331239; FBtr0331242; FBtr0331240; FBtr0331241
FBgn0000464:E015	FBgn0000464	E015	18.27	0.000540929	0.0162265	0.898637	NA	NA	NA	NA	2L	19701522	19701668	147	+	15	20	22	16	18	FBtr0112800; FBtr0305950; FBtr0081260; FBtr0331239; FBtr0331242; FBtr0331240; FBtr0331241
FBgn0000464:E016	FBgn0000464	E016	25.1778	0.00070276	0.0559043	0.81309	NA	NA	NA	NA	2L	19701750	19702025	276	+	17	29	24	24	31	FBtr0112800; FBtr0305950; FBtr0081260; FBtr0331239; FBtr0331242; FBtr0331240; FBtr0331241
FBgn0000464:E017	FBgn0000464	E017	15.1818	0.00279804	0.304655	0.580979	NA	NA	NA	NA	2L	19702026	19702034	9	+	13	13	12	18	19	FBtr0112800; FBtr0081260; FBtr0305950
FBgn0000464:E018	FBgn0000464	E018	13.4646	0.00040072	0.0283126	0.866376	NA	NA	NA	NA	2L	19702327	19702350	24	+	13	13	15	12	14	FBtr0331240; FBtr0331239
FBgn0000464:E019	FBgn0000464	E019	13.2956	0.000406192	0.0698529	0.791551	NA	NA	NA	NA	2L	19714889	19714989	101	+	12	14	15	14	11	FBtr0112800; FBtr0305950; FBtr0081260; FBtr0331239; FBtr0331242; FBtr0331240; FBtr0331241
FBgn0000464:E020	FBgn0000464	E020	16.4626	0.000537648	0.204756	0.650909	NA	NA	NA	NA	2L	19715761	19715953	193	+	16	17	21	15	13	FBtr0112800; FBtr0305950; FBtr0081260; FBtr0331239; FBtr0331242; FBtr0331240; FBtr0331241
FBgn0000464:E021	FBgn0000464	E021	16.0626	0.000501721	0.00334126	0.953905	NA	NA	NA	NA	2L	19717059	19717209	151	+	13	17	21	15	14	FBtr0112800; FBtr0305950; FBtr0081260; FBtr0331239; FBtr0331242; FBtr0331240; FBtr0331241
FBgn0000464:E022	FBgn0000464	E022	15.3845	0.000489178	0.542168	0.461536	NA	NA	NA	NA	2L	19717318	19717454	137	+	12	14	23	11	17	FBtr0112800; FBtr0305950; FBtr0081260; FBtr0331239; FBtr0331242; FBtr0331240; FBtr0331241
FBgn0000464:E023	FBgn0000464	E023	12.2411	0.000355209	0.0797221	0.777674	NA	NA	NA	NA	2L	19719703	19719708	6	+	10	12	16	11	12	FBtr0112800; FBtr0081260
FBgn0000464:E024	FBgn0000464	E024	17.7253	0.000536561	0.251768	0.615833	NA	NA	NA	NA	2L	19719709	19719999	291	+	16	15	19	18	20	FBtr0112800; FBtr0081260; FBtr0331239
FBgn0000464:E025	FBgn0000464	E025	15.9178	0.00049847	0.000826028	0.977071	NA	NA	NA	NA	2L	19725895	19726034	140	+	13	17	18	17	14	FBtr0112800; FBtr0305950; FBtr0081260; FBtr0331239; FBtr0331242; FBtr0331240; FBtr0331241
FBgn0000464:E026	FBgn0000464	E026	100.668	0.0193877	0.243455	0.621722	0.943238	2.03324	1.98219	-0.171295	2L	19726131	19729472	3342	+	75	126	143	79	80	FBtr0112800; FBtr0305950; FBtr0081260; FBtr0331239; FBtr0331242; FBtr0331240; FBtr0331241
FBgn0000464:E027	FBgn0000464	E027	29.9576	0.000823775	0.157858	0.691136	NA	NA	NA	NA	2L	19729539	19729649	111	+	22	32	38	30	27	FBtr0112800; FBtr0305950; FBtr0081260; FBtr0331239; FBtr0331242; FBtr0331240; FBtr0331241
FBgn0000464:E028	FBgn0000464	E028	43.7205	0.000625638	0.111619	0.738308	0.966353	1.63918	1.64982	0.0361658	2L	19729720	19730025	306	+	40	40	56	37	45	FBtr0112800; FBtr0305950; FBtr0081260; FBtr0331239; FBtr0331242; FBtr0331240; FBtr0331241
FBgn0000464:E029	FBgn0000464	E029	203.709	0.000375608	4.36778	0.0366248	0.414646	2.27609	2.32295	0.156466	2L	19730094	19731561	1468	+	171	182	240	171	251	FBtr0112800; FBtr0305950; FBtr0081260; FBtr0331239; FBtr0331242; FBtr0331240; FBtr0331241
FBgn0000464:E030	FBgn0000464	E030	88.3273	0.001473	1.63323	0.201257	0.761155	1.98579	1.92023	-0.220252	2L	19731562	19732069	508	+	87	93	86	66	108	FBtr0331242; FBtr0112800
FBgn0000473:E001	FBgn0000473	E001	11.6815	0.000341252	0.172578	0.67783	NA	NA	NA	NA	2R	6779749	6780261	513	-	10	15	11	11	11	FBtr0086133
FBgn0000473:E002	FBgn0000473	E002	12.3434	0.000370647	0.172502	0.677898	NA	NA	NA	NA	2R	6780331	6781491	1161	-	10	14	11	15	11	FBtr0086133
FBgn0000477:E001	FBgn0000477	E001	11.0579	0.000312256	1.38487	0.239273	NA	NA	NA	NA	3R	18019375	18019516	142	+	12	10	12	10	11	FBtr0083538
FBgn0000477:E002	FBgn0000477	E002	18.4249	0.000584387	1.37957	0.240174	NA	NA	NA	NA	3R	18020076	18021161	1086	+	27	19	18	11	17	FBtr0083538
FBgn0000479:E001	FBgn0000479	E001	29.668	0.000665414	0.607869	0.435591	NA	NA	NA	NA	X	3176440	3176685	246	+	19	29	32	34	33	FBtr0070509; FBtr0333316; FBtr0333317; FBtr0333315
FBgn0000479:E002	FBgn0000479	E002	16.8424	0.000557322	1.73126	0.18825	NA	NA	NA	NA	X	3189534	3189811	278	+	12	12	16	24	19	FBtr0333316; FBtr0333317; FBtr0333315
FBgn0000479:E003	FBgn0000479	E003	19.3434	0.00937178	2.32082	0.127653	NA	NA	NA	NA	X	3189812	3190576	765	+	12	14	15	30	24	FBtr0333317; FBtr0333315
FBgn0000479:E004	FBgn0000479	E004	10.8741	0.00029621	0.597265	0.439623	NA	NA	NA	NA	X	3244735	3244854	120	+	11	11	10	10	12	FBtr0070509; FBtr0333315
FBgn0000479:E005	FBgn0000479	E005	24.6	0.000619721	1.58452	0.20811	NA	NA	NA	NA	X	3245073	3246195	1123	+	20	17	27	27	31	FBtr0070509; FBtr0333316; FBtr0333317; FBtr0333315
FBgn0000479:E006	FBgn0000479	E006	19.3865	0.000570908	0.495933	0.481292	NA	NA	NA	NA	X	3246295	3246685	391	+	13	18	21	23	21	FBtr0070509; FBtr0333316; FBtr0333317; FBtr0333315
FBgn0000479:E007	FBgn0000479	E007	11.4889	0.00032462	0.537551	0.463449	NA	NA	NA	NA	X	3256068	3256211	144	+	12	11	12	12	10	FBtr0070519; FBtr0070511; FBtr0070512; FBtr0070513; FBtr0070515; FBtr0333312
FBgn0000479:E008	FBgn0000479	E008	11.536	0.000329354	0.210434	0.646428	NA	NA	NA	NA	X	3256287	3256317	31	+	11	11	10	14	11	FBtr0333312
FBgn0000479:E009	FBgn0000479	E009	10.7051	0.000290802	0.356756	0.550313	NA	NA	NA	NA	X	3258611	3258613	3	+	11	10	10	12	10	FBtr0333312; FBtr0070511; FBtr0070515; FBtr0070519
FBgn0000479:E010	FBgn0000479	E010	11.1051	0.000308063	0.444152	0.505125	NA	NA	NA	NA	X	3258614	3258878	265	+	12	10	10	12	11	FBtr0070519; FBtr0070511; FBtr0070512; FBtr0070513; FBtr0070515; FBtr0333312
FBgn0000479:E011	FBgn0000479	E011	12.7589	0.000390732	0.0186975	0.891237	NA	NA	NA	NA	X	3279947	3281155	1209	+	13	10	11	16	13	FBtr0070519; FBtr0070511; FBtr0070512; FBtr0070513; FBtr0070515; FBtr0333312
FBgn0000479:E012	FBgn0000479	E012	20.1118	0.00330241	8.95721	0.00276376	NA	NA	NA	NA	X	3289381	3290291	911	+	20	31	13	14	22	FBtr0333313
FBgn0000479:E013	FBgn0000479	E013	10.266	0.000269846	0.276385	0.599081	NA	NA	NA	NA	X	3291010	3291113	104	+	10	10	11	10	10	FBtr0333314
FBgn0000479:E014	FBgn0000479	E014	10.0741	0.000261073	0.403646	0.525212	NA	NA	NA	NA	X	3291114	3291243	130	+	10	10	10	10	10	FBtr0333313; FBtr0333314
FBgn0000479:E015	FBgn0000479	E015	10.6741	0.000287533	0.775935	0.378387	NA	NA	NA	NA	X	3291244	3291871	628	+	10	12	10	10	11	FBtr0333313; FBtr0333314; FBtr0070517
FBgn0000479:E016	FBgn0000479	E016	10.2741	0.000269764	0.276412	0.599063	NA	NA	NA	NA	X	3291872	3291877	6	+	10	10	10	10	11	FBtr0333313; FBtr0333314
FBgn0000479:E017	FBgn0000479	E017	23.202	0.00740816	3.12511	0.0770949	NA	NA	NA	NA	X	3293600	3295280	1681	+	14	17	21	24	39	FBtr0333312; FBtr0070519
FBgn0000479:E018	FBgn0000479	E018	16.7273	0.000505167	3.61131	0.0573879	NA	NA	NA	NA	X	3295281	3295383	103	+	19	19	13	15	17	FBtr0333312; FBtr0070519; FBtr0070518
FBgn0000479:E019	FBgn0000479	E019	17.0047	0.000555549	1.85487	0.173217	NA	NA	NA	NA	X	3295384	3295453	70	+	19	17	13	20	15	FBtr0333312; FBtr0070518
FBgn0000479:E020	FBgn0000479	E020	14.9663	0.000466803	0.395223	0.529566	NA	NA	NA	NA	X	3313500	3314178	679	+	16	13	12	17	16	FBtr0070519
FBgn0000479:E021	FBgn0000479	E021	14.3508	0.000437807	0.170236	0.679902	NA	NA	NA	NA	X	3314179	3314608	430	+	14	13	12	16	16	FBtr0070519; FBtr0070520
FBgn0000479:E022	FBgn0000479	E022	13.097	0.000389367	1.5266	0.216624	NA	NA	NA	NA	X	3321041	3321217	177	+	15	13	11	12	14	FBtr0070518; FBtr0070519; FBtr0070509; FBtr0070511; FBtr0070512; FBtr0070513; FBtr0070515; FBtr0070517; FBtr0070520; FBtr0333312; FBtr0333313; FBtr0333316; FBtr0333317; FBtr0333314; FBtr0333315
FBgn0000479:E023	FBgn0000479	E023	11.8882	0.000344195	0.0663025	0.796798	NA	NA	NA	NA	X	3325927	3325965	39	+	11	11	14	13	10	FBtr0070518; FBtr0070509; FBtr0070511; FBtr0070513; FBtr0070515; FBtr0070517; FBtr0333312; FBtr0333313; FBtr0333316; FBtr0333317; FBtr0333314; FBtr0333315
FBgn0000479:E024	FBgn0000479	E024	10.5051	0.000281535	0.174674	0.675991	NA	NA	NA	NA	X	3329407	3329844	438	+	10	10	10	12	10	FBtr0070521
FBgn0000479:E025	FBgn0000479	E025	14.0956	0.000426467	0.997118	0.318009	NA	NA	NA	NA	X	3332442	3332546	105	+	15	14	15	14	12	FBtr0070518; FBtr0070519; FBtr0070509; FBtr0070511; FBtr0070512; FBtr0070513; FBtr0070521; FBtr0070515; FBtr0070517; FBtr0070520; FBtr0333312; FBtr0333313; FBtr0333316; FBtr0333317; FBtr0333314; FBtr0333315
FBgn0000479:E026	FBgn0000479	E026	10.0741	0.000261073	0.403646	0.525212	NA	NA	NA	NA	X	3333870	3334144	275	+	10	10	10	10	10	FBtr0070522
FBgn0000479:E027	FBgn0000479	E027	11.4815	0.000323462	1.6326	0.201344	NA	NA	NA	NA	X	3334145	3334150	6	+	11	14	11	11	10	FBtr0070518; FBtr0070519; FBtr0070509; FBtr0070511; FBtr0070512; FBtr0070513; FBtr0070521; FBtr0070520; FBtr0070517; FBtr0333312; FBtr0333313; FBtr0070522; FBtr0333316; FBtr0333317; FBtr0333314; FBtr0333315
FBgn0000479:E028	FBgn0000479	E028	15.9569	0.000610572	0.791419	0.373671	NA	NA	NA	NA	X	3334151	3334331	181	+	16	16	17	19	11	FBtr0070518; FBtr0070519; FBtr0070509; FBtr0070511; FBtr0070512; FBtr0070513; FBtr0070521; FBtr0070515; FBtr0070520; FBtr0070522; FBtr0333312; FBtr0333313; FBtr0070517; FBtr0333316; FBtr0333317; FBtr0333314; FBtr0333315
FBgn0000479:E029	FBgn0000479	E029	15.5259	0.000478698	0.359403	0.548838	NA	NA	NA	NA	X	3334555	3334648	94	+	15	15	17	17	13	FBtr0070518; FBtr0070519; FBtr0070509; FBtr0070511; FBtr0070512; FBtr0070513; FBtr0070521; FBtr0070515; FBtr0070520; FBtr0070522; FBtr0333312; FBtr0333313; FBtr0070517; FBtr0333316; FBtr0333317; FBtr0333314; FBtr0333315
FBgn0000479:E030	FBgn0000479	E030	20.9764	0.00105292	1.11797	0.290356	NA	NA	NA	NA	X	3337242	3337582	341	+	15	17	28	26	18	FBtr0070518; FBtr0070519; FBtr0070509; FBtr0070511; FBtr0070512; FBtr0070513; FBtr0070521; FBtr0070515; FBtr0070520; FBtr0070522; FBtr0333312; FBtr0333313; FBtr0070517; FBtr0333316; FBtr0333317; FBtr0333314; FBtr0333315
FBgn0000479:E031	FBgn0000479	E031	23.1562	0.0198465	0.0223036	0.881282	NA	NA	NA	NA	X	3337689	3337953	265	+	18	22	38	17	21	FBtr0070518; FBtr0070519; FBtr0070509; FBtr0070511; FBtr0070512; FBtr0070513; FBtr0070521; FBtr0070515; FBtr0070520; FBtr0070522; FBtr0333312; FBtr0333313; FBtr0070517; FBtr0333316; FBtr0333317; FBtr0333314; FBtr0333315
FBgn0000479:E032	FBgn0000479	E032	18.3522	0.0174113	0.0120939	0.912431	NA	NA	NA	NA	X	3338026	3338140	115	+	19	13	27	11	22	FBtr0070518; FBtr0070519; FBtr0070509; FBtr0070511; FBtr0070512; FBtr0070513; FBtr0070521; FBtr0070515; FBtr0070520; FBtr0070522; FBtr0333312; FBtr0333313; FBtr0070517; FBtr0333316; FBtr0333317; FBtr0333314; FBtr0333315
FBgn0000479:E033	FBgn0000479	E033	19.9596	0.0124771	0.194552	0.659155	NA	NA	NA	NA	X	3338215	3338377	163	+	17	16	28	12	27	FBtr0070518; FBtr0070519; FBtr0070509; FBtr0070511; FBtr0070512; FBtr0070513; FBtr0070521; FBtr0070515; FBtr0070520; FBtr0070522; FBtr0333312; FBtr0333313; FBtr0070517; FBtr0333316; FBtr0333317; FBtr0333314; FBtr0333315
FBgn0000479:E034	FBgn0000479	E034	29.3468	0.0154934	0.281097	0.595983	NA	NA	NA	NA	X	3338448	3338816	369	+	24	24	43	19	37	FBtr0070518; FBtr0070519; FBtr0070509; FBtr0070511; FBtr0070512; FBtr0070513; FBtr0070521; FBtr0070515; FBtr0070520; FBtr0070522; FBtr0333312; FBtr0333313; FBtr0070517; FBtr0333316; FBtr0333317; FBtr0333314; FBtr0333315
FBgn0000479:E035	FBgn0000479	E035	23.0114	0.00665958	0.500842	0.47913	NA	NA	NA	NA	X	3338970	3339327	358	+	16	21	35	19	24	FBtr0070518; FBtr0070519; FBtr0070509; FBtr0070511; FBtr0070512; FBtr0070513; FBtr0070521; FBtr0070515; FBtr0070520; FBtr0070522; FBtr0333312; FBtr0333313; FBtr0070517; FBtr0333316; FBtr0333317; FBtr0333314; FBtr0333315
FBgn0000479:E036	FBgn0000479	E036	47.4101	0.00125518	9.98139	0.0015813	0.0703202	NA	NA	NA	X	3339328	3343767	4440	+	26	35	47	51	76	FBtr0070519; FBtr0333312; FBtr0333313; FBtr0333316; FBtr0333317; FBtr0333314; FBtr0333315
FBgn0000482:E001	FBgn0000482	E001	49.5374	0.000693789	0.0296002	0.8634	0.984891	1.71491	1.7056	-0.0315376	X	1665052	1665411	360	+	54	55	52	36	50	FBtr0070269
FBgn0000482:E002	FBgn0000482	E002	111.364	0.000416483	0.0638167	0.800562	0.976441	2.06198	2.05363	-0.027963	X	1665474	1666132	659	+	117	128	133	80	98	FBtr0070269
FBgn0000482:E003	FBgn0000482	E003	232.33	0.000300601	0.476554	0.489987	0.913055	2.36551	2.37974	0.0474574	X	1666187	1667612	1426	+	229	266	274	203	185	FBtr0070269
FBgn0000482:E004	FBgn0000482	E004	66.4754	0.00090757	0.000472402	0.98266	0.99828	1.83381	1.83532	0.00509073	X	1667674	1667825	152	+	79	65	79	59	49	FBtr0070269
FBgn0000482:E005	FBgn0000482	E005	95.1987	0.000389074	0.283543	0.594388	0.938313	1.99973	1.97999	-0.0662761	X	1667888	1668451	564	+	104	108	104	80	78	FBtr0070269
FBgn0000489:E001	FBgn0000489	E001	12.097	0.000350786	0.00350174	0.952812	NA	NA	NA	NA	3L	15925805	15926000	196	-	11	15	11	12	11	FBtr0075529
FBgn0000489:E002	FBgn0000489	E002	17.4875	0.000527827	1.49767e-05	0.996912	NA	NA	NA	NA	3L	15926001	15926336	336	-	17	21	16	14	19	FBtr0075528; FBtr0075529
FBgn0000489:E003	FBgn0000489	E003	13.2653	0.000394903	0.00168162	0.96729	NA	NA	NA	NA	3L	15927065	15927142	78	-	14	15	13	11	13	FBtr0075528; FBtr0075529
FBgn0000489:E004	FBgn0000489	E004	17.2956	0.000535755	0.0171661	0.89576	NA	NA	NA	NA	3L	15927736	15927917	182	-	20	17	15	14	20	FBtr0075528; FBtr0075529
FBgn0000489:E005	FBgn0000489	E005	18.7024	0.000552125	0.13014	0.718287	NA	NA	NA	NA	3L	15927978	15928223	246	-	18	21	18	16	20	FBtr0075528; FBtr0075529
FBgn0000489:E006	FBgn0000489	E006	13.9515	0.000425638	0.0844232	0.77139	NA	NA	NA	NA	3L	15928289	15928398	110	-	13	16	10	15	15	FBtr0075528; FBtr0075529
FBgn0000489:E007	FBgn0000489	E007	13.3205	0.00039972	0.225062	0.63521	NA	NA	NA	NA	3L	15928760	15928928	169	-	13	14	10	13	16	FBtr0075528; FBtr0075529
FBgn0000489:E008	FBgn0000489	E008	14.9192	0.000477083	0.163956	0.68554	NA	NA	NA	NA	3L	15946908	15947579	672	-	18	16	14	15	11	FBtr0075528; FBtr0075529
FBgn0000489:E009	FBgn0000489	E009	26.5717	0.000667696	1.89029	0.169169	NA	NA	NA	NA	3L	15952102	15952993	892	-	28	37	19	21	27	FBtr0075529
FBgn0000489:E010	FBgn0000489	E010	10.0741	0.000261855	0.296163	0.586298	NA	NA	NA	NA	3L	15954525	15954587	63	-	10	10	10	10	10	FBtr0075528
FBgn0000489:E011	FBgn0000489	E011	10.0741	0.000261855	0.296163	0.586298	NA	NA	NA	NA	3L	15954651	15954797	147	-	10	10	10	10	10	FBtr0075528
FBgn0000490:E001	FBgn0000490	E001	30.5845	0.010885	0.0876094	0.767239	NA	NA	NA	NA	2L	2428372	2429050	679	+	33	29	27	26	37	FBtr0077771
FBgn0000490:E002	FBgn0000490	E002	13.2094	0.000395144	0.0324298	0.857088	NA	NA	NA	NA	2L	2450193	2450325	133	+	13	14	18	10	11	FBtr0077772
FBgn0000490:E003	FBgn0000490	E003	280.688	0.00103485	0.680105	0.409551	0.885008	2.46417	2.44605	-0.0603916	2L	2451229	2452414	1186	+	324	280	331	230	234	FBtr0077773
FBgn0000490:E004	FBgn0000490	E004	18.1172	0.00356075	0.0275756	0.868111	NA	NA	NA	NA	2L	2454737	2454908	172	+	16	21	20	18	15	FBtr0077775
FBgn0000490:E005	FBgn0000490	E005	195.236	0.000265534	5.13873	0.0233978	0.341428	2.33008	2.2734	-0.189206	2L	2455057	2455938	882	+	249	194	237	126	170	FBtr0077775; FBtr0077771; FBtr0077773; FBtr0077772
FBgn0000490:E006	FBgn0000490	E006	547.32	0.00037464	5.21463	0.0223976	0.334715	2.72503	2.75737	0.107613	2L	2457662	2459823	2162	+	636	467	729	401	502	FBtr0077775; FBtr0077771; FBtr0077773; FBtr0077772
FBgn0000492:E001	FBgn0000492	E001	35.1535	0.000736133	0.478508	0.489099	0.912651	1.52947	1.56345	0.116192	3R	29556386	29557845	1460	+	30	32	31	39	42	FBtr0085441
FBgn0000492:E002	FBgn0000492	E002	38.9865	0.000726136	0.478683	0.489019	0.912651	1.61552	1.58542	-0.102557	3R	29564153	29565244	1092	+	36	40	44	35	39	FBtr0085441
FBgn0000497:E001	FBgn0000497	E001	268.666	0.00765975	0.989963	0.319751	0.843465	2.41223	2.44615	0.113102	2L	640013	640305	293	-	292	232	284	217	313	FBtr0078045
FBgn0000497:E002	FBgn0000497	E002	1127.14	0.00349739	1.90752	0.167238	0.724377	3.07897	3.03645	-0.141368	2L	640306	644314	4009	-	1299	1141	1388	759	1046	FBtr0343249; FBtr0078045
FBgn0000497:E003	FBgn0000497	E003	106.927	0.0129548	0.236289	0.626899	0.944589	2.05677	2.02004	-0.123154	2L	644437	645716	1280	-	113	117	151	87	66	FBtr0343249; FBtr0078045
FBgn0000497:E004	FBgn0000497	E004	53.0498	0.000842929	0.0101853	0.919612	0.991227	1.74443	1.72782	-0.0562176	2L	647989	648361	373	-	53	58	63	49	41	FBtr0343249; FBtr0078045
FBgn0000497:E005	FBgn0000497	E005	47.6303	0.00311031	1.10357	0.293483	0.829676	1.65518	1.71319	0.196801	2L	648479	648886	408	-	41	49	71	39	38	FBtr0343249; FBtr0078045
FBgn0000497:E006	FBgn0000497	E006	43.1219	0.00772906	2.12741	0.144685	0.689494	1.58351	1.68861	0.357425	2L	648991	649765	775	-	45	31	71	32	37	FBtr0343249; FBtr0078045
FBgn0000497:E007	FBgn0000497	E007	49.0956	0.000551605	0.373821	0.540929	0.925152	1.72879	1.68386	-0.152247	2L	649934	650293	360	-	55	52	61	38	39	FBtr0343249; FBtr0078045
FBgn0000497:E008	FBgn0000497	E008	58.334	0.00145507	1.3985	0.236975	0.792555	1.74443	1.79919	0.185014	2L	652786	653288	503	-	62	49	81	38	62	FBtr0343249; FBtr0078045
FBgn0000497:E009	FBgn0000497	E009	53.2774	0.000527422	1.80508	0.1791	0.736165	1.69997	1.76255	0.211806	2L	654247	654700	454	-	55	45	69	41	56	FBtr0343249; FBtr0078045
FBgn0000497:E010	FBgn0000497	E010	74.0916	0.00432535	1.82847	0.176308	0.734183	1.83746	1.90362	0.222781	2L	655274	655866	593	-	79	59	100	71	60	FBtr0343249; FBtr0078045
FBgn0000497:E011	FBgn0000497	E011	162.811	0.00118973	0.00319899	0.954896	0.995001	2.22529	2.21121	-0.0470645	2L	656712	657384	673	-	184	156	181	121	170	FBtr0343249; FBtr0078045
FBgn0000497:E012	FBgn0000497	E012	808.637	0.00440631	0.0155106	0.900886	0.988818	2.91679	2.90511	-0.0388595	2L	705871	707867	1997	-	795	884	924	704	719	FBtr0343249; FBtr0078045
FBgn0000497:E013	FBgn0000497	E013	318.83	0.00224477	0.134475	0.713837	0.961383	2.50815	2.50633	-0.0060364	2L	714275	714983	709	-	298	356	369	259	307	FBtr0343249; FBtr0078045
FBgn0000499:E001	FBgn0000499	E001	117.041	NA	NA	NA	NA	NA	NA	NA	X	11355881	11358724	2844	+	137	122	116	89	119	FBtr0073454
FBgn0000500:E001	FBgn0000500	E001	10.4741	NA	NA	NA	NA	NA	NA	NA	3R	4189692	4190260	569	-	12	10	10	10	10	FBtr0078989
FBgn0000504:E001	FBgn0000504	E001	86.7434	0.000457463	0.284217	0.593951	0.938156	1.9342	1.95398	0.0664427	3R	7924323	7925360	1038	-	79	97	88	81	86	FBtr0330073; FBtr0081759; FBtr0330074
FBgn0000504:E002	FBgn0000504	E002	14.3044	0.000431757	0.0778457	0.780238	NA	NA	NA	NA	3R	7930171	7930687	517	-	14	17	12	13	15	FBtr0330073; FBtr0081759; FBtr0330074
FBgn0000504:E003	FBgn0000504	E003	28.5158	0.000676983	1.16156	0.281141	NA	NA	NA	NA	3R	7931168	7934481	3314	-	32	34	24	20	32	FBtr0339710
FBgn0000504:E004	FBgn0000504	E004	131.982	0.000535238	0.262856	0.608165	0.94087	2.11669	2.1314	0.0492187	3R	7934482	7935653	1172	-	133	136	122	140	123	FBtr0339710; FBtr0081761; FBtr0081760
FBgn0000504:E005	FBgn0000504	E005	32.5522	0.000665301	0.391301	0.531616	0.922828	1.55326	1.51043	-0.146609	3R	7935768	7935905	138	-	31	41	31	26	33	FBtr0081760; FBtr0081761; FBtr0081759; FBtr0339710; FBtr0330073; FBtr0330074
FBgn0000504:E006	FBgn0000504	E006	112.966	0.00219518	2.00944	0.156323	0.709974	2.02814	2.08234	0.181632	3R	7959752	7961122	1371	-	111	108	133	93	118	FBtr0081760; FBtr0081761; FBtr0081759; FBtr0339710; FBtr0330073; FBtr0330074
FBgn0000504:E007	FBgn0000504	E007	22.8114	0.00194547	0.216848	0.641453	NA	NA	NA	NA	3R	7962230	7962786	557	-	23	22	16	22	30	FBtr0330073; FBtr0081761
FBgn0000504:E008	FBgn0000504	E008	133.713	0.000380141	2.95961	0.0853686	0.583878	2.16228	2.10831	-0.180604	3R	7966463	7967408	946	-	157	142	117	120	128	FBtr0339710; FBtr0081760; FBtr0081759; FBtr0330074
FBgn0000520:E001	FBgn0000520	E001	76.4215	0.000456049	0.502532	0.47839	0.908128	1.87103	1.89957	0.0960445	X	2727698	2728263	566	+	71	73	101	67	69	FBtr0070487
FBgn0000520:E002	FBgn0000520	E002	99.9508	0.00142078	0.474	0.491153	0.913564	2.01846	1.99215	-0.0882989	X	2728545	2728934	390	+	88	115	112	94	88	FBtr0070487
FBgn0000520:E003	FBgn0000520	E003	170.541	0.000467905	0.00815233	0.928057	0.992471	2.23308	2.23443	0.00450763	X	2728997	2730042	1046	+	180	154	211	145	160	FBtr0070487
FBgn0000524:E001	FBgn0000524	E001	311.044	0.00313699	5.84536	0.0156182	0.278691	2.52948	2.47401	-0.18483	X	6533999	6534901	903	+	376	332	348	249	245	FBtr0070914
FBgn0000524:E002	FBgn0000524	E002	541.661	0.000344337	6.84582	0.0088849	0.210488	2.74897	2.7318	-0.0571369	X	6535521	6536804	1284	+	609	566	609	425	491	FBtr0070914
FBgn0000524:E003	FBgn0000524	E003	132.965	0.000340297	0.0980062	0.754236	0.970577	2.12392	2.13769	0.0460831	X	6536867	6537009	143	+	144	133	158	106	122	FBtr0070914
FBgn0000524:E004	FBgn0000524	E004	840.414	0.00429188	7.00377	0.00813384	0.198686	2.87958	2.96188	0.273715	X	6537078	6538575	1498	+	855	733	938	684	977	FBtr0070914
FBgn0000527:E001	FBgn0000527	E001	10.7051	0.000293774	0.0172963	0.895368	NA	NA	NA	NA	3R	21229839	21230366	528	-	11	10	10	12	10	FBtr0084106
FBgn0000527:E002	FBgn0000527	E002	10.6896	0.000292468	0.0291013	0.864545	NA	NA	NA	NA	3R	21230423	21230598	176	-	11	11	10	11	10	FBtr0084106
FBgn0000527:E003	FBgn0000527	E003	10.4741	0.000283003	0.0868815	0.76818	NA	NA	NA	NA	3R	21230660	21230750	91	-	10	12	10	10	10	FBtr0084106
FBgn0000527:E004	FBgn0000527	E004	10.4741	0.00028282	8.63998e-05	0.992584	NA	NA	NA	NA	3R	21230817	21231588	772	-	10	11	10	10	11	FBtr0084106
FBgn0000527:E005	FBgn0000527	E005	10.0741	0.00026455	0.00471674	0.945245	NA	NA	NA	NA	3R	21231676	21231843	168	-	10	10	10	10	10	FBtr0084106
FBgn0000527:E006	FBgn0000527	E006	10.2741	0.000273834	0.03708	0.847302	NA	NA	NA	NA	3R	21231910	21233033	1124	-	10	10	10	10	11	FBtr0084106
FBgn0000527:E007	FBgn0000527	E007	10.0741	0.00026455	0.00471674	0.945245	NA	NA	NA	NA	3R	21236895	21237177	283	-	10	10	10	10	10	FBtr0084106
FBgn0000529:E001	FBgn0000529	E001	10.0741	0.000264913	-2.84217e-14	1	NA	NA	NA	NA	2L	19765776	19766284	509	-	10	10	10	10	10	FBtr0089320
FBgn0000529:E002	FBgn0000529	E002	10.0741	0.000264913	-2.84217e-14	1	NA	NA	NA	NA	2L	19766285	19766628	344	-	10	10	10	10	10	FBtr0089320; FBtr0343855
FBgn0000529:E003	FBgn0000529	E003	10.0741	0.000264913	-2.84217e-14	1	NA	NA	NA	NA	2L	19767048	19767350	303	-	10	10	10	10	10	FBtr0089320; FBtr0343855
FBgn0000529:E004	FBgn0000529	E004	10.0741	0.000264913	-2.84217e-14	1	NA	NA	NA	NA	2L	19767740	19768014	275	-	10	10	10	10	10	FBtr0089320; FBtr0343855
FBgn0000529:E005	FBgn0000529	E005	10.0741	0.000264913	-2.84217e-14	1	NA	NA	NA	NA	2L	19768487	19769067	581	-	10	10	10	10	10	FBtr0089320; FBtr0343855
FBgn0000533:E001	FBgn0000533	E001	73.4094	0.000444648	3.82157	0.0505969	0.475592	1.82937	1.91628	0.29263	3R	15328729	15328993	265	+	90	57	91	61	67	FBtr0334588; FBtr0083083
FBgn0000533:E002	FBgn0000533	E002	12.0727	0.000359545	1.09937	0.294405	NA	NA	NA	NA	3R	15329083	15329179	97	+	11	12	14	12	11	FBtr0334588
FBgn0000533:E003	FBgn0000533	E003	153.149	0.000316383	0.401562	0.526283	0.922414	2.18476	2.20466	0.066532	3R	15329180	15329566	387	+	197	139	183	118	127	FBtr0334588; FBtr0083083
FBgn0000533:E004	FBgn0000533	E004	273.309	0.000226324	5.1131	0.0237458	0.344153	2.4646	2.42948	-0.117101	3R	15329631	15330408	778	+	390	252	290	210	220	FBtr0334588; FBtr0083083
FBgn0000535:E001	FBgn0000535	E001	10.0741	0.000261242	0.0128673	0.909686	NA	NA	NA	NA	X	14955477	14955549	73	+	10	10	10	10	10	FBtr0073955; FBtr0303286; FBtr0303285; FBtr0310016; FBtr0111009; FBtr0310014; FBtr0310015
FBgn0000535:E002	FBgn0000535	E002	10.2741	0.000269947	0.00358004	0.952288	NA	NA	NA	NA	X	14955865	14956129	265	+	10	11	10	10	10	FBtr0073955; FBtr0303286; FBtr0303285; FBtr0310016; FBtr0111009; FBtr0310014; FBtr0310015
FBgn0000535:E003	FBgn0000535	E003	10.2741	0.000269947	0.00358004	0.952288	NA	NA	NA	NA	X	14971099	14971798	700	+	10	11	10	10	10	FBtr0073955; FBtr0303286; FBtr0303285; FBtr0310016; FBtr0111009; FBtr0310014; FBtr0310015
FBgn0000535:E004	FBgn0000535	E004	10.0741	0.000261242	0.0128673	0.909686	NA	NA	NA	NA	X	14986273	14986393	121	+	10	10	10	10	10	FBtr0073955; FBtr0303286; FBtr0303285; FBtr0310016; FBtr0111009; FBtr0310014; FBtr0310015
FBgn0000535:E005	FBgn0000535	E005	10.0741	0.000261242	0.0128673	0.909686	NA	NA	NA	NA	X	14986394	14986399	6	+	10	10	10	10	10	FBtr0073955; FBtr0303285; FBtr0310016; FBtr0111009; FBtr0310014; FBtr0310015
FBgn0000535:E006	FBgn0000535	E006	10.0741	0.000261242	0.0128673	0.909686	NA	NA	NA	NA	X	14990320	14990432	113	+	10	10	10	10	10	FBtr0073955; FBtr0303286; FBtr0303285; FBtr0310016; FBtr0111009; FBtr0310014; FBtr0310015
FBgn0000535:E007	FBgn0000535	E007	10.0741	0.000261242	0.0128673	0.909686	NA	NA	NA	NA	X	14991346	14991396	51	+	10	10	10	10	10	FBtr0073955; FBtr0303286; FBtr0111009
FBgn0000535:E008	FBgn0000535	E008	10.0741	0.000261242	0.0128673	0.909686	NA	NA	NA	NA	X	14992720	14992851	132	+	10	10	10	10	10	FBtr0073955; FBtr0303286; FBtr0303285; FBtr0310016; FBtr0111009; FBtr0310014; FBtr0310015
FBgn0000535:E009	FBgn0000535	E009	10.0741	0.000261242	0.0128673	0.909686	NA	NA	NA	NA	X	14993425	14993445	21	+	10	10	10	10	10	FBtr0310015
FBgn0000535:E010	FBgn0000535	E010	10.0741	0.000261242	0.0128673	0.909686	NA	NA	NA	NA	X	14993446	14993451	6	+	10	10	10	10	10	FBtr0073955; FBtr0303286; FBtr0303285; FBtr0310016; FBtr0111009; FBtr0310015
FBgn0000535:E011	FBgn0000535	E011	10.0741	0.000261242	0.0128673	0.909686	NA	NA	NA	NA	X	14993452	14993558	107	+	10	10	10	10	10	FBtr0073955; FBtr0303286; FBtr0303285; FBtr0310016; FBtr0111009; FBtr0310014; FBtr0310015
FBgn0000535:E012	FBgn0000535	E012	10.0741	0.000261242	0.0128673	0.909686	NA	NA	NA	NA	X	14993623	14993766	144	+	10	10	10	10	10	FBtr0073955; FBtr0303286; FBtr0303285; FBtr0310016; FBtr0111009; FBtr0310014; FBtr0310015
FBgn0000535:E013	FBgn0000535	E013	10.0741	0.000261242	0.0128673	0.909686	NA	NA	NA	NA	X	14995793	14995889	97	+	10	10	10	10	10	FBtr0073955; FBtr0303286; FBtr0303285; FBtr0310016; FBtr0111009; FBtr0310014; FBtr0310015
FBgn0000535:E014	FBgn0000535	E014	10.0741	0.000261242	0.0128673	0.909686	NA	NA	NA	NA	X	14995946	14996292	347	+	10	10	10	10	10	FBtr0073955; FBtr0303286; FBtr0303285; FBtr0310016; FBtr0111009; FBtr0310014; FBtr0310015
FBgn0000535:E015	FBgn0000535	E015	10.0741	0.000261242	0.0128673	0.909686	NA	NA	NA	NA	X	14996355	14996510	156	+	10	10	10	10	10	FBtr0073955; FBtr0303286; FBtr0303285; FBtr0310016; FBtr0111009; FBtr0310014; FBtr0310015
FBgn0000535:E016	FBgn0000535	E016	10.0741	0.000261242	0.0128673	0.909686	NA	NA	NA	NA	X	14996634	14996706	73	+	10	10	10	10	10	FBtr0073955; FBtr0303286; FBtr0303285; FBtr0310016; FBtr0111009; FBtr0310014; FBtr0310015
FBgn0000535:E017	FBgn0000535	E017	10.0741	0.000261242	0.0128673	0.909686	NA	NA	NA	NA	X	14997934	14998133	200	+	10	10	10	10	10	FBtr0073955; FBtr0303286; FBtr0303285; FBtr0310016; FBtr0111009; FBtr0310014; FBtr0310015
FBgn0000535:E018	FBgn0000535	E018	10.0741	0.000261242	0.0128673	0.909686	NA	NA	NA	NA	X	14998134	14999242	1109	+	10	10	10	10	10	FBtr0303285; FBtr0310014; FBtr0310015
FBgn0000535:E019	FBgn0000535	E019	10.4741	0.000279094	0.0526172	0.81857	NA	NA	NA	NA	X	14999858	15000110	253	+	10	12	10	10	10	FBtr0073955; FBtr0310016; FBtr0303286; FBtr0111009
FBgn0000535:E020	FBgn0000535	E020	10.4741	0.000279094	0.0526172	0.81857	NA	NA	NA	NA	X	15000413	15000828	416	+	10	12	10	10	10	FBtr0073955; FBtr0310016; FBtr0303286; FBtr0111009
FBgn0000535:E021	FBgn0000535	E021	10.0741	0.000261242	0.0128673	0.909686	NA	NA	NA	NA	X	15002112	15002114	3	+	10	10	10	10	10	FBtr0310016
FBgn0000535:E022	FBgn0000535	E022	10.2741	0.000269947	0.00358004	0.952288	NA	NA	NA	NA	X	15002115	15002402	288	+	10	11	10	10	10	FBtr0310016; FBtr0111009; FBtr0303286
FBgn0000535:E023	FBgn0000535	E023	11.6741	0.000346817	1.3914	0.238169	NA	NA	NA	NA	X	15004035	15009989	5955	+	10	18	10	10	10	FBtr0073955; FBtr0310016; FBtr0303286; FBtr0111009
FBgn0000536:E001	FBgn0000536	E001	11.0741	0.000304956	0.0883343	0.766305	NA	NA	NA	NA	X	16278328	16278356	29	+	13	11	10	10	11	FBtr0343520; FBtr0308617
FBgn0000536:E002	FBgn0000536	E002	34.3603	0.000631364	6.62948	0.0100304	0.225487	1.6381	1.47649	-0.552262	X	16278357	16278547	191	+	48	40	30	26	27	FBtr0343519; FBtr0308619; FBtr0308618; FBtr0308617; FBtr0343520; FBtr0074212; FBtr0074211
FBgn0000536:E003	FBgn0000536	E003	22.8303	0.000624759	0.727312	0.393756	NA	NA	NA	NA	X	16278548	16278578	31	+	27	25	25	15	22	FBtr0074211; FBtr0343519; FBtr0343520; FBtr0308617; FBtr0308618
FBgn0000536:E004	FBgn0000536	E004	25.0768	0.000623285	0.121868	0.727017	NA	NA	NA	NA	X	16278579	16278615	37	+	29	25	25	18	28	FBtr0343520; FBtr0308618; FBtr0308617; FBtr0343519; FBtr0074211; FBtr0074214
FBgn0000536:E005	FBgn0000536	E005	30.3293	0.000627174	0.00026535	0.987003	NA	NA	NA	NA	X	16278616	16278693	78	+	32	31	30	24	34	FBtr0343520; FBtr0308617; FBtr0074214
FBgn0000536:E006	FBgn0000536	E006	28.1704	0.000639004	0.394499	0.529944	NA	NA	NA	NA	X	16278694	16278761	68	+	32	30	23	23	32	FBtr0308617; FBtr0343520; FBtr0343519; FBtr0074214
FBgn0000536:E007	FBgn0000536	E007	34.7987	0.000626703	0.0204822	0.886198	0.986858	1.55899	1.55494	-0.0138326	X	16278762	16278969	208	+	39	34	31	29	40	FBtr0343520; FBtr0308617; FBtr0074214
FBgn0000536:E008	FBgn0000536	E008	25.1852	0.000634012	0.0387109	0.844022	NA	NA	NA	NA	X	16278970	16279021	52	+	26	25	25	25	24	FBtr0308617
FBgn0000536:E009	FBgn0000536	E009	44.3475	0.000688438	3.03807	0.0813324	0.574534	1.59238	1.70066	0.368001	X	16279022	16279705	684	+	39	40	49	48	44	FBtr0343520; FBtr0308617
FBgn0000536:E010	FBgn0000536	E010	15.5421	0.00048355	0.513834	0.473484	NA	NA	NA	NA	X	16279706	16279828	123	+	13	16	15	17	16	FBtr0308619; FBtr0308617; FBtr0343520; FBtr0308618
FBgn0000536:E011	FBgn0000536	E011	13.5273	0.000408689	0.959925	0.327206	NA	NA	NA	NA	X	16279829	16279908	80	+	11	13	13	15	15	FBtr0343520; FBtr0308617
FBgn0000536:E012	FBgn0000536	E012	15.7731	0.000499075	1.08803	0.296909	NA	NA	NA	NA	X	16279909	16279991	83	+	15	13	15	19	16	FBtr0308619; FBtr0308617; FBtr0343520; FBtr0308618
FBgn0000536:E013	FBgn0000536	E013	22.5704	0.00063042	1.19473	0.274377	NA	NA	NA	NA	X	16279992	16280885	894	+	25	16	23	23	25	FBtr0343520; FBtr0308617
FBgn0000536:E014	FBgn0000536	E014	34.4761	0.00064793	0.0728559	0.787223	0.973892	1.55899	1.54645	-0.0428628	X	16280886	16280977	92	+	37	36	31	34	33	FBtr0343520; FBtr0308619; FBtr0308617; FBtr0343519; FBtr0074212; FBtr0074211; FBtr0074214
FBgn0000536:E015	FBgn0000536	E015	66.1131	0.000534765	0.0926572	0.760826	0.971311	1.81728	1.83689	0.0661067	X	16280978	16281273	296	+	71	63	63	66	65	FBtr0343519; FBtr0308619; FBtr0308618; FBtr0308617; FBtr0343520; FBtr0074212; FBtr0074211; FBtr0074214
FBgn0000536:E016	FBgn0000536	E016	12.0808	0.000348384	0.277304	0.598473	NA	NA	NA	NA	X	16281439	16281503	65	+	11	12	13	12	12	FBtr0343520; FBtr0308617; FBtr0308618
FBgn0000536:E017	FBgn0000536	E017	145.145	0.000331479	0.001014	0.974597	0.997446	2.16362	2.16992	0.0210706	X	16283670	16284238	569	+	151	149	136	132	153	FBtr0343519; FBtr0308619; FBtr0308618; FBtr0308617; FBtr0343520; FBtr0074212; FBtr0074211; FBtr0074214
FBgn0000536:E018	FBgn0000536	E018	145.928	0.00267457	0.00044897	0.983095	0.99828	2.16649	2.17429	0.0260938	X	16284312	16284761	450	+	155	147	153	101	172	FBtr0343519; FBtr0308619; FBtr0308618; FBtr0308617; FBtr0343520; FBtr0074212; FBtr0074211; FBtr0074214
FBgn0000536:E019	FBgn0000536	E019	163.446	0.000510974	0.23671	0.626593	0.944422	2.22518	2.21633	-0.0295861	X	16285022	16285618	597	+	188	158	169	117	183	FBtr0343519; FBtr0308619; FBtr0308618; FBtr0308617; FBtr0343520; FBtr0074212; FBtr0074211; FBtr0074214
FBgn0000541:E001	FBgn0000541	E001	132.145	0.00206035	0.0838678	0.772123	0.972213	2.13626	2.12106	-0.0508629	3L	233926	234504	579	-	140	143	132	117	125	FBtr0072522; FBtr0072521; FBtr0301348; FBtr0332101; FBtr0332102; FBtr0332103; FBtr0332104
FBgn0000541:E002	FBgn0000541	E002	71.6579	0.00254999	0.873098	0.350099	0.855667	1.89369	1.84134	-0.176324	3L	234568	234652	85	-	78	83	66	64	65	FBtr0072522; FBtr0072521; FBtr0301348; FBtr0332101; FBtr0332102; FBtr0332103; FBtr0332104
FBgn0000541:E003	FBgn0000541	E003	101.941	0.00189484	1.37357	0.241199	0.794807	2.04693	1.99181	-0.184878	3L	234982	235345	364	-	118	112	96	85	96	FBtr0072522; FBtr0072521; FBtr0301348; FBtr0332101; FBtr0332102; FBtr0332103; FBtr0332104
FBgn0000541:E004	FBgn0000541	E004	53.1374	0.000710286	0.105533	0.745289	0.968527	1.72693	1.74316	0.054898	3L	235410	235514	105	-	61	48	56	51	48	FBtr0072522; FBtr0072521; FBtr0301348; FBtr0332101; FBtr0332102; FBtr0332103; FBtr0332104
FBgn0000541:E005	FBgn0000541	E005	101.988	0.00162953	0.0224078	0.881007	0.986229	2.02189	2.01283	-0.0304109	3L	235579	236074	496	-	126	91	113	84	94	FBtr0072522; FBtr0072521; FBtr0301348; FBtr0332101; FBtr0332102; FBtr0332103; FBtr0332104
FBgn0000541:E006	FBgn0000541	E006	90.8498	0.00232592	0.0740749	0.785494	0.973608	1.97593	1.95953	-0.0550743	3L	236139	236427	289	-	106	89	90	76	91	FBtr0072522; FBtr0072521; FBtr0301348; FBtr0332101; FBtr0332102; FBtr0332103; FBtr0332104
FBgn0000541:E007	FBgn0000541	E007	16.5576	0.00736804	0.0282247	0.866582	NA	NA	NA	NA	3L	236428	236501	74	-	22	12	15	18	15	FBtr0332102
FBgn0000541:E008	FBgn0000541	E008	23.3623	0.00062611	0.0379407	0.845562	NA	NA	NA	NA	3L	236554	236755	202	-	24	24	24	23	21	FBtr0332102
FBgn0000541:E009	FBgn0000541	E009	21.7811	0.000620282	2.44166	0.118151	NA	NA	NA	NA	3L	236863	236906	44	-	21	17	33	16	22	FBtr0332101
FBgn0000541:E010	FBgn0000541	E010	149.882	0.00456756	0.71917	0.396416	0.878721	2.15997	2.19872	0.129567	3L	238323	239054	732	-	150	149	174	109	166	FBtr0301349; FBtr0072523
FBgn0000541:E011	FBgn0000541	E011	103.731	0.00348796	0.219551	0.639382	0.948179	2.01187	2.03062	0.0628967	3L	239055	239185	131	-	117	95	107	103	93	FBtr0072523; FBtr0072522; FBtr0072521; FBtr0301349; FBtr0301348; FBtr0332101; FBtr0332102; FBtr0332103; FBtr0332104
FBgn0000541:E012	FBgn0000541	E012	275.123	0.000318789	0.17084	0.679366	0.955629	2.44026	2.44885	0.028626	3L	239243	240116	874	-	311	261	317	225	257	FBtr0072523; FBtr0072522; FBtr0072521; FBtr0301349; FBtr0301348; FBtr0332101; FBtr0332102; FBtr0332103; FBtr0332104
FBgn0000541:E013	FBgn0000541	E013	48.8465	0.000737612	0.800852	0.370839	0.867687	1.67288	1.72332	0.170982	3L	240117	240176	60	-	54	42	69	39	40	FBtr0072523; FBtr0072521; FBtr0301348; FBtr0332101; FBtr0332102; FBtr0332103; FBtr0332104
FBgn0000541:E014	FBgn0000541	E014	159.644	0.00450302	1.81231	0.178231	0.735999	2.24368	2.18339	-0.201516	3L	240177	240667	491	-	191	172	198	132	103	FBtr0072523; FBtr0072522; FBtr0072521; FBtr0301349; FBtr0301348; FBtr0332101; FBtr0332102; FBtr0332103; FBtr0332104
FBgn0000541:E015	FBgn0000541	E015	101.425	0.00277021	1.68725	0.193964	0.754185	2.0488	1.98943	-0.199105	3L	240734	241057	324	-	120	111	133	71	72	FBtr0072523; FBtr0072522; FBtr0072521; FBtr0301349; FBtr0301348; FBtr0332101; FBtr0332102; FBtr0332103; FBtr0332104
FBgn0000541:E016	FBgn0000541	E016	93.8034	0.00310275	0.00179086	0.966245	0.996109	1.9825	1.98148	-0.00341071	3L	241118	241498	381	-	111	87	128	67	76	FBtr0072523; FBtr0072522; FBtr0072521; FBtr0301349; FBtr0301348; FBtr0332101; FBtr0332102; FBtr0332103; FBtr0332104
FBgn0000541:E017	FBgn0000541	E017	32.1279	0.0112293	0.0585603	0.808786	0.977298	1.51432	1.53066	0.0559513	3L	241499	241501	3	-	24	42	34	26	34	FBtr0072523; FBtr0072522; FBtr0072521; FBtr0332101; FBtr0301348; FBtr0301349; FBtr0332102; FBtr0332104
FBgn0000541:E018	FBgn0000541	E018	1007.26	0.00268221	0.204148	0.651394	0.948652	3.01253	3.00331	-0.030638	3L	241564	245475	3912	-	1050	1092	1269	795	820	FBtr0072523; FBtr0072522; FBtr0072521; FBtr0301349; FBtr0301348; FBtr0332101; FBtr0332102; FBtr0332103; FBtr0332104
FBgn0000541:E019	FBgn0000541	E019	205.345	0.000256139	2.36028	0.12446	0.659458	2.29416	2.33569	0.138652	3L	245928	246323	396	-	223	185	247	177	191	FBtr0072523; FBtr0072522; FBtr0072521; FBtr0301349; FBtr0301348; FBtr0332101; FBtr0332102; FBtr0332103; FBtr0332104
FBgn0000541:E020	FBgn0000541	E020	47.5993	0.0026598	0.754041	0.3852	0.87444	1.65939	1.71163	0.177201	3L	246383	246427	45	-	41	52	52	40	52	FBtr0332102; FBtr0072523; FBtr0072522; FBtr0072521
FBgn0000541:E021	FBgn0000541	E021	97.7158	0.00036323	0.636247	0.425073	0.891387	1.98032	2.01148	0.104552	3L	246428	246794	367	-	98	99	120	83	87	FBtr0301348; FBtr0332102; FBtr0072523; FBtr0072522; FBtr0072521
FBgn0000541:E022	FBgn0000541	E022	55.6498	0.000504217	0.0634474	0.801128	0.976462	1.74978	1.76196	0.0411894	3L	246795	246885	91	-	58	57	63	49	50	FBtr0072523; FBtr0072522; FBtr0072521; FBtr0301349; FBtr0301348; FBtr0332101; FBtr0332102; FBtr0332103
FBgn0000541:E023	FBgn0000541	E023	23.5064	0.000603585	0.687703	0.406947	NA	NA	NA	NA	3L	246886	246912	27	-	23	22	29	22	21	FBtr0072523; FBtr0072522; FBtr0072521; FBtr0301349; FBtr0301348; FBtr0332101; FBtr0332102; FBtr0332103; FBtr0332104
FBgn0000542:E001	FBgn0000542	E001	135.327	0.0228148	0.299398	0.58426	0.936358	2.18488	2.10218	-0.276738	X	3811698	3812272	575	+	176	161	115	94	128	FBtr0112801
FBgn0000542:E002	FBgn0000542	E002	44.7636	0.0126935	0.0811371	0.775762	0.972651	1.67234	1.66362	-0.0296038	X	3820726	3821015	290	+	53	49	43	33	45	FBtr0112801
FBgn0000542:E003	FBgn0000542	E003	263.702	0.0409052	0.000501602	0.982132	0.99828	2.44905	2.41264	-0.121399	X	3836080	3836840	761	+	308	313	232	218	240	FBtr0070606
FBgn0000542:E004	FBgn0000542	E004	88.0848	0.0099407	0.691433	0.405678	0.883243	2.00313	1.91376	-0.300214	X	3841324	3841416	93	+	97	124	78	72	67	FBtr0112801; FBtr0070606
FBgn0000542:E005	FBgn0000542	E005	41.3515	0.000597826	9.28228	0.00231382	0.0902649	1.53646	1.70103	0.560266	X	3845898	3846207	310	+	37	37	56	39	37	FBtr0112802
FBgn0000542:E006	FBgn0000542	E006	39.2162	0.000651142	1.21813	0.269727	0.815144	1.58493	1.63125	0.157777	X	3850246	3850711	466	+	39	44	48	39	25	FBtr0112802
FBgn0000542:E007	FBgn0000542	E007	71.4512	0.00443079	0.000446288	0.983146	0.99828	1.87769	1.86025	-0.0587026	X	3850963	3851256	294	+	78	87	101	56	35	FBtr0112801; FBtr0112802; FBtr0070606
FBgn0000542:E008	FBgn0000542	E008	58.0963	0.00512699	0.629444	0.427559	0.892301	1.76235	1.79298	0.103464	X	3851937	3852065	129	+	52	74	82	49	33	FBtr0112801; FBtr0112802; FBtr0070606
FBgn0000542:E009	FBgn0000542	E009	1339.68	0.028646	0.029364	0.863941	0.984891	3.14692	3.12326	-0.0786665	X	3852140	3857621	5482	+	1579	1527	1792	1005	790	FBtr0112801; FBtr0112802; FBtr0070606
FBgn0000543:E001	FBgn0000543	E001	799.38	0.000138703	0.0240798	0.876682	0.985789	2.90702	2.90613	-0.00294637	3L	2263581	2265422	1842	-	887	774	946	686	689	FBtr0072903
FBgn0000543:E002	FBgn0000543	E002	130.646	0.000329281	0.023198	0.878943	0.986054	2.11918	2.12424	0.0169552	3L	2265496	2265857	362	-	140	129	152	121	108	FBtr0072903
FBgn0000546:E001	FBgn0000546	E001	28.7428	0.000638994	7.50685	0.00614649	NA	NA	NA	NA	2R	6087873	6090418	2546	-	23	21	36	28	35	FBtr0302439
FBgn0000546:E002	FBgn0000546	E002	412.341	0.00680989	0.0407466	0.840028	0.980797	2.62835	2.61259	-0.0524802	2R	6090419	6091865	1447	-	478	395	487	289	410	FBtr0086010; FBtr0086012; FBtr0086008; FBtr0302439
FBgn0000546:E003	FBgn0000546	E003	199.402	0.000309782	2.60526	0.10651	0.629377	2.28188	2.32141	0.132001	2R	6091866	6092276	411	-	188	204	236	162	204	FBtr0086009; FBtr0086010; FBtr0302439; FBtr0086008; FBtr0086012
FBgn0000546:E004	FBgn0000546	E004	1078.54	0.00314228	0.761886	0.382739	0.873295	3.05163	3.02459	-0.0898913	2R	6092277	6093733	1457	-	1140	1177	1349	829	888	FBtr0086009; FBtr0302439; FBtr0086008; FBtr0086010; FBtr0086011; FBtr0086012
FBgn0000546:E005	FBgn0000546	E005	212.696	0.000735358	0.680501	0.409414	0.884884	2.35101	2.31986	-0.103962	2R	6093797	6093949	153	-	218	242	257	179	164	FBtr0086009; FBtr0302439; FBtr0086008; FBtr0086010; FBtr0086011; FBtr0086012
FBgn0000546:E006	FBgn0000546	E006	217.549	0.0100001	0.00219664	0.962618	0.995804	2.34629	2.3393	-0.023317	2R	6094010	6094153	144	-	193	262	283	196	150	FBtr0086009; FBtr0302439; FBtr0086008; FBtr0086010; FBtr0086011; FBtr0086012
FBgn0000546:E007	FBgn0000546	E007	298.41	0.00239222	1.79306	0.180554	0.736823	2.50787	2.45768	-0.167281	2R	6094557	6095071	515	-	318	343	358	252	216	FBtr0086009; FBtr0302439; FBtr0086008; FBtr0086010; FBtr0086011; FBtr0086012
FBgn0000546:E008	FBgn0000546	E008	279.451	0.00421652	9.75409	0.00178925	0.0758502	2.52268	2.39108	-0.438678	2R	6122882	6123847	966	-	342	342	305	227	176	FBtr0086011; FBtr0302439
FBgn0000546:E009	FBgn0000546	E009	773.787	0.000128824	5.9873	0.0144092	0.268223	2.8761	2.90299	0.0894371	2R	6131066	6131841	776	-	772	774	892	697	716	FBtr0086011; FBtr0302439; FBtr0086012
FBgn0000546:E010	FBgn0000546	E010	103.902	0.000438738	7.30338	0.00688251	0.182142	1.96061	2.06217	0.340699	2R	6131842	6131922	81	-	92	94	124	110	96	FBtr0086011; FBtr0086012
FBgn0000546:E011	FBgn0000546	E011	126.066	0.00722192	0.0744864	0.784913	0.973608	2.12098	2.09591	-0.0839281	2R	6151830	6151996	167	-	131	139	115	103	139	FBtr0086010; FBtr0086009; FBtr0086008
FBgn0000546:E012	FBgn0000546	E012	257.255	0.00841161	0.48206	0.487491	0.912073	2.39817	2.42522	0.0901994	2R	6152069	6152550	482	-	249	264	240	245	279	FBtr0086010; FBtr0086009; FBtr0086008
FBgn0000546:E013	FBgn0000546	E013	195.057	0.0102505	1.99264	0.158066	0.712203	2.24868	2.32404	0.251644	2R	6156158	6156368	211	-	170	193	184	203	217	FBtr0086010; FBtr0086009
FBgn0000546:E014	FBgn0000546	E014	76.1327	0.00440968	1.22251	0.268868	0.814388	1.85675	1.91088	0.18221	2R	6156369	6156414	46	-	73	73	74	73	85	FBtr0086010
FBgn0000546:E015	FBgn0000546	E015	84.4229	0.00924982	0.00562975	0.94019	0.993514	1.93688	1.93214	-0.0159446	2R	6156930	6157129	200	-	79	97	78	68	98	FBtr0086010; FBtr0086009
FBgn0000546:E016	FBgn0000546	E016	65.2559	0.000472023	1.28426	0.257109	0.806291	1.85967	1.79723	-0.210544	2R	6168756	6169087	332	-	68	79	68	52	58	FBtr0086008
FBgn0000547:E001	FBgn0000547	E001	285.629	0.00316856	0.0356431	0.850254	0.982079	2.4568	2.46139	0.0153013	2L	4031377	4031555	179	+	302	279	321	221	301	FBtr0077465; FBtr0334266; FBtr0334265
FBgn0000547:E002	FBgn0000547	E002	417.123	0.0042195	0.913058	0.339304	0.852605	2.64777	2.60482	-0.143006	2L	4032423	4032769	347	+	457	446	435	364	373	FBtr0077465; FBtr0334266; FBtr0334265
FBgn0000547:E003	FBgn0000547	E003	224.599	0.00460356	6.35296	0.0117186	0.243963	2.41786	2.30631	-0.372174	2L	4074514	4074712	199	+	287	244	267	178	144	FBtr0077465; FBtr0334266; FBtr0334265
FBgn0000547:E004	FBgn0000547	E004	372.157	0.0113283	2.68991	0.100985	0.621407	2.62763	2.53167	-0.319625	2L	4079504	4079764	261	+	464	398	436	328	227	FBtr0077465; FBtr0334266; FBtr0334265
FBgn0000547:E005	FBgn0000547	E005	436.75	0.00905937	0.0205744	0.885944	0.986853	2.64681	2.64022	-0.0219404	2L	4079826	4080022	197	+	507	394	571	398	306	FBtr0077465; FBtr0334266; FBtr0334265
FBgn0000547:E006	FBgn0000547	E006	2592.29	0.0255389	0.202827	0.652449	0.948846	3.42623	3.40775	-0.0614132	2L	4097850	4100039	2190	+	2788	2644	3774	1988	1766	FBtr0077465; FBtr0334266; FBtr0334265
FBgn0000547:E007	FBgn0000547	E007	894.302	0.00360732	0.0152377	0.901758	0.988818	2.95214	2.95549	0.0111634	2L	4100622	4101128	507	+	896	926	1277	647	727	FBtr0077465; FBtr0334266; FBtr0334265
FBgn0000547:E008	FBgn0000547	E008	1030.8	0.000789148	4.4623	0.0346509	0.407904	2.99127	3.03299	0.138712	2L	4107436	4107804	369	+	996	998	1428	784	945	FBtr0077465; FBtr0334266; FBtr0334265
FBgn0000547:E009	FBgn0000547	E009	23.4054	0.00488092	1.04727	0.306137	NA	NA	NA	NA	2L	4113298	4113344	47	+	17	25	30	16	29	FBtr0334266
FBgn0000547:E010	FBgn0000547	E010	2498.79	0.013582	0.268781	0.604151	0.940417	3.38703	3.40784	0.0691563	2L	4113621	4114436	816	+	2525	2438	2851	1939	2706	FBtr0077465; FBtr0334266; FBtr0334265
FBgn0000547:E011	FBgn0000547	E011	981.642	0.0360402	0.078169	0.779794	0.972812	2.98003	3.00328	0.0773189	2L	4114437	4115749	1313	+	1071	872	981	747	1219	FBtr0334265
FBgn0000551:E001	FBgn0000551	E001	10.0741	0.000265767	-1.42109e-13	1	NA	NA	NA	NA	3L	21296763	21297183	421	-	10	10	10	10	10	FBtr0078408
FBgn0000551:E002	FBgn0000551	E002	10.0741	0.000265767	-1.42109e-13	1	NA	NA	NA	NA	3L	21297184	21297641	458	-	10	10	10	10	10	FBtr0078408; FBtr0344634
FBgn0000551:E003	FBgn0000551	E003	10.0741	0.000265767	-1.42109e-13	1	NA	NA	NA	NA	3L	21297716	21297803	88	-	10	10	10	10	10	FBtr0078408; FBtr0344634
FBgn0000552:E001	FBgn0000552	E001	10.0741	0.000266846	-3.62377e-13	1	NA	NA	NA	NA	3R	6684445	6684517	73	+	10	10	10	10	10	FBtr0081688
FBgn0000552:E002	FBgn0000552	E002	10.0741	0.000266846	-3.62377e-13	1	NA	NA	NA	NA	3R	6684579	6685157	579	+	10	10	10	10	10	FBtr0081688
FBgn0000556:E001	FBgn0000556	E001	10.266	0.00027584	0.0498087	0.823397	NA	NA	NA	NA	2R	11891135	11891244	110	+	10	10	11	10	10	FBtr0345023
FBgn0000556:E002	FBgn0000556	E002	10.6815	0.000299395	0.0280298	0.867039	NA	NA	NA	NA	2R	11891396	11891465	70	+	11	10	11	11	10	FBtr0331927
FBgn0000556:E003	FBgn0000556	E003	8475.98	0.000378298	1.666	0.196795	0.756915	3.93865	3.92351	-0.05033	2R	11892122	11892184	63	+	9710	7879	9685	6240	8774	FBtr0088035
FBgn0000556:E004	FBgn0000556	E004	38.229	0.000620662	2.95468	0.0856293	0.584519	1.52604	1.6397	0.38775	2R	11893542	11893554	13	+	40	26	52	29	44	FBtr0345022
FBgn0000556:E005	FBgn0000556	E005	223897	0.000363348	0.574891	0.448322	0.900104	5.35123	5.35111	-0.000398257	2R	11893555	11895520	1966	+	247336	207507	251007	166378	244514	FBtr0088035; FBtr0345023; FBtr0345022; FBtr0331927
FBgn0000556:E006	FBgn0000556	E006	524.976	0.00112292	10.0768	0.00150151	0.0679052	2.67247	2.75392	0.27111	2R	11895521	11895762	242	+	528	423	574	440	649	FBtr0331927
FBgn0000557:E001	FBgn0000557	E001	12.0579	0.000902163	10.0519	0.00152194	NA	NA	NA	NA	3R	31738468	31738529	62	+	10	16	12	10	12	FBtr0085832; FBtr0085835
FBgn0000557:E002	FBgn0000557	E002	14.2889	0.117454	0.703691	0.401546	NA	NA	NA	NA	3R	31739660	31739709	50	+	18	17	12	12	12	FBtr0085833; FBtr0085834
FBgn0000557:E003	FBgn0000557	E003	22.7037	0.0161052	0.00608399	0.937828	NA	NA	NA	NA	3R	31739777	31739864	88	+	26	43	14	14	16	FBtr0085833; FBtr0085832; FBtr0085835; FBtr0085834
FBgn0000557:E004	FBgn0000557	E004	15.2653	0.00733843	2.6925	0.100822	NA	NA	NA	NA	3R	31740317	31740319	3	+	15	25	13	11	12	FBtr0085833; FBtr0085832
FBgn0000557:E005	FBgn0000557	E005	66.7771	0.000644108	2.8323	0.0923858	0.600874	1.82174	1.80169	-0.0676487	3R	31740320	31741169	850	+	44	180	30	40	38	FBtr0085833; FBtr0085832; FBtr0085835; FBtr0085834
FBgn0000557:E006	FBgn0000557	E006	34.2114	0.00280932	0.311028	0.57705	0.935885	1.52721	1.53767	0.0358038	3R	31741627	31741832	206	+	18	94	16	22	20	FBtr0085833; FBtr0085832; FBtr0085835; FBtr0085834
FBgn0000557:E007	FBgn0000557	E007	116.362	0.000741937	2.31524	0.128112	0.662842	2.05084	2.05964	0.0294875	3R	31741910	31743306	1397	+	74	308	57	66	74	FBtr0085833; FBtr0085832; FBtr0085835; FBtr0085834
FBgn0000559:E001	FBgn0000559	E001	1705.51	0.0023425	2.56005	0.109595	0.634011	3.20271	3.24917	0.154454	2L	21677913	21678149	237	-	1721	1433	1923	1385	2036	FBtr0332966
FBgn0000559:E002	FBgn0000559	E002	40024.9	0.00023829	1.54866	0.213334	0.770892	4.60329	4.60046	-0.00939214	2L	21678150	21679402	1253	-	42784	36595	47973	29494	42933	FBtr0332966; FBtr0085911; FBtr0085912
FBgn0000559:E003	FBgn0000559	E003	22277.4	0.000175893	7.37085	0.00662895	0.178574	4.33481	4.35539	0.0683666	2L	21679484	21680180	697	-	23239	19539	28213	16427	23837	FBtr0332966; FBtr0085911; FBtr0085912
FBgn0000559:E004	FBgn0000559	E004	14116.1	0.000155669	0.00134339	0.970762	0.996816	4.14726	4.15086	0.0119764	2L	21680757	21681284	528	-	15236	12539	17521	10412	14774	FBtr0332966; FBtr0085911; FBtr0085912
FBgn0000559:E005	FBgn0000559	E005	5186.32	6.80583e-05	14.1513	0.000168684	0.0141413	3.72777	3.70729	-0.0680297	2L	21681344	21681558	215	-	5797	4774	6287	3714	5326	FBtr0332966; FBtr0085911; FBtr0085912
FBgn0000559:E006	FBgn0000559	E006	2076.76	0.000107055	7.93816	0.0048403	0.147215	3.33206	3.30923	-0.075883	2L	21682039	21682116	78	-	2279	1970	2545	1467	2112	FBtr0332966; FBtr0085911; FBtr0085912
FBgn0000559:E007	FBgn0000559	E007	59.9448	0.000599194	1.25312	0.262957	0.810451	1.74488	1.81032	0.221073	2L	21682117	21682164	48	-	50	58	76	49	66	FBtr0085912
FBgn0000560:E001	FBgn0000560	E001	10.0741	0.000266545	0.243027	0.622028	NA	NA	NA	NA	3L	21808703	21808804	102	+	10	10	10	10	10	FBtr0078437
FBgn0000560:E002	FBgn0000560	E002	20.0539	0.000603539	0.0764053	0.782229	NA	NA	NA	NA	3L	21808839	21809237	399	+	16	22	24	16	22	FBtr0078438
FBgn0000560:E003	FBgn0000560	E003	11.2498	0.000317254	0.0120874	0.912455	NA	NA	NA	NA	3L	21814779	21814856	78	+	10	11	13	10	12	FBtr0078438; FBtr0078437
FBgn0000560:E004	FBgn0000560	E004	10.0741	0.000266545	0.243027	0.622028	NA	NA	NA	NA	3L	21815413	21815543	131	+	10	10	10	10	10	FBtr0332810
FBgn0000560:E005	FBgn0000560	E005	24.8027	0.000705637	1.10602	0.292948	NA	NA	NA	NA	3L	21816278	21817600	1323	+	20	21	38	20	25	FBtr0078438; FBtr0078437; FBtr0332810
FBgn0000562:E001	FBgn0000562	E001	261.82	0.00117337	1.41294	0.234569	0.788926	2.4435	2.40868	-0.116094	2R	23734904	23735788	885	-	313	263	280	199	250	FBtr0343272; FBtr0114586
FBgn0000562:E002	FBgn0000562	E002	87.6822	0.00171187	1.57143	0.209999	0.767781	1.98488	1.92462	-0.202434	2R	23735854	23735942	89	-	114	85	86	76	75	FBtr0343272; FBtr0114586
FBgn0000562:E003	FBgn0000562	E003	128.201	0.00109787	2.67336	0.10204	0.622398	2.14998	2.08725	-0.209977	2R	23736002	23736251	250	-	156	136	125	104	117	FBtr0343272; FBtr0114586
FBgn0000562:E004	FBgn0000562	E004	102.869	0.000402415	0.470952	0.49255	0.914057	2.00596	2.03151	0.0856916	2R	23736314	23736412	99	-	111	98	120	80	104	FBtr0343272; FBtr0114586
FBgn0000562:E005	FBgn0000562	E005	507.262	0.00115807	0.0844083	0.77141	0.972213	2.71335	2.70799	-0.0178659	2R	23736474	23738424	1951	-	552	522	641	403	413	FBtr0343272; FBtr0114586
FBgn0000562:E006	FBgn0000562	E006	117.399	0.00042344	0.337612	0.561211	0.93148	2.06547	2.08598	0.0687034	2R	23738626	23738871	246	-	120	120	148	103	94	FBtr0343272; FBtr0114586
FBgn0000562:E007	FBgn0000562	E007	135.149	0.00182719	0.36838	0.543888	0.925804	2.12412	2.14825	0.0807723	2R	23744337	23744614	278	-	145	130	181	117	101	FBtr0343272; FBtr0114586
FBgn0000562:E008	FBgn0000562	E008	10.8741	0.000304466	0.00280488	0.957763	NA	NA	NA	NA	2R	23745098	23745184	87	-	13	10	10	10	11	FBtr0343272
FBgn0000562:E009	FBgn0000562	E009	171.793	0.000970451	7.81643	0.00517734	0.153556	2.18813	2.27803	0.300429	2R	23746200	23746829	630	-	181	138	231	133	175	FBtr0114586
FBgn0000564:E001	FBgn0000564	E001	10.0741	0.000264913	-2.84217e-14	1	NA	NA	NA	NA	3R	17446642	17447044	403	-	10	10	10	10	10	FBtr0083444; FBtr0334930
FBgn0000564:E002	FBgn0000564	E002	10.0741	0.000264913	-2.84217e-14	1	NA	NA	NA	NA	3R	17447246	17447274	29	-	10	10	10	10	10	FBtr0083444; FBtr0334930
FBgn0000564:E003	FBgn0000564	E003	10.0741	0.000264913	-2.84217e-14	1	NA	NA	NA	NA	3R	17447351	17447526	176	-	10	10	10	10	10	FBtr0083444; FBtr0334930
FBgn0000564:E004	FBgn0000564	E004	10.0741	0.000264913	-2.84217e-14	1	NA	NA	NA	NA	3R	17447527	17447530	4	-	10	10	10	10	10	FBtr0083444
FBgn0000564:E005	FBgn0000564	E005	10.0741	0.000264913	-2.84217e-14	1	NA	NA	NA	NA	3R	17448767	17448858	92	-	10	10	10	10	10	FBtr0083444; FBtr0334930
FBgn0000565:E001	FBgn0000565	E001	18.0721	0.000538023	5.23175	0.0221782	NA	NA	NA	NA	3L	15511052	15511169	118	+	20	20	16	13	21	FBtr0075553; FBtr0075554; FBtr0330177; FBtr0075552
FBgn0000565:E002	FBgn0000565	E002	17.5717	0.00713824	1.18896	0.27554	NA	NA	NA	NA	3L	15511563	15511632	70	+	15	19	19	21	13	FBtr0303531
FBgn0000565:E003	FBgn0000565	E003	70.9805	0.00070442	0.0498237	0.82337	0.978251	1.8507	1.83102	-0.0663451	3L	15511889	15512082	194	+	62	56	89	71	75	FBtr0330176
FBgn0000565:E004	FBgn0000565	E004	164.191	0.000279382	1.4985	0.220902	0.778471	2.22854	2.18307	-0.151974	3L	15512172	15512353	182	+	141	143	182	146	205	FBtr0330177; FBtr0330176; FBtr0303531; FBtr0075554; FBtr0075553; FBtr0075552
FBgn0000565:E005	FBgn0000565	E005	81.536	0.000440572	2.08186	0.149058	0.697263	1.8579	1.91514	0.192679	3L	15512354	15512365	12	+	63	57	106	77	103	FBtr0303531; FBtr0075553; FBtr0330177; FBtr0330176; FBtr0075552
FBgn0000565:E006	FBgn0000565	E006	16.2882	0.000506136	1.58081	0.208644	NA	NA	NA	NA	3L	15512366	15512475	110	+	16	16	14	13	22	FBtr0075552
FBgn0000565:E007	FBgn0000565	E007	307.552	0.000187015	0.426373	0.513774	0.919576	2.4661	2.47075	0.0155026	3L	15512476	15512736	261	+	249	243	362	302	373	FBtr0330177; FBtr0330176; FBtr0303531; FBtr0075554; FBtr0075553; FBtr0075552
FBgn0000565:E008	FBgn0000565	E008	342.377	0.000210118	0.842792	0.3586	0.860282	2.50959	2.51852	0.0297608	3L	15512796	15513202	407	+	270	274	384	328	446	FBtr0330177; FBtr0330176; FBtr0303531; FBtr0075554; FBtr0075553; FBtr0075552
FBgn0000566:E001	FBgn0000566	E001	1595.75	0.00012072	3.96059	0.0465774	0.456484	3.20585	3.20223	-0.0120417	2R	18627918	18629279	1362	+	1610	1583	1596	1191	1971	FBtr0086710; FBtr0345422
FBgn0000566:E002	FBgn0000566	E002	41.4525	0.000617429	3.80066	0.0512325	0.47802	1.55259	1.67389	0.413049	2R	18629280	18629395	116	+	31	38	51	30	57	FBtr0345422
FBgn0000567:E001	FBgn0000567	E001	15.6384	0.000476676	2.58111	0.108146	NA	NA	NA	NA	3L	17558672	17560157	1486	-	13	12	24	15	14	FBtr0100411
FBgn0000567:E002	FBgn0000567	E002	350.57	0.00043728	0.269836	0.603442	0.940013	2.54092	2.55353	0.0420207	3L	17560158	17562758	2601	-	335	370	434	302	306	FBtr0075203; FBtr0305796; FBtr0075204; FBtr0100411; FBtr0075202
FBgn0000567:E003	FBgn0000567	E003	39.1933	0.00676478	0.0588947	0.808252	0.977298	1.61594	1.59872	-0.0586499	3L	17564606	17564860	255	-	28	54	47	37	29	FBtr0075203; FBtr0305796; FBtr0075204; FBtr0100411; FBtr0075202
FBgn0000567:E004	FBgn0000567	E004	47.835	0.000745428	0.255293	0.613372	0.941836	1.70446	1.68056	-0.0810616	3L	17565357	17565725	369	-	51	50	61	47	29	FBtr0075203; FBtr0305796; FBtr0075204; FBtr0100411; FBtr0075202
FBgn0000567:E005	FBgn0000567	E005	246.374	0.00032891	1.3593	0.24366	0.79683	2.40751	2.38589	-0.0720961	3L	17574793	17576320	1528	-	241	277	290	240	177	FBtr0075204; FBtr0100411
FBgn0000567:E006	FBgn0000567	E006	51.1758	0.00141052	0.947333	0.330399	0.849652	1.68286	1.74136	0.198192	3L	17576321	17576626	306	-	53	43	57	54	47	FBtr0075204
FBgn0000567:E007	FBgn0000567	E007	10.0741	0.000265937	0.0152799	0.901622	NA	NA	NA	NA	3L	17597460	17597967	508	-	10	10	10	10	10	FBtr0305796; FBtr0075203; FBtr0075202
FBgn0000567:E008	FBgn0000567	E008	10.0741	0.000265937	0.0152799	0.901622	NA	NA	NA	NA	3L	17598187	17598468	282	-	10	10	10	10	10	FBtr0305796; FBtr0075203; FBtr0075202
FBgn0000567:E009	FBgn0000567	E009	10.0741	0.000265937	0.0152799	0.901622	NA	NA	NA	NA	3L	17598821	17599433	613	-	10	10	10	10	10	FBtr0305796; FBtr0075203; FBtr0075202
FBgn0000567:E010	FBgn0000567	E010	10.6741	0.000297741	0.14186	0.706439	NA	NA	NA	NA	3L	17602675	17603383	709	-	13	10	10	10	10	FBtr0305796; FBtr0075203; FBtr0075202
FBgn0000567:E011	FBgn0000567	E011	10.0741	0.000265937	0.0152799	0.901622	NA	NA	NA	NA	3L	17618651	17619325	675	-	10	10	10	10	10	FBtr0305796; FBtr0075203; FBtr0075202
FBgn0000568:E001	FBgn0000568	E001	38.9441	0.0131381	6.07651	0.0136991	0.262335	1.45007	1.67194	0.758108	3L	17950953	17952161	1209	-	25	28	36	41	63	FBtr0306814
FBgn0000568:E002	FBgn0000568	E002	143.651	0.00972202	0.0431859	0.835376	0.97998	2.16488	2.15486	-0.0335083	3L	17952162	17953357	1196	-	140	143	151	95	188	FBtr0306814; FBtr0075150; FBtr0075149
FBgn0000568:E003	FBgn0000568	E003	596.771	0.00335928	1.92631	0.165162	0.723009	2.79929	2.75855	-0.135572	3L	17953358	17955049	1692	-	609	617	727	442	584	FBtr0075148; FBtr0075149; FBtr0347013; FBtr0306814; FBtr0075151; FBtr0075150; FBtr0306813
FBgn0000568:E004	FBgn0000568	E004	330.058	0.00723585	0.021574	0.883226	0.986568	2.51421	2.52036	0.0204805	3L	17955215	17956223	1009	-	314	321	442	286	283	FBtr0075148; FBtr0075149; FBtr0347013; FBtr0306814; FBtr0075151; FBtr0075150; FBtr0306813
FBgn0000568:E005	FBgn0000568	E005	128.622	0.00297848	0.327763	0.56698	0.933269	2.12833	2.0991	-0.0978581	3L	17959382	17959620	239	-	126	134	153	120	107	FBtr0075148; FBtr0075149; FBtr0347013; FBtr0306814; FBtr0075151; FBtr0075150; FBtr0306813
FBgn0000568:E006	FBgn0000568	E006	145.361	0.00639331	0.900701	0.342594	0.852781	2.13491	2.18041	0.152201	3L	17961005	17961814	810	-	151	113	155	130	174	FBtr0075151
FBgn0000568:E007	FBgn0000568	E007	104.129	0.00198456	2.87494e-06	0.998647	0.999826	2.02176	2.0173	-0.0149394	3L	17969363	17969507	145	-	99	104	113	106	95	FBtr0075148; FBtr0075149; FBtr0347013; FBtr0306814; FBtr0075150; FBtr0306813
FBgn0000568:E008	FBgn0000568	E008	18.9333	0.000575269	0.153255	0.695444	NA	NA	NA	NA	3L	17969644	17971439	1796	-	15	20	18	18	23	FBtr0075150
FBgn0000568:E009	FBgn0000568	E009	115.008	0.00418569	0.0806978	0.776354	0.97266	2.05832	2.06494	0.0222102	3L	17992908	17992996	89	-	86	135	126	105	120	FBtr0075148; FBtr0306814; FBtr0347013; FBtr0306813; FBtr0075149
FBgn0000568:E010	FBgn0000568	E010	456.014	0.000869114	0.289623	0.590462	0.937337	2.65358	2.66027	0.0222811	3L	17998423	17999821	1399	-	403	473	493	426	472	FBtr0075149
FBgn0000568:E011	FBgn0000568	E011	13.8808	0.00041745	0.227525	0.633365	NA	NA	NA	NA	3L	18025331	18026032	702	-	15	14	13	12	15	FBtr0347013
FBgn0000568:E012	FBgn0000568	E012	26.4902	0.000709761	0.552478	0.457307	NA	NA	NA	NA	3L	18058237	18059598	1362	-	22	34	31	22	23	FBtr0075148; FBtr0306814; FBtr0306813
FBgn0000568:E013	FBgn0000568	E013	71.9657	0.00741395	0.0839474	0.772018	0.972213	1.87431	1.85244	-0.0736711	3L	18059599	18060274	676	-	64	80	64	57	93	FBtr0306814; FBtr0306813
FBgn0000568:E014	FBgn0000568	E014	38.5306	0.00724651	0.0545276	0.815364	0.977659	1.60746	1.58485	-0.0770592	3L	18060422	18060550	129	-	35	42	30	37	47	FBtr0306814; FBtr0306813
FBgn0000568:E015	FBgn0000568	E015	37.936	0.0151266	1.03604	0.308744	0.836767	1.53586	1.61719	0.277562	3L	18060551	18060854	304	-	21	44	37	41	45	FBtr0306814
FBgn0000568:E016	FBgn0000568	E016	164.317	0.00113887	0.000627966	0.980008	0.997916	2.21924	2.2149	-0.014514	3L	18060946	18061453	508	-	161	160	170	135	192	FBtr0306813
FBgn0000568:E017	FBgn0000568	E017	24.971	0.0188827	0.158428	0.690608	NA	NA	NA	NA	3L	18064511	18064696	186	-	15	31	21	22	35	FBtr0306814
FBgn0000575:E001	FBgn0000575	E001	4205.22	0.000619454	4.67075	0.0306806	0.386205	3.63012	3.61204	-0.0600773	3L	749400	750227	828	+	4253	3847	4800	3952	4062	FBtr0072578
FBgn0000575:E002	FBgn0000575	E002	6237.43	0.000617285	4.68305	0.0304615	0.385072	3.77976	3.79619	0.0545823	3L	752272	753492	1221	+	6002	5431	7121	5822	6648	FBtr0072578
FBgn0000576:E001	FBgn0000576	E001	486.267	0.000447952	0.86774	0.351582	0.856102	2.69415	2.68163	-0.0416782	3R	13901853	13903313	1461	+	507	467	525	459	459	FBtr0082863
FBgn0000576:E002	FBgn0000576	E002	418.031	0.000505057	0.849777	0.356615	0.858999	2.61211	2.62667	0.0484895	3R	13903604	13904620	1017	+	423	383	420	389	462	FBtr0082863
FBgn0000577:E001	FBgn0000577	E001	131.092	0.00316924	1.05445	0.304485	0.834754	2.10612	2.14647	0.135055	2R	11524006	11524847	842	-	155	134	110	115	137	FBtr0088096; FBtr0088095
FBgn0000577:E002	FBgn0000577	E002	42.9529	0.000725392	1.01494	0.313723	0.839527	1.61623	1.67986	0.216214	2R	11525128	11525225	98	-	48	44	52	37	33	FBtr0088096; FBtr0088095
FBgn0000577:E003	FBgn0000577	E003	151.616	0.000394876	4.637	0.0312896	0.390045	2.21501	2.17047	-0.1489	2R	11526359	11527883	1525	-	191	181	148	117	118	FBtr0088096; FBtr0088095
FBgn0000577:E004	FBgn0000577	E004	10.0741	0.000261096	0.82249	0.364453	NA	NA	NA	NA	2R	11527884	11528210	327	-	10	10	10	10	10	FBtr0088095
FBgn0000578:E001	FBgn0000578	E001	76.1818	0.0105685	0.0305874	0.861164	0.984436	1.88184	1.89311	0.0379378	2R	19141632	19141770	139	+	74	79	66	72	87	FBtr0086582; FBtr0340450; FBtr0100176; FBtr0086583; FBtr0100174
FBgn0000578:E002	FBgn0000578	E002	72.4518	0.00814929	0.204054	0.651468	0.948719	1.84988	1.87782	0.0941112	2R	19141771	19141846	76	+	75	67	65	76	76	FBtr0086582; FBtr0100176
FBgn0000578:E003	FBgn0000578	E003	151.243	0.00382134	0.0559362	0.813038	0.977441	2.19114	2.17844	-0.0424904	2R	19141847	19142206	360	+	167	147	145	143	149	FBtr0086582
FBgn0000578:E004	FBgn0000578	E004	139.953	0.000394412	0.351442	0.553298	0.92865	2.16275	2.14416	-0.0622025	2R	19142207	19142354	148	+	143	151	171	112	121	FBtr0086582; FBtr0340450; FBtr0100176; FBtr0086583; FBtr0100174
FBgn0000578:E005	FBgn0000578	E005	144.555	0.00330582	0.140193	0.708089	0.960891	2.1729	2.16023	-0.0423696	2R	19151905	19152027	123	+	147	154	188	121	111	FBtr0086582; FBtr0340450; FBtr0100176; FBtr0086583; FBtr0100174
FBgn0000578:E006	FBgn0000578	E006	75.0067	0.00206814	0.032811	0.856259	0.983345	1.8874	1.87896	-0.0284075	2R	19155221	19155914	694	+	70	85	80	68	70	FBtr0114623; FBtr0086584
FBgn0000578:E007	FBgn0000578	E007	16.9811	0.00295099	0.101148	0.750456	NA	NA	NA	NA	2R	19155915	19156367	453	+	17	19	14	19	15	FBtr0114623
FBgn0000578:E008	FBgn0000578	E008	257.396	0.00615494	0.0402931	0.840909	0.980842	2.41653	2.41279	-0.0124594	2R	19158734	19159055	322	+	285	244	346	219	190	FBtr0114623; FBtr0100176; FBtr0086584; FBtr0086582; FBtr0086583; FBtr0100174; FBtr0340450
FBgn0000578:E009	FBgn0000578	E009	219.737	0.0038627	0.0781343	0.779842	0.972812	2.33785	2.35177	0.0464672	2R	19159120	19159352	233	+	249	192	292	187	176	FBtr0114623; FBtr0100176; FBtr0086584; FBtr0086582; FBtr0086583; FBtr0100174; FBtr0340450
FBgn0000578:E010	FBgn0000578	E010	65.0067	0.000473125	0.211958	0.645237	0.948405	1.83453	1.81329	-0.071654	2R	19159783	19159794	12	+	67	70	76	53	58	FBtr0086584; FBtr0340450; FBtr0100174
FBgn0000578:E011	FBgn0000578	E011	198.151	0.000361437	5.49079e-06	0.99813	0.999826	2.30104	2.30246	0.00473838	2R	19159795	19160035	241	+	216	189	250	166	167	FBtr0114623; FBtr0100176; FBtr0086584; FBtr0086582; FBtr0086583; FBtr0100174; FBtr0340450
FBgn0000578:E012	FBgn0000578	E012	41.6141	0.000638452	0.14286	0.705454	0.96063	1.64582	1.62429	-0.0732015	2R	19160177	19160179	3	+	44	44	50	27	43	FBtr0114623; FBtr0100176; FBtr0086584; FBtr0086582; FBtr0086583
FBgn0000578:E013	FBgn0000578	E013	140.158	0.00544029	0.282072	0.595346	0.938313	2.16422	2.1445	-0.0659666	2R	19160180	19160248	69	+	153	142	195	99	112	FBtr0114623; FBtr0086582; FBtr0086584; FBtr0100176; FBtr0086583; FBtr0100174
FBgn0000578:E014	FBgn0000578	E014	259.34	0.000224801	1.35669	0.244113	0.79683	2.43416	2.40677	-0.0913464	2R	19160249	19160902	654	+	301	250	309	209	224	FBtr0114623; FBtr0100176; FBtr0086584; FBtr0086582; FBtr0086583; FBtr0100174; FBtr0340450
FBgn0000578:E015	FBgn0000578	E015	135.013	0.000307256	0.289864	0.590308	0.937337	2.14631	2.129	-0.0579167	2R	19160974	19161132	159	+	154	129	154	107	129	FBtr0114623; FBtr0100176; FBtr0086584; FBtr0086582; FBtr0086583; FBtr0100174; FBtr0340450
FBgn0000578:E016	FBgn0000578	E016	222.861	0.00021131	0.334582	0.562974	0.93161	2.34272	2.3594	0.0556582	2R	19161194	19161415	222	+	232	214	267	182	216	FBtr0114623; FBtr0100176; FBtr0086584; FBtr0086582; FBtr0086583; FBtr0100174; FBtr0340450
FBgn0000578:E017	FBgn0000578	E017	38.7495	0.00223446	0.0279462	0.867235	0.984893	1.59469	1.60625	0.0393844	2R	19161473	19161475	3	+	43	35	39	30	46	FBtr0086584
FBgn0000578:E018	FBgn0000578	E018	200.556	0.000248435	0.00398698	0.949653	0.993984	2.30529	2.30839	0.0103745	2R	19161476	19161593	118	+	207	202	236	159	196	FBtr0114623; FBtr0100176; FBtr0086584; FBtr0086582; FBtr0086583; FBtr0100174; FBtr0340450
FBgn0000578:E019	FBgn0000578	E019	336.411	0.00017774	0.000968836	0.975169	0.997471	2.53028	2.53072	0.00146677	2R	19161660	19162097	438	+	360	328	381	277	330	FBtr0114623; FBtr0100176; FBtr0086584; FBtr0086582; FBtr0086583; FBtr0100174; FBtr0340450
FBgn0000578:E020	FBgn0000578	E020	226.206	0.000480243	2.22952	0.135396	0.675947	2.33292	2.37534	0.141556	2R	19162098	19162598	501	+	222	214	255	198	237	FBtr0114623; FBtr0086582; FBtr0086584; FBtr0100176; FBtr0086583; FBtr0340450
FBgn0000578:E021	FBgn0000578	E021	220.363	0.00937283	0.237058	0.626339	0.944396	2.33192	2.35677	0.0829056	2R	19162599	19163705	1107	+	249	186	222	178	262	FBtr0340450
FBgn0000579:E001	FBgn0000579	E001	145.781	0.0041308	1.34249	0.246595	0.799554	2.14729	2.19394	0.156021	2L	1724768	1724973	206	-	139	167	156	106	159	FBtr0077906
FBgn0000579:E002	FBgn0000579	E002	547.053	0.000448665	5.32071	0.0210735	0.325614	2.72561	2.76132	0.118855	2L	1724974	1725059	86	-	587	578	572	431	557	FBtr0077908; FBtr0077909; FBtr0077906; FBtr0077907; FBtr0077905
FBgn0000579:E003	FBgn0000579	E003	8529.38	0.000421075	9.9486	0.00160972	0.0709465	3.94795	3.92886	-0.0634146	2L	1725060	1726655	1596	-	10371	9102	8823	6371	7843	FBtr0077908; FBtr0077909; FBtr0077906; FBtr0077907; FBtr0077905; FBtr0302115
FBgn0000579:E004	FBgn0000579	E004	93.9401	0.0124033	0.313599	0.57548	0.935377	1.96423	1.99866	0.115568	2L	1726753	1727645	893	-	97	103	75	74	118	FBtr0302115
FBgn0000579:E005	FBgn0000579	E005	624.821	0.000109612	0.292936	0.588345	0.936812	2.80434	2.80307	-0.00424266	2L	1727646	1727717	72	-	746	651	668	479	570	FBtr0077908; FBtr0077909; FBtr0077906; FBtr0077907; FBtr0077905; FBtr0302115
FBgn0000579:E006	FBgn0000579	E006	72.8606	0.000483542	10.1844	0.00141631	0.0651576	1.79263	1.93439	0.477509	2L	1727718	1727880	163	-	69	65	96	54	80	FBtr0077908; FBtr0077906; FBtr0077907; FBtr0077905
FBgn0000579:E007	FBgn0000579	E007	44.538	0.000574434	3.78033	0.0518584	0.479979	1.60391	1.70976	0.35957	2L	1728054	1728232	179	-	42	44	50	35	51	FBtr0077908; FBtr0077906; FBtr0077907; FBtr0077905
FBgn0000579:E008	FBgn0000579	E008	23.6916	0.000624214	1.42547	0.232505	NA	NA	NA	NA	2L	1728303	1728361	59	-	21	26	27	20	24	FBtr0077907
FBgn0000579:E009	FBgn0000579	E009	27.0976	0.000615471	3.71617	0.053888	NA	NA	NA	NA	2L	1728362	1728463	102	-	28	22	32	23	30	FBtr0077908; FBtr0077907
FBgn0000579:E010	FBgn0000579	E010	10.0741	0.000262749	0.582179	0.445459	NA	NA	NA	NA	2L	1729275	1729549	275	-	10	10	10	10	10	FBtr0077906
FBgn0000579:E011	FBgn0000579	E011	10.0741	0.000262749	0.582179	0.445459	NA	NA	NA	NA	2L	1729550	1729636	87	-	10	10	10	10	10	FBtr0077906; FBtr0077905
FBgn0000581:E001	FBgn0000581	E001	11.2815	0.000315973	6.30883e-06	0.997996	NA	NA	NA	NA	2R	11452043	11452188	146	+	11	12	11	11	11	FBtr0330623; FBtr0330622
FBgn0000581:E002	FBgn0000581	E002	100.131	0.0011446	0.0843388	0.771501	0.972213	2.0105	2.00469	-0.0194946	2R	11452189	11452383	195	+	98	110	103	88	99	FBtr0088139; FBtr0330623; FBtr0330622
FBgn0000581:E003	FBgn0000581	E003	68.1636	0.011037	1.70472	0.191672	0.752208	1.78177	1.87994	0.331007	2R	11452769	11452880	112	+	69	53	70	60	87	FBtr0088140; FBtr0330621
FBgn0000581:E004	FBgn0000581	E004	38.4034	0.00247971	0.581871	0.44558	0.898994	1.56353	1.62038	0.193812	2R	11452881	11452885	5	+	42	31	40	34	44	FBtr0330621
FBgn0000581:E005	FBgn0000581	E005	185.98	0.000269283	3.72553	0.0535867	0.487999	2.30101	2.25471	-0.154627	2R	11453393	11454469	1077	+	209	199	212	161	145	FBtr0330623; FBtr0088139; FBtr0330622; FBtr0330621; FBtr0088140
FBgn0000581:E006	FBgn0000581	E006	18.9239	0.000554898	0.569152	0.450596	NA	NA	NA	NA	2R	11454534	11454669	136	+	17	18	23	20	16	FBtr0330623; FBtr0088139; FBtr0330622; FBtr0330621; FBtr0088140
FBgn0000581:E007	FBgn0000581	E007	21.5542	0.00060961	0.0329572	0.855943	NA	NA	NA	NA	2R	11454825	11455063	239	+	22	21	25	23	16	FBtr0330623; FBtr0088139; FBtr0330622; FBtr0330621; FBtr0088140
FBgn0000581:E008	FBgn0000581	E008	17.3246	0.000535536	0.528679	0.467163	NA	NA	NA	NA	2R	11455133	11455287	155	+	19	13	21	19	14	FBtr0330623; FBtr0088139; FBtr0330622; FBtr0330621; FBtr0088140
FBgn0000581:E009	FBgn0000581	E009	19.5771	0.00631217	1.65357	0.198474	NA	NA	NA	NA	2R	11455588	11455755	168	+	20	13	26	25	13	FBtr0330623; FBtr0088139; FBtr0330622; FBtr0330621; FBtr0088140
FBgn0000581:E010	FBgn0000581	E010	10.2896	0.000275557	0.0718128	0.788715	NA	NA	NA	NA	2R	11455756	11455790	35	+	10	10	10	11	10	FBtr0330621
FBgn0000581:E011	FBgn0000581	E011	20.833	0.0115565	0.0583	0.809203	NA	NA	NA	NA	2R	11455820	11456001	182	+	26	15	21	26	15	FBtr0088140; FBtr0088139; FBtr0330623; FBtr0330622
FBgn0000581:E012	FBgn0000581	E012	23.0249	0.0123834	1.59155	0.207105	NA	NA	NA	NA	2R	11456367	11456734	368	+	26	29	22	26	11	FBtr0330623; FBtr0088139; FBtr0330622; FBtr0330621; FBtr0088140
FBgn0000581:E013	FBgn0000581	E013	20.4108	0.00213201	1.14952	0.28365	NA	NA	NA	NA	2R	11456805	11456920	116	+	23	24	18	23	13	FBtr0330623; FBtr0088139; FBtr0330622; FBtr0330621; FBtr0088140
FBgn0000581:E014	FBgn0000581	E014	178.494	0.0462236	0.218699	0.640033	0.948288	2.27256	2.24427	-0.0945114	2R	11456988	11460319	3332	+	172	210	238	169	100	FBtr0330623; FBtr0088139; FBtr0330622; FBtr0330621; FBtr0088140
FBgn0000581:E015	FBgn0000581	E015	525.085	0.00473972	0.476608	0.489963	0.913055	2.70938	2.73309	0.0789059	2R	11460591	11464030	3440	+	556	492	627	423	520	FBtr0330623; FBtr0088139; FBtr0330622; FBtr0330621; FBtr0088140
FBgn0000581:E016	FBgn0000581	E016	15.6572	0.00895919	0.633371	0.426121	NA	NA	NA	NA	2R	11464031	11465270	1240	+	13	23	14	11	17	FBtr0330623; FBtr0330621
FBgn0000588:E001	FBgn0000588	E001	322.694	0.000327179	0.0407992	0.839926	0.980744	2.51443	2.51163	-0.00932293	2L	11827204	11828371	1168	-	390	271	401	254	294	FBtr0080325
FBgn0000588:E002	FBgn0000588	E002	88.3899	0.00158806	0.343842	0.55762	0.930405	1.93848	1.9642	0.0864089	2L	11828736	11828907	172	-	90	84	103	66	98	FBtr0080325
FBgn0000588:E003	FBgn0000588	E003	64.4465	0.000509603	0.000952916	0.975374	0.997499	1.81684	1.81863	0.00604793	2L	11828970	11829103	134	-	71	60	73	54	63	FBtr0080325
FBgn0000588:E004	FBgn0000588	E004	58.8902	0.000579754	0.223069	0.636712	0.947619	1.79336	1.77105	-0.0753721	2L	11829176	11829405	230	-	66	58	77	46	47	FBtr0080325
FBgn0000591:E001	FBgn0000591	E001	910.695	NA	NA	NA	NA	NA	NA	NA	3R	26040240	26041008	769	+	1179	838	974	708	839	FBtr0084961
FBgn0000592:E001	FBgn0000592	E001	16.3232	0.000545445	2.76936	0.0960843	NA	NA	NA	NA	3L	12188818	12190245	1428	+	10	11	25	21	14	FBtr0076003; FBtr0333383
FBgn0000592:E002	FBgn0000592	E002	11.066	0.000314729	0.535532	0.46429	NA	NA	NA	NA	3L	12190297	12190580	284	+	10	10	11	10	14	FBtr0076003; FBtr0333383
FBgn0000592:E003	FBgn0000592	E003	10.4741	0.000285344	1.16157	0.28114	NA	NA	NA	NA	3L	12190581	12190705	125	+	10	10	10	10	12	FBtr0333383
FBgn0000594:E001	FBgn0000594	E001	10.0741	0.000266846	-3.62377e-13	1	NA	NA	NA	NA	3L	12190733	12192124	1392	+	10	10	10	10	10	FBtr0076004
FBgn0000594:E002	FBgn0000594	E002	10.0741	0.000266846	-3.62377e-13	1	NA	NA	NA	NA	3L	12192181	12192528	348	+	10	10	10	10	10	FBtr0076004
FBgn0000606:E001	FBgn0000606	E001	10.0741	0.000266846	-3.62377e-13	1	NA	NA	NA	NA	2R	9979319	9979553	235	+	10	10	10	10	10	FBtr0088390
FBgn0000606:E002	FBgn0000606	E002	10.0741	0.000266846	-3.62377e-13	1	NA	NA	NA	NA	2R	9979625	9980795	1171	+	10	10	10	10	10	FBtr0088390
FBgn0000611:E001	FBgn0000611	E001	506.278	0.000127014	0.422474	0.515705	0.920201	2.70812	2.70548	-0.00876289	X	15992468	15992661	194	+	540	486	567	430	498	FBtr0074135
FBgn0000611:E002	FBgn0000611	E002	50.1199	0.000540625	11.9251	0.00055384	0.0339578	1.57125	1.78279	0.717949	X	15992700	15992854	155	+	43	30	62	53	61	FBtr0333322; FBtr0074137
FBgn0000611:E003	FBgn0000611	E003	24.3529	0.000613808	1.42678	0.23229	NA	NA	NA	NA	X	15992855	15992924	70	+	22	20	29	25	25	FBtr0333322
FBgn0000611:E004	FBgn0000611	E004	25.7286	0.000620254	0.88881	0.3458	NA	NA	NA	NA	X	15992936	15993113	178	+	24	22	32	25	25	FBtr0333323
FBgn0000611:E005	FBgn0000611	E005	886.534	0.000352756	8.94484	0.00278255	0.103537	2.97143	2.934	-0.124492	X	15993472	15993773	302	+	1006	877	996	722	816	FBtr0333323; FBtr0333322; FBtr0074137; FBtr0074135
FBgn0000611:E006	FBgn0000611	E006	937.762	0.000822989	4.92299	0.0265017	0.364328	2.99278	2.96015	-0.108523	X	15993965	15994283	319	+	1068	910	1060	783	850	FBtr0333323; FBtr0333322; FBtr0074137; FBtr0074135
FBgn0000611:E007	FBgn0000611	E007	857.705	0.00042107	5.02398	0.0249986	0.352608	2.95163	2.92357	-0.0933444	X	15994347	15994605	259	+	994	805	967	705	802	FBtr0333323; FBtr0333322; FBtr0074137; FBtr0074135
FBgn0000611:E008	FBgn0000611	E008	3455.9	0.000605683	0.90392	0.341733	0.852781	3.52926	3.54645	0.0570987	X	15994685	15995996	1312	+	3629	3179	3900	2829	3681	FBtr0333323; FBtr0333322; FBtr0074137; FBtr0074135
FBgn0000611:E009	FBgn0000611	E009	810.939	0.00177159	13.6944	0.000215095	0.0166316	2.8478	2.94785	0.332795	X	15995997	15996509	513	+	772	644	893	759	964	FBtr0333323; FBtr0333322
FBgn0000615:E001	FBgn0000615	E001	23.6034	0.000685733	4.89793	0.0268889	NA	NA	NA	NA	2R	20667427	20668282	856	-	26	31	17	22	21	FBtr0086244; FBtr0302285
FBgn0000615:E002	FBgn0000615	E002	17.3104	0.000528014	0.000147659	0.990305	NA	NA	NA	NA	2R	20668352	20668574	223	-	16	18	17	16	19	FBtr0086243; FBtr0086242
FBgn0000615:E003	FBgn0000615	E003	29.1374	0.000841411	4.60724	0.0318372	NA	NA	NA	NA	2R	20668575	20669895	1321	-	27	19	29	24	46	FBtr0086244; FBtr0302285; FBtr0086243; FBtr0086242
FBgn0000615:E004	FBgn0000615	E004	16.5347	0.000512537	0.66059	0.416352	NA	NA	NA	NA	2R	20669979	20670131	153	-	17	12	14	16	23	FBtr0086244; FBtr0302285; FBtr0086243; FBtr0086242
FBgn0000615:E005	FBgn0000615	E005	13.3205	0.000402011	0.601014	0.438191	NA	NA	NA	NA	2R	20670201	20670377	177	-	17	12	10	13	14	FBtr0086244; FBtr0302285; FBtr0086243; FBtr0086242
FBgn0000615:E006	FBgn0000615	E006	10.0741	0.000263089	0.00620759	0.937201	NA	NA	NA	NA	2R	20670378	20670491	114	-	10	10	10	10	10	FBtr0086244; FBtr0086243
FBgn0000615:E007	FBgn0000615	E007	10.0741	0.000263089	0.00620759	0.937201	NA	NA	NA	NA	2R	20670638	20670761	124	-	10	10	10	10	10	FBtr0302285; FBtr0086242
FBgn0000615:E008	FBgn0000615	E008	10.0741	0.000263089	0.00620759	0.937201	NA	NA	NA	NA	2R	20670762	20671083	322	-	10	10	10	10	10	FBtr0086242
FBgn0000617:E001	FBgn0000617	E001	189.622	0.000261178	1.61999	0.203094	0.762135	2.26577	2.29708	0.104579	X	17842161	17842409	249	+	228	153	222	156	186	FBtr0074463
FBgn0000617:E002	FBgn0000617	E002	452.98	0.000170939	1.65425	0.198382	0.759122	2.66884	2.65545	-0.0445759	X	17842474	17843348	875	+	562	405	500	350	441	FBtr0074463
FBgn0000618:E001	FBgn0000618	E001	374.675	NA	NA	NA	NA	NA	NA	NA	X	11576118	11576620	503	-	450	359	366	312	377	FBtr0073540
FBgn0000625:E001	FBgn0000625	E001	25.1071	0.000663737	0.00420452	0.9483	NA	NA	NA	NA	3L	12462537	12462993	457	-	22	29	27	21	26	FBtr0339921
FBgn0000625:E002	FBgn0000625	E002	122.49	0.000548007	5.20655	0.022502	0.335275	2.13318	2.06185	-0.238877	3L	12462994	12464102	1109	-	147	128	116	118	99	FBtr0339921; FBtr0075979; FBtr0100170
FBgn0000625:E003	FBgn0000625	E003	78.734	0.000501341	0.0073552	0.931655	0.99271	1.90293	1.90096	-0.00663435	3L	12464314	12464897	584	-	76	85	74	86	69	FBtr0339921; FBtr0075979; FBtr0100170
FBgn0000625:E004	FBgn0000625	E004	37.7838	0.000691863	0.000717809	0.978626	0.997867	1.58848	1.58836	-0.000397562	3L	12465023	12465163	141	-	33	44	33	42	35	FBtr0339921; FBtr0075979; FBtr0100170
FBgn0000625:E005	FBgn0000625	E005	48.8882	0.000690669	0.228948	0.632305	0.946406	1.71199	1.68766	-0.082465	3L	12465844	12466164	321	-	46	57	45	55	39	FBtr0339921; FBtr0075979; FBtr0100170
FBgn0000625:E006	FBgn0000625	E006	36.4754	0.0010407	0.0624889	0.802605	0.976875	1.58295	1.56866	-0.0487541	3L	12467486	12467644	159	-	45	31	33	35	37	FBtr0339921; FBtr0075979; FBtr0100170
FBgn0000625:E007	FBgn0000625	E007	42.2721	0.000671977	2.63797	0.104337	0.625855	1.57735	1.67515	0.332777	3L	12467645	12467711	67	-	35	40	43	40	52	FBtr0339921; FBtr0075979
FBgn0000625:E008	FBgn0000625	E008	100.706	0.00181668	3.18424	0.0743515	0.55024	1.96489	2.03772	0.244393	3L	12467712	12468021	310	-	91	95	108	89	118	FBtr0339921; FBtr0075979; FBtr0100170
FBgn0000629:E001	FBgn0000629	E001	199.72	0.0016889	0.574948	0.448299	0.900104	2.31808	2.29405	-0.0801927	3L	10634575	10635047	473	-	210	205	227	152	202	FBtr0334067; FBtr0076279; FBtr0273338
FBgn0000629:E002	FBgn0000629	E002	296.609	0.00030941	2.12157	0.145237	0.690261	2.45609	2.48798	0.106285	3L	10635116	10635685	570	-	308	263	375	235	299	FBtr0334067; FBtr0076279; FBtr0273338
FBgn0000629:E003	FBgn0000629	E003	168.793	0.000625863	0.396985	0.528651	0.922669	2.21908	2.239	0.0665671	3L	10635748	10635937	190	-	172	158	216	151	144	FBtr0334067; FBtr0076279; FBtr0273338
FBgn0000629:E004	FBgn0000629	E004	118.463	0.000368413	0.0060842	0.937827	0.993357	2.07996	2.07714	-0.00944346	3L	10635996	10636093	98	-	125	114	144	105	102	FBtr0334067; FBtr0076279; FBtr0273338
FBgn0000629:E005	FBgn0000629	E005	11.4734	0.000322994	5.13088e-06	0.998193	NA	NA	NA	NA	3L	10636426	10636440	15	-	13	10	12	11	11	FBtr0334067
FBgn0000629:E006	FBgn0000629	E006	150.604	0.000336251	0.0361656	0.849174	0.981832	2.18508	2.1785	-0.0220139	3L	10636624	10636784	161	-	170	135	165	138	141	FBtr0334067; FBtr0076279; FBtr0273338
FBgn0000629:E007	FBgn0000629	E007	322.821	0.000912572	0.503766	0.47785	0.907895	2.52206	2.50378	-0.060931	3L	10636846	10637577	732	-	392	273	376	275	292	FBtr0334067; FBtr0076279; FBtr0273338
FBgn0000629:E008	FBgn0000629	E008	94.4135	0.000406572	0.340052	0.559799	0.931298	1.99461	1.97063	-0.0805021	3L	10637640	10637879	240	-	114	82	106	82	86	FBtr0334067; FBtr0076279; FBtr0273338
FBgn0000629:E009	FBgn0000629	E009	11.8572	0.000338201	0.566174	0.451783	NA	NA	NA	NA	3L	10637880	10637976	97	-	11	10	14	11	13	FBtr0076279
FBgn0000629:E010	FBgn0000629	E010	10.0741	0.000265684	0.00275812	0.958116	NA	NA	NA	NA	3L	10638042	10638130	89	-	10	10	10	10	10	FBtr0076279
FBgn0000633:E001	FBgn0000633	E001	14.9125	0.000488141	2.21434	0.136733	NA	NA	NA	NA	2R	13623044	13623684	641	+	12	26	11	13	12	FBtr0087625; FBtr0339940
FBgn0000633:E002	FBgn0000633	E002	10.0741	0.000262408	0.216275	0.641893	NA	NA	NA	NA	2R	13643722	13643820	99	+	10	10	10	10	10	FBtr0087625
FBgn0000633:E003	FBgn0000633	E003	10.2741	0.000270702	0.0861573	0.76912	NA	NA	NA	NA	2R	13654284	13654454	171	+	10	11	10	10	10	FBtr0087625; FBtr0339940
FBgn0000633:E004	FBgn0000633	E004	10.4741	0.00027922	0.0157701	0.900065	NA	NA	NA	NA	2R	13706435	13707198	764	+	10	12	10	10	10	FBtr0087625; FBtr0339940
FBgn0000633:E005	FBgn0000633	E005	10.2741	0.000270702	0.0861573	0.76912	NA	NA	NA	NA	2R	13713129	13713306	178	+	10	11	10	10	10	FBtr0087625; FBtr0339940
FBgn0000633:E006	FBgn0000633	E006	10.2741	0.000270702	0.0861573	0.76912	NA	NA	NA	NA	2R	13713763	13713989	227	+	10	11	10	10	10	FBtr0087625; FBtr0339940
FBgn0000633:E007	FBgn0000633	E007	10.2741	0.000270702	0.0861573	0.76912	NA	NA	NA	NA	2R	13714717	13714873	157	+	10	11	10	10	10	FBtr0087625; FBtr0339940
FBgn0000633:E008	FBgn0000633	E008	10.2741	0.000271462	0.345656	0.556583	NA	NA	NA	NA	2R	13718378	13718517	140	+	10	10	10	10	11	FBtr0087625; FBtr0339940
FBgn0000633:E009	FBgn0000633	E009	10.6741	0.000288118	0.0618897	0.803534	NA	NA	NA	NA	2R	13719086	13719215	130	+	10	12	10	10	11	FBtr0087625; FBtr0339940
FBgn0000633:E010	FBgn0000633	E010	10.8741	0.000296635	0.00711095	0.932797	NA	NA	NA	NA	2R	13725546	13725674	129	+	10	13	10	10	11	FBtr0087625; FBtr0339940
FBgn0000633:E011	FBgn0000633	E011	10.6741	0.000287809	0.00152124	0.968888	NA	NA	NA	NA	2R	13726078	13726278	201	+	10	13	10	10	10	FBtr0087625; FBtr0339940
FBgn0000633:E012	FBgn0000633	E012	10.8741	0.000296632	0.0402667	0.84096	NA	NA	NA	NA	2R	13746163	13746341	179	+	11	13	10	10	10	FBtr0087625; FBtr0339940
FBgn0000633:E013	FBgn0000633	E013	12.5205	0.0003713	0.360187	0.548403	NA	NA	NA	NA	2R	13746406	13749367	2962	+	11	18	10	13	10	FBtr0087625; FBtr0339940
FBgn0000635:E001	FBgn0000635	E001	425.673	0.00303516	0.15686	0.692064	0.958709	2.62168	2.62969	0.0266768	X	4132887	4134382	1496	-	414	385	513	324	488	FBtr0336884
FBgn0000635:E002	FBgn0000635	E002	468.067	0.000124909	0.866531	0.351917	0.856102	2.65856	2.67608	0.0583205	X	4134383	4134903	521	-	439	431	651	344	475	FBtr0343523; FBtr0070665; FBtr0336884; FBtr0336882
FBgn0000635:E003	FBgn0000635	E003	142.338	0.00029184	3.91871	0.0477514	0.460815	2.19509	2.12816	-0.223879	X	4135411	4135497	87	-	149	149	184	92	138	FBtr0343523; FBtr0070665
FBgn0000635:E004	FBgn0000635	E004	21.2754	0.000610251	2.22487	0.135804	NA	NA	NA	NA	X	4135498	4135533	36	-	14	19	29	20	24	FBtr0343523
FBgn0000635:E005	FBgn0000635	E005	22.6646	0.0257815	0.548894	0.45877	NA	NA	NA	NA	X	4135870	4136298	429	-	20	18	19	27	28	FBtr0343524
FBgn0000635:E006	FBgn0000635	E006	255.075	0.000336288	0.206587	0.649456	0.948405	2.39925	2.4119	0.0421764	X	4136569	4136770	202	-	236	242	366	170	263	FBtr0336884; FBtr0070665; FBtr0343524; FBtr0343523; FBtr0336882
FBgn0000635:E007	FBgn0000635	E007	16.4552	0.000540123	0.95178	0.329267	NA	NA	NA	NA	X	4139053	4139317	265	-	12	15	20	14	21	FBtr0070666
FBgn0000635:E008	FBgn0000635	E008	754.442	0.00249578	0.0971972	0.755219	0.970611	2.8737	2.87506	0.00449675	X	4140175	4141770	1596	-	756	673	922	600	812	FBtr0070667
FBgn0000635:E009	FBgn0000635	E009	712.859	0.000108034	0.372496	0.541647	0.925376	2.84614	2.85532	0.0305542	X	4141771	4141954	184	-	673	668	976	513	734	FBtr0070666; FBtr0070667; FBtr0070665; FBtr0343524; FBtr0336882; FBtr0336884; FBtr0343523
FBgn0000635:E010	FBgn0000635	E010	2199.25	0.00400633	0.0278708	0.867413	0.984893	3.33988	3.33775	-0.00706927	X	4142050	4143543	1494	-	2124	2060	3269	1567	1987	FBtr0070666; FBtr0070667; FBtr0070665; FBtr0343524; FBtr0336882; FBtr0336884; FBtr0343523
FBgn0000635:E011	FBgn0000635	E011	339.439	0.00362076	0.0790027	0.778653	0.972681	2.51875	2.53586	0.0569997	X	4143627	4143751	125	-	324	306	535	230	306	FBtr0070666; FBtr0070667; FBtr0070665; FBtr0343524; FBtr0336882; FBtr0336884; FBtr0343523
FBgn0000635:E012	FBgn0000635	E012	299.111	0.00123906	0.199062	0.655479	0.949058	2.4822	2.47138	-0.0360654	X	4149388	4149551	164	-	303	276	440	198	281	FBtr0070666; FBtr0070667; FBtr0070665; FBtr0343524; FBtr0336882; FBtr0336884; FBtr0343523
FBgn0000635:E013	FBgn0000635	E013	17.3421	0.00576008	0.361966	0.547416	NA	NA	NA	NA	X	4154387	4154431	45	-	19	17	15	17	18	FBtr0336884
FBgn0000635:E014	FBgn0000635	E014	187.677	0.00141737	0.975423	0.323331	0.846807	2.29433	2.26136	-0.110101	X	4154585	4154756	172	-	205	170	270	120	175	FBtr0070666; FBtr0070667; FBtr0070665; FBtr0343524; FBtr0336882; FBtr0336884; FBtr0343523
FBgn0000635:E015	FBgn0000635	E015	331.223	0.00306624	0.000353074	0.985008	0.998416	2.52285	2.51481	-0.026811	X	4203191	4203486	296	-	336	300	389	269	357	FBtr0070666; FBtr0070667; FBtr0070665; FBtr0343524; FBtr0336882; FBtr0336884; FBtr0343523
FBgn0000635:E016	FBgn0000635	E016	630.007	0.0104341	0.169012	0.680991	0.956098	2.81601	2.78319	-0.10919	X	4205900	4206093	194	-	652	599	653	509	724	FBtr0070666; FBtr0070667; FBtr0070665; FBtr0343524; FBtr0336882; FBtr0336884; FBtr0343523
FBgn0000636:E001	FBgn0000636	E001	3799.1	0.00422429	0.0254572	0.873233	0.985435	3.58515	3.57732	-0.0260335	2L	18320102	18320730	629	+	3967	3781	4369	2906	3924	FBtr0344782; FBtr0301391; FBtr0340580; FBtr0112805; FBtr0112804; FBtr0081052; FBtr0081051
FBgn0000636:E002	FBgn0000636	E002	1236.64	0.003263	0.803751	0.369974	0.86752	3.10596	3.08534	-0.0685269	2L	18383402	18383719	318	+	1386	1183	1743	860	1015	FBtr0344782; FBtr0301391; FBtr0340580; FBtr0112805; FBtr0112804; FBtr0081052; FBtr0081051
FBgn0000636:E003	FBgn0000636	E003	1857.78	0.00317681	0.0203725	0.886502	0.986858	3.26826	3.2716	0.0110999	2L	18383839	18384180	342	+	1971	1763	2668	1326	1566	FBtr0344782; FBtr0301391; FBtr0340580; FBtr0112805; FBtr0112804; FBtr0081052; FBtr0081051
FBgn0000636:E004	FBgn0000636	E004	2723.3	0.000869012	2.56071	0.109549	0.633981	3.41988	3.44755	0.0919465	2L	18384459	18384893	435	+	2771	2524	3787	2047	2482	FBtr0344782; FBtr0301391; FBtr0340580; FBtr0112805; FBtr0112804; FBtr0081052; FBtr0081051
FBgn0000636:E005	FBgn0000636	E005	1325.87	9.55138e-05	20.5718	5.74356e-06	0.000970577	3.15343	3.10534	-0.159894	2L	18386157	18387103	947	+	1460	1406	1660	922	1177	FBtr0112804
FBgn0000636:E006	FBgn0000636	E006	477.304	0.000299601	0.0381218	0.845199	0.981439	2.67768	2.68521	0.0250628	2L	18387287	18387317	31	+	503	454	643	368	416	FBtr0344782; FBtr0301391; FBtr0340580; FBtr0081051; FBtr0081052; FBtr0112805
FBgn0000636:E007	FBgn0000636	E007	106.888	0.00381405	1.527	0.216564	0.774251	2.07063	2.00716	-0.212777	2L	18388382	18388956	575	+	111	124	114	91	92	FBtr0112805; FBtr0301391
FBgn0000636:E008	FBgn0000636	E008	44.938	0.00056708	1.92929	0.164836	0.722599	1.70875	1.63048	-0.265698	2L	18388957	18389011	55	+	52	49	50	35	38	FBtr0112805
FBgn0000636:E009	FBgn0000636	E009	64.1892	0.0116783	0.174867	0.675822	0.954519	1.7997	1.8247	0.0843202	2L	18389012	18389248	237	+	74	51	63	58	73	FBtr0112805; FBtr0301391
FBgn0000636:E010	FBgn0000636	E010	113.811	0.00409946	1.16128	0.2812	0.823528	2.09382	2.03767	-0.188145	2L	18389249	18390710	1462	+	131	117	114	86	119	FBtr0112805
FBgn0000636:E011	FBgn0000636	E011	411.288	0.000462241	2.28706	0.130457	0.665729	2.63538	2.60527	-0.100242	2L	18391052	18391364	313	+	423	445	526	293	368	FBtr0344782; FBtr0081051
FBgn0000636:E012	FBgn0000636	E012	26.6061	0.00769051	0.287874	0.591586	NA	NA	NA	NA	2L	18392065	18392135	71	+	25	25	32	30	20	FBtr0081051
FBgn0000636:E013	FBgn0000636	E013	1321.35	0.00014505	16.2333	5.59996e-05	0.0058786	3.09223	3.14373	0.171218	2L	18392245	18392911	667	+	1311	1178	1733	1030	1345	FBtr0344782; FBtr0081051; FBtr0340580; FBtr0081052
FBgn0000636:E014	FBgn0000636	E014	330.526	0.00936679	0.82905	0.362547	0.862787	2.49451	2.53831	0.145928	2L	18392912	18393441	530	+	351	276	352	308	356	FBtr0344782; FBtr0081051; FBtr0081052
FBgn0000639:E001	FBgn0000639	E001	41.5906	0.26744	0.336627	0.561783	0.93148	NA	NA	NA	3L	14094589	14097808	3220	-	25	25	13	32	111	FBtr0075750; FBtr0339515; FBtr0075749
FBgn0000639:E002	FBgn0000639	E002	10.0741	0.107992	0.302661	0.582219	NA	NA	NA	NA	3L	14097809	14097868	60	-	10	10	10	10	10	FBtr0075750
FBgn0000639:E003	FBgn0000639	E003	10.6741	0.0874005	0.612196	0.433962	NA	NA	NA	NA	3L	14097869	14097874	6	-	11	11	10	10	11	FBtr0075750; FBtr0075749
FBgn0000639:E004	FBgn0000639	E004	10.8741	0.0705665	0.619716	0.431153	NA	NA	NA	NA	3L	14097875	14098053	179	-	11	11	10	10	12	FBtr0075750; FBtr0339515; FBtr0075749
FBgn0000640:E001	FBgn0000640	E001	12.8741	0.00793014	0.674039	0.411647	NA	NA	NA	NA	2L	9426784	9426859	76	+	13	12	10	10	19	FBtr0343428
FBgn0000640:E002	FBgn0000640	E002	65.7185	0.000558687	5.48557	0.0191741	0.309808	1.76529	1.87438	0.367991	2L	9426860	9426870	11	+	59	63	39	28	139	FBtr0079808; FBtr0343428
FBgn0000640:E003	FBgn0000640	E003	548.693	0.00213812	0.123956	0.724782	0.963244	2.74991	2.74217	-0.0257579	2L	9426871	9427258	388	+	611	585	277	228	1036	FBtr0079808; FBtr0343429; FBtr0343428
FBgn0000640:E004	FBgn0000640	E004	621.832	0.00219369	0.337299	0.561393	0.93148	2.81007	2.79127	-0.0625342	2L	9427319	9427801	483	+	776	598	295	298	1131	FBtr0079808; FBtr0343429; FBtr0343428
FBgn0000640:E005	FBgn0000640	E005	23.5178	0.0866965	0.00291088	0.956973	NA	NA	NA	NA	2L	9427802	9427835	34	+	27	30	18	17	25	FBtr0079808; FBtr0343428
FBgn0000640:E006	FBgn0000640	E006	16.9266	0.134312	0.22057	0.638606	NA	NA	NA	NA	2L	9427836	9427869	34	+	19	17	15	16	17	FBtr0343428
FBgn0000644:E001	FBgn0000644	E001	20.4263	0.00065547	0.066762	0.796111	NA	NA	NA	NA	X	3173376	3173595	220	-	18	20	18	24	21	FBtr0070542
FBgn0000644:E002	FBgn0000644	E002	25.0599	0.00070539	0.0279608	0.867201	NA	NA	NA	NA	X	3173668	3174278	611	-	25	24	29	19	28	FBtr0070542
FBgn0000644:E003	FBgn0000644	E003	13.8808	0.000431873	0.00889851	0.924846	NA	NA	NA	NA	X	3174343	3174474	132	-	16	11	13	12	17	FBtr0070542
FBgn0000658:E001	FBgn0000658	E001	3635.78	NA	NA	NA	NA	NA	NA	NA	2R	18232761	18236311	3551	+	4093	3299	4619	2783	3356	FBtr0086754
FBgn0000659:E001	FBgn0000659	E001	10.266	0.000276305	0.0840638	0.771864	NA	NA	NA	NA	3R	28580976	28581082	107	-	10	10	11	10	10	FBtr0345227
FBgn0000659:E002	FBgn0000659	E002	11.0889	0.000313809	0.0158045	0.899957	NA	NA	NA	NA	3R	28581083	28581832	750	-	11	10	12	12	10	FBtr0300259; FBtr0330333; FBtr0345227; FBtr0346765
FBgn0000659:E003	FBgn0000659	E003	18.1886	0.000684663	1.87512	0.17089	NA	NA	NA	NA	3R	28581833	28585112	3280	-	16	13	34	17	11	FBtr0300259; FBtr0330333; FBtr0345227; FBtr0346765; FBtr0085321
FBgn0000659:E004	FBgn0000659	E004	10.8741	0.000307722	1.40624	0.235681	NA	NA	NA	NA	3R	28585113	28585264	152	-	11	13	10	10	10	FBtr0345227
FBgn0000662:E001	FBgn0000662	E001	587.915	0.000802296	5.06098	0.0244703	0.349136	2.79613	2.75754	-0.128412	2R	13819624	13820969	1346	-	656	645	652	438	541	FBtr0087648; FBtr0087647; FBtr0304697; FBtr0304696
FBgn0000662:E002	FBgn0000662	E002	297.778	0.000647427	4.59462	0.0320725	0.394411	2.50793	2.45698	-0.169814	2R	13821036	13821369	334	-	329	340	320	243	251	FBtr0087648; FBtr0087647; FBtr0304697; FBtr0304696
FBgn0000662:E003	FBgn0000662	E003	184.31	0.000291196	0.0308502	0.860575	0.984351	2.27454	2.2707	-0.0127974	2R	13821433	13821557	125	-	188	202	209	142	178	FBtr0087648; FBtr0087647; FBtr0304697; FBtr0304696
FBgn0000662:E004	FBgn0000662	E004	55.1731	0.00774579	0.252921	0.615026	0.942367	1.7307	1.76568	0.118311	2R	13821766	13822125	360	-	52	58	46	61	56	FBtr0087648; FBtr0304697; FBtr0304696
FBgn0000662:E005	FBgn0000662	E005	25.9185	0.00912689	1.13704	0.286279	NA	NA	NA	NA	2R	13822126	13822175	50	-	23	24	20	31	30	FBtr0304697
FBgn0000662:E006	FBgn0000662	E006	605.63	0.00107144	2.47154	0.115924	0.644367	2.76861	2.7991	0.101429	2R	13823792	13824283	492	-	620	601	631	499	664	FBtr0087647
FBgn0000662:E007	FBgn0000662	E007	259.19	0.000380008	4.3333	0.0373737	0.416647	2.38709	2.43982	0.17582	2R	13824284	13824470	187	-	262	244	269	243	270	FBtr0087647; FBtr0304697; FBtr0304696
FBgn0000662:E008	FBgn0000662	E008	85.3576	0.000447987	1.31923	0.25073	0.801776	1.90926	1.95976	0.169727	2R	13824471	13824553	83	-	81	86	92	84	81	FBtr0087648; FBtr0087647; FBtr0304697; FBtr0304696
FBgn0000667:E001	FBgn0000667	E001	10.666	0.000301595	0.0444336	0.833049	NA	NA	NA	NA	X	2023822	2024755	934	-	11	11	11	10	10	FBtr0070345
FBgn0000667:E002	FBgn0000667	E002	18.2781	0.000549021	0.746488	0.38759	NA	NA	NA	NA	X	2024756	2025115	360	-	21	14	21	16	19	FBtr0310657; FBtr0070345
FBgn0000667:E003	FBgn0000667	E003	607.8	0.00137176	0.0826795	0.773699	0.972213	2.78669	2.79223	0.018415	X	2025116	2025699	584	-	734	559	725	417	601	FBtr0310657; FBtr0310658; FBtr0070343; FBtr0070345; FBtr0310659; FBtr0070344; FBtr0333802; FBtr0303048; FBtr0333801
FBgn0000667:E004	FBgn0000667	E004	1100.91	0.000556184	5.01205	0.0251715	0.353606	3.06516	3.03464	-0.101471	X	2025775	2026909	1135	-	1407	1050	1362	705	981	FBtr0310657; FBtr0310658; FBtr0070343; FBtr0070345; FBtr0310659; FBtr0070344; FBtr0333802; FBtr0303048; FBtr0333801
FBgn0000667:E005	FBgn0000667	E005	10.6896	0.000478221	0.239651	0.624458	NA	NA	NA	NA	X	2027184	2027189	6	-	11	10	10	11	11	FBtr0310657
FBgn0000667:E006	FBgn0000667	E006	303.017	0.000202009	4.0718	0.0436049	0.441343	2.46193	2.50907	0.157114	X	2027284	2027462	179	-	364	247	410	215	279	FBtr0310657; FBtr0310658; FBtr0070343; FBtr0070345; FBtr0310659; FBtr0070344; FBtr0333802; FBtr0303048; FBtr0333801
FBgn0000667:E007	FBgn0000667	E007	435.041	0.000828353	1.42923	0.23189	0.786986	2.62965	2.65615	0.0882319	X	2027521	2027871	351	-	528	372	561	347	363	FBtr0310657; FBtr0310658; FBtr0070343; FBtr0070345; FBtr0310659; FBtr0070344; FBtr0333802; FBtr0303048; FBtr0333801
FBgn0000667:E008	FBgn0000667	E008	241.376	0.000250442	1.63117	0.201542	0.761177	2.37084	2.40402	0.110657	X	2027935	2028027	93	-	289	206	291	189	229	FBtr0310657; FBtr0310658; FBtr0070343; FBtr0070345; FBtr0310659; FBtr0070344; FBtr0333802; FBtr0303048; FBtr0333801
FBgn0000667:E009	FBgn0000667	E009	245.352	0.00279434	3.34651	0.0673478	0.533383	2.35573	2.42505	0.231231	X	2028665	2028750	86	-	244	234	317	201	228	FBtr0310657; FBtr0070344
FBgn0000667:E010	FBgn0000667	E010	31.833	0.00842531	0.421772	0.516054	0.920299	1.55586	1.49467	-0.209543	X	2029775	2029840	66	-	52	22	40	23	22	FBtr0310658; FBtr0333802; FBtr0070345; FBtr0310659
FBgn0000667:E011	FBgn0000667	E011	43.7003	0.00815059	1.26484	0.260737	0.808417	1.70828	1.61122	-0.329646	X	2029841	2029926	86	-	74	32	47	31	34	FBtr0310658; FBtr0070343; FBtr0070345; FBtr0310659; FBtr0333802; FBtr0303048; FBtr0333801
FBgn0000667:E012	FBgn0000667	E012	351.336	0.000223184	1.3787	0.240323	0.79452	2.53778	2.5639	0.0870393	X	2030215	2030368	154	-	406	322	455	272	299	FBtr0310657; FBtr0310658; FBtr0070343; FBtr0070345; FBtr0310659; FBtr0070344; FBtr0333802; FBtr0303048; FBtr0333801
FBgn0000667:E013	FBgn0000667	E013	429.668	0.000170229	3.65261	0.0559815	0.497834	2.66031	2.62484	-0.118112	X	2030443	2030859	417	-	559	407	538	298	345	FBtr0310657; FBtr0310658; FBtr0070343; FBtr0070345; FBtr0310659; FBtr0070344; FBtr0333802; FBtr0303048; FBtr0333801
FBgn0000667:E014	FBgn0000667	E014	214.809	0.000326317	3.1493	0.0759597	0.555744	2.36733	2.3193	-0.160303	X	2034955	2035195	241	-	290	201	273	143	167	FBtr0310657; FBtr0310658; FBtr0070343; FBtr0070345; FBtr0310659; FBtr0070344; FBtr0333802; FBtr0303048; FBtr0333801
FBgn0000667:E015	FBgn0000667	E015	20.0148	0.000568034	0.0357928	0.849944	NA	NA	NA	NA	X	2035196	2035198	3	-	25	17	25	14	19	FBtr0310657; FBtr0070345; FBtr0070343; FBtr0310658; FBtr0310659; FBtr0070344; FBtr0303048; FBtr0333801
FBgn0000667:E016	FBgn0000667	E016	18.6236	0.000543036	0.0485381	0.825627	NA	NA	NA	NA	X	2035199	2035201	3	-	24	17	22	13	17	FBtr0310657; FBtr0070343; FBtr0310659; FBtr0070344; FBtr0303048; FBtr0333801
FBgn0000667:E017	FBgn0000667	E017	14.9037	0.00210986	0.0335849	0.854593	NA	NA	NA	NA	X	2035202	2035411	210	-	15	16	14	14	15	FBtr0333801
FBgn0000667:E018	FBgn0000667	E018	16.4478	0.000494919	0.0303207	0.861765	NA	NA	NA	NA	X	2036407	2036466	60	-	20	16	19	13	14	FBtr0310658; FBtr0333802; FBtr0303048; FBtr0333801
FBgn0000667:E019	FBgn0000667	E019	10.0741	0.000294005	0.17744	0.673583	NA	NA	NA	NA	X	2036581	2036619	39	-	10	10	10	10	10	FBtr0310659
FBgn0000709:E001	FBgn0000709	E001	25.196	0.000681868	0.430042	0.511968	NA	NA	NA	NA	X	21339741	21339947	207	+	31	27	35	18	15	FBtr0077192
FBgn0000709:E002	FBgn0000709	E002	239.381	0.00800985	0.150581	0.697981	0.959853	2.39693	2.37541	-0.0717951	X	21340111	21343265	3155	+	248	272	306	223	143	FBtr0077192
FBgn0000709:E003	FBgn0000709	E003	56.0242	0.000576616	3.31975	0.0684524	0.536497	1.71299	1.79206	0.267403	X	21343501	21343651	151	+	56	50	70	51	52	FBtr0077192
FBgn0000709:E004	FBgn0000709	E004	181.436	0.00424009	0.0472067	0.827997	0.978687	2.27917	2.2546	-0.0820692	X	21343775	21345088	1314	+	208	188	205	148	155	FBtr0077192
FBgn0000711:E001	FBgn0000711	E001	414.546	0.00069257	3.44918	0.0632832	0.520479	2.64402	2.60458	-0.131319	X	10385960	10386563	604	+	465	428	456	299	420	FBtr0333305; FBtr0071447; FBtr0071446
FBgn0000711:E002	FBgn0000711	E002	14.6795	0.000443434	1.41366	0.234451	NA	NA	NA	NA	X	10388443	10388835	393	+	13	12	17	14	17	FBtr0071446
FBgn0000711:E003	FBgn0000711	E003	249.573	0.000500011	4.34905	0.0370296	0.415318	2.43257	2.37879	-0.179358	X	10406353	10406700	348	+	280	268	299	193	205	FBtr0333305; FBtr0071447; FBtr0071446
FBgn0000711:E004	FBgn0000711	E004	320.007	0.000189345	0.649925	0.42014	0.888856	2.51957	2.50185	-0.059051	X	10406762	10407105	344	+	341	329	385	253	288	FBtr0333305; FBtr0071447; FBtr0071446
FBgn0000711:E005	FBgn0000711	E005	222.456	0.00023689	0.0935826	0.759671	0.971311	2.35685	2.3481	-0.0292146	X	10407166	10407300	135	+	224	236	260	178	211	FBtr0333305; FBtr0071447; FBtr0071446
FBgn0000711:E006	FBgn0000711	E006	560.448	0.00012013	10.7005	0.00107104	0.0543235	2.7232	2.77063	0.157845	X	10407366	10408065	700	+	554	518	695	469	558	FBtr0333305; FBtr0071447; FBtr0071446
FBgn0000711:E007	FBgn0000711	E007	109.685	0.000517127	3.6126	0.0573434	0.502209	2.00188	2.07417	0.24236	X	10408066	10409817	1752	+	106	96	124	96	124	FBtr0333305
FBgn0000715:E001	FBgn0000715	E001	12.8741	0.00040377	12.2393	0.000467946	NA	NA	NA	NA	2R	9906294	9906401	108	+	12	22	10	10	10	FBtr0088383
FBgn0000715:E002	FBgn0000715	E002	27.2741	0.000745069	12.1458	0.000491976	NA	NA	NA	NA	2R	9909139	9910457	1319	+	25	81	10	10	10	FBtr0088383
FBgn0000719:E001	FBgn0000719	E001	13.2808	0.000397475	0.0124517	0.911151	NA	NA	NA	NA	X	22824317	22826161	1845	-	12	13	13	12	16	FBtr0333182
FBgn0000719:E002	FBgn0000719	E002	109.037	0.000404077	0.353947	0.551887	0.92865	2.04005	2.02316	-0.0566409	X	22826162	22829277	3116	-	80	116	94	116	134	FBtr0100538; FBtr0077342; FBtr0333179; FBtr0333182; FBtr0333181; FBtr0333180
FBgn0000719:E003	FBgn0000719	E003	10.6896	0.000291488	0.425595	0.514158	NA	NA	NA	NA	X	22836188	22836259	72	-	10	12	10	11	10	FBtr0333180
FBgn0000719:E004	FBgn0000719	E004	19.4949	0.000578482	1.60169	0.205664	NA	NA	NA	NA	X	22844759	22844901	143	-	19	23	17	15	23	FBtr0100538; FBtr0333181; FBtr0077342; FBtr0333182
FBgn0000719:E005	FBgn0000719	E005	31.6303	0.000685445	0.89957	0.342897	0.853167	1.48263	1.51295	0.104041	X	22853807	22854332	526	-	26	27	29	30	45	FBtr0100538; FBtr0333179; FBtr0333181; FBtr0077342
FBgn0000719:E006	FBgn0000719	E006	31.5946	0.00071926	0.795317	0.372497	0.868758	1.48263	1.50896	0.0903745	X	22854333	22855042	710	-	19	34	24	38	41	FBtr0333179; FBtr0077342
FBgn0000719:E007	FBgn0000719	E007	14.7354	0.000446596	0.485242	0.486057	NA	NA	NA	NA	X	22855043	22855154	112	-	14	16	12	15	16	FBtr0100538; FBtr0333179; FBtr0333182; FBtr0077342
FBgn0000719:E008	FBgn0000719	E008	12.8815	0.00038335	1.19588	0.274147	NA	NA	NA	NA	X	22855155	22855194	40	-	14	14	11	11	14	FBtr0100538; FBtr0333179; FBtr0333181; FBtr0077342; FBtr0333182
FBgn0000721:E001	FBgn0000721	E001	184.819	0.00263708	0.838208	0.35991	0.860774	2.25686	2.291	0.114008	2L	3622074	3622616	543	-	215	178	205	134	190	FBtr0089304; FBtr0089307; FBtr0089306; FBtr0089309; FBtr0089308; FBtr0100363; FBtr0089312; FBtr0089310
FBgn0000721:E002	FBgn0000721	E002	136.168	0.00174323	0.678943	0.409951	0.885227	2.16	2.13126	-0.0961421	2L	3622617	3622943	327	-	151	163	150	102	113	FBtr0089304; FBtr0089307; FBtr0089306; FBtr0089309; FBtr0089308; FBtr0301399; FBtr0100363; FBtr0089312; FBtr0089310
FBgn0000721:E003	FBgn0000721	E003	108.468	0.00034607	0.00564293	0.94012	0.993514	2.04421	2.04851	0.0144378	2L	3623006	3623195	190	-	131	109	124	82	95	FBtr0089304; FBtr0089307; FBtr0089306; FBtr0089309; FBtr0089308; FBtr0301399; FBtr0100363; FBtr0089312; FBtr0089310
FBgn0000721:E004	FBgn0000721	E004	182.329	0.00155037	1.50764	0.2195	0.777258	2.24685	2.28806	0.137642	2L	3623262	3623881	620	-	229	155	224	151	150	FBtr0089304; FBtr0089307; FBtr0089306; FBtr0089309; FBtr0089308; FBtr0301399; FBtr0100363; FBtr0089312; FBtr0089310
FBgn0000721:E005	FBgn0000721	E005	64.4909	0.000654458	0.980025	0.322193	0.845251	1.79419	1.84419	0.168643	2L	3624224	3624373	150	-	78	56	79	60	48	FBtr0089304; FBtr0089307; FBtr0089306; FBtr0089309; FBtr0089308; FBtr0301399; FBtr0100363; FBtr0089312; FBtr0089310
FBgn0000721:E006	FBgn0000721	E006	91.0471	0.000811735	0.00735115	0.931674	0.99271	1.96795	1.97215	0.0140885	2L	3624440	3624676	237	-	120	81	98	80	74	FBtr0089304; FBtr0089307; FBtr0089306; FBtr0089309; FBtr0089308; FBtr0301399; FBtr0100363; FBtr0089312; FBtr0089310
FBgn0000721:E007	FBgn0000721	E007	77.7758	0.000543786	0.218864	0.639906	0.948288	1.89098	1.91378	0.0766797	2L	3625997	3626216	220	-	87	81	99	63	58	FBtr0089304; FBtr0089307; FBtr0089306; FBtr0089309; FBtr0089308; FBtr0301399; FBtr0100363; FBtr0089312; FBtr0089310
FBgn0000721:E008	FBgn0000721	E008	10.8896	0.000305341	0.316201	0.5739	NA	NA	NA	NA	2L	3626217	3626336	120	-	12	10	10	11	11	FBtr0089306; FBtr0100363
FBgn0000721:E009	FBgn0000721	E009	83.8444	0.00418756	0.623444	0.42977	0.893215	1.95932	1.91686	-0.142693	2L	3626337	3627525	1189	-	122	75	98	54	70	FBtr0089307; FBtr0089306; FBtr0089309; FBtr0089308; FBtr0301399; FBtr0100363
FBgn0000721:E010	FBgn0000721	E010	25.7825	0.00764735	0.435135	0.50948	NA	NA	NA	NA	2L	3627526	3627635	110	-	41	21	29	14	24	FBtr0089307; FBtr0089306; FBtr0100363; FBtr0089308; FBtr0301399
FBgn0000721:E011	FBgn0000721	E011	62.6323	0.000566186	2.48586	0.114874	0.642654	1.7645	1.84418	0.268905	2L	3631523	3631804	282	-	66	59	69	51	67	FBtr0089306; FBtr0089308
FBgn0000721:E012	FBgn0000721	E012	52.5832	0.00054948	0.00147482	0.969366	0.996574	1.73629	1.73551	-0.00261391	2L	3631805	3631962	158	-	64	53	54	40	51	FBtr0089306; FBtr0089309; FBtr0089308
FBgn0000721:E013	FBgn0000721	E013	29.5993	0.000653393	0.00747016	0.931125	NA	NA	NA	NA	2L	3631963	3631974	12	-	36	30	29	28	24	FBtr0089307; FBtr0089306; FBtr0089309; FBtr0089308
FBgn0000721:E014	FBgn0000721	E014	37.6108	0.000884104	0.00212714	0.963214	0.995805	1.59043	1.59435	0.0133727	2L	3631975	3632154	180	-	51	32	41	35	28	FBtr0089307; FBtr0089306; FBtr0089309; FBtr0089308; FBtr0301399; FBtr0100363
FBgn0000721:E015	FBgn0000721	E015	47.6498	0.00082686	3.38967	0.0656062	0.52891	1.74708	1.64429	-0.348521	2L	3634239	3634405	167	-	60	60	40	37	40	FBtr0089312; FBtr0089304; FBtr0089310
FBgn0000721:E016	FBgn0000721	E016	158.824	0.00153857	10.2655	0.00135538	0.0629396	2.26771	2.15876	-0.364155	2L	3638939	3640517	1579	-	202	201	168	115	106	FBtr0089312; FBtr0089304; FBtr0089310
FBgn0000721:E017	FBgn0000721	E017	19.0451	0.000550828	4.59175	0.0321263	NA	NA	NA	NA	2L	3645856	3646138	283	-	17	15	27	17	19	FBtr0089310
FBgn0000721:E018	FBgn0000721	E018	37.4256	0.00345014	0.00118231	0.97257	0.997264	1.59043	1.59029	-0.000470809	2L	3655270	3655585	316	-	42	41	43	37	23	FBtr0089312; FBtr0089304
FBgn0000721:E019	FBgn0000721	E019	18.2781	0.00269703	0.00911006	0.92396	NA	NA	NA	NA	2L	3656708	3656721	14	-	16	24	21	16	14	FBtr0089304
FBgn0000721:E020	FBgn0000721	E020	36.5636	0.00158699	2.98229	0.08418	0.581488	1.51246	1.62945	0.399405	2L	3656722	3656953	232	-	30	39	43	33	37	FBtr0089312; FBtr0089304
FBgn0000723:E001	FBgn0000723	E001	297.562	0.00140851	1.25095	0.263372	0.810451	2.45831	2.49052	0.107367	3R	9367603	9368392	790	-	309	273	377	233	293	FBtr0333296; FBtr0333295; FBtr0082051; FBtr0082052; FBtr0082053; FBtr0082054
FBgn0000723:E002	FBgn0000723	E002	177.001	0.00077578	3.77962	0.0518804	0.479979	2.21436	2.2782	0.213274	3R	9368456	9368638	183	-	187	144	236	149	167	FBtr0333296; FBtr0333295; FBtr0082051; FBtr0082052; FBtr0082053; FBtr0082054
FBgn0000723:E003	FBgn0000723	E003	147.574	0.00146833	4.3596	0.0368008	0.415034	2.12489	2.2066	0.273289	3R	9368699	9368827	129	-	148	121	218	125	125	FBtr0333296; FBtr0333295; FBtr0082051; FBtr0082052; FBtr0082053; FBtr0082054
FBgn0000723:E004	FBgn0000723	E004	119.782	0.000353334	5.21592	0.022381	0.334715	2.03238	2.11841	0.288203	3R	9368897	9368983	87	-	112	105	173	102	106	FBtr0333296; FBtr0333295; FBtr0082051; FBtr0082052; FBtr0082053; FBtr0082054
FBgn0000723:E005	FBgn0000723	E005	184.689	0.000242793	1.41465	0.234286	0.788893	2.24942	2.28545	0.120351	3R	9369055	9369268	214	-	183	176	231	165	165	FBtr0333296; FBtr0333295; FBtr0082051; FBtr0082052; FBtr0082053; FBtr0082054
FBgn0000723:E006	FBgn0000723	E006	264.762	0.000201427	1.31464	0.251556	0.802728	2.44241	2.41665	-0.0858649	3R	9369336	9369710	375	-	282	279	333	210	217	FBtr0333296; FBtr0333295; FBtr0082051; FBtr0082052; FBtr0082053; FBtr0082054
FBgn0000723:E007	FBgn0000723	E007	18.9872	0.00147567	0.270355	0.603094	NA	NA	NA	NA	3R	9371015	9371539	525	-	17	19	19	22	17	FBtr0082052; FBtr0082054
FBgn0000723:E008	FBgn0000723	E008	24.763	0.00100685	3.58239	0.0583952	NA	NA	NA	NA	3R	9371540	9372376	837	-	27	34	22	22	18	FBtr0082052
FBgn0000723:E009	FBgn0000723	E009	20.1569	0.0065421	0.0242168	0.876334	NA	NA	NA	NA	3R	9372377	9372577	201	-	19	23	17	19	22	FBtr0333296; FBtr0082052; FBtr0333295
FBgn0000723:E010	FBgn0000723	E010	13.2801	0.000412853	1.61256	0.204133	NA	NA	NA	NA	3R	9372578	9372580	3	-	11	11	15	13	16	FBtr0333296
FBgn0000723:E011	FBgn0000723	E011	176.305	0.000258774	0.0157444	0.900146	0.988818	2.24821	2.25348	0.0175797	3R	9372756	9372933	178	-	190	168	225	150	146	FBtr0333296; FBtr0082052; FBtr0082053; FBtr0333295; FBtr0082051
FBgn0000723:E012	FBgn0000723	E012	221.671	0.000229816	0.0106845	0.917673	0.990657	2.35087	2.34973	-0.00379359	3R	9372990	9373268	279	-	235	219	283	191	177	FBtr0333296; FBtr0082052; FBtr0082053; FBtr0333295; FBtr0082051
FBgn0000723:E013	FBgn0000723	E013	208.799	0.000231092	0.147675	0.700767	0.960366	2.3294	2.32023	-0.0306068	3R	9373331	9373667	337	-	226	206	250	182	176	FBtr0333296; FBtr0082052; FBtr0082053; FBtr0333295; FBtr0082051
FBgn0000723:E014	FBgn0000723	E014	110.03	0.000345938	1.77698	0.182521	0.740144	2.07575	2.02691	-0.163679	3R	9373779	9373875	97	-	122	118	127	94	87	FBtr0333296; FBtr0082052; FBtr0082053; FBtr0333295; FBtr0082051
FBgn0000723:E015	FBgn0000723	E015	10.866	0.000300308	0.000943242	0.975499	NA	NA	NA	NA	3R	9374645	9374811	167	-	11	11	11	10	11	FBtr0082053
FBgn0000723:E016	FBgn0000723	E016	154.089	0.000352147	3.12027	0.0773238	0.561722	2.22467	2.16962	-0.18403	3R	9390886	9391073	188	-	160	179	181	126	122	FBtr0333296; FBtr0082052; FBtr0333295; FBtr0082051
FBgn0000723:E017	FBgn0000723	E017	165.239	0.000330404	3.81179	0.050893	0.476239	2.25658	2.19787	-0.19619	3R	9392741	9392972	232	-	181	184	195	143	120	FBtr0333296; FBtr0082052; FBtr0333295; FBtr0082051
FBgn0000723:E018	FBgn0000723	E018	202.284	0.000302226	5.18674	0.0227599	0.336918	2.34608	2.28389	-0.207587	3R	9394241	9394546	306	-	219	230	224	161	174	FBtr0333296; FBtr0082052; FBtr0333295; FBtr0082051
FBgn0000808:E001	FBgn0000808	E001	11.2815	0.000318653	0.0395799	0.842304	NA	NA	NA	NA	X	11985534	11986296	763	-	12	10	11	11	12	FBtr0332308; FBtr0332309; FBtr0332310
FBgn0000808:E002	FBgn0000808	E002	11.0896	0.000310114	0.0469953	0.828377	NA	NA	NA	NA	X	11986419	11986970	552	-	12	11	10	11	11	FBtr0332308; FBtr0332309; FBtr0332310
FBgn0000808:E003	FBgn0000808	E003	10.0741	0.000264579	0.00572333	0.939695	NA	NA	NA	NA	X	11987032	11987049	18	-	10	10	10	10	10	FBtr0332310
FBgn0000808:E004	FBgn0000808	E004	10.2741	0.000273567	0.0397593	0.841952	NA	NA	NA	NA	X	11987050	11987206	157	-	10	10	10	10	11	FBtr0332308; FBtr0332309; FBtr0332310
FBgn0000808:E005	FBgn0000808	E005	10.4741	0.000282639	0.000273187	0.986813	NA	NA	NA	NA	X	11987271	11987421	151	-	11	10	10	10	11	FBtr0332308; FBtr0332309; FBtr0332310
FBgn0000808:E006	FBgn0000808	E006	10.2741	0.000273527	0.0115319	0.914482	NA	NA	NA	NA	X	11987422	11987430	9	-	11	10	10	10	10	FBtr0332309
FBgn0000808:E007	FBgn0000808	E007	10.666	0.000291612	0.026554	0.870555	NA	NA	NA	NA	X	11987474	11987764	291	-	11	11	11	10	10	FBtr0332308; FBtr0332309; FBtr0332310
FBgn0000810:E001	FBgn0000810	E001	236.385	0.000323247	4.35599	0.0368791	0.415034	2.40246	2.36016	-0.141101	X	2242138	2243604	1467	+	277	230	305	184	184	FBtr0070396
FBgn0000810:E002	FBgn0000810	E002	328.192	0.000262416	4.43395	0.0352309	0.411029	2.50192	2.53308	0.103833	X	2244457	2246041	1585	+	366	272	480	237	287	FBtr0070396
FBgn0000826:E001	FBgn0000826	E001	17.196	NA	NA	NA	NA	NA	NA	NA	X	1356488	1357601	1114	-	13	18	16	21	17	FBtr0070234
FBgn0000927:E001	FBgn0000927	E001	10.0741	0.000266846	-3.62377e-13	1	NA	NA	NA	NA	X	2724286	2724385	100	+	10	10	10	10	10	FBtr0070485
FBgn0000927:E002	FBgn0000927	E002	10.0741	0.000266846	-3.62377e-13	1	NA	NA	NA	NA	X	2724443	2726577	2135	+	10	10	10	10	10	FBtr0070485
FBgn0000928:E001	FBgn0000928	E001	10.666	0.000292473	0.012141	0.912262	NA	NA	NA	NA	X	2720468	2720849	382	+	11	11	11	10	10	FBtr0070484
FBgn0000928:E002	FBgn0000928	E002	10.8815	0.000302043	0.000466289	0.982772	NA	NA	NA	NA	X	2720909	2723125	2217	+	11	11	11	11	10	FBtr0070484
FBgn0000928:E003	FBgn0000928	E003	10.2741	0.000274516	0.00269147	0.958625	NA	NA	NA	NA	X	2723188	2723499	312	+	11	10	10	10	10	FBtr0070484
FBgn0000928:E004	FBgn0000928	E004	10.0741	0.000265207	0.0203485	0.886568	NA	NA	NA	NA	X	2723568	2724158	591	+	10	10	10	10	10	FBtr0070484
FBgn0000964:E001	FBgn0000964	E001	10.2741	NA	NA	NA	NA	NA	NA	NA	2L	19464267	19467758	3492	+	10	11	10	10	10	FBtr0301669; FBtr0329891
FBgn0000996:E001	FBgn0000996	E001	673.265	0.000280076	2.54107	0.110919	0.636803	2.84361	2.82795	-0.0521137	2R	15376619	15378421	1803	-	768	714	819	509	550	FBtr0339999; FBtr0087387
FBgn0000996:E002	FBgn0000996	E002	269.027	0.000247455	0.104064	0.747006	0.969095	2.43266	2.44029	0.0254347	2R	15379557	15380221	665	-	314	260	327	224	216	FBtr0339999; FBtr0087387
FBgn0000996:E003	FBgn0000996	E003	153.693	0.00070736	2.51425	0.112821	0.640222	2.16508	2.21555	0.168751	2R	15380319	15380614	296	-	167	142	173	135	148	FBtr0339999; FBtr0087387
FBgn0000996:E004	FBgn0000996	E004	27.8404	0.0210465	0.241087	0.623422	NA	NA	NA	NA	2R	15380615	15380988	374	-	24	32	22	27	33	FBtr0087387
FBgn0001075:E001	FBgn0001075	E001	1920.72	0.000813702	0.0477032	0.827109	0.978687	3.29046	3.28525	-0.0173162	2L	4198404	4201799	3396	-	2112	1935	2173	1258	2116	FBtr0077478
FBgn0001075:E002	FBgn0001075	E002	394.083	0.00758322	3.07586	0.0794625	0.568919	2.65021	2.5605	-0.298757	2L	4201865	4205421	3557	-	501	424	486	246	314	FBtr0077478
FBgn0001075:E003	FBgn0001075	E003	354.235	0.000198495	0.00214918	0.963024	0.995804	2.55994	2.55184	-0.0269726	2L	4205478	4208240	2763	-	395	356	387	230	401	FBtr0077478
FBgn0001075:E004	FBgn0001075	E004	33.5892	0.000650198	2.33966	0.126117	0.659755	1.48295	1.57995	0.332012	2L	4208539	4208825	287	-	32	29	36	31	39	FBtr0077478
FBgn0001075:E005	FBgn0001075	E005	48.4377	0.000580763	1.1246	0.28893	0.828255	1.66571	1.71875	0.179871	2L	4208888	4209089	202	-	50	44	53	43	51	FBtr0077478
FBgn0001075:E006	FBgn0001075	E006	57.398	0.000554374	0.0243228	0.876066	0.985789	1.76972	1.77057	0.00284925	2L	4209150	4209383	234	-	65	55	56	42	68	FBtr0077478
FBgn0001075:E007	FBgn0001075	E007	52.5253	0.00877308	1.63379	0.201179	0.761155	1.67906	1.76546	0.292557	2L	4209457	4209765	309	-	51	46	46	45	73	FBtr0077478
FBgn0001075:E008	FBgn0001075	E008	216.632	0.0101668	0.387324	0.53371	0.923792	2.36891	2.31952	-0.164795	2L	4212417	4217976	5560	-	244	239	244	181	171	FBtr0077478
FBgn0001075:E009	FBgn0001075	E009	1064.38	0.000317449	2.68466	0.101319	0.621483	3.02415	3.03664	0.0415101	2L	4221253	4221796	544	-	1145	1046	1161	785	1171	FBtr0077478
FBgn0001077:E001	FBgn0001077	E001	12.7273	0.000388305	0.0140508	0.905643	NA	NA	NA	NA	3R	6864324	6865141	818	+	10	10	13	15	15	FBtr0081625
FBgn0001077:E002	FBgn0001077	E002	13.2128	0.000408932	0.0140425	0.905671	NA	NA	NA	NA	3R	6865289	6866244	956	+	10	10	12	20	13	FBtr0081625
FBgn0001078:E001	FBgn0001078	E001	64.4976	0.00213754	0.66719	0.414033	0.88596	1.84039	1.8034	-0.124773	3L	18750607	18751748	1142	-	78	63	59	50	71	FBtr0347045; FBtr0304627
FBgn0001078:E002	FBgn0001078	E002	101.034	0.000382989	0.482659	0.48722	0.912073	2.02345	2.00349	-0.0669264	3L	18751749	18752895	1147	-	109	107	113	87	87	FBtr0347045; FBtr0075087; FBtr0304627; FBtr0075086
FBgn0001078:E003	FBgn0001078	E003	34.6175	0.0043914	0.344627	0.557171	0.930405	1.52412	1.57425	0.171346	3L	18753018	18753118	101	-	36	31	44	37	24	FBtr0347045; FBtr0075087; FBtr0304627; FBtr0075086
FBgn0001078:E004	FBgn0001078	E004	33.9165	0.000651801	1.2029	0.272744	0.816982	1.49821	1.57821	0.273673	3L	18753185	18753443	259	-	34	29	45	31	30	FBtr0347045; FBtr0075087; FBtr0304627; FBtr0075086
FBgn0001078:E005	FBgn0001078	E005	28.3522	0.000660822	0.00951386	0.922298	NA	NA	NA	NA	3L	18754314	18754512	199	-	26	33	31	26	25	FBtr0347045; FBtr0075087; FBtr0304627; FBtr0075086
FBgn0001078:E006	FBgn0001078	E006	21.1327	0.000680356	0.0102718	0.919273	NA	NA	NA	NA	3L	18754577	18754633	57	-	18	25	20	19	23	FBtr0347045; FBtr0075087; FBtr0304627; FBtr0075086
FBgn0001078:E007	FBgn0001078	E007	12.9273	0.000390082	0.41503	0.519427	NA	NA	NA	NA	3L	18754984	18755133	150	-	11	13	13	15	12	FBtr0347045
FBgn0001078:E008	FBgn0001078	E008	33.0956	0.0006411	0.1715	0.678782	0.955558	1.54857	1.52749	-0.0721152	3L	18755134	18755504	371	-	33	38	38	26	30	FBtr0347045; FBtr0075087; FBtr0304627; FBtr0075086
FBgn0001078:E009	FBgn0001078	E009	23.9468	0.000617323	0.463814	0.495847	NA	NA	NA	NA	3L	18755656	18755873	218	-	26	27	24	22	20	FBtr0347045; FBtr0075087; FBtr0304627; FBtr0075086
FBgn0001078:E010	FBgn0001078	E010	30.5657	0.000711175	0.105286	0.745577	NA	NA	NA	NA	3L	18763329	18763862	534	-	28	33	37	30	24	FBtr0347045; FBtr0075087; FBtr0304627; FBtr0075086
FBgn0001078:E011	FBgn0001078	E011	13.0963	0.000387514	0.000248792	0.987415	NA	NA	NA	NA	3L	18763863	18764956	1094	-	14	13	13	13	12	FBtr0347045; FBtr0075087; FBtr0304627
FBgn0001078:E012	FBgn0001078	E012	27.5279	0.000620822	4.24563	0.0393514	NA	NA	NA	NA	3L	18764957	18765744	788	-	22	23	34	26	32	FBtr0347045; FBtr0304627
FBgn0001078:E013	FBgn0001078	E013	108.473	0.0123314	0.0112227	0.915632	0.990582	2.04101	2.04115	0.000472013	3L	18797537	18798855	1319	-	103	122	101	122	89	FBtr0075086
FBgn0001078:E014	FBgn0001078	E014	560.65	0.00386241	0.0152621	0.90168	0.988818	2.75046	2.75381	0.0111411	3L	18800108	18801309	1202	-	627	534	624	445	564	FBtr0075086
FBgn0001079:E001	FBgn0001079	E001	47.1643	0.0011696	0.396825	0.528734	0.922669	1.70565	1.66963	-0.122165	X	18657755	18657950	196	+	66	38	45	47	38	FBtr0074602
FBgn0001079:E002	FBgn0001079	E002	230.785	0.000354784	1.47457	0.224626	0.781098	2.38334	2.35889	-0.0815778	X	18658023	18659392	1370	+	292	211	267	190	190	FBtr0074602
FBgn0001079:E003	FBgn0001079	E003	129.418	0.00033115	0.159731	0.689404	0.958032	2.11148	2.12463	0.0440194	X	18659452	18660026	575	+	158	110	142	114	120	FBtr0074602
FBgn0001079:E004	FBgn0001079	E004	171.868	0.0008421	1.60877	0.204664	0.762839	2.22167	2.25675	0.11722	X	18660095	18661204	1110	+	213	133	197	133	181	FBtr0074602
FBgn0001083:E001	FBgn0001083	E001	68.6411	0.00140216	1.01179	0.314475	0.839892	1.88882	1.80477	-0.283248	X	11992915	11993630	716	-	74	70	66	50	82	FBtr0073580; FBtr0342733; FBtr0112806
FBgn0001083:E002	FBgn0001083	E002	26.9556	0.000644934	4.59577	0.032051	NA	NA	NA	NA	X	11993792	11994316	525	-	35	30	21	21	27	FBtr0073580; FBtr0342733; FBtr0112806
FBgn0001083:E003	FBgn0001083	E003	21.862	0.000621229	3.08253	0.0791374	NA	NA	NA	NA	X	11994377	11994730	354	-	31	21	23	16	18	FBtr0073580; FBtr0342733; FBtr0112806
FBgn0001083:E004	FBgn0001083	E004	16.9266	0.000512555	0.396714	0.528791	NA	NA	NA	NA	X	11994815	11994927	113	-	20	16	15	16	17	FBtr0073580; FBtr0342733; FBtr0112806
FBgn0001083:E005	FBgn0001083	E005	17.4781	0.000545947	0.128608	0.71988	NA	NA	NA	NA	X	11994994	11995120	127	-	18	18	21	16	14	FBtr0073580; FBtr0342733; FBtr0112806
FBgn0001083:E006	FBgn0001083	E006	17.2384	0.000567365	0.197214	0.656979	NA	NA	NA	NA	X	11995185	11995364	180	-	16	16	24	15	15	FBtr0073580; FBtr0342733; FBtr0112806
FBgn0001083:E007	FBgn0001083	E007	16.6781	0.000529501	0.00200161	0.964315	NA	NA	NA	NA	X	11995463	11995871	409	-	18	15	21	16	13	FBtr0073580; FBtr0342733; FBtr0112806
FBgn0001083:E008	FBgn0001083	E008	14.3037	0.000432251	0.225092	0.635187	NA	NA	NA	NA	X	11995936	11996231	296	-	16	14	14	14	13	FBtr0073580; FBtr0342733; FBtr0112806
FBgn0001083:E009	FBgn0001083	E009	13.2889	0.000396585	0.0542573	0.815814	NA	NA	NA	NA	X	11996392	11996568	177	-	14	13	12	12	15	FBtr0073580; FBtr0342733; FBtr0112806
FBgn0001083:E010	FBgn0001083	E010	12.5044	0.000366907	0.0168955	0.89658	NA	NA	NA	NA	X	11996641	11996790	150	-	14	11	12	13	12	FBtr0073580; FBtr0342733; FBtr0112806
FBgn0001083:E011	FBgn0001083	E011	13.7192	0.000415278	0.0484322	0.825814	NA	NA	NA	NA	X	11996856	11997008	153	-	14	12	14	15	13	FBtr0073580; FBtr0342733; FBtr0112806
FBgn0001083:E012	FBgn0001083	E012	16.5333	0.000535289	0.00863005	0.925985	NA	NA	NA	NA	X	11997088	11997562	475	-	15	17	18	18	14	FBtr0073580; FBtr0342733; FBtr0112806
FBgn0001083:E013	FBgn0001083	E013	15.1185	0.000459798	0.768706	0.380618	NA	NA	NA	NA	X	11998238	11998500	263	-	13	13	16	16	17	FBtr0073580; FBtr0342733; FBtr0112806
FBgn0001083:E014	FBgn0001083	E014	31.5333	0.000714367	1.38651	0.238996	0.793984	1.4798	1.52316	0.14871	X	12001928	12002307	380	-	26	29	41	30	31	FBtr0073580; FBtr0342733
FBgn0001083:E015	FBgn0001083	E015	71.9199	0.000517682	3.23855	0.0719242	0.543217	1.83163	1.87267	0.138298	X	12002308	12002519	212	-	76	50	85	65	82	FBtr0073580
FBgn0001083:E016	FBgn0001083	E016	44.3778	0.00246319	1.26127	0.261411	0.80918	1.63267	1.66304	0.103209	X	12003747	12003914	168	-	49	30	47	36	59	FBtr0073580
FBgn0001084:E001	FBgn0001084	E001	64.866	0.000512636	0.921102	0.337186	0.85228	1.79159	1.83408	0.143349	2L	8401476	8401771	296	-	69	52	65	64	72	FBtr0331992; FBtr0079712
FBgn0001084:E002	FBgn0001084	E002	322.139	0.000220918	0.227497	0.633386	0.946716	2.50722	2.51071	0.0116242	2L	8401831	8402945	1115	-	362	275	350	282	334	FBtr0331992; FBtr0079712
FBgn0001084:E003	FBgn0001084	E003	49.0384	0.000609283	1.86849	0.171648	0.729326	1.74307	1.66742	-0.25639	2L	8403004	8403139	136	-	68	40	51	42	43	FBtr0331992; FBtr0079712
FBgn0001084:E004	FBgn0001084	E004	17.064	0.000515979	0.429977	0.512	NA	NA	NA	NA	2L	8403140	8403280	141	-	23	14	17	13	18	FBtr0079712
FBgn0001085:E001	FBgn0001085	E001	824.232	0.00301038	0.591166	0.441969	0.89845	2.91259	2.92835	0.0523945	3L	14274343	14275726	1384	+	915	832	854	693	808	FBtr0330102; FBtr0075743
FBgn0001085:E002	FBgn0001085	E002	142.883	0.000808609	1.48497	0.222999	0.780081	2.13684	2.18336	0.155592	3L	14304897	14305016	120	+	149	142	176	123	122	FBtr0330102; FBtr0075743
FBgn0001085:E003	FBgn0001085	E003	133.402	0.0011475	1.34317	0.246476	0.799477	2.15569	2.11806	-0.125915	3L	14311861	14312055	195	+	151	153	159	96	107	FBtr0330102; FBtr0075743
FBgn0001085:E004	FBgn0001085	E004	120.321	0.0020487	0.903731	0.341783	0.852781	2.10932	2.0753	-0.113924	3L	14317112	14317337	226	+	144	129	148	85	95	FBtr0330102; FBtr0075743
FBgn0001085:E005	FBgn0001085	E005	563.714	0.00209281	0.327434	0.567174	0.933269	2.76184	2.75437	-0.0248374	3L	14366748	14368639	1892	+	628	606	640	380	561	FBtr0330102; FBtr0075743
FBgn0001086:E001	FBgn0001086	E001	482.005	0.00146869	0.0409913	0.839555	0.980744	2.69424	2.68073	-0.0449614	2L	16310956	16311412	457	+	558	455	534	421	431	FBtr0080833
FBgn0001086:E002	FBgn0001086	E002	688.147	0.000566968	5.99679	0.0143319	0.268081	2.82195	2.85413	0.107058	2L	16311506	16311827	322	+	772	588	783	573	712	FBtr0080833
FBgn0001086:E003	FBgn0001086	E003	1536.82	0.00128207	2.41679	0.120041	0.654275	3.2031	3.1798	-0.0774654	2L	16311881	16313097	1217	+	1746	1528	1779	1136	1479	FBtr0080833
FBgn0001087:E001	FBgn0001087	E001	29.5872	0.0216922	1.3331	0.248255	NA	NA	NA	NA	X	13727204	13727521	318	-	40	30	19	22	36	FBtr0331710; FBtr0331709
FBgn0001087:E002	FBgn0001087	E002	126.391	0.00183935	3.02371	0.0820555	0.576106	2.14407	2.07944	-0.216365	X	13727522	13728614	1093	-	127	152	149	103	99	FBtr0331710; FBtr0073842; FBtr0331709
FBgn0001087:E003	FBgn0001087	E003	49.1421	0.00503711	0.00670052	0.934761	0.993004	1.70401	1.70052	-0.0118145	X	13728685	13728817	133	-	39	61	61	41	43	FBtr0331710; FBtr0073842; FBtr0331709
FBgn0001087:E004	FBgn0001087	E004	29.7421	0.012885	0.458764	0.498202	NA	NA	NA	NA	X	13728880	13728882	3	-	18	37	38	29	26	FBtr0331710; FBtr0073842
FBgn0001087:E005	FBgn0001087	E005	47.4054	0.00743308	0.0378507	0.845743	0.981553	1.67768	1.69174	0.0476739	X	13728883	13729023	141	-	35	59	57	43	42	FBtr0331710; FBtr0073842; FBtr0331709
FBgn0001087:E006	FBgn0001087	E006	119.218	0.000338666	0.294422	0.5874	0.936587	2.09156	2.07478	-0.0562156	X	13729084	13729693	610	-	120	127	140	100	107	FBtr0331710; FBtr0073842; FBtr0331709
FBgn0001087:E007	FBgn0001087	E007	128.251	0.00136525	0.0271786	0.869055	0.98527	2.11532	2.11145	-0.0129474	X	13729760	13730436	677	-	116	145	155	110	113	FBtr0331710; FBtr0073842; FBtr0331709
FBgn0001087:E008	FBgn0001087	E008	60.4088	0.000503268	0.122302	0.726551	0.963815	1.77818	1.79784	0.0663755	X	13730496	13730644	149	-	64	55	70	50	62	FBtr0331710; FBtr0073842; FBtr0331709
FBgn0001087:E009	FBgn0001087	E009	49.6404	0.000583142	0.00336276	0.953757	0.994971	1.70401	1.70956	0.0188316	X	13731549	13731622	74	-	53	47	64	36	48	FBtr0331710; FBtr0073842
FBgn0001087:E010	FBgn0001087	E010	13.3428	0.000422736	0.481278	0.487844	NA	NA	NA	NA	X	13732626	13732699	74	-	12	12	13	16	13	FBtr0331709
FBgn0001087:E011	FBgn0001087	E011	57.3306	0.000622128	0.0660042	0.797246	0.975911	1.77458	1.76361	-0.0370452	X	13733085	13733224	140	-	67	51	72	46	50	FBtr0331710; FBtr0073842; FBtr0331709
FBgn0001087:E012	FBgn0001087	E012	72.1683	0.000867858	0.480305	0.488284	0.912345	1.84461	1.879	0.115859	X	13733312	13733441	130	-	79	60	79	65	76	FBtr0331710; FBtr0073842; FBtr0331709
FBgn0001087:E013	FBgn0001087	E013	75.7502	0.00423516	1.74022	0.18711	0.746466	1.84151	1.91428	0.24497	X	13733496	13733636	141	-	83	55	87	68	84	FBtr0331710; FBtr0073842; FBtr0331709
FBgn0001087:E014	FBgn0001087	E014	64.3232	0.0138416	0.557996	0.455069	0.901563	1.7853	1.83569	0.170032	X	13733707	13733835	129	-	80	41	75	60	64	FBtr0331710; FBtr0073842; FBtr0331709
FBgn0001087:E015	FBgn0001087	E015	54.3475	0.000733536	1.77242	0.183083	0.740475	1.69973	1.77365	0.25016	X	13734643	13734738	96	-	58	41	68	45	59	FBtr0331710; FBtr0073842; FBtr0331709
FBgn0001087:E016	FBgn0001087	E016	15.9495	0.000504015	0.860575	0.353578	NA	NA	NA	NA	X	13735531	13735689	159	-	15	13	16	18	17	FBtr0331710
FBgn0001087:E017	FBgn0001087	E017	47.8747	0.000559571	2.53643	0.111246	0.637727	1.74072	1.65445	-0.292478	X	13735942	13736257	316	-	56	53	54	33	43	FBtr0073842; FBtr0331709
FBgn0001087:E018	FBgn0001087	E018	10.466	0.000278875	0.000403796	0.983968	NA	NA	NA	NA	X	13736258	13736278	21	-	11	10	11	10	10	FBtr0073842
FBgn0001089:E001	FBgn0001089	E001	38.4121	0.000786084	0.202453	0.652748	0.948869	NA	NA	NA	2L	6003574	6004854	1281	-	32	38	18	36	66	FBtr0079230; FBtr0332603
FBgn0001089:E002	FBgn0001089	E002	19.9899	0.000584547	0.0586976	0.808566	NA	NA	NA	NA	2L	6005006	6005153	148	-	18	21	11	18	31	FBtr0079230; FBtr0332603
FBgn0001089:E003	FBgn0001089	E003	26.196	0.000649391	0.0590347	0.808028	NA	NA	NA	NA	2L	6005213	6005552	340	-	22	29	16	21	42	FBtr0079230; FBtr0332603
FBgn0001089:E004	FBgn0001089	E004	21.5111	0.0006159	0.0495565	0.823837	NA	NA	NA	NA	2L	6005686	6005836	151	-	22	20	15	15	35	FBtr0079230; FBtr0332603
FBgn0001089:E005	FBgn0001089	E005	17.7044	0.000533433	0.981419	0.321849	NA	NA	NA	NA	2L	6005904	6006061	158	-	19	19	12	13	25	FBtr0079230; FBtr0332603
FBgn0001089:E006	FBgn0001089	E006	12.6579	0.000394354	0.0011448	0.973009	NA	NA	NA	NA	2L	6006062	6006067	6	-	13	11	12	10	17	FBtr0079230
FBgn0001089:E007	FBgn0001089	E007	15.6646	0.000494677	1.44303	0.229649	NA	NA	NA	NA	2L	6006567	6006827	261	-	13	12	15	12	26	FBtr0079230; FBtr0332603
FBgn0001090:E001	FBgn0001090	E001	203.45	0.0177144	0.0194628	0.889048	0.986965	2.29385	2.31289	0.0635579	X	18794246	18794519	274	-	336	306	85	138	145	FBtr0074656
FBgn0001090:E002	FBgn0001090	E002	3895.55	0.000224017	6.52612	0.0106302	0.232335	3.58414	3.57667	-0.0248318	X	18794520	18796294	1775	-	6141	6446	2356	1949	2530	FBtr0074659; FBtr0074658; FBtr0074657; FBtr0074656
FBgn0001090:E003	FBgn0001090	E003	15.503	0.000481747	14.5224	0.000138505	NA	NA	NA	NA	X	18796295	18796502	208	-	18	15	16	15	13	FBtr0074658
FBgn0001090:E004	FBgn0001090	E004	15.0956	0.000560922	11.0827	0.000871371	NA	NA	NA	NA	X	18796503	18796580	78	-	20	14	15	14	12	FBtr0074659; FBtr0074658
FBgn0001090:E005	FBgn0001090	E005	13.4963	0.00042163	10.535	0.00117136	NA	NA	NA	NA	X	18796581	18796614	34	-	17	13	13	13	11	FBtr0074658
FBgn0001090:E006	FBgn0001090	E006	538.11	0.000417456	0.000188605	0.989043	0.998957	2.72222	2.72405	0.00608451	X	18797331	18797469	139	-	858	869	361	260	337	FBtr0074657; FBtr0074656
FBgn0001090:E007	FBgn0001090	E007	64.0633	0.000482064	4.74821	0.0293289	0.378454	1.76121	1.8718	0.373071	X	18797470	18797654	185	-	96	90	46	41	46	FBtr0074656
FBgn0001090:E008	FBgn0001090	E008	166.553	0.000257562	1.62847	0.201915	0.761177	2.19951	2.24149	0.140303	X	18797655	18797687	33	-	256	260	106	91	117	FBtr0074657; FBtr0074656
FBgn0001091:E001	FBgn0001091	E001	4609.43	0.000702856	0.587231	0.443492	0.89845	NA	NA	NA	2R	7791901	7793230	1330	-	6725	4823	4154	3254	4007	FBtr0088903; FBtr0100479
FBgn0001091:E002	FBgn0001091	E002	24.5401	0.00171049	0.548225	0.459044	NA	NA	NA	NA	2R	7793231	7793380	150	-	27	30	21	20	24	FBtr0088903
FBgn0001092:E001	FBgn0001092	E001	76.0727	0.000482948	34.4535	4.36556e-09	2.07167e-06	1.72012	1.99069	0.91174	X	15868145	15868210	66	+	52	59	91	78	98	FBtr0074112
FBgn0001092:E002	FBgn0001092	E002	1071.58	0.000312498	6.31995	0.0119387	0.245418	3.02154	3.0474	0.0859708	X	15868211	15868243	33	+	1209	1054	1085	849	1139	FBtr0074112; FBtr0332618
FBgn0001092:E003	FBgn0001092	E003	15726	0.000359736	12.3245	0.000447053	0.0289473	4.21141	4.19465	-0.0556592	X	15868318	15869661	1344	+	19276	15794	15287	12546	15373	FBtr0074112; FBtr0332618
FBgn0001098:E001	FBgn0001098	E001	2408.08	0.000206306	0.954897	0.328476	0.848979	3.39542	3.38548	-0.0330599	3R	23935958	23936645	688	-	3093	2412	2778	1545	2205	FBtr0089497; FBtr0089496; FBtr0089498; FBtr0335205
FBgn0001098:E002	FBgn0001098	E002	56.6579	0.00253223	0.083816	0.772191	0.972213	1.77905	1.76322	-0.0534852	3R	23936981	23937019	39	-	79	52	77	31	45	FBtr0089496; FBtr0089498
FBgn0001098:E003	FBgn0001098	E003	1121.7	0.000427164	0.0721575	0.788221	0.974339	3.05662	3.05949	0.00955439	3R	23937423	23937627	205	-	1361	1161	1290	770	1019	FBtr0089497; FBtr0089496; FBtr0089498; FBtr0335205
FBgn0001098:E004	FBgn0001098	E004	1536	6.83242e-05	6.57301	0.0103537	0.229092	3.1815	3.20593	0.0812011	3R	23937732	23938051	320	-	1872	1491	1830	1071	1407	FBtr0089497; FBtr0089496; FBtr0089498; FBtr0335205
FBgn0001098:E005	FBgn0001098	E005	1843.62	0.000108835	0.898457	0.343196	0.853236	3.26994	3.27796	0.0266708	3R	23938121	23938555	435	-	2333	1790	2233	1244	1612	FBtr0089497; FBtr0089496; FBtr0089498; FBtr0335205
FBgn0001098:E006	FBgn0001098	E006	10.4741	0.000301958	0.502263	0.478508	NA	NA	NA	NA	3R	23938623	23938770	148	-	11	10	10	10	11	FBtr0089496; FBtr0335205
FBgn0001098:E007	FBgn0001098	E007	1319.74	0.000201314	5.91966	0.0149729	0.273224	3.14546	3.11516	-0.100741	3R	23942594	23943101	508	-	1773	1322	1528	871	1099	FBtr0089497; FBtr0089498
FBgn0001099:E001	FBgn0001099	E001	23.7306	NA	NA	NA	NA	NA	NA	NA	3L	15510838	15511047	210	+	22	18	26	22	30	FBtr0334082; FBtr0346516
FBgn0001104:E001	FBgn0001104	E001	1468.5	0.000101472	8.71007	0.00316457	0.112249	3.18217	3.15639	-0.0857063	3L	6972750	6973533	784	-	1574	1408	1733	1156	1452	FBtr0076934
FBgn0001104:E002	FBgn0001104	E002	693.782	0.000254975	0.306305	0.579957	0.935944	2.83544	2.84552	0.0335246	3L	6973590	6973778	189	-	661	680	864	540	717	FBtr0076934
FBgn0001104:E003	FBgn0001104	E003	416.895	0.00141921	2.20251	0.137786	0.680487	2.59441	2.63694	0.141611	3L	6973838	6973932	95	-	379	390	573	318	423	FBtr0076934
FBgn0001104:E004	FBgn0001104	E004	920.649	9.10525e-05	2.08434	0.148816	0.697132	2.95264	2.97175	0.0635721	3L	6974002	6974473	472	-	901	856	1159	737	940	FBtr0076934
FBgn0001104:E005	FBgn0001104	E005	632.605	0.00141006	0.00468006	0.945459	0.993772	2.80079	2.80057	-0.000715023	3L	6979518	6980044	527	-	674	564	718	517	679	FBtr0076934
FBgn0001105:E001	FBgn0001105	E001	417.24	0.000170814	1.01602	0.313466	0.839303	2.61413	2.61968	0.0184931	X	15860115	15860250	136	+	388	389	500	328	476	FBtr0074111; FBtr0074110; FBtr0331597; FBtr0074107; FBtr0074106; FBtr0074108
FBgn0001105:E002	FBgn0001105	E002	89.5886	0.00568007	0.0107799	0.917307	0.990648	1.95791	1.94894	-0.030113	X	15860251	15860322	72	+	85	85	88	71	117	FBtr0074111; FBtr0074108
FBgn0001105:E003	FBgn0001105	E003	78.8956	0.00138757	0.199589	0.655053	0.949058	1.92101	1.88384	-0.125064	X	15860745	15860833	89	+	90	66	88	65	84	FBtr0074110
FBgn0001105:E004	FBgn0001105	E004	126.562	0.00903192	0.0854425	0.770053	0.972213	2.10267	2.10015	-0.00844044	X	15860834	15860988	155	+	147	91	145	99	149	FBtr0074110; FBtr0346794
FBgn0001105:E005	FBgn0001105	E005	141.884	0.00516524	0.337109	0.561503	0.93148	2.14077	2.15605	0.0511217	X	15860989	15861139	151	+	138	122	151	110	186	FBtr0074110; FBtr0346794; FBtr0074107
FBgn0001105:E006	FBgn0001105	E006	71.198	0.00511343	1.44767	0.228902	0.784515	1.8157	1.87603	0.203327	X	15861140	15861153	14	+	61	61	79	54	100	FBtr0074110; FBtr0074111; FBtr0346794; FBtr0074107
FBgn0001105:E007	FBgn0001105	E007	89.7152	0.00499389	2.23956	0.134519	0.674282	1.90704	1.97877	0.241054	X	15861154	15861223	70	+	78	73	99	72	125	FBtr0074111; FBtr0346794; FBtr0074107
FBgn0001105:E008	FBgn0001105	E008	70.9407	0.00795468	0.342848	0.55819	0.930684	1.83624	1.86137	0.0847028	X	15861224	15861235	12	+	67	61	69	58	98	FBtr0074111; FBtr0346794; FBtr0074108; FBtr0074107
FBgn0001105:E009	FBgn0001105	E009	133.706	0.00876288	0.00273961	0.958257	0.995739	2.13071	2.12086	-0.0329703	X	15861236	15861376	141	+	133	121	131	101	180	FBtr0074110; FBtr0074111; FBtr0346794; FBtr0074108; FBtr0074107
FBgn0001105:E010	FBgn0001105	E010	762.424	9.43861e-05	3.92943	0.047448	0.459646	2.86998	2.88414	0.0470893	X	15861377	15861486	110	+	700	702	959	631	810	FBtr0074111; FBtr0074110; FBtr0331597; FBtr0074107; FBtr0074106; FBtr0346794; FBtr0074108
FBgn0001105:E011	FBgn0001105	E011	508.941	0.000127129	1.33169	0.248504	0.80008	2.69987	2.7059	0.020095	X	15861487	15861492	6	+	470	477	641	421	529	FBtr0074110; FBtr0074111; FBtr0074107; FBtr0074106; FBtr0346794; FBtr0074108
FBgn0001105:E012	FBgn0001105	E012	4165.18	0.00497226	1.047	0.306198	0.835419	3.63704	3.60039	-0.121785	X	15861566	15863177	1612	+	4064	4145	5255	3373	3940	FBtr0074111; FBtr0074110; FBtr0331597; FBtr0074107; FBtr0074106; FBtr0346794; FBtr0074108
FBgn0001105:E013	FBgn0001105	E013	130.703	0.000468808	1.50346	0.220139	0.777836	2.15223	2.09343	-0.196811	X	15863178	15863398	221	+	130	137	154	87	145	FBtr0074111; FBtr0074110; FBtr0331597; FBtr0074106; FBtr0346794; FBtr0074108
FBgn0001105:E014	FBgn0001105	E014	171.6	0.000264061	1.2011	0.273102	0.817074	2.26284	2.21369	-0.164233	X	15863399	15863485	87	+	165	180	196	141	173	FBtr0074110; FBtr0331597; FBtr0346794; FBtr0074108; FBtr0074111
FBgn0001105:E015	FBgn0001105	E015	1037.56	0.00691762	0.439761	0.507238	0.918591	3.0032	3.01593	0.0423149	X	15863486	15866084	2599	+	972	934	1090	837	1334	FBtr0074111; FBtr0074110; FBtr0331597; FBtr0074106; FBtr0346794; FBtr0074108
FBgn0001105:E016	FBgn0001105	E016	22.3152	0.000603764	0.00348421	0.95293	NA	NA	NA	NA	X	15866085	15866175	91	+	22	21	26	21	21	FBtr0074108
FBgn0001108:E001	FBgn0001108	E001	46.169	0.000572571	0.029709	0.863152	0.984891	1.68345	1.674	-0.0320545	3L	13929387	13929541	155	+	52	47	50	37	44	FBtr0075756
FBgn0001108:E002	FBgn0001108	E002	43.8633	0.0006074	0.0350958	0.851395	0.982182	1.66142	1.65071	-0.0363737	3L	13929651	13929715	65	+	52	42	46	41	37	FBtr0075756
FBgn0001108:E003	FBgn0001108	E003	221.428	0.000289567	1.1944	0.274444	0.819016	2.36633	2.34036	-0.0866511	3L	13929780	13931198	1419	+	267	218	254	186	178	FBtr0075756
FBgn0001108:E004	FBgn0001108	E004	626.908	0.000180179	1.33847	0.247304	0.80008	2.79602	2.80729	0.0375229	3L	13931746	13934656	2911	+	669	639	749	514	554	FBtr0075756
FBgn0001112:E001	FBgn0001112	E001	115.766	0.068315	0.371599	0.542134	0.925515	NA	NA	NA	3R	7252063	7254324	2262	-	162	60	152	90	114	FBtr0081596
FBgn0001112:E002	FBgn0001112	E002	15.8882	0.00108645	0.00191271	0.965116	NA	NA	NA	NA	3R	7257124	7257244	121	-	17	14	14	13	21	FBtr0081596
FBgn0001112:E003	FBgn0001112	E003	18.934	0.00116808	0.171612	0.678683	NA	NA	NA	NA	3R	7257317	7257493	177	-	22	17	16	17	22	FBtr0081596
FBgn0001112:E004	FBgn0001112	E004	19.9421	0.00153319	1.08353	0.297909	NA	NA	NA	NA	3R	7265365	7265703	339	-	26	18	15	17	23	FBtr0081596
FBgn0001114:E001	FBgn0001114	E001	10.2741	0.118303	0.539326	0.462712	NA	NA	NA	NA	2L	8672698	8672783	86	+	10	10	10	10	11	FBtr0079727
FBgn0001114:E002	FBgn0001114	E002	10.2896	0.142648	0.440311	0.506973	NA	NA	NA	NA	2L	8673125	8673151	27	+	10	10	10	11	10	FBtr0079727
FBgn0001114:E003	FBgn0001114	E003	249.849	0.000227789	2.6179	0.105664	0.628466	2.3849	2.34033	-0.148715	2L	8673152	8674369	1218	+	170	183	124	197	565	FBtr0079727; FBtr0307091
FBgn0001114:E004	FBgn0001114	E004	522.262	0.000167987	6.23035	0.0125579	0.250449	2.65452	2.67723	0.0755955	2L	8674763	8676804	2042	+	325	333	257	448	1224	FBtr0079727; FBtr0307091
FBgn0001120:E001	FBgn0001120	E001	31.3845	0.000710402	0.00650608	0.935712	0.993004	NA	NA	NA	3L	14802380	14803173	794	-	34	36	27	26	33	FBtr0075697
FBgn0001120:E002	FBgn0001120	E002	12.2896	0.000363532	0.00654818	0.935505	NA	NA	NA	NA	3L	14803232	14803360	129	-	14	13	10	11	13	FBtr0075697
FBgn0001122:E001	FBgn0001122	E001	58.6741	0.000568398	0.0323262	0.857314	0.983609	1.76954	1.78251	0.0438317	2R	10437985	10438106	122	+	61	56	60	49	66	FBtr0088265; FBtr0088264
FBgn0001122:E002	FBgn0001122	E002	33.7529	0.00553379	0.69515	0.404418	0.882946	1.50024	1.56589	0.224663	2R	10438248	10438296	49	+	29	33	33	40	32	FBtr0088268; FBtr0088267
FBgn0001122:E003	FBgn0001122	E003	20.2492	0.00746583	0.459172	0.498011	NA	NA	NA	NA	2R	10438297	10438351	55	+	19	18	19	26	18	FBtr0088268
FBgn0001122:E004	FBgn0001122	E004	21.6114	0.00491018	0.395693	0.529322	NA	NA	NA	NA	2R	10438471	10438492	22	+	26	21	16	22	22	FBtr0088269
FBgn0001122:E005	FBgn0001122	E005	25.9003	0.000659237	1.01742	0.313132	NA	NA	NA	NA	2R	10438606	10438737	132	+	31	27	24	19	28	FBtr0088270
FBgn0001122:E006	FBgn0001122	E006	13.1354	0.000415641	0.743468	0.388552	NA	NA	NA	NA	2R	10439371	10439374	4	+	12	11	12	15	15	FBtr0088271
FBgn0001122:E007	FBgn0001122	E007	39.3556	0.00061353	0.129582	0.718866	0.962057	1.61831	1.60019	-0.061687	2R	10439375	10439445	71	+	44	38	44	33	37	FBtr0088265; FBtr0088264; FBtr0088270; FBtr0088271; FBtr0088269; FBtr0088268; FBtr0088267
FBgn0001122:E008	FBgn0001122	E008	42.0956	0.00402551	1.26209	0.261255	0.809139	1.67628	1.60407	-0.245515	2R	10439446	10439631	186	+	40	54	42	41	32	FBtr0088264; FBtr0088267; FBtr0088271; FBtr0088269; FBtr0088268; FBtr0088270
FBgn0001122:E009	FBgn0001122	E009	11.8889	0.000341836	0.269037	0.603979	NA	NA	NA	NA	2R	10444344	10444462	119	+	11	11	12	12	13	FBtr0088266
FBgn0001122:E010	FBgn0001122	E010	12.2653	0.000355047	0.0387927	0.84386	NA	NA	NA	NA	2R	10445116	10445246	131	+	11	13	13	11	13	FBtr0088272
FBgn0001122:E011	FBgn0001122	E011	11.866	0.000354881	0.268805	0.604135	NA	NA	NA	NA	2R	10445247	10445383	137	+	11	11	11	10	16	FBtr0088272; FBtr0088266
FBgn0001122:E012	FBgn0001122	E012	13.8418	0.000670142	0.546221	0.459866	NA	NA	NA	NA	2R	10445384	10445624	241	+	11	14	14	10	20	FBtr0088272; FBtr0088265; FBtr0088266
FBgn0001122:E013	FBgn0001122	E013	58.4801	0.00109535	0.112085	0.737782	0.966316	1.78389	1.77011	-0.0465464	2R	10448199	10448383	185	+	50	71	65	52	53	FBtr0088272; FBtr0088264; FBtr0088270; FBtr0088271; FBtr0088269; FBtr0088268; FBtr0088266; FBtr0088265; FBtr0088267
FBgn0001122:E014	FBgn0001122	E014	47.602	0.00321303	0.0370432	0.847377	0.981647	1.69401	1.68687	-0.0241897	2R	10448472	10448632	161	+	41	57	63	33	44	FBtr0088272; FBtr0088264; FBtr0088270; FBtr0088271; FBtr0088269; FBtr0088268; FBtr0088266; FBtr0088265; FBtr0088267
FBgn0001122:E015	FBgn0001122	E015	10.6741	0.000290345	0.0202162	0.886935	NA	NA	NA	NA	2R	10459163	10459360	198	+	10	11	10	10	12	FBtr0333064
FBgn0001122:E016	FBgn0001122	E016	47.1529	0.00763926	0.408242	0.522863	0.921753	1.65306	1.70685	0.182498	2R	10460903	10461031	129	+	49	40	71	34	42	FBtr0088265; FBtr0088264; FBtr0088270; FBtr0088266; FBtr0088269; FBtr0088268; FBtr0088271; FBtr0088267; FBtr0088272; FBtr0333064
FBgn0001122:E017	FBgn0001122	E017	44.866	0.000647489	0.0244013	0.875868	0.985789	1.66714	1.66232	-0.0163857	2R	10461096	10461225	130	+	50	42	57	34	41	FBtr0088265; FBtr0088264; FBtr0088270; FBtr0088266; FBtr0088269; FBtr0088268; FBtr0088271; FBtr0088267; FBtr0088272; FBtr0333064
FBgn0001122:E018	FBgn0001122	E018	54.0687	0.000604972	0.315236	0.574485	0.935201	1.72338	1.75731	0.114791	2R	10461290	10461443	154	+	55	50	72	42	51	FBtr0088265; FBtr0088264; FBtr0088270; FBtr0088266; FBtr0088269; FBtr0088268; FBtr0088271; FBtr0088267; FBtr0088272; FBtr0333064
FBgn0001122:E019	FBgn0001122	E019	130.499	0.000328881	2.78153	0.0953571	0.608802	2.15031	2.1003	-0.167356	2R	10461513	10462686	1174	+	141	143	147	96	124	FBtr0088265; FBtr0088264; FBtr0088270; FBtr0088266; FBtr0088269; FBtr0088268; FBtr0088271; FBtr0088267; FBtr0088272; FBtr0333064
FBgn0001122:E020	FBgn0001122	E020	71.0869	0.00106909	1.11265	0.291507	0.828812	1.82752	1.88216	0.184074	2R	10462687	10463718	1032	+	71	63	87	51	83	FBtr0088272; FBtr0088266
FBgn0001122:E021	FBgn0001122	E021	55.1481	0.000662224	0.100634	0.75107	0.969997	1.73932	1.75991	0.0696571	2R	10463719	10465701	1983	+	45	64	66	44	56	FBtr0088272
FBgn0001123:E001	FBgn0001123	E001	72.93	0.000465451	1.92711	0.165075	0.722954	1.82251	1.88942	0.225401	2R	23942538	23942601	64	+	68	56	97	59	84	FBtr0301411; FBtr0072143; FBtr0072142; FBtr0072144
FBgn0001123:E002	FBgn0001123	E002	28.903	0.000640888	0.794931	0.372613	NA	NA	NA	NA	2R	23942602	23942814	213	+	27	22	39	27	29	FBtr0072143; FBtr0072144
FBgn0001123:E003	FBgn0001123	E003	13.1279	0.000411618	0.79542	0.372466	NA	NA	NA	NA	2R	23943977	23944229	253	+	15	13	11	14	12	FBtr0343279
FBgn0001123:E004	FBgn0001123	E004	459.265	0.000202302	7.65334	0.00566674	0.16196	2.69	2.6393	-0.168798	2R	23944230	23944740	511	+	502	424	522	354	488	FBtr0072142; FBtr0301411; FBtr0072143; FBtr0343279; FBtr0072144
FBgn0001123:E005	FBgn0001123	E005	334.323	0.000173015	0.410315	0.52181	0.921753	2.51201	2.5261	0.0469375	2R	23944807	23944903	97	+	325	289	375	294	381	FBtr0072142; FBtr0301411; FBtr0072143; FBtr0343279; FBtr0072144
FBgn0001123:E006	FBgn0001123	E006	388.065	0.000140218	0.643621	0.422403	0.889753	2.57553	2.59177	0.0540951	2R	23944960	23945080	121	+	376	335	457	333	432	FBtr0072142; FBtr0301411; FBtr0072143; FBtr0343279; FBtr0072144
FBgn0001123:E007	FBgn0001123	E007	389.123	0.000158519	4.83711	0.0278536	0.370974	2.55813	2.60265	0.148302	2R	23945696	23945824	129	+	352	331	454	361	438	FBtr0072142; FBtr0301411; FBtr0072143; FBtr0343279; FBtr0072144
FBgn0001123:E008	FBgn0001123	E008	420.187	0.000325371	9.02695	0.00266027	0.100123	2.58037	2.64215	0.205707	2R	23945898	23946077	180	+	350	369	511	382	480	FBtr0072142; FBtr0301411; FBtr0072143; FBtr0343279; FBtr0072144
FBgn0001123:E009	FBgn0001123	E009	329.043	0.000185409	0.0772694	0.781032	0.973361	2.50989	2.5161	0.0206975	2R	23946137	23946261	125	+	315	296	364	296	366	FBtr0072142; FBtr0301411; FBtr0072143; FBtr0343279; FBtr0072144
FBgn0001123:E010	FBgn0001123	E010	63.8963	0.000513236	1.09726	0.294869	0.830677	1.83942	1.78726	-0.175998	2R	23946438	23946446	9	+	64	65	63	52	74	FBtr0301411; FBtr0072143
FBgn0001123:E011	FBgn0001123	E011	273.057	0.000181354	1.95256	0.162311	0.718308	2.45401	2.42066	-0.111193	2R	23946447	23946520	74	+	279	258	310	230	283	FBtr0072142; FBtr0301411; FBtr0072143; FBtr0343279; FBtr0072144
FBgn0001123:E012	FBgn0001123	E012	400.291	0.000266402	8.81583	0.00298629	0.108667	2.63573	2.57613	-0.198488	2R	23946601	23946936	336	+	443	374	463	312	404	FBtr0072142; FBtr0301411; FBtr0072143; FBtr0343279; FBtr0072144
FBgn0001124:E001	FBgn0001124	E001	10.0741	0.000263304	0.0495522	0.823844	NA	NA	NA	NA	2R	16138352	16138438	87	+	10	10	10	10	10	FBtr0087231
FBgn0001124:E002	FBgn0001124	E002	149.482	0.000283691	0.843697	0.358342	0.860268	2.16197	2.19395	0.106946	2R	16138679	16138766	88	+	153	144	178	124	146	FBtr0087232
FBgn0001124:E003	FBgn0001124	E003	251.508	0.000195699	0.0298756	0.862773	0.984891	2.40725	2.4049	-0.00782413	2R	16138767	16138884	118	+	282	242	288	196	246	FBtr0087232; FBtr0087231
FBgn0001124:E004	FBgn0001124	E004	285.908	0.000181128	7.13177	0.00757301	0.192053	2.49514	2.43577	-0.197894	2R	16140330	16140437	108	+	339	303	313	209	262	FBtr0087232; FBtr0087231
FBgn0001124:E005	FBgn0001124	E005	271.761	0.0015018	2.31452	0.128171	0.662842	2.46368	2.42111	-0.141925	2R	16140500	16140573	74	+	289	308	312	199	248	FBtr0087232; FBtr0087231
FBgn0001124:E006	FBgn0001124	E006	2004.89	0.000206731	5.41403	0.0199756	0.316412	3.29677	3.31137	0.0484987	2R	16140634	16141928	1295	+	2178	1899	2245	1642	2024	FBtr0087232; FBtr0087231
FBgn0001125:E001	FBgn0001125	E001	1844.32	0.000116162	5.64778	0.0174775	0.294196	3.25874	3.27693	0.0604659	2L	1984512	1985401	890	-	2035	1705	2051	1465	1935	FBtr0077868; FBtr0077867
FBgn0001125:E002	FBgn0001125	E002	667.146	0.000107317	1.39773e-05	0.997017	0.999826	2.82773	2.82887	0.00382168	2L	1985471	1985719	249	-	743	642	733	521	686	FBtr0077868; FBtr0077867
FBgn0001125:E003	FBgn0001125	E003	457.601	0.000162438	0.722462	0.395337	0.87841	2.67332	2.65867	-0.0488001	2L	1985782	1985883	102	-	530	440	511	370	429	FBtr0077868; FBtr0077867
FBgn0001125:E004	FBgn0001125	E004	470.401	0.000246512	2.9247	0.0872334	0.587469	2.69468	2.66384	-0.102678	2L	1985946	1986105	160	-	556	463	530	367	429	FBtr0077868; FBtr0077867
FBgn0001125:E005	FBgn0001125	E005	12.7051	0.000588779	0.00397079	0.949755	NA	NA	NA	NA	2L	1986797	1986955	159	-	12	14	10	12	15	FBtr0077868
FBgn0001125:E006	FBgn0001125	E006	345.5	0.000160519	1.77552	0.182701	0.740345	2.55899	2.53205	-0.0897274	2L	1987585	1987758	174	-	398	347	385	259	334	FBtr0077867
FBgn0001128:E001	FBgn0001128	E001	35.2889	0.00122565	1.0431	0.307101	0.83603	1.60041	1.53401	-0.226745	2L	5943643	5943964	322	+	40	39	35	24	38	FBtr0333230; FBtr0333228; FBtr0333229
FBgn0001128:E002	FBgn0001128	E002	82.095	0.000443354	2.22696	0.135621	0.676158	1.959	1.8959	-0.212107	2L	5943965	5944153	189	+	104	79	86	51	90	FBtr0333230; FBtr0079146; FBtr0079147; FBtr0079148; FBtr0333228; FBtr0333229
FBgn0001128:E003	FBgn0001128	E003	83.4451	0.000438234	1.90985	0.16698	0.724153	1.96367	1.90523	-0.196417	2L	5944268	5944445	178	+	112	73	96	53	83	FBtr0333230; FBtr0079146; FBtr0079147; FBtr0079148; FBtr0333228; FBtr0333229
FBgn0001128:E004	FBgn0001128	E004	110.262	0.00531048	0.00322549	0.95471	0.995001	2.05354	2.04702	-0.0218463	2L	5946044	5946250	207	+	152	76	134	61	129	FBtr0333230; FBtr0079146; FBtr0079147; FBtr0079148; FBtr0333228; FBtr0333229
FBgn0001128:E005	FBgn0001128	E005	162.669	0.000387766	1.02972	0.310223	0.837551	2.19965	2.22961	0.100146	2L	5946316	5946688	373	+	195	125	187	102	204	FBtr0333230; FBtr0079146; FBtr0079147; FBtr0079148; FBtr0333228; FBtr0333229
FBgn0001128:E006	FBgn0001128	E006	103.292	0.000379878	2.88849	0.0892146	0.592324	1.98186	2.04612	0.215561	2L	5947018	5947171	154	+	113	80	121	82	119	FBtr0333230; FBtr0079146; FBtr0079147; FBtr0079148; FBtr0333228; FBtr0333229
FBgn0001128:E007	FBgn0001128	E007	106.613	0.000367868	0.452468	0.501165	0.916066	2.0202	2.04476	0.0823761	2L	5947240	5947332	93	+	124	87	125	79	117	FBtr0333230; FBtr0079146; FBtr0079147; FBtr0079148; FBtr0333228; FBtr0333229
FBgn0001128:E008	FBgn0001128	E008	26.4141	0.000653373	0.101802	0.749677	NA	NA	NA	NA	2L	5947333	5947617	285	+	34	22	27	15	34	FBtr0079148; FBtr0333228
FBgn0001128:E009	FBgn0001128	E009	11.6579	0.000342058	0.00246636	0.960391	NA	NA	NA	NA	2L	5947618	5947856	239	+	12	12	12	10	12	FBtr0079148
FBgn0001128:E010	FBgn0001128	E010	69.6532	0.000491607	0.00382416	0.95069	0.994056	1.85021	1.85228	0.00695831	2L	5947857	5947872	16	+	85	57	76	56	73	FBtr0079146; FBtr0079148; FBtr0333229
FBgn0001128:E011	FBgn0001128	E011	143.349	0.000333293	0.0293222	0.864037	0.984891	2.16601	2.15955	-0.0216083	2L	5947873	5948313	441	+	186	110	158	105	156	FBtr0079146; FBtr0333229
FBgn0001128:E012	FBgn0001128	E012	10.8579	0.000304539	0.00234234	0.961399	NA	NA	NA	NA	2L	5948314	5948406	93	+	12	10	12	10	10	FBtr0333229
FBgn0001128:E013	FBgn0001128	E013	13.0815	0.000395165	0.108083	0.742337	NA	NA	NA	NA	2L	5948407	5948843	437	+	17	11	11	11	15	FBtr0333230; FBtr0079147; FBtr0333229
FBgn0001128:E014	FBgn0001128	E014	10.6741	0.000301271	0.245408	0.620327	NA	NA	NA	NA	2L	5948844	5948968	125	+	10	10	10	10	13	FBtr0333230
FBgn0001133:E001	FBgn0001133	E001	102.278	0.000376299	1.00241	0.316727	0.841674	2.03551	1.99953	-0.120682	2R	21009764	21010105	342	-	107	105	117	79	102	FBtr0071548
FBgn0001133:E002	FBgn0001133	E002	141.711	0.000350034	0.168041	0.681859	0.956098	2.14602	2.15849	0.0417287	2R	21010169	21010544	376	-	142	132	165	132	134	FBtr0071548
FBgn0001133:E003	FBgn0001133	E003	108.093	0.00051491	2.99914	0.0833087	0.578237	1.99735	2.06012	0.210493	2R	21010607	21010816	210	-	100	94	127	111	105	FBtr0071548
FBgn0001133:E004	FBgn0001133	E004	185.987	0.000329683	0.0138525	0.906308	0.989347	2.27332	2.27066	-0.0089001	2R	21010879	21011645	767	-	183	185	211	148	200	FBtr0071548
FBgn0001133:E005	FBgn0001133	E005	46.4047	0.000628169	2.34993	0.125288	0.659622	1.72623	1.64154	-0.287294	2R	21011723	21011921	199	-	52	51	55	29	45	FBtr0071548
FBgn0001134:E001	FBgn0001134	E001	10.0741	0.0002647	-1.42109e-14	1	NA	NA	NA	NA	3L	17823333	17823500	168	+	10	10	10	10	10	FBtr0075139
FBgn0001134:E002	FBgn0001134	E002	10.0741	0.0002647	-1.42109e-14	1	NA	NA	NA	NA	3L	17828562	17829701	1140	+	10	10	10	10	10	FBtr0075139
FBgn0001134:E003	FBgn0001134	E003	10.0741	0.0002647	-1.42109e-14	1	NA	NA	NA	NA	3L	17831122	17831189	68	+	10	10	10	10	10	FBtr0075139
FBgn0001134:E004	FBgn0001134	E004	10.0741	0.0002647	-1.42109e-14	1	NA	NA	NA	NA	3L	17831559	17831862	304	+	10	10	10	10	10	FBtr0075139
FBgn0001134:E005	FBgn0001134	E005	10.0741	0.0002647	-1.42109e-14	1	NA	NA	NA	NA	3L	17837278	17837643	366	+	10	10	10	10	10	FBtr0075139
FBgn0001134:E006	FBgn0001134	E006	10.0741	0.0002647	-1.42109e-14	1	NA	NA	NA	NA	3L	17837743	17839767	2025	+	10	10	10	10	10	FBtr0075139
FBgn0001137:E001	FBgn0001137	E001	21.6923	0.000630741	0.341271	0.559097	NA	NA	NA	NA	2L	8431086	8431741	656	-	23	20	25	19	21	FBtr0079708
FBgn0001137:E002	FBgn0001137	E002	18.0869	0.000559621	0.621467	0.430503	NA	NA	NA	NA	2L	8431877	8432494	618	-	19	22	18	15	16	FBtr0079708
FBgn0001137:E003	FBgn0001137	E003	11.3051	0.000322443	0.0279806	0.867155	NA	NA	NA	NA	2L	8433013	8433272	260	-	11	12	10	12	11	FBtr0079708
FBgn0001137:E004	FBgn0001137	E004	11.066	0.000310587	0.00175392	0.966594	NA	NA	NA	NA	2L	8433415	8433598	184	-	13	10	11	10	11	FBtr0079708
FBgn0001138:E001	FBgn0001138	E001	79.2761	0.000449485	0.0211492	0.884373	0.986853	NA	NA	NA	3R	8147368	8148964	1597	-	81	82	81	73	77	FBtr0300040; FBtr0081808; FBtr0330188
FBgn0001138:E002	FBgn0001138	E002	23.0027	0.000632744	0.389693	0.532461	NA	NA	NA	NA	3R	8149270	8149457	188	-	23	27	19	23	22	FBtr0300040; FBtr0081808; FBtr0330188
FBgn0001138:E003	FBgn0001138	E003	21.2108	0.00062629	0.185378	0.666791	NA	NA	NA	NA	3R	8149547	8149733	187	-	18	23	18	23	23	FBtr0300040; FBtr0081808; FBtr0330188
FBgn0001138:E004	FBgn0001138	E004	22.1865	0.000610717	0.186654	0.665717	NA	NA	NA	NA	3R	8153258	8153401	144	-	23	20	21	23	23	FBtr0300040; FBtr0081808; FBtr0330188
FBgn0001138:E005	FBgn0001138	E005	23.4114	0.000693517	1.51445	0.218461	NA	NA	NA	NA	3R	8160963	8161108	146	-	31	23	16	22	24	FBtr0300040; FBtr0081808; FBtr0330188
FBgn0001138:E006	FBgn0001138	E006	28.7751	0.000643519	0.43098	0.511508	NA	NA	NA	NA	3R	8166732	8167370	639	-	28	27	32	28	28	FBtr0300040; FBtr0330188
FBgn0001138:E007	FBgn0001138	E007	14.6411	0.000468358	0.0556408	0.813523	NA	NA	NA	NA	3R	8167371	8167530	160	-	12	17	16	11	17	FBtr0300040; FBtr0081808; FBtr0330188
FBgn0001138:E008	FBgn0001138	E008	18.662	0.000579358	0.223288	0.636546	NA	NA	NA	NA	3R	8167831	8168117	287	-	20	16	23	16	18	FBtr0300040; FBtr0081808; FBtr0330188
FBgn0001138:E009	FBgn0001138	E009	27.9448	0.000642568	0.000147343	0.990315	NA	NA	NA	NA	3R	8179355	8179850	496	-	27	30	30	25	27	FBtr0300040; FBtr0081808; FBtr0330188
FBgn0001138:E010	FBgn0001138	E010	26.8714	0.000676428	0.00514844	0.942799	NA	NA	NA	NA	3R	8181199	8181444	246	-	30	25	22	29	27	FBtr0300040; FBtr0081808; FBtr0330188
FBgn0001139:E001	FBgn0001139	E001	317.923	0.00537826	0.158864	0.690204	0.958082	2.52019	2.50131	-0.0628917	3R	26041736	26041901	166	+	361	356	298	228	341	FBtr0305047; FBtr0339900; FBtr0337057; FBtr0084962; FBtr0302952; FBtr0084966
FBgn0001139:E002	FBgn0001139	E002	127.634	0.00220975	11.4029	0.000733299	0.0412385	2.02916	2.173	0.481651	3R	26042080	26042184	105	+	111	119	142	115	148	FBtr0084963; FBtr0084964
FBgn0001139:E003	FBgn0001139	E003	132.071	0.00149602	11.7102	0.000621579	0.0367453	2.04927	2.18463	0.453143	3R	26042185	26042264	80	+	118	123	147	120	149	FBtr0084963
FBgn0001139:E004	FBgn0001139	E004	151.753	0.00565103	2.63952	0.104235	0.625855	2.14504	2.22216	0.257889	3R	26042641	26042812	172	+	178	123	156	130	168	FBtr0302951
FBgn0001139:E005	FBgn0001139	E005	118.933	0.006572	3.25218	0.0713284	0.541338	2.02916	2.12364	0.316508	3R	26042820	26042903	84	+	139	91	124	112	125	FBtr0084965
FBgn0001139:E006	FBgn0001139	E006	420.992	0.00185	0.455904	0.499544	0.915763	2.64343	2.62243	-0.0699398	3R	26042995	26043379	385	+	519	434	435	291	421	FBtr0305047; FBtr0339900; FBtr0337057; FBtr0302951; FBtr0084962; FBtr0084963; FBtr0302952; FBtr0084966; FBtr0084964; FBtr0084965
FBgn0001139:E007	FBgn0001139	E007	178.963	0.00218965	0.61292	0.43369	0.895239	2.27948	2.24765	-0.106332	3R	26043515	26043609	95	+	236	175	187	121	174	FBtr0305047; FBtr0339900; FBtr0337057; FBtr0302951; FBtr0084962; FBtr0084963; FBtr0302952; FBtr0084966; FBtr0084964; FBtr0084965
FBgn0001139:E008	FBgn0001139	E008	173.172	0.000266252	0.706088	0.400745	0.881268	2.26233	2.23642	-0.0865489	3R	26044310	26044373	64	+	207	188	184	120	165	FBtr0305047; FBtr0339900; FBtr0337057; FBtr0302951; FBtr0084962; FBtr0084963; FBtr0302952; FBtr0084966; FBtr0084964; FBtr0084965
FBgn0001139:E009	FBgn0001139	E009	237.232	0.000211378	6.05761	0.0138465	0.264136	2.4186	2.35492	-0.21241	3R	26044444	26044626	183	+	295	272	259	163	195	FBtr0305047; FBtr0339900; FBtr0337057; FBtr0302951; FBtr0084962; FBtr0084963; FBtr0302952; FBtr0084966; FBtr0084964; FBtr0084965
FBgn0001139:E010	FBgn0001139	E010	12.1044	0.000367334	0.1641	0.685409	NA	NA	NA	NA	3R	26045004	26045036	33	+	12	13	12	13	10	FBtr0305047; FBtr0302952; FBtr0084966
FBgn0001139:E011	FBgn0001139	E011	101.609	0.000357811	0.702472	0.401954	0.882135	2.03658	2.00324	-0.111831	3R	26045469	26045474	6	+	124	110	114	73	86	FBtr0302951; FBtr0084962; FBtr0084963; FBtr0084966; FBtr0084964; FBtr0084965
FBgn0001139:E012	FBgn0001139	E012	230.463	0.00068754	4.54883	0.0329412	0.398315	2.40464	2.34335	-0.204461	3R	26045475	26045663	189	+	297	252	259	165	177	FBtr0305047; FBtr0339900; FBtr0337057; FBtr0302951; FBtr0084962; FBtr0084963; FBtr0302952; FBtr0084966; FBtr0084964; FBtr0084965
FBgn0001139:E013	FBgn0001139	E013	171.319	0.000305678	4.00225	0.0454397	0.451057	2.27632	2.21474	-0.205737	3R	26045729	26045827	99	+	208	200	185	130	131	FBtr0305047; FBtr0339900; FBtr0337057; FBtr0302951; FBtr0084962; FBtr0084963; FBtr0302952; FBtr0084966; FBtr0084964; FBtr0084965
FBgn0001139:E014	FBgn0001139	E014	136.975	0.000991695	2.72344	0.0988848	0.617553	2.17945	2.11859	-0.203624	3R	26046536	26046592	57	+	159	167	151	103	103	FBtr0339900; FBtr0302951; FBtr0084962; FBtr0084963; FBtr0302952; FBtr0084966; FBtr0084964; FBtr0084965
FBgn0001139:E015	FBgn0001139	E015	219.451	0.00538473	1.72168	0.189477	0.749157	2.38117	2.32359	-0.192118	3R	26046733	26046909	177	+	253	267	266	155	155	FBtr0305047; FBtr0339900; FBtr0337057; FBtr0302951; FBtr0084962; FBtr0084963; FBtr0302952; FBtr0084966; FBtr0084964; FBtr0084965
FBgn0001139:E016	FBgn0001139	E016	295.279	0.0103793	0.514326	0.473272	0.906237	2.49725	2.46192	-0.117737	3R	26046974	26047245	272	+	327	353	372	225	197	FBtr0305047; FBtr0339900; FBtr0337057; FBtr0302951; FBtr0084962; FBtr0084963; FBtr0302952; FBtr0084966; FBtr0084964; FBtr0084965
FBgn0001139:E017	FBgn0001139	E017	717.871	0.000778324	0.552026	0.457491	0.901768	2.85541	2.86939	0.046503	3R	26047496	26048169	674	+	792	762	855	554	618	FBtr0305047; FBtr0339900; FBtr0337057; FBtr0302951; FBtr0084962; FBtr0084963; FBtr0302952; FBtr0084966; FBtr0084964; FBtr0084965
FBgn0001139:E018	FBgn0001139	E018	399.485	0.000144092	5.02042	0.0250501	0.352902	2.58461	2.62854	0.146302	3R	26048236	26048435	200	+	433	399	477	306	378	FBtr0305047; FBtr0339900; FBtr0337057; FBtr0302951; FBtr0084962; FBtr0084963; FBtr0302952; FBtr0084966; FBtr0084964; FBtr0084965
FBgn0001139:E019	FBgn0001139	E019	396.892	0.000408208	3.99311	0.0456867	0.45241	2.58252	2.6243	0.139147	3R	26048498	26048899	402	+	456	372	442	314	394	FBtr0305047; FBtr0339900; FBtr0337057; FBtr0302951; FBtr0084962; FBtr0084963; FBtr0302952; FBtr0084966; FBtr0084964; FBtr0084965
FBgn0001139:E020	FBgn0001139	E020	179.782	0.000275168	1.58955	0.207391	0.766095	2.28471	2.24647	-0.127727	3R	26048900	26049911	1012	+	221	195	179	131	170	FBtr0305047; FBtr0339900; FBtr0337057
FBgn0001142:E001	FBgn0001142	E001	16.8727	0.000629812	0.140757	0.707529	NA	NA	NA	NA	2L	132077	132255	179	+	21	19	14	12	18	FBtr0078114; FBtr0078115; FBtr0300568
FBgn0001142:E002	FBgn0001142	E002	10.666	0.0649467	0.350732	0.553699	NA	NA	NA	NA	2L	132256	132475	220	+	11	11	11	10	10	FBtr0078115
FBgn0001142:E003	FBgn0001142	E003	61.9428	0.0112736	0.218903	0.639877	0.948288	NA	NA	NA	2L	132476	133995	1520	+	84	59	36	28	102	FBtr0078114; FBtr0078115; FBtr0300568
FBgn0001142:E004	FBgn0001142	E004	22.0168	0.000626794	0.0713181	0.789427	NA	NA	NA	NA	2L	133996	134472	477	+	29	20	19	11	31	FBtr0078114; FBtr0078115
FBgn0001145:E001	FBgn0001145	E001	60.9448	0.0286727	0.352994	0.552423	0.92865	1.75421	1.8429	0.299373	X	11422832	11423072	241	+	89	78	34	40	62	FBtr0073494; FBtr0343561
FBgn0001145:E002	FBgn0001145	E002	27.2949	0.0140487	0.639185	0.424006	NA	NA	NA	NA	X	11423957	11424103	147	+	21	68	17	15	15	FBtr0343562; FBtr0343563; FBtr0073496; FBtr0073495
FBgn0001145:E003	FBgn0001145	E003	10.0741	0.000269866	8.00782	0.00465759	NA	NA	NA	NA	X	11424104	11424264	161	+	10	10	10	10	10	FBtr0343563
FBgn0001145:E004	FBgn0001145	E004	10.0741	0.000269866	8.00782	0.00465759	NA	NA	NA	NA	X	11424265	11424269	5	+	10	10	10	10	10	FBtr0343562; FBtr0343563
FBgn0001145:E005	FBgn0001145	E005	27.6707	0.00306856	0.450424	0.502134	NA	NA	NA	NA	X	11424270	11424281	12	+	25	62	20	15	16	FBtr0073495; FBtr0343562; FBtr0343563; FBtr0343561
FBgn0001145:E006	FBgn0001145	E006	97.4727	0.000396012	1.54815	0.213409	0.770892	2.01091	1.96716	-0.146857	X	11424282	11424454	173	+	109	195	64	51	67	FBtr0073494; FBtr0073495; FBtr0073496; FBtr0343562; FBtr0343563; FBtr0343561
FBgn0001145:E007	FBgn0001145	E007	178.848	0.00178909	4.73978	0.0294728	0.379507	2.28193	2.21045	-0.238805	X	11428529	11428869	341	+	191	379	104	109	107	FBtr0073494; FBtr0073495; FBtr0073496; FBtr0343562; FBtr0343563; FBtr0343561
FBgn0001145:E008	FBgn0001145	E008	174.718	0.000379977	0.0226999	0.88024	0.986229	2.24476	2.24521	0.00149898	X	11428982	11429173	192	+	184	339	122	110	115	FBtr0073494; FBtr0073495; FBtr0073496; FBtr0343562; FBtr0343563; FBtr0343561
FBgn0001145:E009	FBgn0001145	E009	307.7	0.000232566	0.0871965	0.767772	0.972034	2.4852	2.49686	0.0388476	X	11429239	11429992	754	+	350	562	205	178	238	FBtr0073494; FBtr0073495; FBtr0073496; FBtr0343562; FBtr0343563; FBtr0343561
FBgn0001145:E010	FBgn0001145	E010	55.7279	0.00293101	7.4301	0.00641417	0.174685	1.6791	1.84547	0.562469	X	11429993	11430197	205	+	61	79	38	41	58	FBtr0343562; FBtr0073494; FBtr0343563; FBtr0073496; FBtr0343561
FBgn0001147:E001	FBgn0001147	E001	39.4822	0.000766158	0.011597	0.914242	0.990481	1.6131	1.60688	-0.0211814	2R	25040383	25041218	836	-	39	44	36	37	40	FBtr0072461
FBgn0001147:E002	FBgn0001147	E002	29.8404	0.000669498	0.493087	0.482554	NA	NA	NA	NA	2R	25041333	25041926	594	-	34	33	22	27	32	FBtr0072461
FBgn0001147:E003	FBgn0001147	E003	18.5434	0.000584249	0.696561	0.403942	NA	NA	NA	NA	2R	25048047	25048158	112	-	24	19	11	15	23	FBtr0072461
FBgn0001147:E004	FBgn0001147	E004	28.2599	0.000722134	0.922015	0.336946	NA	NA	NA	NA	2R	25051310	25051623	314	-	31	24	29	19	38	FBtr0072461
FBgn0001147:E005	FBgn0001147	E005	33.2896	0.000678753	0.100864	0.750796	0.969887	1.53499	1.54227	0.02489	2R	25051951	25052331	381	-	36	33	33	23	41	FBtr0072461
FBgn0001148:E001	FBgn0001148	E001	34.2633	0.000963266	1.04781	0.306011	0.835419	1.49514	1.55841	0.216637	2R	25061964	25062202	239	+	32	23	46	41	28	FBtr0072444
FBgn0001148:E002	FBgn0001148	E002	124.445	0.00052617	1.07195	0.300505	0.834385	2.09824	2.08037	-0.0598616	2R	25063234	25064643	1410	+	131	95	120	143	127	FBtr0072444
FBgn0001149:E001	FBgn0001149	E001	6287.84	6.77158e-05	21.3174	3.89181e-06	0.000705865	3.80374	3.79164	-0.0401805	3R	12367817	12368575	759	-	6852	5496	5403	4526	9030	FBtr0100410; FBtr0082607
FBgn0001149:E002	FBgn0001149	E002	38.9515	0.00103457	3.12724	0.0769942	0.560721	1.52459	1.64135	0.3983	3R	12368576	12368593	18	-	32	31	33	27	71	FBtr0100410
FBgn0001149:E003	FBgn0001149	E003	1100.63	8.61803e-05	18.3079	1.8793e-05	0.00245671	3.00916	3.05866	0.164593	3R	12369203	12369268	66	-	1096	884	1031	811	1660	FBtr0100410; FBtr0082607
FBgn0001150:E001	FBgn0001150	E001	11.9125	0.000351416	0.0640659	0.800181	NA	NA	NA	NA	X	2427113	2428725	1613	-	10	12	11	13	13	FBtr0070460
FBgn0001150:E002	FBgn0001150	E002	10.666	0.000294488	0.0641056	0.800121	NA	NA	NA	NA	X	2428801	2428967	167	-	10	11	11	10	11	FBtr0070460
FBgn0001168:E001	FBgn0001168	E001	210.743	0.000264818	0.243704	0.621544	0.943238	2.32309	2.33775	0.0489334	3L	8675759	8675954	196	+	253	189	247	151	212	FBtr0100153
FBgn0001168:E002	FBgn0001168	E002	570.479	0.00018134	1.15514	0.282476	0.824762	2.77151	2.75526	-0.0540614	3L	8675955	8676348	394	+	698	547	645	432	523	FBtr0100153; FBtr0076569
FBgn0001168:E003	FBgn0001168	E003	300.051	0.000220336	0.230588	0.631088	0.945812	2.48992	2.48071	-0.0306938	3L	8677372	8677467	96	+	355	295	358	203	288	FBtr0100153; FBtr0076569
FBgn0001168:E004	FBgn0001168	E004	1856.28	0.000231171	0.730675	0.392665	0.877417	3.27067	3.27692	0.0207929	3L	8677605	8679253	1649	+	2219	1715	2298	1372	1664	FBtr0100153; FBtr0076569
FBgn0001169:E001	FBgn0001169	E001	79.2929	0.000462603	0.87568	0.349388	0.85539	1.93241	1.89128	-0.138352	3R	20621938	20622127	190	+	91	83	92	54	76	FBtr0083916; FBtr0083917; FBtr0083914; FBtr0083915
FBgn0001169:E002	FBgn0001169	E002	152.437	0.000299708	0.00841144	0.926925	0.992359	2.19063	2.18762	-0.010067	3R	20622128	20622498	371	+	164	153	178	134	130	FBtr0083916; FBtr0083917; FBtr0083914
FBgn0001169:E003	FBgn0001169	E003	57.3475	0.000566683	8.01027	0.00465129	0.143354	1.67379	1.82471	0.510497	3R	20622499	20622583	85	+	45	50	72	60	58	FBtr0083917
FBgn0001169:E004	FBgn0001169	E004	244.212	0.000219124	0.635825	0.425227	0.891387	2.38142	2.40079	0.0646252	3R	20622584	20623298	715	+	269	224	302	210	212	FBtr0083916; FBtr0083917; FBtr0083914; FBtr0083915
FBgn0001169:E005	FBgn0001169	E005	100.633	0.000372072	0.0982781	0.753906	0.970474	2.00285	2.01489	0.0403782	3R	20623371	20623544	174	+	112	93	117	89	90	FBtr0083916; FBtr0083917; FBtr0083914; FBtr0083915
FBgn0001169:E006	FBgn0001169	E006	198.834	0.00321194	1.76144	0.184445	0.743055	2.33125	2.28342	-0.159695	3R	20624131	20624891	761	+	229	210	253	160	140	FBtr0083916; FBtr0083917; FBtr0083914; FBtr0083915
FBgn0001169:E007	FBgn0001169	E007	440.316	0.000600561	2.48033	0.115278	0.64324	2.66542	2.63574	-0.0988202	3R	20625042	20626593	1552	+	514	436	546	344	357	FBtr0083916; FBtr0083917; FBtr0083914; FBtr0083915
FBgn0001169:E008	FBgn0001169	E008	215.673	0.000250867	0.424864	0.51452	0.919862	2.32928	2.3461	0.056127	3R	20626760	20627251	492	+	239	198	254	176	208	FBtr0083916; FBtr0083917; FBtr0083914; FBtr0083915
FBgn0001169:E009	FBgn0001169	E009	225.727	0.00889226	0.525755	0.468397	0.905628	2.33712	2.37224	0.117162	3R	20627252	20628915	1664	+	225	220	236	183	260	FBtr0083917; FBtr0083914
FBgn0001170:E001	FBgn0001170	E001	11.736	0.000343728	0.160267	0.688911	NA	NA	NA	NA	2L	6013059	6013497	439	-	12	11	10	14	11	FBtr0079227
FBgn0001170:E002	FBgn0001170	E002	10.6896	0.000294126	0.00205778	0.963818	NA	NA	NA	NA	2L	6013600	6014096	497	-	10	12	10	11	10	FBtr0079227
FBgn0001170:E003	FBgn0001170	E003	11.8896	0.000350643	0.195183	0.658637	NA	NA	NA	NA	2L	6018677	6019402	726	-	10	16	10	11	12	FBtr0079227
FBgn0001174:E001	FBgn0001174	E001	10.0741	NA	NA	NA	NA	NA	NA	NA	2L	1517533	1518148	616	-	10	10	10	10	10	FBtr0114554
FBgn0001179:E001	FBgn0001179	E001	31.6444	0.000706634	0.423977	0.514959	0.919862	1.48002	1.52644	0.159218	3L	10631342	10631365	24	+	28	28	33	33	35	FBtr0114599
FBgn0001179:E002	FBgn0001179	E002	51.7832	0.00136994	0.280249	0.596538	0.938313	1.6991	1.72939	0.102619	3L	10631366	10631459	94	+	51	43	58	55	50	FBtr0114599; FBtr0076253
FBgn0001179:E003	FBgn0001179	E003	606.601	0.00146036	0.00187044	0.965503	0.996109	2.77975	2.78109	0.00444468	3L	10631520	10633318	1799	+	602	551	756	472	646	FBtr0114599; FBtr0076253
FBgn0001179:E004	FBgn0001179	E004	240.317	0.000269901	0.46025	0.497507	0.915276	2.3883	2.37349	-0.0493894	3L	10633376	10633969	594	+	243	224	270	213	246	FBtr0114599; FBtr0076253
FBgn0001180:E001	FBgn0001180	E001	10.0741	0.000265233	0.00245634	0.960472	NA	NA	NA	NA	3R	8690980	8691488	509	-	10	10	10	10	10	FBtr0081951
FBgn0001180:E002	FBgn0001180	E002	10.0741	0.000265233	0.00245634	0.960472	NA	NA	NA	NA	3R	8691489	8694172	2684	-	10	10	10	10	10	FBtr0081950; FBtr0081951
FBgn0001180:E003	FBgn0001180	E003	10.0741	0.000265233	0.00245634	0.960472	NA	NA	NA	NA	3R	8694456	8694600	145	-	10	10	10	10	10	FBtr0081951
FBgn0001180:E004	FBgn0001180	E004	10.2741	0.000274543	0.0217688	0.882704	NA	NA	NA	NA	3R	8697326	8697822	497	-	11	10	10	10	10	FBtr0081950
FBgn0001185:E001	FBgn0001185	E001	319.76	0.000226419	1.11565	0.290857	0.828672	2.49563	2.51036	0.0490772	2L	16677185	16678249	1065	+	332	277	376	284	323	FBtr0080883; FBtr0335138
FBgn0001185:E002	FBgn0001185	E002	122.036	0.00159482	0.783662	0.376023	0.870957	2.10922	2.07504	-0.11446	2L	16678318	16678581	264	+	124	125	153	108	98	FBtr0080883; FBtr0335138
FBgn0001185:E003	FBgn0001185	E003	198.519	0.000286484	0.00460336	0.945907	0.993772	2.30064	2.29617	-0.0149224	2L	16678643	16679383	741	+	209	179	218	186	195	FBtr0080883; FBtr0335138
FBgn0001185:E004	FBgn0001185	E004	15.064	0.00047529	0.721678	0.395594	NA	NA	NA	NA	2L	16679384	16679691	308	+	14	19	17	13	12	FBtr0335138
FBgn0001186:E001	FBgn0001186	E001	11.2815	0.000315736	0.0948881	0.758053	NA	NA	NA	NA	X	9585675	9585889	215	+	10	12	11	11	12	FBtr0333335
FBgn0001186:E002	FBgn0001186	E002	1176.17	0.0038487	0.833307	0.361318	0.862037	3.08057	3.06661	-0.0464211	X	9585890	9588401	2512	+	1190	1254	1309	939	1169	FBtr0333335; FBtr0071362; FBtr0071361
FBgn0001186:E003	FBgn0001186	E003	247.179	0.00481895	0.690589	0.405964	0.883243	2.38056	2.40688	0.0877717	X	9588402	9589813	1412	+	267	219	247	205	292	FBtr0333335
FBgn0001187:E001	FBgn0001187	E001	24.3185	NA	NA	NA	NA	NA	NA	NA	2R	15218837	15220329	1493	-	21	26	20	31	22	FBtr0087399
FBgn0001189:E001	FBgn0001189	E001	127.262	0.00482514	0.414827	0.51953	0.921377	2.12101	2.09183	-0.0976735	X	1669570	1669937	368	+	112	133	161	88	142	FBtr0333115; FBtr0070270
FBgn0001189:E002	FBgn0001189	E002	311.044	0.000266278	4.5756	0.0324304	0.395654	2.51662	2.47202	-0.148632	X	1670816	1671729	914	+	313	299	388	244	308	FBtr0333115; FBtr0070270
FBgn0001189:E003	FBgn0001189	E003	289.537	0.00021572	2.68643	0.101207	0.621456	2.436	2.46979	0.11265	X	1671787	1672297	511	+	283	225	369	253	313	FBtr0333115; FBtr0070270
FBgn0001189:E004	FBgn0001189	E004	413.591	0.000333682	1.20484	0.272356	0.816889	2.6012	2.6183	0.0569473	X	1672364	1673110	747	+	422	322	512	344	462	FBtr0333115; FBtr0070270
FBgn0001189:E005	FBgn0001189	E005	10.0741	0.000266341	0.182281	0.66942	NA	NA	NA	NA	X	1673111	1673608	498	+	10	10	10	10	10	FBtr0333115
FBgn0001197:E001	FBgn0001197	E001	3324.66	0.000609847	2.44358	0.118007	0.650332	3.53235	3.51819	-0.0470345	3R	26866929	26867095	167	+	3776	3174	3965	2576	3093	FBtr0334311; FBtr0085062
FBgn0001197:E002	FBgn0001197	E002	3329.9	0.00025981	7.12182	0.00761514	0.19262	3.53676	3.51668	-0.0667277	3R	26867409	26867486	78	+	3843	3178	3898	2557	3133	FBtr0334311; FBtr0085062
FBgn0001197:E003	FBgn0001197	E003	4660.91	0.00028757	7.34602	0.00672113	0.179794	3.68177	3.66315	-0.0618888	3R	26867669	26867782	114	+	5372	4433	5460	3566	4418	FBtr0334311; FBtr0085062
FBgn0001197:E004	FBgn0001197	E004	7996.71	3.12208e-05	1.30488	0.253324	0.803852	3.90444	3.90642	0.00658015	3R	26868356	26868686	331	+	8979	7395	9182	6373	7932	FBtr0334311; FBtr0085062
FBgn0001197:E005	FBgn0001197	E005	4324.99	0.000902678	15.9596	6.47079e-05	0.00658852	3.59824	3.66355	0.217022	3R	26868687	26868741	55	+	4456	3633	5013	3648	4795	FBtr0085062
FBgn0001197:E006	FBgn0001197	E006	2260.73	0.000956334	3.07872	0.0793228	0.568298	3.33468	3.37086	0.120249	3R	26868742	26868908	167	+	2406	2002	2515	1889	2447	FBtr0334311; FBtr0085062
FBgn0001197:E007	FBgn0001197	E007	146.932	0.00223797	2.94757	0.0860068	0.584769	2.2088	2.14509	-0.213052	3R	26868909	26869220	312	+	173	155	168	122	114	FBtr0334311
FBgn0001202:E001	FBgn0001202	E001	103.248	0.00373007	3.41226	0.0647139	0.525508	1.9723	2.05038	0.261924	2L	19030844	19031241	398	-	120	69	119	91	115	FBtr0081180
FBgn0001202:E002	FBgn0001202	E002	90.6357	0.000494482	1.73791	0.187404	0.746466	1.93432	1.98501	0.170271	2L	19031293	19031469	177	-	104	69	105	70	104	FBtr0081180
FBgn0001202:E003	FBgn0001202	E003	61.6835	0.0004924	0.215266	0.642671	0.948405	1.78822	1.80886	0.0696779	2L	19031527	19031579	53	-	72	51	74	44	67	FBtr0081180
FBgn0001202:E004	FBgn0001202	E004	69.0653	0.000536105	0.0609314	0.80503	0.977298	1.84359	1.85276	0.0309126	2L	19031644	19031762	119	-	86	54	82	47	76	FBtr0081180
FBgn0001202:E005	FBgn0001202	E005	145.076	0.000938185	2.35498	0.124884	0.659622	2.19774	2.14714	-0.169238	2L	19031821	19032381	561	-	184	135	184	88	135	FBtr0081180
FBgn0001202:E006	FBgn0001202	E006	207.213	0.00349279	1.21513	0.270318	0.815587	2.3425	2.30539	-0.123868	2L	19032435	19033208	774	-	226	220	246	155	187	FBtr0081180
FBgn0001202:E007	FBgn0001202	E007	64.9367	0.000567345	0.0846808	0.771052	0.972213	1.83118	1.81575	-0.0520538	2L	19033264	19033498	235	-	68	68	77	49	62	FBtr0081180
FBgn0001206:E001	FBgn0001206	E001	71.8182	0.000485026	0.397574	0.528345	0.922669	1.84948	1.8764	0.0906876	X	10590920	10591499	580	-	80	63	88	60	67	FBtr0071511
FBgn0001206:E002	FBgn0001206	E002	79.835	0.000869144	0.0261943	0.871427	0.985405	1.9082	1.91436	0.0207316	X	10591557	10592252	696	-	94	70	103	56	76	FBtr0071511
FBgn0001206:E003	FBgn0001206	E003	42.5064	0.00188914	0.453073	0.500879	0.915946	1.66591	1.62405	-0.1423	X	10592312	10592653	342	-	58	35	52	34	33	FBtr0071511
FBgn0001206:E004	FBgn0001206	E004	261.894	0.000914574	0.159016	0.690064	0.958082	2.42757	2.41967	-0.0263216	X	10592712	10595477	2766	-	267	280	330	217	212	FBtr0071511
FBgn0001206:E005	FBgn0001206	E005	48.4451	0.000619923	0.167696	0.682168	0.956098	1.68382	1.70522	0.0725525	X	10595544	10595855	312	-	48	49	54	44	46	FBtr0071511
FBgn0001208:E001	FBgn0001208	E001	11.5279	0.000332818	0.63696	0.424814	NA	NA	NA	NA	3L	7760453	7760550	98	+	10	11	11	14	11	FBtr0076811
FBgn0001208:E002	FBgn0001208	E002	11.2889	0.000319413	0.466971	0.494384	NA	NA	NA	NA	3L	7760551	7760656	106	+	11	10	12	12	11	FBtr0076811; FBtr0334645; FBtr0334646
FBgn0001208:E003	FBgn0001208	E003	10.266	0.000273178	0.148336	0.700131	NA	NA	NA	NA	3L	7760984	7761277	294	+	10	10	11	10	10	FBtr0334646
FBgn0001208:E004	FBgn0001208	E004	10.0741	0.000264434	0.0686878	0.793257	NA	NA	NA	NA	3L	7761367	7761562	196	+	10	10	10	10	10	FBtr0100225
FBgn0001208:E005	FBgn0001208	E005	17.8721	0.00057922	0.0409055	0.83972	NA	NA	NA	NA	3L	7761563	7762235	673	+	21	17	16	13	22	FBtr0076811; FBtr0100225; FBtr0334645; FBtr0334646
FBgn0001208:E006	FBgn0001208	E006	14.4498	0.000446556	1.60407	0.205328	NA	NA	NA	NA	3L	7762294	7762556	263	+	16	19	13	10	14	FBtr0076811; FBtr0100225; FBtr0334645; FBtr0334646
FBgn0001208:E007	FBgn0001208	E007	12.4734	0.000372945	0.0947728	0.758195	NA	NA	NA	NA	3L	7762622	7762851	230	+	11	16	12	11	12	FBtr0076811; FBtr0100225; FBtr0334645; FBtr0334646
FBgn0001208:E008	FBgn0001208	E008	11.8815	0.000343585	0.0111528	0.915894	NA	NA	NA	NA	3L	7762912	7763166	255	+	13	12	11	11	12	FBtr0076811; FBtr0100225; FBtr0334645; FBtr0334646
FBgn0001215:E001	FBgn0001215	E001	306.744	0.000270509	1.73214	0.188137	0.747584	2.50552	2.48126	-0.0808547	3R	28599834	28599999	166	+	332	327	328	245	296	FBtr0085299; FBtr0085298
FBgn0001215:E002	FBgn0001215	E002	400.188	0.00015198	3.36641	0.0665386	0.531235	2.62433	2.59457	-0.0990763	3R	28600407	28600568	162	+	455	412	470	309	350	FBtr0085301; FBtr0085300; FBtr0085303; FBtr0085302
FBgn0001215:E003	FBgn0001215	E003	222.696	0.000222781	0.941708	0.331839	0.849964	2.36476	2.34618	-0.0620074	3R	28600706	28600717	12	+	238	238	270	160	206	FBtr0085301; FBtr0085300; FBtr0085298
FBgn0001215:E004	FBgn0001215	E004	1719.11	0.000112082	23.6785	1.13847e-06	0.000246494	3.26312	3.22149	-0.138365	3R	28600718	28601195	478	+	1937	1844	1997	1307	1490	FBtr0085301; FBtr0085300; FBtr0085303; FBtr0085302; FBtr0085299; FBtr0085298
FBgn0001215:E005	FBgn0001215	E005	774.583	0.000163638	7.53436	0.00605334	0.16821	2.91292	2.87871	-0.113787	3R	28602772	28602947	176	+	878	809	899	610	666	FBtr0085301; FBtr0085300; FBtr0085303; FBtr0085302; FBtr0085299; FBtr0085298
FBgn0001215:E006	FBgn0001215	E006	1284.71	0.000556642	2.89081	0.089086	0.592022	3.12351	3.10491	-0.0618456	3R	28603012	28603318	307	+	1426	1315	1571	956	1145	FBtr0085301; FBtr0085300; FBtr0085303; FBtr0085302; FBtr0085299; FBtr0085298
FBgn0001215:E007	FBgn0001215	E007	1026.23	0.000445753	2.41209	0.120402	0.655003	2.99577	3.02901	0.11054	3R	28603608	28603698	91	+	1023	1019	1316	792	973	FBtr0085301; FBtr0085300; FBtr0085303; FBtr0085302; FBtr0085299; FBtr0085298
[truncated: 74,939 more rows]

## Sheet: FDR 0.1
		groupID	featureID	exonBaseMean	dispersion	stat	pvalue	padj	CONTROL_100	SF2_100	log2fold_SF2_100_CONTROL_100	genomicData.seqnames	genomicData.start	genomicData.end	genomicData.width	genomicData.strand	countData.CONTROL_RNAi_100_2	countData.CONTROL_RNAi_100_3	countData.SF2_RNAi_100_1	countData.SF2_RNAi_100_2	countData.SF2_RNAi_100_3	transcripts
FBgn0005586:E001	Rab3	FBgn0005586	E001	45.5993	0.000870004	9.10061	0.00255525	0.0973806	NA	NA	NA	2R	10721335	10723956	2622	-	43	96	29	28	31	FBtr0088257
FBgn0262531:E001	CG43085	FBgn0262531	E001	42.9508	0.00136689	9.41313	0.00215437	0.08579	NA	NA	NA	3L	17645486	17646321	836	-	32	113	31	13	26	FBtr0333122; FBtr0304976
FBgn0036777:E002	CG7341	FBgn0036777	E002	108.273	0.000463172	9.95259	0.00160623	0.0709465	NA	NA	NA	3L	18119791	18121003	1213	+	165	166	85	62	62	FBtr0075124; FBtr0075123
FBgn0000479:E036	dnc	FBgn0000479	E036	47.4101	0.00125518	9.98139	0.0015813	0.0703202	NA	NA	NA	X	3339328	3343767	4440	+	26	35	47	51	76	FBtr0070519; FBtr0333312; FBtr0333313; FBtr0333316; FBtr0333317; FBtr0333314; FBtr0333315
FBgn0030544:E001	CG13403	FBgn0030544	E001	30.9818	0.000712339	10.4728	0.00121143	0.0584488	NA	NA	NA	X	14191220	14191724	505	-	74	34	12	18	16	FBtr0343144; FBtr0073928
FBgn0037028:E001	CG3618	FBgn0037028	E001	122.993	0.000418836	10.4754	0.00120973	0.0584488	NA	NA	NA	3L	20813353	20815804	2452	-	182	175	97	76	83	FBtr0302947; FBtr0078271
FBgn0037487:E006	CG14608	FBgn0037487	E006	68.0236	0.000666976	11.3525	0.000753453	0.0419632	NA	NA	NA	3R	7237658	7241138	3481	+	104	75	68	37	56	FBtr0303219
FBgn0036271:E002	Pbgs	FBgn0036271	E002	514.934	0.000266636	11.613	0.000654934	0.0378768	NA	NA	NA	3L	12269968	12271345	1378	-	831	587	416	329	403	FBtr0333357; FBtr0076011
FBgn0053054:E004	CG33054	FBgn0053054	E004	87.4963	0.000520724	12.351	0.000440741	0.0286995	NA	NA	NA	3L	21197760	21198103	344	-	113	129	63	52	79	FBtr0078316; FBtr0078317
FBgn0035890:E004	CG13667	FBgn0035890	E004	138.611	0.000380598	12.3965	0.000430139	0.0282213	NA	NA	NA	3L	8405537	8407354	1818	+	193	194	114	86	104	FBtr0076611; FBtr0076610
FBgn0032846:E003	CG10721	FBgn0032846	E003	128.151	0.000412096	13.0469	0.00030378	0.0217429	NA	NA	NA	2L	20091652	20093152	1501	+	211	178	85	67	98	FBtr0331615; FBtr0081333
FBgn0032791:E003	CG18094	FBgn0032791	E003	51.1744	0.000599189	16.6408	4.5168e-05	0.00487772	NA	NA	NA	2L	19490634	19491679	1046	+	81	73	34	29	38	FBtr0081243; FBtr0331324
FBgn0036212:E001	CG11597	FBgn0036212	E001	80.2067	0.00056118	16.7276	4.31488e-05	0.00474527	NA	NA	NA	3L	11820338	11821482	1145	-	135	117	53	41	54	FBtr0076080; FBtr0302137; FBtr0110780
FBgn0024920:E002	Ts	FBgn0024920	E002	675.265	0.000169283	17.9033	2.3242e-05	0.00290005	NA	NA	NA	2L	2968503	2969638	1136	-	1255	1084	388	297	345	FBtr0077679; FBtr0343784
FBgn0036862:E002	Gbs-76A	FBgn0036862	E002	64.7926	0.000752423	18.4754	1.72115e-05	0.00232001	NA	NA	NA	3L	19281928	19285100	3173	-	94	90	53	53	32	FBtr0332155; FBtr0331425; FBtr0075014; FBtr0345390
FBgn0026262:E005	bip2	FBgn0026262	E005	196.108	0.000729418	237.166	1.6319e-53	9.42203e-50	1.87065	2.44362	1.91773	4	462388	462501	114	-	64	81	338	235	258	FBtr0089110
FBgn0011760:E006	ctp	FBgn0011760	E006	275.566	0.00674069	82.0312	1.33954e-19	2.01758e-16	2.10387	2.58217	1.59649	X	4699457	4702034	2578	+	108	149	395	333	383	FBtr0307065; FBtr0070707
FBgn0024277:E022	trio	FBgn0024277	E022	43.1448	0.0260912	14.2073	0.000163737	0.0138963	1.35511	1.78017	1.45302	3L	1034498	1034762	265	-	23	22	53	37	80	FBtr0072645
FBgn0026262:E004	bip2	FBgn0026262	E004	462.622	0.00134491	212.233	4.47439e-48	2.21431e-44	2.38552	2.78379	1.3266	4	461505	462328	824	-	231	248	752	510	563	FBtr0089110
FBgn0024804:E011	Dbp80	FBgn0024804	E011	38.6498	0.00163112	29.0509	7.0501e-08	2.326e-05	1.35916	1.73136	1.2739	3L	27390944	27391053	110	+	27	21	44	52	47	FBtr0331783
FBgn0039965:E003	CG13865	FBgn0039965	E003	100.166	0.000490113	68.4173	1.32309e-16	1.69757e-13	1.7384	2.10543	1.23447	X	23014109	23014266	158	+	59	43	137	108	151	FBtr0111191
FBgn0030245:E004	CG1637	FBgn0030245	E004	145.339	0.00218625	69.6732	6.99903e-17	9.3254e-14	1.90602	2.26176	1.19185	X	10872175	10873055	881	-	80	70	221	163	189	FBtr0073408; FBtr0346382
FBgn0039359:E003	RpL27	FBgn0039359	E003	116.434	0.00779213	29.0633	7.0053e-08	2.326e-05	1.85307	2.19051	1.13201	3R	25684959	25685017	59	-	71	79	159	111	160	FBtr0331360; FBtr0331362
FBgn0030245:E005	CG1637	FBgn0030245	E005	98.6485	0.000376425	55.4261	9.70399e-14	9.60473e-11	1.76148	2.09054	1.10657	X	10873136	10873479	344	-	55	52	159	99	127	FBtr0073408; FBtr0346382
FBgn0261552:E018	ps	FBgn0261552	E018	87.4694	0.000413413	47.947	4.37906e-12	3.3711e-09	1.70855	2.03271	1.09187	3R	9446498	9447628	1131	+	45	48	124	95	123	FBtr0082037; FBtr0111030
FBgn0035333:E003	CG1317	FBgn0035333	E003	43.9677	0.000562913	26.0991	3.24334e-07	8.64274e-05	1.44237	1.75977	1.08214	3L	2368426	2368629	204	-	30	24	73	36	57	FBtr0072901
FBgn0002774:E001	mle	FBgn0002774	E001	32.6215	0.00158503	19.4343	1.04119e-05	0.00154801	1.35194	1.66019	1.05771	2R	5974857	5975093	237	-	31	20	51	28	33	FBtr0100576
FBgn0038294:E007	Mf	FBgn0038294	E007	62.8141	0.00492843	19.7099	9.01312e-06	0.00137547	1.6593	1.97194	1.05506	3R	15174137	15174343	207	-	113	33	92	36	41	FBtr0334928; FBtr0302142; FBtr0302146; FBtr0302145; FBtr0302144; FBtr0345219; FBtr0083031; FBtr0083033; FBtr0306643; FBtr0306644
FBgn0028427:E002	Ilk	FBgn0028427	E002	130.009	0.000555523	65.6401	5.41273e-16	6.04864e-13	1.90984	2.21851	1.0345	3L	21217153	21217566	414	+	97	64	187	124	176	FBtr0307160
FBgn0010415:E007	Sdc	FBgn0010415	E007	44.0667	0.00150363	19.9498	7.95032e-06	0.00124622	1.44566	1.74295	1.0139	2R	21398887	21399174	288	-	20	32	59	48	60	FBtr0342895; FBtr0342894; FBtr0342893
FBgn0051992:E015	gw	FBgn0051992	E015	94.9347	0.0205992	11.2055	0.000815554	0.0443297	1.77626	2.07608	1.00819	4	659921	659983	63	-	64	52	114	94	148	FBtr0089101; FBtr0089097; FBtr0089100
FBgn0031030:E015	Tao	FBgn0031030	E015	56.0532	0.000622421	26.2425	3.01117e-07	8.14944e-05	1.55407	1.8496	1.00203	X	19574975	19575357	383	-	41	28	80	71	58	FBtr0309237
FBgn0260658:E003	CG42541	FBgn0260658	E003	113.994	0.00056463	53.3168	2.83867e-13	2.65776e-10	1.52526	1.8193	0.998427	X	3895047	3896681	1635	-	10	13	229	132	185	FBtr0332388; FBtr0332389; FBtr0301099; FBtr0301100
FBgn0027866:E002	CG9776	FBgn0027866	E002	32.7953	0.00397395	14.3162	0.000154529	0.0133496	1.3516	1.64088	0.993293	3R	4328057	4328136	80	-	19	28	41	34	41	FBtr0078956
FBgn0030479:E003	Rbp1-like	FBgn0030479	E003	120.987	0.00428688	39.6934	2.97126e-10	1.66017e-07	1.93187	2.22792	0.991882	X	13381750	13383623	1874	-	108	116	106	119	151	FBtr0304001
FBgn0038294:E003	Mf	FBgn0038294	E003	82.6444	0.0122259	9.33466	0.00224859	0.0884175	1.78911	2.07621	0.965203	3R	15172600	15172830	231	-	140	58	117	51	48	FBtr0334928; FBtr0302142; FBtr0302146; FBtr0083031; FBtr0083033; FBtr0306643; FBtr0306644
FBgn0030245:E006	CG1637	FBgn0030245	E006	64.4384	0.000544326	26.8279	2.224e-07	6.36725e-05	1.61597	1.8963	0.948139	X	10873545	10873708	164	-	47	29	97	66	82	FBtr0073408; FBtr0346382
FBgn0003741:E003	tra	FBgn0003741	E003	56.9253	0.000618302	25.1353	5.34453e-07	0.000131309	1.5579	1.83535	0.940938	3L	16590756	16590930	175	-	33	31	88	54	78	FBtr0100244
FBgn0027951:E001	MTA1-like	FBgn0027951	E001	61.8054	0.000652868	26.5919	2.51294e-07	7.07751e-05	1.62588	1.9011	0.930599	3R	5638655	5639118	464	-	42	46	84	70	65	FBtr0290206
FBgn0035688:E001	CG10289	FBgn0035688	E001	114.832	0.00816805	18.4449	1.74889e-05	0.00233019	1.87151	2.14829	0.928689	3L	6164916	6167312	2397	-	71	71	144	103	183	FBtr0331790
FBgn0004395:E001	unk	FBgn0004395	E001	56.6795	0.0120916	10.8541	0.000985791	0.0510096	1.57863	1.85199	0.926214	3R	23149653	23150240	588	-	39	35	67	53	88	FBtr0337052
FBgn0001092:E001	Gapdh2	FBgn0001092	E001	76.0727	0.000482948	34.4535	4.36556e-09	2.07167e-06	1.72012	1.99069	0.91174	X	15868145	15868210	66	+	52	59	91	78	98	FBtr0074112
FBgn0053180:E001	Ranbp16	FBgn0053180	E001	39.7158	0.000614834	16.6809	4.42244e-05	0.00481768	1.43595	1.70289	0.911737	X	15927185	15927836	652	-	30	24	51	47	45	FBtr0303646
FBgn0085442:E010	NKAIN	FBgn0085442	E010	88.4148	0.000424263	34.5927	4.06436e-09	1.95552e-06	1.76931	2.03589	0.896962	2R	24883735	24884387	653	+	67	46	125	92	110	FBtr0301850
FBgn0027338:E001	Kap-alpha3	FBgn0027338	E001	76.7852	0.00555777	16.9073	3.92498e-05	0.00447052	1.71776	1.98144	0.888685	3R	9574484	9574963	480	-	58	45	113	58	110	FBtr0082107; FBtr0082108
FBgn0033429:E002	CG12929	FBgn0033429	E002	56.4848	0.000867062	21.2697	3.98999e-06	0.000719902	1.5626	1.82291	0.882903	2R	9586232	9586289	58	-	40	24	78	72	66	FBtr0113060
FBgn0033062:E007	Ars2	FBgn0033062	E007	70.2882	0.014774	9.93496	0.00162169	0.0712927	1.67821	1.93805	0.877023	2R	6084169	6084390	222	-	55	38	95	94	66	FBtr0310666
FBgn0025836:E021	RhoGAP1A	FBgn0025836	E021	90.3657	0.00404447	22.9601	1.65398e-06	0.000337042	1.77917	2.03838	0.871982	X	139781	139850	70	+	52	61	133	93	111	FBtr0112919; FBtr0340054; FBtr0340053
FBgn0058045:E002	CG40045	FBgn0058045	E002	116.148	0.00139504	34.0238	5.4442e-09	2.44932e-06	1.89843	2.15541	0.861909	3L	24028811	24028938	128	+	74	83	124	113	183	FBtr0304740
FBgn0036505:E005	CG7945	FBgn0036505	E005	76.9488	0.00124427	26.5458	2.57365e-07	7.19002e-05	1.72424	1.97847	0.856776	3L	15523512	15523832	321	-	46	59	95	85	97	FBtr0075599
FBgn0259740:E005	CG42394	FBgn0259740	E005	144.143	0.00129944	38.63	5.12259e-10	2.81678e-07	1.97475	2.22772	0.847172	3R	10851489	10851540	52	+	86	86	154	180	207	FBtr0300045; FBtr0304667
FBgn0001297:E001	kay	FBgn0001297	E001	49.4848	0.00296976	14.1317	0.000170451	0.0141941	1.5229	1.77142	0.844891	3R	29765995	29767587	1593	+	25	35	74	57	55	FBtr0099988
FBgn0261597:E001	RpS26	FBgn0261597	E001	54.9677	0.000583933	20.7315	5.28407e-06	0.000906193	1.59811	1.84614	0.840087	2L	18441335	18442034	700	-	50	34	58	54	77	FBtr0346591
FBgn0040010:E005	CG17493	FBgn0040010	E005	64.4653	0.000471328	21.5042	3.53057e-06	0.000654042	1.64393	1.89	0.831829	2L	22551786	22556295	4510	+	44	38	86	62	91	FBtr0332632
FBgn0039359:E004	RpL27	FBgn0039359	E004	101.025	0.000366495	35.3076	2.81533e-09	1.43425e-06	1.85874	2.10401	0.823504	3R	25685018	25685024	7	-	83	69	118	89	144	FBtr0331361; FBtr0331360; FBtr0331362
FBgn0000097:E006	aop	FBgn0000097	E006	46.8316	0.000607841	15.7081	7.39064e-05	0.00725288	1.523	1.76216	0.81325	2L	2161010	2161232	223	-	36	29	71	52	45	FBtr0330659
FBgn0033005:E002	CG3107	FBgn0033005	E002	54.2788	0.0034702	14.4277	0.000145643	0.0127088	1.61176	1.85187	0.812908	2R	5090642	5090742	101	+	52	42	65	39	73	FBtr0086078
FBgn0019982:E003	Gs1l	FBgn0019982	E003	69.002	0.000507841	25.2021	5.16249e-07	0.000127742	1.69272	1.93303	0.81094	2L	4455857	4456075	219	-	56	44	94	75	74	FBtr0110812
FBgn0259244:E017	CG42342	FBgn0259244	E017	39.3347	0.000932318	13.9038	0.000192406	0.0154648	1.47839	1.71565	0.80888	3R	16569140	16569193	54	+	41	30	41	43	40	FBtr0303650; FBtr0305006; FBtr0305005; FBtr0336782; FBtr0299894; FBtr0336781; FBtr0336779; FBtr0336778; FBtr0336777; FBtr0336780
FBgn0002774:E005	mle	FBgn0002774	E005	36.2444	0.000627151	13.3835	0.000253847	0.0188303	1.44659	1.67888	0.793676	2R	5979701	5980042	342	-	31	33	52	30	35	FBtr0100576
FBgn0004107:E007	Cdk2	FBgn0004107	E007	43.6633	0.000657319	13.0769	0.000298954	0.0214418	1.49313	1.72296	0.783045	3R	20737185	20737259	75	+	29	29	65	38	57	FBtr0083922
FBgn0040005:E005	CG17883	FBgn0040005	E005	35.9912	0.00110924	11.5781	0.000667323	0.0384649	1.44035	1.66827	0.779131	2R	4673063	4673113	51	+	33	29	34	43	39	FBtr0111292
FBgn0262742:E020	Fas1	FBgn0262742	E020	214.77	0.00600809	19.2595	1.141e-05	0.00166779	2.18658	2.41758	0.771267	3R	16638049	16638622	574	+	150	162	320	165	277	FBtr0333726
FBgn0040284:E001	SF2	FBgn0040284	E001	48.6774	0.000553642	10.4868	0.00120232	0.0583112	1.53608	1.76059	0.763153	3R	16338943	16339310	368	-	97	84	23	17	22	FBtr0304727
FBgn0260944:E003	Rbp1	FBgn0260944	E003	75.1387	0.000491914	23.4375	1.2904e-06	0.000274246	1.75735	1.98385	0.762788	3R	10785403	10786157	755	+	75	56	98	73	72	FBtr0082277
FBgn0027341:E011	Gfat1	FBgn0027341	E011	47.0593	0.000549167	14.1989	0.000164468	0.0138963	1.54332	1.7664	0.758031	3R	4134146	4134172	27	+	38	33	58	47	58	FBtr0302847; FBtr0302848; FBtr0302846; FBtr0302850; FBtr0113687
FBgn0027932:E008	Akap200	FBgn0027932	E008	246.97	0.000224027	67.6214	1.98109e-16	2.45103e-13	2.25219	2.47801	0.75347	2L	8428068	8428319	252	+	197	168	378	234	255	FBtr0079667; FBtr0340241
FBgn0053208:E002	Mical	FBgn0053208	E002	33.6862	0.0027142	11.8461	0.000577829	0.034995	1.38931	1.60865	0.752773	3R	10002498	10002694	197	-	19	26	43	28	52	FBtr0082207; FBtr0306608; FBtr0306609; FBtr0082209; FBtr0082208; FBtr0347211; FBtr0347212; FBtr0347213; FBtr0347214; FBtr0082212; FBtr0082213; FBtr0082210
FBgn0002921:E020	Atpalpha	FBgn0002921	E020	137.909	0.0120993	11.3274	0.0007637	0.0423297	2.00108	2.2252	0.75037	3R	20975285	20976239	955	+	83	122	171	135	175	FBtr0333324
FBgn0017545:E001	RpS3A	FBgn0017545	E001	122.319	0.000329164	34.8891	3.49027e-09	1.70296e-06	1.94926	2.17242	0.747884	4	65225	65521	297	-	103	77	160	117	152	FBtr0308296
FBgn0028734:E001	Fmr1	FBgn0028734	E001	47.9057	0.00336612	10.4302	0.00123972	0.0593988	1.5455	1.76367	0.741328	3R	10101420	10101575	156	-	34	34	58	50	62	FBtr0308123; FBtr0082198; FBtr0082200
FBgn0033005:E003	CG3107	FBgn0033005	E003	122.352	0.00838564	13.6079	0.000225235	0.0171486	1.97101	2.19208	0.740578	2R	5091004	5091800	797	+	97	121	137	120	133	FBtr0345009
FBgn0267001:E031	Ten-a	FBgn0267001	E031	279.858	0.00521467	20.1842	7.033e-06	0.00113849	2.31532	2.5366	0.737852	X	12332166	12335214	3049	+	227	214	308	229	416	FBtr0346129; FBtr0310078
FBgn0026869:E002	Thd1	FBgn0026869	E002	160.343	0.013671	9.89091	0.00166097	0.0717449	2.06209	2.28216	0.736063	4	540560	545267	4708	-	140	87	224	139	210	FBtr0345197; FBtr0333706
FBgn0259247:E002	laccase2	FBgn0259247	E002	52.198	0.00061449	15.8808	6.74599e-05	0.0068021	1.58551	1.80228	0.735148	2R	5416096	5416417	322	+	35	41	60	57	66	FBtr0301063
FBgn0035103:E005	Vdup1	FBgn0035103	E005	108.335	0.00387873	18.3438	1.84416e-05	0.0024291	1.91436	2.13305	0.733473	3L	177874	178021	148	-	105	78	141	121	93	FBtr0301890
FBgn0004395:E002	unk	FBgn0004395	E002	102.111	0.00817304	11.6928	0.000627428	0.0369649	1.87099	2.08945	0.733467	3R	23150241	23151563	1323	-	89	58	134	90	138	FBtr0305573; FBtr0337052
FBgn0035253:E011	CG7971	FBgn0035253	E011	62.567	0.00048817	16.657	4.47855e-05	0.00486351	1.66815	1.88274	0.725136	3L	1660858	1661108	251	-	53	41	83	67	67	FBtr0072808
FBgn0000611:E002	exd	FBgn0000611	E002	50.1199	0.000540625	11.9251	0.00055384	0.0339578	1.57125	1.78279	0.717949	X	15992700	15992854	155	+	43	30	62	53	61	FBtr0333322; FBtr0074137
FBgn0020309:E001	crol	FBgn0020309	E001	151.178	0.00210712	25.6831	4.02336e-07	0.000103242	2.04084	2.25499	0.71656	2L	11794327	11795168	842	-	120	95	233	146	160	FBtr0335475; FBtr0335474; FBtr0335473; FBtr0080260
FBgn0026262:E003	bip2	FBgn0026262	E003	83.3158	0.000416283	18.6246	1.59152e-05	0.00216209	1.78611	1.99838	0.714405	4	460714	461047	334	-	60	59	120	83	93	FBtr0089110
FBgn0261564:E008	CG42678	FBgn0261564	E008	47.8997	0.000559822	13.0947	0.00029614	0.0213282	1.5594	1.76971	0.71429	2R	22927760	22928149	390	+	43	30	72	44	50	FBtr0336697
FBgn0015756:E005	RpL9	FBgn0015756	E005	153.422	0.00365388	20.2099	6.93926e-06	0.00112859	2.04748	2.26015	0.711492	2L	11004056	11004128	73	-	111	108	184	162	197	FBtr0080164
FBgn0017545:E002	RpS3A	FBgn0017545	E002	128.589	0.000319798	32.8619	9.89449e-09	4.11282e-06	1.97921	2.19016	0.706613	4	66000	66049	50	-	100	93	161	122	164	FBtr0308296
FBgn0039904:E009	Hcf	FBgn0039904	E009	58.5987	0.00177333	14.7411	0.000123326	0.0112132	1.63429	1.84231	0.704036	4	363640	363645	6	+	35	47	81	68	60	FBtr0307379
FBgn0017545:E003	RpS3A	FBgn0017545	E003	180.65	0.000236083	45.5581	1.4818e-11	1.09218e-08	2.1269	2.33697	0.702	4	66105	66196	92	-	149	123	232	163	233	FBtr0308296
FBgn0004227:E005	nonA	FBgn0004227	E005	118.275	0.0064832	15.4738	8.36557e-05	0.00809497	1.95699	2.16641	0.701834	X	16365643	16366903	1261	+	105	96	118	131	136	FBtr0100586
FBgn0039993:E006	CG17691	FBgn0039993	E006	65.167	0.0023207	13.5356	0.00023408	0.0177052	1.69879	1.90527	0.697019	2R	1591018	1591104	87	+	54	52	83	67	68	FBtr0302410
FBgn0261593:E003	RpS10b	FBgn0261593	E003	48.6182	0.000719051	12.8838	0.00033143	0.0231014	1.57198	1.77722	0.696675	X	19598074	19598077	4	+	50	27	65	48	52	FBtr0308192; FBtr0074732
FBgn0027066:E014	Eb1	FBgn0027066	E014	66.5003	0.000477097	15.8324	6.92059e-05	0.00690902	1.70109	1.90463	0.68706	2R	6756038	6756300	263	+	54	46	93	55	84	FBtr0332939
FBgn0036576:E001	CG5151	FBgn0036576	E001	55.0202	0.000560756	13.9848	0.000184293	0.0151286	1.61544	1.81768	0.685104	3L	16137880	16139500	1621	-	41	40	44	63	84	FBtr0307521
FBgn0011826:E001	Pp2B-14D	FBgn0011826	E001	37.4976	0.000609423	9.0555	0.00261905	0.0988019	1.4549	1.65274	0.676286	X	16554627	16555465	839	-	30	24	55	35	43	FBtr0309793
FBgn0010622:E001	l(2)06496	FBgn0010622	E001	43.699	0.000582162	9.89702	0.00165547	0.0717292	1.50273	1.70105	0.675864	2R	23061420	23061594	175	-	28	28	55	48	58	FBtr0336732; FBtr0071985
FBgn0027594:E016	drpr	FBgn0027594	E016	289.03	0.00140632	44.2993	2.81815e-11	1.95253e-08	2.32203	2.52269	0.669118	3L	1730525	1730992	468	-	207	187	426	250	373	FBtr0072798; FBtr0072799; FBtr0309845; FBtr0334080; FBtr0334078; FBtr0334079
FBgn0260658:E002	CG42541	FBgn0260658	E002	99.7798	0.0145292	19.2239	1.16249e-05	0.00168498	1.56044	1.75511	0.661351	X	3892384	3895046	2663	-	10	15	145	126	199	FBtr0332388; FBtr0332389; FBtr0301100
FBgn0030474:E004	CG15747	FBgn0030474	E004	43.5259	0.00060573	10.0622	0.00151346	0.0681815	1.52262	1.71602	0.658425	X	13340518	13341009	492	+	36	28	63	41	49	FBtr0073766; FBtr0346618
FBgn0025286:E003	RpL31	FBgn0025286	E003	48.4566	0.000730512	10.9328	0.000944752	0.049513	1.58449	1.77825	0.657493	2R	9587284	9587338	55	+	43	39	62	36	62	FBtr0088527
FBgn0004101:E004	bs	FBgn0004101	E004	39.1118	0.00110007	9.11354	0.00253724	0.0969076	1.49256	1.68371	0.651962	2R	24348461	24350189	1729	+	34	32	40	41	47	FBtr0290089
FBgn0029763:E009	CG4165	FBgn0029763	E009	155.073	0.00727559	12.233	0.000469519	0.0299541	2.07236	2.26513	0.644789	X	5426907	5427219	313	+	128	112	185	140	207	FBtr0340462
FBgn0025741:E013	PlexA	FBgn0025741	E013	248.412	0.00765191	13.5701	0.000229812	0.0174587	2.25621	2.44914	0.643783	4	1026216	1026535	320	-	168	163	272	246	385	FBtr0089224
FBgn0021796:E002	Tor	FBgn0021796	E002	47.5677	0.00189672	10.268	0.00135359	0.0629396	1.57035	1.75966	0.642923	2L	13005067	13005287	221	+	28	47	77	51	34	FBtr0080422; FBtr0336615
FBgn0025286:E002	RpL31	FBgn0025286	E002	53.3401	0.000761723	11.2261	0.00080655	0.0439429	1.62859	1.81657	0.636607	2R	9587235	9587283	49	+	48	43	67	44	64	FBtr0088526; FBtr0088527
FBgn0015772:E004	Nak	FBgn0015772	E004	80.369	0.00173263	14.9189	0.000112233	0.0104236	1.79704	1.98576	0.635115	2L	18961116	18962791	1676	-	71	59	100	76	94	FBtr0340326; FBtr0081189
FBgn0028527:E006	CG18507	FBgn0028527	E006	83.4465	0.000499244	17.9783	2.23434e-05	0.00281462	1.81615	2.00458	0.633791	2L	13670438	13670597	160	+	68	68	134	60	88	FBtr0331334; FBtr0331332; FBtr0331333; FBtr0080528
FBgn0263929:E015	jvl	FBgn0263929	E015	43.303	0.000567673	10.1697	0.00142771	0.0655021	1.52912	1.71412	0.629726	3R	14793889	14794528	640	+	34	32	62	39	49	FBtr0305690
FBgn0041096:E011	rols	FBgn0041096	E011	76.9125	0.00205614	15.3603	8.8834e-05	0.00850107	1.77447	1.96132	0.629307	3L	12056189	12056229	41	-	63	57	88	79	95	FBtr0076055; FBtr0076054; FBtr0310009
FBgn0004395:E003	unk	FBgn0004395	E003	204.415	0.00346276	19.2279	1.16003e-05	0.00168498	2.19195	2.38011	0.628315	3R	23151564	23152091	528	-	144	166	284	175	251	FBtr0305573; FBtr0337052; FBtr0084402
FBgn0263346:E014	CG43427	FBgn0263346	E014	94.7374	0.000747886	17.4932	2.88332e-05	0.00346819	1.87612	2.06167	0.623117	3R	4702412	4705261	2850	+	91	72	125	87	97	FBtr0308849; FBtr0308851; FBtr0308850
FBgn0027514:E002	CG1024	FBgn0027514	E002	49.5259	0.000541406	10.7605	0.00103689	0.0529227	1.57324	1.75532	0.618346	3R	6378396	6378405	10	-	35	33	67	56	55	FBtr0290212
FBgn0002183:E002	dre4	FBgn0002183	E002	137.81	0.00526137	12.6602	0.000373527	0.0250943	2.0329	2.21671	0.615263	3L	1872354	1872470	117	-	95	131	185	123	153	FBtr0072864
FBgn0250838:E004	CG30415	FBgn0250838	E004	53.9522	0.000531758	10.5407	0.00116774	0.0577942	1.63709	1.81522	0.603132	2R	23386318	23386396	79	-	50	42	58	53	65	FBtr0072031
FBgn0262527:E012	nsl1	FBgn0262527	E012	57.7313	0.000488799	10.5134	0.00118515	0.0581359	1.65638	1.83457	0.602847	3R	15798411	15798467	57	+	47	43	74	60	63	FBtr0309859; FBtr0309862; FBtr0309861; FBtr0309860; FBtr0301732
FBgn0014002:E003	Pdi	FBgn0014002	E003	61.695	0.000484263	11.5723	0.000669405	0.0385208	1.68754	1.86457	0.598201	3L	15142593	15142840	248	-	57	40	86	51	74	FBtr0346644
FBgn0027594:E014	drpr	FBgn0027594	E014	252.09	0.00116551	34.9678	3.352e-09	1.65886e-06	2.2782	2.45656	0.595056	3L	1723770	1723933	164	-	211	145	352	254	293	FBtr0072798; FBtr0072799; FBtr0309845; FBtr0334080; FBtr0334078; FBtr0334079
FBgn0031883:E007	Caper	FBgn0031883	E007	81.2316	0.000412099	15.9087	6.64715e-05	0.00673306	1.8096	1.98631	0.594607	2L	7034765	7034910	146	+	66	68	98	79	93	FBtr0344711; FBtr0344709; FBtr0344708; FBtr0344712
FBgn0039710:E004	dgt1	FBgn0039710	E004	88.2963	0.00103505	15.8041	7.02507e-05	0.00697313	1.84071	2.01696	0.592515	3R	29855649	29855952	304	-	74	64	128	73	102	FBtr0335006
FBgn0028577:E005	pUf68	FBgn0028577	E005	88.1744	0.00121273	18.4521	1.74227e-05	0.00233019	1.83978	2.01596	0.592301	3L	1499772	1499879	108	-	73	67	92	98	107	FBtr0072710; FBtr0300420; FBtr0072708; FBtr0300419; FBtr0300416
FBgn0028342:E006	l(1)G0230	FBgn0028342	E006	104.092	0.000370669	19.5088	1.00139e-05	0.00150827	1.92269	2.09855	0.590022	X	10214555	10217393	2839	+	111	71	125	97	114	FBtr0343981
FBgn0027507:E001	CG1344	FBgn0027507	E001	146.22	0.00035053	34.1802	5.02366e-09	2.28987e-06	2.08765	2.26367	0.588669	2R	5653676	5653916	241	+	165	169	138	112	144	FBtr0331967; FBtr0086034
FBgn0016978:E001	snRNP-U1-70K	FBgn0016978	E001	134.712	0.000302484	28.1609	1.11639e-07	3.42248e-05	2.03469	2.20964	0.585613	2L	6968711	6969824	1114	-	129	106	178	113	146	FBtr0331375
FBgn0262738:E019	norpA	FBgn0262738	E019	152.001	0.00056027	28.9501	7.42662e-08	2.4271e-05	2.05836	2.23331	0.585408	X	4361966	4364879	2914	+	118	93	158	160	225	FBtr0100671; FBtr0100670; FBtr0070651; FBtr0070650; FBtr0301475; FBtr0343599
FBgn0052447:E001	CG32447	FBgn0052447	E001	95.4458	0.00036954	18.7331	1.50352e-05	0.00206855	1.89397	2.06747	0.582467	3L	21690612	21691928	1317	-	102	76	140	76	83	FBtr0333970
FBgn0035422:E001	RpL28	FBgn0035422	E001	895.665	0.000625843	81.8816	1.44485e-19	2.08551e-16	2.85086	3.02519	0.579775	3L	3220911	3221113	203	-	832	680	1012	713	1227	FBtr0073095
FBgn0039969:E002	Fis1	FBgn0039969	E002	176.358	0.000333646	28.9081	7.58961e-08	2.45719e-05	2.13359	2.30562	0.574974	2R	5603795	5603899	105	-	154	110	198	191	222	FBtr0273210; FBtr0273211; FBtr0273209
FBgn0010300:E011	brat	FBgn0010300	E011	244.306	0.00201413	25.3986	4.66258e-07	0.000117899	2.27531	2.44645	0.571037	2L	19177444	19179758	2315	+	187	179	287	247	314	FBtr0336627; FBtr0081160
FBgn0004838:E013	Hrb27C	FBgn0004838	E013	175.049	0.0025209	17.765	2.49937e-05	0.00309225	2.13258	2.30335	0.57075	2L	6927981	6928675	695	+	150	114	215	167	225	FBtr0307030; FBtr0307032; FBtr0079348
FBgn0000173:E005	ben	FBgn0000173	E005	59.0168	0.000532071	11.6014	0.000659017	0.0380494	1.67256	1.84125	0.570422	X	13996756	13996797	42	+	51	43	73	65	61	FBtr0332843
FBgn0033313:E022	Cirl	FBgn0033313	E022	82.6808	0.00486372	9.6753	0.00186762	0.0784219	1.81312	1.98231	0.569289	2R	8624136	8625203	1068	+	64	63	109	75	101	FBtr0305082; FBtr0305081; FBtr0310448; FBtr0290112
FBgn0027514:E003	CG1024	FBgn0027514	E003	64.6667	0.000497693	12.3702	0.000436234	0.0285132	1.69683	1.86491	0.567813	3R	6378406	6378469	64	-	44	47	86	75	69	FBtr0332175; FBtr0290212
FBgn0035850:E011	Atg18a	FBgn0035850	E011	101.121	0.00313746	11.1581	0.000836666	0.0450059	1.89049	2.05915	0.566318	3L	8189970	8190050	81	+	90	55	137	118	102	FBtr0346547; FBtr0321321; FBtr0076693; FBtr0076692; FBtr0076691
FBgn0027594:E015	drpr	FBgn0027594	E015	261.145	0.000203282	44.0571	3.18936e-11	2.16639e-08	2.30067	2.47012	0.565253	3L	1723992	1724225	234	-	205	170	364	238	325	FBtr0072798; FBtr0072799; FBtr0309845; FBtr0334080; FBtr0334078; FBtr0334079
FBgn0035103:E006	Vdup1	FBgn0035103	E006	127.949	0.00282801	13.8347	0.00019962	0.0157882	2.01813	2.18685	0.564944	3L	178022	178235	214	-	116	117	147	138	117	FBtr0072536; FBtr0301890
FBgn0029155:E010	Men-b	FBgn0029155	E010	184.156	0.000303144	32.3857	1.26415e-08	4.91461e-06	2.17008	2.33887	0.563892	3R	27156462	27157143	682	+	175	139	259	171	174	FBtr0085110
FBgn0259937:E016	Nop60B	FBgn0259937	E016	84.2263	0.00150151	11.4784	0.000704104	0.0399207	1.82336	1.99084	0.563376	2R	24185715	24185767	53	+	75	57	95	90	101	FBtr0300861; FBtr0304599; FBtr0100213; FBtr0300227
FBgn0035675:E006	CG6610	FBgn0035675	E006	62.3259	0.000517877	10.3516	0.00129365	0.0613061	1.69255	1.85872	0.561482	3L	6076211	6076258	48	+	48	47	67	56	92	FBtr0332060; FBtr0077048
FBgn0000542:E005	ec	FBgn0000542	E005	41.3515	0.000597826	9.28228	0.00231382	0.0902649	1.53646	1.70103	0.560266	X	3845898	3846207	310	+	37	37	56	39	37	FBtr0112802
FBgn0263705:E001	Myo10A	FBgn0263705	E001	56.9939	0.00094518	11.357	0.000751644	0.0419299	1.66979	1.83488	0.55834	X	10930840	10930936	97	+	56	43	68	48	69	FBtr0346278
FBgn0000173:E004	ben	FBgn0000173	E004	64.0727	0.000482266	12.0754	0.000510916	0.0320637	1.71146	1.87629	0.556577	X	13996729	13996755	27	+	52	51	87	63	66	FBtr0332844; FBtr0332843
FBgn0010315:E006	CycD	FBgn0010315	E006	92.5098	0.00148257	12.7849	0.000349424	0.0240174	1.85804	2.02299	0.554363	X	15909223	15909419	197	-	67	70	100	98	124	FBtr0300393
FBgn0005278:E006	Sam-S	FBgn0005278	E006	95.103	0.000522323	14.5727	0.000134857	0.0119788	1.88403	2.04868	0.552985	2L	107957	108088	132	+	83	75	116	93	106	FBtr0089432; FBtr0089431; FBtr0089430
FBgn0036932:E001	CG14184	FBgn0036932	E001	89.3374	0.000901704	13.9155	0.000191218	0.0154051	1.85073	2.01514	0.552654	3L	20027836	20027921	86	-	82	59	87	93	122	FBtr0074872
FBgn0000053:E005	ade3	FBgn0000053	E005	148.562	0.00145145	21.1977	4.14262e-06	0.000743567	2.06138	2.22623	0.551596	2L	7018087	7018148	62	-	102	116	199	153	169	FBtr0100353
FBgn0023441:E001	fus	FBgn0023441	E001	62.1798	0.000501318	9.58964	0.00195678	0.0809878	1.71103	1.87364	0.549091	2R	15657318	15658401	1084	-	62	49	87	57	55	FBtr0302330; FBtr0306648; FBtr0087345; FBtr0087348
FBgn0030812:E004	CG8949	FBgn0030812	E004	64.8822	0.000468908	10.3787	0.00127476	0.0605765	1.71875	1.8809	0.547381	X	17070623	17070628	6	-	52	52	101	58	61	FBtr0074412; FBtr0304840; FBtr0330596; FBtr0310524; FBtr0310525
FBgn0259789:E005	vfl	FBgn0259789	E005	169.803	0.000278958	28.4587	9.57168e-08	2.98723e-05	2.14155	2.30469	0.545248	X	19782509	19782853	345	-	155	147	192	152	199	FBtr0345014; FBtr0074808
FBgn0039970:E003	CG17508	FBgn0039970	E003	249.039	0.00264293	21.3224	3.88175e-06	0.000705865	2.29044	2.45348	0.543936	2R	5609490	5609994	505	+	214	168	261	242	352	FBtr0307172
FBgn0002914:E005	Myb	FBgn0002914	E005	93.2929	0.000388786	14.5103	0.000139392	0.0122559	1.87439	2.03596	0.542763	X	15857614	15857640	27	-	83	67	119	81	115	FBtr0074173
FBgn0036318:E007	Wbp2	FBgn0036318	E007	80.4532	0.00118503	10.9084	0.000957315	0.0498696	1.80421	1.96531	0.542276	3L	12852427	12852521	95	+	62	60	99	68	112	FBtr0332045; FBtr0273241; FBtr0273240
FBgn0260653:E005	serp	FBgn0260653	E005	56.235	0.000517968	9.21351	0.00240235	0.0931941	1.67495	1.83514	0.541726	3L	19707701	19708015	315	-	59	47	80	44	51	FBtr0074953
FBgn0028577:E008	pUf68	FBgn0028577	E008	138.807	0.00505621	13.6361	0.000221878	0.0169302	2.04536	2.20678	0.540283	3L	1500389	1501169	781	-	130	96	142	152	168	FBtr0300419; FBtr0300416
FBgn0020910:E009	RpL3	FBgn0020910	E009	360.158	0.00131409	30.7828	2.8858e-08	1.0201e-05	2.45833	2.6204	0.539954	3R	11224945	11225173	229	+	321	268	415	330	458	FBtr0336783
FBgn0266756:E021	btsz	FBgn0266756	E021	83.2485	0.00122302	11.5497	0.000677618	0.0388001	1.83573	1.99502	0.535702	3R	14853473	14853919	447	-	73	74	94	78	95	FBtr0334285; FBtr0334292; FBtr0334291
FBgn0001624:E039	dlg1	FBgn0001624	E039	65.0761	0.00107101	9.51491	0.00203809	0.0828822	1.71485	1.87334	0.535145	X	11407752	11407985	234	+	48	51	77	58	90	FBtr0112812; FBtr0308089; FBtr0333262; FBtr0308088; FBtr0333261; FBtr0112813
FBgn0027594:E013	drpr	FBgn0027594	E013	199.048	0.000242423	29.2679	6.30321e-08	2.11996e-05	2.18967	2.3493	0.533135	3L	1723580	1723705	126	-	167	123	265	193	243	FBtr0072798; FBtr0072799; FBtr0309845; FBtr0334080; FBtr0334078; FBtr0334079
FBgn0001248:E005	Idh	FBgn0001248	E005	217.949	0.000433592	32.8466	9.97278e-09	4.11282e-06	2.25326	2.41198	0.529719	3L	8358556	8358715	160	-	199	194	281	195	217	FBtr0076673; FBtr0076670; FBtr0076669; FBtr0114548; FBtr0114549; FBtr0333058
FBgn0004435:E007	Galphaq	FBgn0004435	E007	63.0236	0.000591633	11.7896	0.000595627	0.0358847	1.70388	1.86066	0.529607	2R	12621243	12623197	1955	+	43	55	76	67	72	FBtr0304955
FBgn0259244:E013	CG42342	FBgn0259244	E013	68.6633	0.000507075	10.6301	0.00111259	0.0559396	1.76608	1.92217	0.526084	3R	16565834	16565878	45	+	73	67	73	68	60	FBtr0303650; FBtr0305006; FBtr0305005; FBtr0336782; FBtr0299894; FBtr0336781; FBtr0336778; FBtr0336777; FBtr0336776; FBtr0336775
FBgn0032208:E008	CG5604	FBgn0032208	E008	83.9784	0.00238204	10.861	0.000982088	0.0509304	1.82818	1.98446	0.525704	2L	10292210	10292365	156	-	61	71	99	89	97	FBtr0080074
FBgn0039920:E005	CG11360	FBgn0039920	E005	76.5838	0.000735684	11.348	0.000755301	0.0419986	1.78317	1.93922	0.525655	4	680270	680304	35	+	59	56	83	81	101	FBtr0310540
FBgn0040007:E001	RpL38	FBgn0040007	E001	499.708	0.00222725	24.2522	8.45125e-07	0.000190109	2.6004	2.75829	0.525613	2R	4515388	4515999	612	-	407	398	535	454	691	FBtr0334985
FBgn0014455:E004	Ahcy13	FBgn0014455	E004	193.362	0.000598394	24.3437	8.05878e-07	0.000182466	2.1941	2.3498	0.520043	X	15452647	15453167	521	+	164	154	258	158	231	FBtr0346181
FBgn0266580:E002	Gp210	FBgn0266580	E002	554.312	0.00306939	24.7852	6.40866e-07	0.000150006	2.63896	2.79494	0.519136	2R	5761134	5762193	1060	+	473	363	891	485	558	FBtr0086044; FBtr0335270
FBgn0052447:E002	CG32447	FBgn0052447	E002	87.6115	0.000412203	13.744	0.000209489	0.0162716	1.86919	2.02355	0.518666	3L	21691929	21692802	874	-	103	65	127	67	76	FBtr0333970; FBtr0333969
FBgn0004893:E004	bowl	FBgn0004893	E004	82.9643	0.000610522	13.3502	0.000258392	0.0190857	1.83545	1.98948	0.518068	2L	3771868	3771873	6	+	68	77	95	86	86	FBtr0077490
FBgn0017581:E001	Lk6	FBgn0017581	E001	385.942	0.00635686	11.1539	0.00083853	0.0450362	2.48962	2.64505	0.517754	3R	11750931	11752384	1454	-	312	310	427	374	495	FBtr0082534
FBgn0259244:E020	CG42342	FBgn0259244	E020	98.4283	0.000368286	14.8497	0.000116425	0.0106699	1.92302	2.07674	0.51584	3R	16570944	16571363	420	+	109	93	108	84	96	FBtr0303650; FBtr0305006; FBtr0305005; FBtr0336782; FBtr0299894; FBtr0336781; FBtr0336779; FBtr0336778; FBtr0336777; FBtr0336780
FBgn0037351:E003	RpL13A	FBgn0037351	E003	90.1219	0.000469703	12.3269	0.000446484	0.0289473	1.87025	2.02322	0.513989	3R	5625333	5625513	181	+	81	73	102	74	119	FBtr0335214
FBgn0000370:E002	crc	FBgn0000370	E002	143.791	0.0042418	9.91289	0.00164125	0.0715173	2.05116	2.20452	0.513313	2L	21311193	21311531	339	+	110	99	165	163	176	FBtr0332001
FBgn0028577:E007	pUf68	FBgn0028577	E007	85.3394	0.00371249	10.3037	0.00132765	0.0621522	1.84283	1.99389	0.507977	3L	1500245	1500388	144	-	69	72	81	90	111	FBtr0072708; FBtr0300420; FBtr0300418; FBtr0300416; FBtr0300419
FBgn0262717:E001	Skeletor	FBgn0262717	E001	79.796	0.00276942	10.0159	0.00155194	0.0692813	1.8255	1.9757	0.505329	3R	10686943	10687302	360	+	83	63	89	72	90	FBtr0305666; FBtr0305665; FBtr0305664; FBtr0305663
FBgn0259937:E018	Nop60B	FBgn0259937	E018	88.5778	0.000552692	10.837	0.000994909	0.0513646	1.85762	2.00701	0.502158	2R	24185988	24186021	34	+	80	63	101	90	106	FBtr0300861; FBtr0100213; FBtr0304599
FBgn0013263:E002	Trl	FBgn0013263	E002	90.2485	0.000433469	13.4151	0.000249613	0.0186564	1.8516	2.00078	0.501536	3L	14750954	14751266	313	-	65	64	117	90	113	FBtr0075703; FBtr0333046; FBtr0075706; FBtr0075705
FBgn0052475:E001	mthl8	FBgn0052475	E001	90.132	0.000418796	24.8378	6.23617e-07	0.000146961	1.82433	1.97272	0.499277	3L	22428	22482	55	+	61	46	107	116	116	FBtr0329896
FBgn0031090:E001	Rab35	FBgn0031090	E001	70.6545	0.000445543	9.55515	0.00199389	0.0818647	1.76252	1.91002	0.497267	X	20155766	20156478	713	-	57	57	95	66	77	FBtr0333549
FBgn0086901:E017	cv-c	FBgn0086901	E017	184.502	0.00201998	21.5181	3.50504e-06	0.000652803	2.16616	2.31353	0.492394	3R	14480913	14481579	667	-	123	155	186	194	257	FBtr0112630
FBgn0037705:E011	mura	FBgn0037705	E011	124.224	0.000531234	15.5655	7.96955e-05	0.00775508	2.01388	2.16	0.489422	3R	9549778	9549810	33	-	105	113	149	118	133	FBtr0082117
FBgn0259176:E005	bun	FBgn0259176	E005	158.644	0.000299311	19.8509	8.37212e-06	0.00129476	2.10908	2.25501	0.487965	2L	12460589	12460760	172	-	137	115	202	147	189	FBtr0346622; FBtr0299657
FBgn0037737:E003	Pnn	FBgn0037737	E003	138.06	0.000563979	20.979	4.64337e-06	0.000812401	2.05022	2.1953	0.485626	3R	9741969	9742156	188	+	133	88	179	136	151	FBtr0082126
FBgn0053208:E001	Mical	FBgn0053208	E001	114.797	0.000416091	24.2387	8.51063e-07	0.00019021	1.96576	2.11025	0.484454	3R	10001554	10002440	887	-	87	88	154	106	137	FBtr0082207; FBtr0306608; FBtr0306609; FBtr0082209; FBtr0082208; FBtr0347211; FBtr0347212; FBtr0347213; FBtr0347214; FBtr0082212; FBtr0082213; FBtr0082210
FBgn0027279:E001	l(1)G0196	FBgn0027279	E001	167.347	0.000326186	18.2605	1.92666e-05	0.00249975	2.14421	2.28872	0.483014	X	22487459	22487789	331	+	147	147	235	145	161	FBtr0343582; FBtr0299525; FBtr0299526; FBtr0343581; FBtr0299524; FBtr0343583; FBtr0299522
FBgn0262737:E014	mub	FBgn0262737	E014	96.8061	0.000363287	10.2171	0.00139141	0.0641828	1.89627	2.03974	0.481815	3L	21920988	21921041	54	+	73	79	128	93	109	FBtr0304980; FBtr0304982; FBtr0078468; FBtr0301364
FBgn0001139:E002	gro	FBgn0001139	E002	127.634	0.00220975	11.4029	0.000733299	0.0412385	2.02916	2.173	0.481651	3R	26042080	26042184	105	+	111	119	142	115	148	FBtr0084963; FBtr0084964
FBgn0039831:E002	CG12054	FBgn0039831	E002	229.506	0.00021721	28.135	1.13141e-07	3.4381e-05	2.27929	2.42281	0.478905	3R	31220913	31221465	553	+	213	184	294	199	254	FBtr0335408; FBtr0335409; FBtr0085758
FBgn0031883:E006	Caper	FBgn0031883	E006	98.1293	0.000425055	12.6589	0.000373785	0.0250943	1.91403	2.05664	0.478716	2L	7034484	7034693	210	+	87	84	126	87	105	FBtr0344711; FBtr0344709; FBtr0344708; FBtr0344712
FBgn0000579:E006	Eno	FBgn0000579	E006	72.8606	0.000483542	10.1844	0.00141631	0.0651576	1.79263	1.93439	0.477509	2L	1727718	1727880	163	-	69	65	96	54	80	FBtr0077908; FBtr0077906; FBtr0077907; FBtr0077905
FBgn0085638:E006	CG41378	FBgn0085638	E006	180.894	0.0013494	18.6759	1.54931e-05	0.00212139	2.17171	2.31415	0.475903	2R	2846508	2846603	96	-	152	149	183	179	235	FBtr0301790; FBtr0334937
FBgn0035612:E004	CG10625	FBgn0035612	E004	66.7535	0.000538105	13.6488	0.000220386	0.0168667	1.6702	1.80995	0.472885	3L	5539304	5539853	550	-	34	31	81	78	107	FBtr0273232; FBtr0077140; FBtr0077139; FBtr0077138; FBtr0113144; FBtr0077137; FBtr0273233; FBtr0273231
FBgn0004893:E003	bowl	FBgn0004893	E003	117.504	0.000355035	16.2442	5.56795e-05	0.00586276	1.99433	2.13455	0.469851	2L	3771785	3771867	83	+	112	98	141	119	114	FBtr0077490; FBtr0307027
FBgn0004893:E006	bowl	FBgn0004893	E006	96.7495	0.000375856	13.4043	0.000251044	0.0187025	1.9111	2.0509	0.469341	2L	3772026	3772316	291	+	90	83	116	96	96	FBtr0077492
FBgn0053554:E012	Nipped-A	FBgn0053554	E012	162.267	0.000426456	19.488	1.01232e-05	0.00151813	2.12352	2.26369	0.468674	2R	5203752	5203955	204	-	123	139	205	150	191	FBtr0303293
FBgn0058160:E008	CG40160	FBgn0058160	E008	277.563	0.00661702	26.1036	3.23579e-07	8.64274e-05	2.37546	2.51588	0.468168	3L	26226007	26229433	3427	+	256	303	295	229	299	FBtr0333380
FBgn0003390:E006	shf	FBgn0003390	E006	221.272	0.000781829	21.6323	3.30246e-06	0.000621759	2.25444	2.39428	0.466786	X	6773915	6773965	51	-	172	177	270	223	258	FBtr0340088; FBtr0070978
FBgn0037972:E001	CG10005	FBgn0037972	E001	101.147	0.000388192	10.1356	0.00145436	0.0662047	1.86443	2.00305	0.465939	3R	11975156	11975313	158	-	54	54	166	109	121	FBtr0335438; FBtr0082507
FBgn0024733:E001	RpL10	FBgn0024733	E001	312.469	0.000171386	33.2355	8.1646e-09	3.49183e-06	2.41133	2.5511	0.465831	3L	23093190	23093635	446	-	282	244	351	278	400	FBtr0333910
FBgn0000053:E008	ade3	FBgn0000053	E008	634.739	0.000110951	94.6194	2.30744e-22	4.20707e-19	2.70899	2.84791	0.462232	2L	7019135	7019382	248	-	508	467	908	586	696	FBtr0079431; FBtr0100353; FBtr0339663
FBgn0032000:E002	CG8372	FBgn0032000	E002	179.592	0.000295557	22.8832	1.72152e-06	0.000348753	2.17575	2.31319	0.459182	2L	8212693	8212766	74	-	167	142	220	153	213	FBtr0079634
FBgn0030334:E006	Karl	FBgn0030334	E006	93.7926	0.000413628	10.2326	0.0013798	0.0638042	1.77493	1.91076	0.457815	X	11791061	11791184	124	+	31	40	38	71	285	FBtr0346277; FBtr0346276; FBtr0073557; FBtr0073556
FBgn0037109:E006	MED1	FBgn0037109	E006	80.404	0.00114468	9.70651	0.00183617	0.0773826	1.82928	1.9647	0.455666	3L	21634262	21634446	185	-	76	61	111	84	68	FBtr0333972; FBtr0078464; FBtr0302592
FBgn0010228:E005	HmgZ	FBgn0010228	E005	708.486	0.00106511	36.2816	1.70767e-09	8.96319e-07	2.77476	2.91167	0.455456	2R	21702677	21702830	154	-	685	598	850	604	793	FBtr0342960; FBtr0071674
FBgn0000283:E006	Cp190	FBgn0000283	E006	96.7091	0.000409152	10.3754	0.00127704	0.0606015	1.91057	2.04593	0.454458	3R	15275125	15275241	117	-	79	87	136	78	103	FBtr0083126
FBgn0001139:E003	gro	FBgn0001139	E003	132.071	0.00149602	11.7102	0.000621579	0.0367453	2.04927	2.18463	0.453143	3R	26042185	26042264	80	+	118	123	147	120	149	FBtr0084963
FBgn0261722:E002	fwe	FBgn0261722	E002	225.005	0.000613527	24.9648	5.83871e-07	0.000139381	2.25518	2.39051	0.451744	3L	15811220	15812241	1022	-	163	165	343	218	233	FBtr0075541; FBtr0075543
FBgn0033631:E003	Sod3	FBgn0033631	E003	140.956	0.000329182	14.4845	0.000141319	0.0123939	2.06375	2.19854	0.451131	2R	11380794	11381028	235	-	130	94	188	134	156	FBtr0339489
FBgn0026262:E002	bip2	FBgn0026262	E002	162.771	0.000324921	13.8676	0.000196151	0.015632	2.12824	2.26304	0.45066	4	460203	460656	454	-	143	121	213	148	186	FBtr0089110
FBgn0041092:E003	tai	FBgn0041092	E003	185.1	0.00132516	15.8245	6.94971e-05	0.00691816	2.19573	2.32975	0.447647	2L	9177122	9177124	3	+	172	164	218	146	223	FBtr0303872
FBgn0010411:E002	RpS18	FBgn0010411	E002	229.611	0.00183092	15.1742	9.80332e-05	0.00932985	2.2803	2.41429	0.447127	2R	20264070	20264075	6	+	220	166	249	221	285	FBtr0086274
FBgn0011640:E005	lark	FBgn0011640	E005	189.755	0.000281889	20.036	7.59989e-06	0.00121325	2.21197	2.34493	0.443999	3L	7339868	7339908	41	+	188	178	242	175	162	FBtr0076845; FBtr0076841; FBtr0076843
FBgn0011640:E006	lark	FBgn0011640	E006	320.401	0.000171669	34.2374	4.87835e-09	2.28358e-06	2.43909	2.57175	0.442066	3L	7339909	7339961	53	+	328	291	409	278	291	FBtr0076845; FBtr0076841
FBgn0261608:E003	RpL37A	FBgn0261608	E003	109.632	0.000346249	11.077	0.000874065	0.046512	1.96799	2.09962	0.441365	2L	5071031	5071102	72	+	107	86	119	90	144	FBtr0079017
FBgn0034051:E006	Mlf	FBgn0034051	E006	171.426	0.000279061	17.793	2.46282e-05	0.00305796	2.15394	2.28516	0.438547	2R	15937679	15937879	201	-	156	127	214	165	191	FBtr0087295; FBtr0087294; FBtr0306651; FBtr0302149
[truncated: 709 more rows]
