# Supplementary material for: The Splicing Factor SF2 Is Critical for Hyperproliferation and Survival in a TORC1-Dependent Model of Early Tumorigenesis in Drosophila
Source: Int J Mol Sci. 2020 Jun 24;21(12):4465. doi: 10.3390/ijms21124465 (PMC7352841; doi:10.3390/ijms21124465)
Supplement: Supplementary file 1 [file ijms-21-04465-s001.zip › Table S8.xlsx]

## Sheet: Sheet1
	groupID	featureID	exonBaseMean	dispersion	stat	pvalue	padj	PTEN_CONTROL_100	PTEN_SF2_100	log2fold_PTEN_SF2_100_PTEN_CONTROL_100	genomicData.seqnames	genomicData.start	genomicData.end	genomicData.width	genomicData.strand	countData.PTEN_RNAi_CONTROL_RNAi_100_2	countData.PTEN_RNAi_CONTROL_RNAi_100_3	countData.PTEN_RNAi_SF2_RNAi_100_1	countData.PTEN_RNAi_SF2_RNAi_100_2	transcripts
FBgn0000008:E001	FBgn0000008	E001	16.3094	0.000601634	1.20241	0.27284	NA	NA	NA	NA	2R	22136968	22137026	59	+	12	17	20	16	FBtr0342981; FBtr0071763; FBtr0100521
FBgn0000008:E002	FBgn0000008	E002	25.7874	0.00551628	0.262594	0.608344	0.999917	1.40253	1.45219	0.171377	2R	22137027	22137208	182	+	22	28	33	20	FBtr0071763
FBgn0000008:E003	FBgn0000008	E003	40.084	0.000600876	0.455072	0.499936	0.999917	1.58924	1.63643	0.160689	2R	22137433	22137999	567	+	37	41	40	42	FBtr0071764
FBgn0000008:E004	FBgn0000008	E004	27.7863	0.000679812	6.02982e-05	0.993804	0.999917	1.45712	1.46017	0.0104746	2R	22138000	22138251	252	+	26	31	30	24	FBtr0100521; FBtr0342981; FBtr0071763; FBtr0071764
FBgn0000008:E005	FBgn0000008	E005	22.7925	0.000679923	0.067753	0.794637	NA	NA	NA	NA	2R	22151654	22151695	42	+	21	27	23	20	FBtr0071764; FBtr0071763; FBtr0100521
FBgn0000008:E006	FBgn0000008	E006	45.07	0.000568206	0.280106	0.596632	0.999917	1.64514	1.68067	0.12065	2R	22162905	22163694	790	+	44	45	43	48	FBtr0100521; FBtr0342981; FBtr0071763; FBtr0071764
FBgn0000008:E007	FBgn0000008	E007	29.7609	0.000638306	0.0242748	0.876188	0.999917	1.49239	1.48286	-0.0327291	2R	22164777	22164989	213	+	31	31	29	28	FBtr0100521; FBtr0342981; FBtr0071763; FBtr0071764
FBgn0000008:E008	FBgn0000008	E008	99.1138	0.000369606	1.35014	0.245253	0.999917	2.02235	1.97713	-0.151719	2R	22169244	22170717	1474	+	116	99	93	89	FBtr0100521; FBtr0342981; FBtr0071763; FBtr0071764
FBgn0000008:E009	FBgn0000008	E009	56.595	0.000527838	0.000350441	0.985064	0.999917	1.75794	1.76144	0.0118623	2R	22170778	22171259	482	+	54	62	55	55	FBtr0100521; FBtr0342981; FBtr0071763; FBtr0071764
FBgn0000008:E010	FBgn0000008	E010	90.5317	0.000457475	0.778555	0.377583	0.999917	1.94118	1.98185	0.136602	2R	22171260	22171985	726	+	97	81	84	100	FBtr0071764; FBtr0071763; FBtr0100521
FBgn0000008:E011	FBgn0000008	E011	55.6205	0.000566942	0.356812	0.550282	0.999917	1.76874	1.73752	-0.105587	2R	22172082	22172252	171	+	69	50	52	52	FBtr0100521; FBtr0342981; FBtr0071763; FBtr0071764
FBgn0000008:E012	FBgn0000008	E012	62.1922	0.000468556	0.836805	0.360312	0.999917	1.8227	1.77669	-0.155295	2R	22172316	22172433	118	+	71	64	58	56	FBtr0100521; FBtr0342981; FBtr0071763; FBtr0071764
FBgn0000008:E013	FBgn0000008	E013	74.9192	0.000451927	0.0200727	0.887334	0.999917	1.87626	1.88547	0.0310002	2R	22172497	22172834	338	+	85	68	75	72	FBtr0100521; FBtr0342981; FBtr0071763; FBtr0071764
FBgn0000014:E001	FBgn0000014	E001	10.0093	0.000371911	0.000224659	0.988041	NA	NA	NA	NA	3R	16807214	16807626	413	-	10	10	10	10	FBtr0306337
FBgn0000014:E002	FBgn0000014	E002	10.2593	0.000383883	0.0219668	0.882175	NA	NA	NA	NA	3R	16807627	16810061	2435	-	10	10	11	10	FBtr0083387; FBtr0306337; FBtr0300485; FBtr0083388
FBgn0000014:E003	FBgn0000014	E003	10.0093	0.000371911	0.000224659	0.988041	NA	NA	NA	NA	3R	16810132	16810355	224	-	10	10	10	10	FBtr0083387; FBtr0306337; FBtr0300485; FBtr0083388
FBgn0000014:E004	FBgn0000014	E004	10.0093	0.000371911	0.000224659	0.988041	NA	NA	NA	NA	3R	16822422	16822469	48	-	10	10	10	10	FBtr0083387; FBtr0306337; FBtr0300485; FBtr0083388
FBgn0000014:E005	FBgn0000014	E005	10.0093	0.000371911	0.000224659	0.988041	NA	NA	NA	NA	3R	16826051	16826307	257	-	10	10	10	10	FBtr0083387; FBtr0306337; FBtr0300485; FBtr0083388
FBgn0000014:E006	FBgn0000014	E006	10.0093	0.000371911	0.000224659	0.988041	NA	NA	NA	NA	3R	16827135	16827637	503	-	10	10	10	10	FBtr0083387; FBtr0306337; FBtr0300485; FBtr0083388
FBgn0000014:E007	FBgn0000014	E007	10.0093	0.000371911	0.000224659	0.988041	NA	NA	NA	NA	3R	16827638	16827738	101	-	10	10	10	10	FBtr0306337; FBtr0300485; FBtr0083388
FBgn0000014:E008	FBgn0000014	E008	10.0093	0.000371911	0.000224659	0.988041	NA	NA	NA	NA	3R	16827739	16827897	159	-	10	10	10	10	FBtr0083387; FBtr0306337; FBtr0300485; FBtr0083388
FBgn0000014:E009	FBgn0000014	E009	10.0093	0.000371911	0.000224659	0.988041	NA	NA	NA	NA	3R	16827898	16828105	208	-	10	10	10	10	FBtr0083388
FBgn0000014:E010	FBgn0000014	E010	10.0093	0.000371911	0.000224659	0.988041	NA	NA	NA	NA	3R	16828921	16829752	832	-	10	10	10	10	FBtr0083387; FBtr0306337; FBtr0300485
FBgn0000014:E011	FBgn0000014	E011	10.0093	0.000371911	0.000224659	0.988041	NA	NA	NA	NA	3R	16829753	16830049	297	-	10	10	10	10	FBtr0306337
FBgn0000015:E001	FBgn0000015	E001	10.0093	0.000371853	0.000187284	0.989081	NA	NA	NA	NA	3R	16927210	16927672	463	-	10	10	10	10	FBtr0083385
FBgn0000015:E002	FBgn0000015	E002	10.0093	0.000371853	0.000187284	0.989081	NA	NA	NA	NA	3R	16927673	16929580	1908	-	10	10	10	10	FBtr0330709; FBtr0346764; FBtr0083385; FBtr0083384; FBtr0083383; FBtr0083382; FBtr0083381
FBgn0000015:E003	FBgn0000015	E003	10.0093	0.000371853	0.000187284	0.989081	NA	NA	NA	NA	3R	16929638	16929852	215	-	10	10	10	10	FBtr0330709; FBtr0346764; FBtr0083385; FBtr0083384; FBtr0083383; FBtr0083382; FBtr0083381
FBgn0000015:E004	FBgn0000015	E004	10.0093	0.000371853	0.000187284	0.989081	NA	NA	NA	NA	3R	16931116	16931317	202	-	10	10	10	10	FBtr0330709; FBtr0346764; FBtr0083385; FBtr0083384; FBtr0083383; FBtr0083382; FBtr0083381
FBgn0000015:E005	FBgn0000015	E005	10.0093	0.000371853	0.000187284	0.989081	NA	NA	NA	NA	3R	16931402	16931613	212	-	10	10	10	10	FBtr0330709; FBtr0346764; FBtr0083385; FBtr0083384; FBtr0083383; FBtr0083382; FBtr0083381
FBgn0000015:E006	FBgn0000015	E006	10.2494	0.00038335	0.0221531	0.881681	NA	NA	NA	NA	3R	16932371	16934576	2206	-	11	10	10	10	FBtr0083384
FBgn0000015:E007	FBgn0000015	E007	10.0093	0.000371853	0.000187284	0.989081	NA	NA	NA	NA	3R	16935927	16936104	178	-	10	10	10	10	FBtr0083385; FBtr0083383; FBtr0083382; FBtr0083381
FBgn0000015:E008	FBgn0000015	E008	10.0093	0.000371853	0.000187284	0.989081	NA	NA	NA	NA	3R	16943253	16943299	47	-	10	10	10	10	FBtr0083385; FBtr0083383; FBtr0083382; FBtr0083381
FBgn0000015:E009	FBgn0000015	E009	10.0093	0.000371853	0.000187284	0.989081	NA	NA	NA	NA	3R	16943782	16944269	488	-	10	10	10	10	FBtr0083383
FBgn0000015:E010	FBgn0000015	E010	10.0093	0.000371853	0.000187284	0.989081	NA	NA	NA	NA	3R	16959972	16960506	535	-	10	10	10	10	FBtr0083382
FBgn0000015:E011	FBgn0000015	E011	10.0093	0.000371853	0.000187284	0.989081	NA	NA	NA	NA	3R	16963159	16963945	787	-	10	10	10	10	FBtr0083381
FBgn0000015:E012	FBgn0000015	E012	10.0093	0.000371853	0.000187284	0.989081	NA	NA	NA	NA	3R	16971759	16972236	478	-	10	10	10	10	FBtr0083385
FBgn0000017:E001	FBgn0000017	E001	80.4244	0.00810191	0.248794	0.617925	0.999917	1.92468	1.89811	-0.0893583	3L	16615866	16622369	6504	-	99	71	101	52	FBtr0112790; FBtr0345369
FBgn0000017:E002	FBgn0000017	E002	153.356	0.000393004	0.122224	0.726635	0.999917	2.18255	2.19553	0.0433956	3L	16622370	16623288	919	-	162	147	180	125	FBtr0075357; FBtr0345369; FBtr0112790; FBtr0330136; FBtr0330135; FBtr0330134; FBtr0330133; FBtr0330132; FBtr0330131; FBtr0330130
FBgn0000017:E003	FBgn0000017	E003	32.0272	0.00065624	0.432782	0.510627	0.999917	1.54129	1.49353	-0.163631	3L	16623289	16623636	348	-	33	36	29	30	FBtr0075357; FBtr0345369; FBtr0330136; FBtr0112790; FBtr0330133; FBtr0330130
FBgn0000017:E004	FBgn0000017	E004	107.269	0.000491735	1.92054	0.165798	0.999917	2.00577	2.06253	0.190333	3L	16623637	16625274	1638	-	112	93	111	113	FBtr0075357; FBtr0345369; FBtr0112790; FBtr0330136; FBtr0330135; FBtr0330134; FBtr0330133; FBtr0330132; FBtr0330131; FBtr0330130
FBgn0000017:E005	FBgn0000017	E005	16.0468	0.00058869	0.43852	0.507838	NA	NA	NA	NA	3L	16626273	16626527	255	-	14	16	16	18	FBtr0330133; FBtr0330132; FBtr0330131; FBtr0330130
FBgn0000017:E006	FBgn0000017	E006	22.077	0.00070249	0.685974	0.407537	NA	NA	NA	NA	3L	16626528	16626616	89	-	18	23	23	24	FBtr0075357; FBtr0345369; FBtr0112790; FBtr0330136; FBtr0330135; FBtr0330134; FBtr0330133; FBtr0330132; FBtr0330131; FBtr0330130
FBgn0000017:E007	FBgn0000017	E007	23.5323	0.000661798	0.0382245	0.844993	0.999917	1.38034	1.39832	0.0622832	3L	16626743	16626863	121	-	23	24	23	24	FBtr0075357; FBtr0345369; FBtr0112790; FBtr0330136; FBtr0330135; FBtr0330134; FBtr0330133; FBtr0330132; FBtr0330131; FBtr0330130
FBgn0000017:E008	FBgn0000017	E008	39.0232	0.000591975	0.804644	0.369708	0.999917	1.5708	1.63256	0.210426	3L	16626922	16627192	271	-	39	35	42	40	FBtr0075357; FBtr0345369; FBtr0112790; FBtr0330136; FBtr0330135; FBtr0330134; FBtr0330133; FBtr0330132; FBtr0330131; FBtr0330130
FBgn0000017:E009	FBgn0000017	E009	71.6797	0.00279064	2.69353	0.100756	0.999917	1.90463	1.81225	-0.311207	3L	16627502	16628088	587	-	86	76	56	69	FBtr0075357; FBtr0345369; FBtr0112790; FBtr0330136; FBtr0330135; FBtr0330134; FBtr0330133; FBtr0330132; FBtr0330131; FBtr0330130
FBgn0000017:E010	FBgn0000017	E010	43.0003	0.000751438	0.640428	0.423556	0.999917	1.66767	1.61677	-0.173014	3L	16628174	16628589	416	-	48	45	36	43	FBtr0075357; FBtr0345369; FBtr0112790; FBtr0330136; FBtr0330135; FBtr0330134; FBtr0330133; FBtr0330132; FBtr0330131; FBtr0330130
FBgn0000017:E011	FBgn0000017	E011	37.1905	0.000631301	3.28191	0.0700475	0.950221	1.63934	1.5144	-0.42638	3L	16628663	16629206	544	-	46	41	29	33	FBtr0075357; FBtr0345369; FBtr0112790; FBtr0330136; FBtr0330135; FBtr0330134; FBtr0330133; FBtr0330132; FBtr0330131; FBtr0330130
FBgn0000017:E012	FBgn0000017	E012	14.2252	0.000529769	0.0609326	0.805028	NA	NA	NA	NA	3L	16631377	16631430	54	-	16	14	16	11	FBtr0330136; FBtr0330134; FBtr0330133; FBtr0330131; FBtr0112790
FBgn0000017:E013	FBgn0000017	E013	119.543	0.000410709	1.05112	0.30525	0.999917	2.06092	2.10109	0.13455	3L	16646810	16647882	1073	-	115	118	143	102	FBtr0075357; FBtr0345369; FBtr0112790; FBtr0330136; FBtr0330135; FBtr0330134; FBtr0330133; FBtr0330132; FBtr0330131; FBtr0330130
FBgn0000018:E001	FBgn0000018	E001	117.838	0.000352302	0.0410702	0.839403	0.999917	2.07247	2.07829	0.0195054	2L	10973443	10974210	768	-	152	102	119	100	FBtr0080168
FBgn0000018:E002	FBgn0000018	E002	113.571	0.000358521	0.0410213	0.839497	0.999917	2.06216	2.05612	-0.020239	2L	10974268	10975293	1026	-	152	96	106	102	FBtr0080168
FBgn0000022:E001	FBgn0000022	E001	113.199	NA	NA	NA	NA	NA	NA	NA	X	370031	370947	917	+	176	112	101	67	FBtr0070072
FBgn0000024:E001	FBgn0000024	E001	10.0093	0.000368988	0.38872	0.532973	NA	NA	NA	NA	3R	13222951	13223378	428	-	10	10	10	10	FBtr0335223
FBgn0000024:E002	FBgn0000024	E002	55.6491	0.039244	0.0463789	0.829488	0.999917	1.72851	1.77736	0.165198	3R	13224625	13228241	3617	-	61	57	67	38	FBtr0082780
FBgn0000024:E003	FBgn0000024	E003	65.021	0.000546451	0.139301	0.708977	0.999917	1.81939	1.81713	-0.00761702	3R	13228242	13229770	1529	-	85	61	62	53	FBtr0082780; FBtr0300486
FBgn0000024:E004	FBgn0000024	E004	22.7105	0.000760809	1.71514	0.19032	NA	NA	NA	NA	3R	13232679	13232842	164	-	30	26	13	22	FBtr0082780; FBtr0335223; FBtr0300486
FBgn0000024:E005	FBgn0000024	E005	22.6865	0.000679648	0.0526988	0.818432	NA	NA	NA	NA	3R	13232961	13233124	164	-	30	21	18	22	FBtr0082780; FBtr0335223; FBtr0300486
FBgn0000024:E006	FBgn0000024	E006	20.6876	0.000659929	0.11952	0.729556	NA	NA	NA	NA	3R	13237129	13237278	150	-	26	18	21	18	FBtr0082780; FBtr0335223; FBtr0300486
FBgn0000024:E007	FBgn0000024	E007	19.7233	0.000637278	0.290014	0.590212	NA	NA	NA	NA	3R	13238057	13238199	143	-	23	18	19	19	FBtr0082780; FBtr0335223; FBtr0300486
FBgn0000024:E008	FBgn0000024	E008	20.001	0.000666258	0.0415356	0.838508	NA	NA	NA	NA	3R	13243219	13243426	208	-	23	20	15	22	FBtr0082780; FBtr0335223; FBtr0300486
FBgn0000024:E009	FBgn0000024	E009	26.7843	0.00198278	0.107213	0.74334	0.999917	1.42114	1.46399	0.147673	3R	13243586	13244131	546	-	29	28	19	31	FBtr0082780; FBtr0335223; FBtr0300486
FBgn0000024:E010	FBgn0000024	E010	16.767	0.000610597	0.0964971	0.756074	NA	NA	NA	NA	3R	13244261	13244399	139	-	17	21	15	14	FBtr0082780; FBtr0335223; FBtr0300486
FBgn0000024:E011	FBgn0000024	E011	24.4603	0.000668861	1.18807	0.27572	0.999917	1.43555	1.36023	-0.260662	3R	13245810	13246654	845	-	31	28	17	22	FBtr0082780; FBtr0335223; FBtr0300486
FBgn0000024:E012	FBgn0000024	E012	14.2775	0.000542544	0.0053206	0.941852	NA	NA	NA	NA	3R	13258303	13258425	123	-	14	17	12	14	FBtr0082780; FBtr0335223; FBtr0300486
FBgn0000024:E013	FBgn0000024	E013	19.0534	0.0025818	0.143301	0.705021	NA	NA	NA	NA	3R	13258426	13258777	352	-	16	24	20	16	FBtr0082780; FBtr0335223
FBgn0000024:E014	FBgn0000024	E014	11.2356	0.000423393	0.261198	0.609299	NA	NA	NA	NA	3R	13259453	13259517	65	-	13	10	11	11	FBtr0300486
FBgn0000028:E001	FBgn0000028	E001	15.7247	0.000581494	0.0175527	0.894599	NA	NA	NA	NA	X	15350239	15351147	909	-	18	13	17	15	FBtr0305191
FBgn0000028:E002	FBgn0000028	E002	11.4818	0.000441028	0.0933692	0.759937	NA	NA	NA	NA	X	15351148	15351958	811	-	14	10	10	12	FBtr0100328; FBtr0305191
FBgn0000028:E003	FBgn0000028	E003	10.0093	0.000371805	4.23931e-10	0.999984	NA	NA	NA	NA	X	15352334	15352356	23	-	10	10	10	10	FBtr0100328; FBtr0305191
FBgn0000028:E004	FBgn0000028	E004	10.0093	0.000371805	4.23931e-10	0.999984	NA	NA	NA	NA	X	15352357	15353167	811	-	10	10	10	10	FBtr0074015; FBtr0305189; FBtr0290063; FBtr0305196; FBtr0305195; FBtr0305194; FBtr0100328; FBtr0290064; FBtr0305190; FBtr0305193; FBtr0305192; FBtr0305191; FBtr0100326
FBgn0000028:E005	FBgn0000028	E005	10.0093	0.000371805	4.23931e-10	0.999984	NA	NA	NA	NA	X	15353225	15353382	158	-	10	10	10	10	FBtr0074015; FBtr0305189; FBtr0290063; FBtr0305196; FBtr0305195; FBtr0305194; FBtr0100328; FBtr0290064; FBtr0305190; FBtr0305193; FBtr0305192; FBtr0305191; FBtr0100326
FBgn0000028:E006	FBgn0000028	E006	10.0093	0.000371805	4.23931e-10	0.999984	NA	NA	NA	NA	X	15353383	15353388	6	-	10	10	10	10	FBtr0074015; FBtr0305196; FBtr0305191; FBtr0305193; FBtr0305192
FBgn0000028:E007	FBgn0000028	E007	10.0093	0.000371805	4.23931e-10	0.999984	NA	NA	NA	NA	X	15354227	15354458	232	-	10	10	10	10	FBtr0074015; FBtr0305189; FBtr0290063; FBtr0305196; FBtr0305195; FBtr0305194; FBtr0100328; FBtr0290064; FBtr0305190; FBtr0305193; FBtr0305192; FBtr0305191; FBtr0100326
FBgn0000028:E008	FBgn0000028	E008	10.0093	0.000371805	4.23931e-10	0.999984	NA	NA	NA	NA	X	15354536	15354676	141	-	10	10	10	10	FBtr0074015; FBtr0305189; FBtr0290063; FBtr0305196; FBtr0305195; FBtr0305194; FBtr0100328; FBtr0290064; FBtr0305190; FBtr0305193; FBtr0305192; FBtr0305191; FBtr0100326
FBgn0000028:E009	FBgn0000028	E009	10.0093	0.000371805	4.23931e-10	0.999984	NA	NA	NA	NA	X	15354755	15354932	178	-	10	10	10	10	FBtr0074015; FBtr0305189; FBtr0290063; FBtr0305196; FBtr0305195; FBtr0305194; FBtr0100328; FBtr0290064; FBtr0305190; FBtr0305193; FBtr0305192; FBtr0305191; FBtr0100326
FBgn0000028:E010	FBgn0000028	E010	10.0093	0.000371805	4.23931e-10	0.999984	NA	NA	NA	NA	X	15354933	15354953	21	-	10	10	10	10	FBtr0305195; FBtr0074015; FBtr0100328; FBtr0290064; FBtr0290063; FBtr0305191
FBgn0000028:E011	FBgn0000028	E011	10.0093	0.000371805	4.23931e-10	0.999984	NA	NA	NA	NA	X	15371512	15371688	177	-	10	10	10	10	FBtr0074015; FBtr0305189; FBtr0290063; FBtr0305196; FBtr0305195; FBtr0305194; FBtr0100328; FBtr0290064; FBtr0305190; FBtr0305193; FBtr0305192; FBtr0305191; FBtr0100326
FBgn0000028:E012	FBgn0000028	E012	10.0093	0.000371805	4.23931e-10	0.999984	NA	NA	NA	NA	X	15372152	15372208	57	-	10	10	10	10	FBtr0305195; FBtr0305189; FBtr0074015; FBtr0305194; FBtr0305196; FBtr0100328
FBgn0000028:E013	FBgn0000028	E013	10.0093	0.000371805	4.23931e-10	0.999984	NA	NA	NA	NA	X	15377561	15377593	33	-	10	10	10	10	FBtr0305189; FBtr0100326; FBtr0074015; FBtr0290063; FBtr0305193; FBtr0100328
FBgn0000028:E014	FBgn0000028	E014	10.2593	0.000383767	0.0260153	0.871863	NA	NA	NA	NA	X	15378189	15379064	876	-	10	10	11	10	FBtr0074015; FBtr0305189; FBtr0290063; FBtr0305196; FBtr0305195; FBtr0305194; FBtr0100328; FBtr0290064; FBtr0305190; FBtr0305193; FBtr0305192; FBtr0305191; FBtr0100326
FBgn0000032:E001	FBgn0000032	E001	172.909	0.000293063	0.287149	0.592054	0.999917	2.23333	2.24913	0.0527974	3R	29991144	29991693	550	-	205	147	178	163	FBtr0085609; FBtr0085610
FBgn0000032:E002	FBgn0000032	E002	112.52	0.000371541	0.0830937	0.773148	0.999917	2.06096	2.05025	-0.0359209	3R	29991754	29992012	259	-	135	101	112	103	FBtr0085609; FBtr0085610
FBgn0000032:E003	FBgn0000032	E003	174.379	0.000324321	3.33225e-05	0.995394	0.999917	2.24536	2.2453	-0.000192271	3R	29992083	29992772	690	-	224	138	183	155	FBtr0085609; FBtr0085610
FBgn0000032:E004	FBgn0000032	E004	49.5339	0.000558071	0.190856	0.662205	0.999917	1.71792	1.69135	-0.0900639	3R	29992829	29992927	99	-	69	37	45	48	FBtr0085609; FBtr0085610
FBgn0000032:E005	FBgn0000032	E005	60.7837	0.000634164	0.237864	0.625753	0.999917	1.805	1.77815	-0.0906446	3R	29992986	29993181	196	-	83	47	51	63	FBtr0085609; FBtr0085610
FBgn0000032:E006	FBgn0000032	E006	11.0004	0.000421491	0.00566941	0.93998	NA	NA	NA	NA	3R	29993182	29993261	80	-	12	11	10	11	FBtr0085610
FBgn0000032:E007	FBgn0000032	E007	33.1773	0.00066328	0.0981781	0.754027	0.999917	1.52354	1.54602	0.0769062	3R	29993262	29993276	15	-	42	25	29	37	FBtr0085609; FBtr0085610
FBgn0000032:E008	FBgn0000032	E008	32.1322	0.00129898	0.0968598	0.755631	0.999917	1.51068	1.53305	0.0766336	3R	29993277	29993411	135	-	44	21	28	36	FBtr0085609
FBgn0000036:E001	FBgn0000036	E001	10.7395	0.000406467	0.0307154	0.860877	NA	NA	NA	NA	3R	24393896	24401096	7201	-	12	10	11	10	FBtr0334916
FBgn0000036:E002	FBgn0000036	E002	10.0093	0.000371924	0.000220387	0.988155	NA	NA	NA	NA	3R	24401097	24401945	849	-	10	10	10	10	FBtr0084619; FBtr0334916; FBtr0330310
FBgn0000036:E003	FBgn0000036	E003	10.0093	0.000371924	0.000220387	0.988155	NA	NA	NA	NA	3R	24403215	24403510	296	-	10	10	10	10	FBtr0084619; FBtr0334916; FBtr0330310
FBgn0000036:E004	FBgn0000036	E004	10.0093	0.000371924	0.000220387	0.988155	NA	NA	NA	NA	3R	24404682	24404893	212	-	10	10	10	10	FBtr0084619; FBtr0334916; FBtr0330310
FBgn0000036:E005	FBgn0000036	E005	10.0093	0.000371924	0.000220387	0.988155	NA	NA	NA	NA	3R	24404969	24405429	461	-	10	10	10	10	FBtr0084619; FBtr0334916; FBtr0330310
FBgn0000036:E006	FBgn0000036	E006	10.0093	0.000371924	0.000220387	0.988155	NA	NA	NA	NA	3R	24407318	24407498	181	-	10	10	10	10	FBtr0084619; FBtr0334916; FBtr0330310
FBgn0000036:E007	FBgn0000036	E007	10.0093	0.000371924	0.000220387	0.988155	NA	NA	NA	NA	3R	24412508	24412617	110	-	10	10	10	10	FBtr0084619; FBtr0334916; FBtr0330310
FBgn0000036:E008	FBgn0000036	E008	10.0093	0.000371924	0.000220387	0.988155	NA	NA	NA	NA	3R	24414847	24414891	45	-	10	10	10	10	FBtr0084619; FBtr0334916; FBtr0330310
FBgn0000036:E009	FBgn0000036	E009	10.0093	0.000371924	0.000220387	0.988155	NA	NA	NA	NA	3R	24421695	24421904	210	-	10	10	10	10	FBtr0084619; FBtr0334916; FBtr0330310
FBgn0000036:E010	FBgn0000036	E010	10.5093	0.000395876	0.0947762	0.758191	NA	NA	NA	NA	3R	24451895	24452633	739	-	10	10	12	10	FBtr0084619; FBtr0334916; FBtr0330310
FBgn0000036:E011	FBgn0000036	E011	10.0093	0.000371924	0.000220387	0.988155	NA	NA	NA	NA	3R	24456435	24457157	723	-	10	10	10	10	FBtr0084619; FBtr0334916; FBtr0330310
FBgn0000037:E001	FBgn0000037	E001	10.5202	0.000396568	-7.10543e-15	1	NA	NA	NA	NA	2R	24378630	24381856	3227	-	10	11	10	11	FBtr0072367; FBtr0072368
FBgn0000037:E002	FBgn0000037	E002	10.0093	0.00037231	0	1	NA	NA	NA	NA	2R	24383190	24383240	51	-	10	10	10	10	FBtr0072368
FBgn0000037:E003	FBgn0000037	E003	10.0093	0.00037231	0	1	NA	NA	NA	NA	2R	24383241	24383377	137	-	10	10	10	10	FBtr0072367; FBtr0072368
FBgn0000037:E004	FBgn0000037	E004	10.0093	0.00037231	0	1	NA	NA	NA	NA	2R	24383436	24383619	184	-	10	10	10	10	FBtr0072367; FBtr0072368
FBgn0000037:E005	FBgn0000037	E005	10.0093	0.00037231	0	1	NA	NA	NA	NA	2R	24383924	24385048	1125	-	10	10	10	10	FBtr0072367; FBtr0072368
FBgn0000037:E006	FBgn0000037	E006	10.0093	0.00037231	0	1	NA	NA	NA	NA	2R	24389594	24389597	4	-	10	10	10	10	FBtr0072368
FBgn0000037:E007	FBgn0000037	E007	10.0093	0.00037231	0	1	NA	NA	NA	NA	2R	24389598	24390294	697	-	10	10	10	10	FBtr0072367; FBtr0072368
FBgn0000038:E001	FBgn0000038	E001	10.4895	0.000394921	0.0602106	0.806163	NA	NA	NA	NA	3L	4429349	4429502	154	+	12	10	10	10	FBtr0073299; FBtr0073300
FBgn0000038:E002	FBgn0000038	E002	10.4895	0.000394921	0.0602106	0.806163	NA	NA	NA	NA	3L	4429566	4429715	150	+	12	10	10	10	FBtr0073299; FBtr0073300
FBgn0000038:E003	FBgn0000038	E003	10.0093	0.000372308	0.00663957	0.935057	NA	NA	NA	NA	3L	4429716	4430229	514	+	10	10	10	10	FBtr0073300
FBgn0000038:E004	FBgn0000038	E004	10.4895	0.000394921	0.0602106	0.806163	NA	NA	NA	NA	3L	4432386	4432522	137	+	12	10	10	10	FBtr0073299
FBgn0000038:E005	FBgn0000038	E005	10.0093	0.000372308	0.00663957	0.935057	NA	NA	NA	NA	3L	4433305	4433459	155	+	10	10	10	10	FBtr0073299
FBgn0000038:E006	FBgn0000038	E006	10.7494	0.000406999	0.0614014	0.804295	NA	NA	NA	NA	3L	4433615	4434059	445	+	11	10	12	10	FBtr0073299
FBgn0000038:E007	FBgn0000038	E007	10.2593	0.000384207	0.0619618	0.803422	NA	NA	NA	NA	3L	4434490	4435089	600	+	10	10	11	10	FBtr0073299
FBgn0000038:E008	FBgn0000038	E008	10.0093	0.000372308	0.00663957	0.935057	NA	NA	NA	NA	3L	4435175	4435993	819	+	10	10	10	10	FBtr0073299
FBgn0000039:E001	FBgn0000039	E001	10.0093	0.000372071	0.00136344	0.970545	NA	NA	NA	NA	3R	24485428	24485839	412	+	10	10	10	10	FBtr0084639; FBtr0084640
FBgn0000039:E002	FBgn0000039	E002	10.0093	0.000372071	0.00136344	0.970545	NA	NA	NA	NA	3R	24485840	24485907	68	+	10	10	10	10	FBtr0084639
FBgn0000039:E003	FBgn0000039	E003	10.0093	0.000372071	0.00136344	0.970545	NA	NA	NA	NA	3R	24485908	24486200	293	+	10	10	10	10	FBtr0084639; FBtr0084640
FBgn0000039:E004	FBgn0000039	E004	10.0093	0.000372071	0.00136344	0.970545	NA	NA	NA	NA	3R	24487131	24487285	155	+	10	10	10	10	FBtr0084639; FBtr0084640
FBgn0000039:E005	FBgn0000039	E005	10.2642	0.000384238	0.0163415	0.89828	NA	NA	NA	NA	3R	24487423	24487603	181	+	10	11	10	10	FBtr0084639; FBtr0084640
FBgn0000039:E006	FBgn0000039	E006	10.2642	0.000384238	0.0163415	0.89828	NA	NA	NA	NA	3R	24488452	24488611	160	+	10	11	10	10	FBtr0084639; FBtr0084640
FBgn0000039:E007	FBgn0000039	E007	10.0093	0.000372071	0.00136344	0.970545	NA	NA	NA	NA	3R	24488781	24489366	586	+	10	10	10	10	FBtr0084639; FBtr0084640
FBgn0000039:E008	FBgn0000039	E008	10.0093	0.000372071	0.00136344	0.970545	NA	NA	NA	NA	3R	24489599	24489800	202	+	10	10	10	10	FBtr0084639; FBtr0084640
FBgn0000039:E009	FBgn0000039	E009	10.0093	0.000372071	0.00136344	0.970545	NA	NA	NA	NA	3R	24490818	24491147	330	+	10	10	10	10	FBtr0084639; FBtr0084640
FBgn0000042:E001	FBgn0000042	E001	3019.2	8.7111e-05	10.1439	0.00144778	0.171194	3.49411	3.46632	-0.0923443	X	5900861	5901013	153	+	3576	2790	2962	2770	FBtr0345894; FBtr0100662; FBtr0100663; FBtr0070822
FBgn0000042:E002	FBgn0000042	E002	3085.04	0.000248223	14.6135	0.000131963	0.0304799	3.46473	3.51366	0.162593	X	5901982	5902096	115	+	3346	2607	3132	3259	FBtr0070823
FBgn0000042:E003	FBgn0000042	E003	59436.7	0.000786046	0.39135	0.531591	0.999917	4.77082	4.77732	0.0215983	X	5902690	5904173	1484	+	67440	53221	58771	58551	FBtr0345894; FBtr0100662; FBtr0100663; FBtr0070822; FBtr0070823
FBgn0000042:E004	FBgn0000042	E004	11481.3	0.00100622	0.451991	0.501391	0.999917	4.06444	4.0556	-0.0293496	X	5904174	5904464	291	+	13621	10117	11779	10500	FBtr0345894; FBtr0100662; FBtr0100663; FBtr0070823
FBgn0000042:E005	FBgn0000042	E005	2919.72	0.000646169	4.54559	0.0330037	0.804065	3.48249	3.44813	-0.114189	X	5904465	5904788	324	+	3597	2613	2881	2617	FBtr0345894; FBtr0100662; FBtr0070823
FBgn0000042:E006	FBgn0000042	E006	131.419	0.000334899	3.58138	0.0584306	0.924378	2.08308	2.15959	0.256098	X	5904789	5905227	439	+	138	107	153	128	FBtr0345894; FBtr0070823
FBgn0000042:E007	FBgn0000042	E007	44.866	0.00056928	4.21026	0.0401803	0.840833	1.58822	1.72476	0.463852	X	5905228	5905399	172	+	39	38	49	53	FBtr0345894
FBgn0000043:E001	FBgn0000043	E001	16918.4	8.08188e-05	0.00042764	0.983501	0.999917	4.22848	4.22856	0.000271543	2R	6013910	6015422	1513	-	19791	15317	16365	16297	FBtr0086029
FBgn0000043:E002	FBgn0000043	E002	1673.68	7.20432e-05	0.000399475	0.984054	0.999917	3.2246	3.22421	-0.00129822	2R	6015577	6015689	113	-	1977	1496	1603	1629	FBtr0086029
FBgn0000044:E001	FBgn0000044	E001	882.69	0.000324338	0.0129217	0.909497	0.999917	2.93485	2.93335	-0.00500015	2R	20944021	20944156	136	+	384	1041	150	1905	FBtr0071519
FBgn0000044:E002	FBgn0000044	E002	8265.05	0.000269595	0.00709987	0.932849	0.999917	3.90718	3.90758	0.00132052	2R	20944844	20946431	1588	+	3824	9481	1283	18007	FBtr0071519
FBgn0000045:E001	FBgn0000045	E001	10.0093	0.000373131	-6.39488e-14	1	NA	NA	NA	NA	3L	21985210	21985248	39	+	10	10	10	10	FBtr0334090; FBtr0078478
FBgn0000045:E002	FBgn0000045	E002	10.0093	0.000373131	-6.39488e-14	1	NA	NA	NA	NA	3L	21985249	21985324	76	+	10	10	10	10	FBtr0334090
FBgn0000045:E003	FBgn0000045	E003	10.0093	0.000373131	-6.39488e-14	1	NA	NA	NA	NA	3L	21985325	21986275	951	+	10	10	10	10	FBtr0334090; FBtr0078478
FBgn0000045:E004	FBgn0000045	E004	10.0093	0.000373131	-6.39488e-14	1	NA	NA	NA	NA	3L	21986638	21987190	553	+	10	10	10	10	FBtr0334090; FBtr0078478
FBgn0000046:E001	FBgn0000046	E001	25.2488	0.000679003	0.105199	0.745678	0.999917	1.37931	1.41189	0.112756	3R	13425983	13426042	60	+	47	22	15	18	FBtr0346242; FBtr0082785
FBgn0000046:E002	FBgn0000046	E002	10.0093	0.0603859	2.48627	0.114844	NA	NA	NA	NA	3R	13426447	13426582	136	+	10	10	10	10	FBtr0082786
FBgn0000046:E003	FBgn0000046	E003	236.735	0.0282075	1.92756	0.165026	0.999917	2.35134	2.3253	-0.0869009	3R	13426583	13428089	1507	+	499	181	146	134	FBtr0346242; FBtr0082785; FBtr0082786
FBgn0000046:E004	FBgn0000046	E004	10.2494	0.0429243	2.6985	0.100442	NA	NA	NA	NA	3R	13428090	13428375	286	+	11	10	10	10	FBtr0346242
FBgn0000047:E001	FBgn0000047	E001	10.7738	0.000411178	0.189625	0.663229	NA	NA	NA	NA	3R	15439969	15440046	78	+	10	13	10	10	FBtr0083143
FBgn0000047:E002	FBgn0000047	E002	11.9953	0.000462707	0.0535597	0.816981	NA	NA	NA	NA	3R	15440600	15441540	941	+	13	12	12	11	FBtr0083143
FBgn0000047:E003	FBgn0000047	E003	11.2675	0.000432401	0.442651	0.505846	NA	NA	NA	NA	3R	15441602	15442177	576	+	11	10	11	13	FBtr0083143
FBgn0000052:E001	FBgn0000052	E001	200.373	0.00377873	0.0952855	0.757562	0.999917	2.29591	2.31303	0.0571598	2L	6041181	6042011	831	-	247	174	220	163	FBtr0079219; FBtr0079221; FBtr0079220
FBgn0000052:E002	FBgn0000052	E002	425.978	0.000186195	2.21429	0.136738	0.999917	2.63871	2.62059	-0.0603103	2L	6042075	6044351	2277	-	516	412	388	391	FBtr0079219; FBtr0079221; FBtr0079220
FBgn0000052:E003	FBgn0000052	E003	158.482	0.000308722	0.577054	0.447469	0.999917	2.18885	2.2178	0.0967559	2L	6044428	6045526	1099	-	191	137	147	160	FBtr0079219; FBtr0079221; FBtr0079220
FBgn0000052:E004	FBgn0000052	E004	10.2494	0.000380253	0.0554435	0.813848	NA	NA	NA	NA	2L	6045527	6045596	70	-	11	10	10	10	FBtr0079221
FBgn0000052:E005	FBgn0000052	E005	14.7529	0.000550626	1.25959	0.261729	NA	NA	NA	NA	2L	6045894	6045920	27	-	16	11	14	18	FBtr0079219
FBgn0000052:E006	FBgn0000052	E006	25.2777	0.00121168	0.0951678	0.757707	0.999917	1.40374	1.43451	0.106279	2L	6045921	6045967	47	-	27	25	20	29	FBtr0079219; FBtr0079220
FBgn0000052:E007	FBgn0000052	E007	10.5055	0.00039239	0.157451	0.691514	NA	NA	NA	NA	2L	6045968	6046050	83	-	11	10	10	11	FBtr0079220
FBgn0000053:E001	FBgn0000053	E001	12.9938	0.000511757	1.63528	0.200975	NA	NA	NA	NA	2L	7014623	7014860	238	-	14	15	13	10	FBtr0339663
FBgn0000053:E002	FBgn0000053	E002	348.03	0.000183287	184.997	3.93044e-42	4.53913e-38	2.68562	2.36488	-1.06872	2L	7014861	7016374	1514	-	508	399	261	231	FBtr0079431; FBtr0339663
FBgn0000053:E003	FBgn0000053	E003	273.852	0.000231495	177.802	1.46315e-40	1.26731e-36	2.59625	2.23467	-1.20592	2L	7016437	7017486	1050	-	420	318	201	163	FBtr0079431; FBtr0339663
FBgn0000053:E004	FBgn0000053	E004	168.955	0.000486862	105.844	7.97854e-25	2.12634e-21	2.38884	2.02154	-1.22802	2L	7017545	7017966	422	-	246	211	118	104	FBtr0079431; FBtr0339663
FBgn0000053:E005	FBgn0000053	E005	124.881	0.000304721	36.5686	1.47385e-09	1.48268e-06	1.95215	2.19497	0.8136	2L	7018087	7018148	62	-	96	70	167	165	FBtr0100353
FBgn0000053:E006	FBgn0000053	E006	377.647	0.00018278	27.6233	1.47396e-07	9.28488e-05	2.51163	2.62729	0.385244	2L	7018149	7018374	226	-	357	250	449	453	FBtr0079431; FBtr0100353; FBtr0339663
FBgn0000053:E007	FBgn0000053	E007	901.822	0.000100044	78.5046	7.98119e-19	1.62657e-15	2.88993	3.00391	0.379056	2L	7018431	7019080	650	-	829	624	1108	1042	FBtr0079431; FBtr0100353; FBtr0339663
FBgn0000053:E008	FBgn0000053	E008	479.62	0.000143264	36.3453	1.65281e-09	1.59064e-06	2.61523	2.73066	0.384282	2L	7019135	7019382	248	-	443	328	576	569	FBtr0079431; FBtr0100353; FBtr0339663
FBgn0000053:E009	FBgn0000053	E009	371.746	0.000246189	19.252	1.1455e-05	0.00413406	2.51514	2.61363	0.328078	2L	7023529	7023898	370	-	364	248	433	441	FBtr0079431; FBtr0100353; FBtr0339663
FBgn0000054:E001	FBgn0000054	E001	12.5061	0.000472744	0.0819132	0.774721	NA	NA	NA	NA	2R	6662265	6662269	5	+	13	13	12	12	FBtr0086111; FBtr0330252
FBgn0000054:E002	FBgn0000054	E002	106.213	0.00033386	2.93788	0.0865242	0.995589	1.99728	2.06382	0.223141	2R	6662270	6662436	167	+	114	98	110	103	FBtr0086111; FBtr0330252; FBtr0086113; FBtr0086112
FBgn0000054:E003	FBgn0000054	E003	73.2463	0.000442596	1.16186	0.281081	0.999917	1.846	1.89559	0.167002	2R	6662437	6662448	12	+	76	73	78	66	FBtr0086113; FBtr0086112
FBgn0000054:E004	FBgn0000054	E004	34.2544	0.000620822	1.50088e-06	0.999023	0.999917	1.54828	1.54363	-0.0158962	2R	6662449	6662568	120	+	37	37	31	32	FBtr0086112
FBgn0000054:E005	FBgn0000054	E005	230.143	0.000222368	0.340115	0.559763	0.999917	2.35778	2.36902	0.0375085	2R	6662569	6662757	189	+	254	235	220	212	FBtr0086111; FBtr0330252; FBtr0086113; FBtr0086112
FBgn0000054:E006	FBgn0000054	E006	328.505	0.00119518	0.379681	0.537774	0.999917	2.52654	2.5054	-0.0704321	2R	6666720	6667013	294	+	359	363	291	301	FBtr0086111; FBtr0330252; FBtr0086113; FBtr0086112
FBgn0000054:E007	FBgn0000054	E007	831.441	0.00100985	0.737507	0.390461	0.999917	2.92781	2.91058	-0.0573111	2R	6667073	6668085	1013	+	1019	806	777	731	FBtr0086111; FBtr0330252; FBtr0086113; FBtr0086112
FBgn0000055:E001	FBgn0000055	E001	11.4965	NA	NA	NA	NA	NA	NA	NA	2L	14616129	14616266	138	+	13	11	10	12	FBtr0100594
FBgn0000057:E001	FBgn0000057	E001	11.0139	0.000435568	0.0307613	0.860774	NA	NA	NA	NA	2R	18151704	18151753	50	+	11	13	10	10	FBtr0086744
FBgn0000057:E002	FBgn0000057	E002	84.1236	0.000508075	1.19521	0.27428	0.999917	1.95023	1.90569	-0.149725	2R	18151754	18152641	888	+	102	86	71	78	FBtr0340288; FBtr0086744
FBgn0000057:E003	FBgn0000057	E003	173.502	0.000402005	1.29306	0.255484	0.999917	2.23112	2.25329	0.0740615	2R	18152708	18154060	1353	+	216	145	136	198	FBtr0340288; FBtr0086744
FBgn0000061:E001	FBgn0000061	E001	39.1268	0.000642986	4.79306	0.0285746	0.772922	1.65853	1.5406	-0.401919	2L	378112	378481	370	+	50	41	37	29	FBtr0078053
FBgn0000061:E002	FBgn0000061	E002	36.2187	0.000625119	0.642077	0.42296	0.999917	1.58774	1.5532	-0.117906	2L	384511	384894	384	+	40	37	37	31	FBtr0078053
FBgn0000061:E003	FBgn0000061	E003	20.8276	0.000655504	2.28559	0.13058	NA	NA	NA	NA	2L	385701	385746	46	+	16	19	24	24	FBtr0078053
FBgn0000061:E004	FBgn0000061	E004	35.7912	0.000622831	0.433279	0.510385	0.999917	1.53524	1.59462	0.202801	2L	386308	386576	269	+	35	33	37	38	FBtr0078053
FBgn0000061:E005	FBgn0000061	E005	53.3597	0.000541068	1.11828	0.290289	0.999917	1.69868	1.76892	0.237724	2L	386703	387439	737	+	49	51	55	58	FBtr0078053
FBgn0000063:E001	FBgn0000063	E001	38.987	0.00114741	2.28576	0.130566	0.999917	1.55109	1.65169	0.342802	3R	17671271	17671567	297	+	44	29	36	47	FBtr0083478; FBtr0331348
FBgn0000063:E002	FBgn0000063	E002	106.744	0.000539151	0.916259	0.338459	0.999917	2.01605	2.0509	0.116837	3R	17671850	17672857	1008	+	124	93	124	87	FBtr0083478; FBtr0331348
FBgn0000063:E003	FBgn0000063	E003	79.2367	0.00043225	2.81791	0.0932177	0.999917	1.93574	1.86858	-0.225931	3R	17672921	17673476	556	+	105	75	69	69	FBtr0083478; FBtr0331348
FBgn0000063:E004	FBgn0000063	E004	11.9965	0.000454821	0.131092	0.717302	NA	NA	NA	NA	3R	17673549	17673576	28	+	13	11	12	12	FBtr0331348
FBgn0000063:E005	FBgn0000063	E005	30.144	0.0006351	1.05445	0.304484	0.999917	1.52737	1.45432	-0.250801	3R	17673577	17673828	252	+	40	29	27	25	FBtr0083478; FBtr0331348
FBgn0000064:E001	FBgn0000064	E001	35.9441	0.0426643	0.198207	0.656172	0.999917	1.54471	1.58931	0.152279	3R	26254069	26254602	534	-	42	26	37	39	FBtr0084994
FBgn0000064:E002	FBgn0000064	E002	327.462	0.000910582	1.47031	0.225297	0.999917	2.50023	2.52926	0.0967201	3R	26254603	26255203	601	-	281	346	249	428	FBtr0339614; FBtr0084994
FBgn0000064:E003	FBgn0000064	E003	364.608	0.00231628	1.54825	0.213394	0.999917	2.54429	2.57843	0.113716	3R	26255204	26255431	228	-	290	403	295	463	FBtr0339614; FBtr0084995; FBtr0084994; FBtr0084999; FBtr0310660
FBgn0000064:E004	FBgn0000064	E004	336.092	0.040088	0.990916	0.319519	0.999917	2.59062	2.45672	-0.446151	3R	26255966	26256307	342	-	431	344	290	283	FBtr0310661; FBtr0085000; FBtr0085001; FBtr0306657; FBtr0114544
FBgn0000064:E005	FBgn0000064	E005	15.7809	0.000573325	0.0252996	0.873623	NA	NA	NA	NA	3R	26256474	26256623	150	-	15	16	15	17	FBtr0085000; FBtr0114544
FBgn0000064:E006	FBgn0000064	E006	928.144	0.000153168	1.14872	0.283818	0.999917	2.97893	2.95556	-0.077714	3R	26256933	26257132	200	-	907	986	752	1059	FBtr0085000; FBtr0085001; FBtr0339614; FBtr0084995; FBtr0084994; FBtr0306657; FBtr0114544; FBtr0310661; FBtr0310660; FBtr0084999
FBgn0000064:E007	FBgn0000064	E007	2261.36	0.000318463	0.0475721	0.827343	0.999917	3.35624	3.35145	-0.0159112	3R	26257225	26258041	817	-	2125	2387	1739	2766	FBtr0085000; FBtr0085001; FBtr0339614; FBtr0084995; FBtr0084994; FBtr0306657; FBtr0114544; FBtr0310661; FBtr0310660; FBtr0084999
FBgn0000064:E008	FBgn0000064	E008	14.523	0.00383844	0.301993	0.582636	NA	NA	NA	NA	3R	26258042	26258279	238	-	13	14	17	14	FBtr0085000; FBtr0084999
FBgn0000064:E009	FBgn0000064	E009	25.2947	0.00912701	1.36901	0.241982	0.999917	1.36393	1.46789	0.359158	3R	26258987	26259213	227	-	22	22	31	26	FBtr0310660; FBtr0114544
FBgn0000064:E010	FBgn0000064	E010	25.3864	0.00170554	0.680791	0.409315	0.999917	1.45715	1.37843	-0.271922	3R	26259802	26259835	34	-	21	34	16	30	FBtr0084995
FBgn0000064:E011	FBgn0000064	E011	23.3717	0.000645717	2.48901	0.114644	0.999917	1.3139	1.44532	0.45568	3R	26261154	26261157	4	-	18	21	21	33	FBtr0085001
FBgn0000064:E012	FBgn0000064	E012	34.0067	0.00217851	2.46308	0.11655	0.999917	1.47948	1.59484	0.39471	3R	26261158	26261335	178	-	22	36	27	50	FBtr0085001; FBtr0306657
FBgn0000064:E013	FBgn0000064	E013	325.032	0.000232898	1.37675	0.240656	0.999917	2.50063	2.52258	0.0731097	3R	26261336	26261412	77	-	289	339	250	417	FBtr0310661; FBtr0339614; FBtr0084994; FBtr0306657; FBtr0085001
FBgn0000064:E014	FBgn0000064	E014	21.8596	0.000648098	0.979243	0.322386	NA	NA	NA	NA	3R	26261413	26261591	179	-	18	21	17	31	FBtr0310661; FBtr0339614; FBtr0084994
FBgn0000071:E001	FBgn0000071	E001	10.7555	0.000405858	2.1976	0.138226	NA	NA	NA	NA	3R	6762593	6762996	404	+	11	10	11	11	FBtr0081618
FBgn0000071:E002	FBgn0000071	E002	100.858	0.000900568	0.00028336	0.98657	0.999917	2.00153	2.002	0.00160711	3R	6763404	6763500	97	+	150	94	97	65	FBtr0081619; FBtr0081620
FBgn0000071:E003	FBgn0000071	E003	90.4486	0.0006108	0.00269486	0.958599	0.999917	1.95519	1.95438	-0.00269933	3R	6763501	6763516	16	+	132	87	89	56	FBtr0081619
FBgn0000071:E004	FBgn0000071	E004	985.485	0.000592008	0.0900756	0.764081	0.999917	2.98656	2.9866	0.000132384	3R	6763833	6765261	1429	+	1338	1042	877	701	FBtr0081619; FBtr0081618; FBtr0081620
FBgn0000075:E001	FBgn0000075	E001	10.0093	0.000373002	3.1886e-08	0.999858	NA	NA	NA	NA	2L	19110154	19110350	197	+	10	10	10	10	FBtr0081153
FBgn0000075:E002	FBgn0000075	E002	10.0093	0.000373002	3.1886e-08	0.999858	NA	NA	NA	NA	2L	19110412	19110646	235	+	10	10	10	10	FBtr0081153
FBgn0000075:E003	FBgn0000075	E003	22.7438	0.000667023	0.133517	0.714813	NA	NA	NA	NA	2L	19111841	19112315	475	+	23	21	27	20	FBtr0081154
FBgn0000075:E004	FBgn0000075	E004	39.2218	0.00062201	0.107407	0.743116	0.999917	NA	NA	NA	2L	19112794	19114110	1317	+	42	38	43	34	FBtr0081153; FBtr0081154
FBgn0000077:E001	FBgn0000077	E001	94.7555	0.000427463	0.0210789	0.884564	0.999917	NA	NA	NA	X	9245915	9247125	1211	-	96	76	109	98	FBtr0071331; FBtr0307281
FBgn0000077:E002	FBgn0000077	E002	13.9921	0.000539117	0.0209699	0.884861	NA	NA	NA	NA	X	9247126	9247336	211	-	16	10	13	17	FBtr0071331
FBgn0000078:E001	FBgn0000078	E001	10.0093	NA	NA	NA	NA	NA	NA	NA	2R	17124764	17126369	1606	+	10	10	10	10	FBtr0086983
FBgn0000079:E001	FBgn0000079	E001	10.0093	0.000375421	0.0431165	0.835506	NA	NA	NA	NA	2R	17118636	17118708	73	-	10	10	10	10	FBtr0345521
FBgn0000079:E002	FBgn0000079	E002	11.0298	0.000423692	0.0430909	0.835554	NA	NA	NA	NA	2R	17118709	17120303	1595	-	10	13	10	11	FBtr0345521; FBtr0087004
FBgn0000083:E001	FBgn0000083	E001	447.811	0.000943674	0.0305076	0.861344	0.999917	2.65164	2.65405	0.00801099	3R	21065241	21065285	45	+	557	366	447	426	FBtr0089518; FBtr0089519; FBtr0089520; FBtr0336798; FBtr0089517
FBgn0000083:E002	FBgn0000083	E002	74.7148	0.00657955	0.00507455	0.94321	0.999917	1.881	1.87937	-0.00546442	3R	21065286	21065310	25	+	102	53	67	78	FBtr0336798; FBtr0089520
FBgn0000083:E003	FBgn0000083	E003	44.3953	0.000559884	0.112197	0.737656	0.999917	1.66867	1.64627	-0.0760917	3R	21065311	21065401	91	+	53	41	47	37	FBtr0089520
FBgn0000083:E004	FBgn0000083	E004	23.4799	0.00203124	0.267094	0.605288	0.999917	1.41096	1.36468	-0.160292	3R	21065883	21065951	69	+	25	26	26	17	FBtr0336797
FBgn0000083:E005	FBgn0000083	E005	669.188	0.00038759	0.786882	0.375044	0.999917	2.83591	2.81754	-0.0610974	3R	21067446	21067499	54	+	833	578	666	607	FBtr0089520; FBtr0089517; FBtr0089518; FBtr0089519; FBtr0336797; FBtr0336798
FBgn0000083:E006	FBgn0000083	E006	2792.19	0.000104722	4.1848	0.040788	0.847509	3.45395	3.43863	-0.0509072	3R	21068069	21068777	709	+	3272	2588	2730	2596	FBtr0089520; FBtr0089517; FBtr0089518; FBtr0089519; FBtr0336797; FBtr0336798
FBgn0000083:E007	FBgn0000083	E007	1275.41	0.000411492	0.0626974	0.802282	0.999917	3.10417	3.10829	0.0136993	3R	21068838	21069019	182	+	1437	1181	1250	1238	FBtr0089520; FBtr0089517; FBtr0089518; FBtr0089519; FBtr0336797; FBtr0336798
FBgn0000083:E008	FBgn0000083	E008	1532.76	0.000111278	9.42488	0.00214061	0.214966	3.1697	3.20299	0.110636	3R	21069313	21069754	442	+	1729	1315	1633	1462	FBtr0089519; FBtr0336797; FBtr0336798
FBgn0000083:E009	FBgn0000083	E009	46.746	0.00224954	0.863675	0.352712	0.999917	1.7114	1.64623	-0.221126	3R	21070278	21070539	262	+	66	38	48	36	FBtr0089517
FBgn0000083:E010	FBgn0000083	E010	10.0093	0.000370807	0.0371925	0.847074	NA	NA	NA	NA	3R	21070724	21070917	194	+	10	10	10	10	FBtr0089518; FBtr0089520
FBgn0000084:E001	FBgn0000084	E001	25.4598	0.000680952	1.77036	0.183338	0.999917	1.36418	1.47886	0.396023	X	20171445	20171648	204	-	28	28	29	17	FBtr0070025; FBtr0301931
FBgn0000084:E002	FBgn0000084	E002	17.9618	0.000614586	0.978742	0.32251	NA	NA	NA	NA	X	20171929	20171931	3	-	21	19	19	13	FBtr0301931
FBgn0000084:E003	FBgn0000084	E003	43.8144	0.000575917	1.62016	0.20307	0.999917	1.6076	1.69119	0.28407	X	20172041	20172222	182	-	58	42	45	31	FBtr0070025; FBtr0301931
FBgn0000084:E004	FBgn0000084	E004	103.089	0.000402651	1.97124	0.160316	0.999917	2.02244	1.98492	-0.125882	X	20172305	20173016	712	-	155	109	93	58	FBtr0070025; FBtr0301931
FBgn0000084:E005	FBgn0000084	E005	31.6018	0.000665412	2.0963	0.147656	0.999917	1.53895	1.44073	-0.337226	X	20173369	20173514	146	-	44	41	27	15	FBtr0070025; FBtr0301931
FBgn0000092:E001	FBgn0000092	E001	10.0093	0.000373773	-1.27898e-13	1	NA	NA	NA	NA	X	2692732	2693097	366	-	10	10	10	10	FBtr0070504
FBgn0000092:E002	FBgn0000092	E002	10.0093	0.000373773	-1.27898e-13	1	NA	NA	NA	NA	X	2693156	2693648	493	-	10	10	10	10	FBtr0070504
FBgn0000092:E003	FBgn0000092	E003	10.0093	0.000373773	-1.27898e-13	1	NA	NA	NA	NA	X	2693733	2693886	154	-	10	10	10	10	FBtr0070504
FBgn0000094:E001	FBgn0000094	E001	10.2494	0.000385307	0.00392839	0.950024	NA	NA	NA	NA	3R	30209948	30210080	133	+	11	10	10	10	FBtr0346141; FBtr0085611
FBgn0000094:E002	FBgn0000094	E002	10.2494	0.000385307	0.00392839	0.950024	NA	NA	NA	NA	3R	30210143	30210281	139	+	11	10	10	10	FBtr0346141; FBtr0085611
FBgn0000094:E003	FBgn0000094	E003	10.0093	0.000373814	0.0159119	0.899619	NA	NA	NA	NA	3R	30210282	30210382	101	+	10	10	10	10	FBtr0346141
FBgn0000097:E001	FBgn0000097	E001	10.0093	0.000370334	0.0125419	0.910831	NA	NA	NA	NA	2L	2156484	2156791	308	-	10	10	10	10	FBtr0330658; FBtr0077850; FBtr0077851
FBgn0000097:E002	FBgn0000097	E002	188.141	0.000302647	0.589118	0.442761	0.999917	2.28951	2.26587	-0.0789348	2L	2156792	2157426	635	-	212	169	219	154	FBtr0330658; FBtr0330659; FBtr0077850; FBtr0077851
FBgn0000097:E003	FBgn0000097	E003	713.967	0.000229688	0.228502	0.632637	0.999917	2.8505	2.85881	0.027625	2L	2157427	2158405	979	-	777	615	811	656	FBtr0330658; FBtr0330660; FBtr0077850; FBtr0077851; FBtr0330659
FBgn0000097:E004	FBgn0000097	E004	428.326	0.00113672	0.00266292	0.958845	0.999917	2.63285	2.63331	0.00152924	2L	2158468	2159245	778	-	474	369	458	414	FBtr0330658; FBtr0330660; FBtr0077850; FBtr0077851; FBtr0330659
FBgn0000097:E005	FBgn0000097	E005	530.717	0.00200167	0.926238	0.335842	0.999917	2.7403	2.71137	-0.0962668	2L	2159312	2160582	1271	-	582	498	532	512	FBtr0330658; FBtr0330660; FBtr0077850; FBtr0077851; FBtr0330659
FBgn0000097:E006	FBgn0000097	E006	27.8021	0.00206652	2.92088	0.08744	0.997498	1.37825	1.52448	0.503679	2L	2161010	2161232	223	-	21	24	42	24	FBtr0330659
FBgn0000097:E007	FBgn0000097	E007	56.7364	0.000486318	0.211266	0.645777	0.999917	1.77447	1.74886	-0.0865475	2L	2161233	2161527	295	-	59	56	62	50	FBtr0330659; FBtr0077851
FBgn0000097:E008	FBgn0000097	E008	20.7158	0.000635034	0.849105	0.356806	NA	NA	NA	NA	2L	2171142	2171198	57	-	24	21	21	17	FBtr0330658
FBgn0000097:E009	FBgn0000097	E009	1327.29	0.00218024	0.186304	0.666011	0.999917	3.11718	3.12886	0.038854	2L	2177847	2178754	908	-	1325	1248	1590	1147	FBtr0330658; FBtr0330660; FBtr0077850
FBgn0000099:E001	FBgn0000099	E001	24.7039	0.000695801	0.0267807	0.870008	0.999917	NA	NA	NA	2R	5706202	5707223	1022	-	28	23	28	20	FBtr0086058; FBtr0086059
FBgn0000099:E002	FBgn0000099	E002	18.7554	0.00062875	0.509588	0.475317	NA	NA	NA	NA	2R	5707224	5708106	883	-	20	21	17	17	FBtr0335274; FBtr0086058; FBtr0086059; FBtr0300504
FBgn0000099:E003	FBgn0000099	E003	12.5109	0.00047839	0.226643	0.634024	NA	NA	NA	NA	2R	5708183	5708379	197	-	13	14	11	12	FBtr0335274; FBtr0086058; FBtr0086059; FBtr0300504
FBgn0000099:E004	FBgn0000099	E004	13.0221	0.000495814	0.158757	0.690303	NA	NA	NA	NA	2R	5708611	5708867	257	-	12	13	14	13	FBtr0335274; FBtr0086058; FBtr0086059; FBtr0300504
FBgn0000099:E005	FBgn0000099	E005	11.2738	0.000432038	0.00256248	0.959628	NA	NA	NA	NA	2R	5708926	5709099	174	-	10	13	12	10	FBtr0335274; FBtr0086058; FBtr0086059; FBtr0300504
FBgn0000099:E006	FBgn0000099	E006	10.2654	0.000384227	0.0670316	0.795709	NA	NA	NA	NA	2R	5709159	5709292	134	-	10	10	10	11	FBtr0086059
FBgn0000099:E007	FBgn0000099	E007	11.5052	0.000438279	0.039917	0.841643	NA	NA	NA	NA	2R	5716649	5716788	140	-	12	12	11	11	FBtr0335274; FBtr0086058; FBtr0300504
FBgn0000099:E008	FBgn0000099	E008	12.9926	0.00049582	0.158885	0.690186	NA	NA	NA	NA	2R	5717282	5717498	217	-	14	11	14	13	FBtr0335274; FBtr0086058; FBtr0300504
FBgn0000099:E009	FBgn0000099	E009	13.2621	0.000502844	0.0649132	0.798892	NA	NA	NA	NA	2R	5717555	5717763	209	-	13	13	14	13	FBtr0335274; FBtr0086058; FBtr0300504
FBgn0000099:E010	FBgn0000099	E010	11.7576	0.000449614	0.310717	0.577241	NA	NA	NA	NA	2R	5717764	5717766	3	-	12	10	12	13	FBtr0086058
FBgn0000099:E011	FBgn0000099	E011	17.4874	0.000616087	0.0142043	0.905131	NA	NA	NA	NA	2R	5725821	5726832	1012	-	20	16	16	18	FBtr0086058; FBtr0300504
FBgn0000099:E012	FBgn0000099	E012	10.0093	0.000371757	0.00941187	0.922715	NA	NA	NA	NA	2R	5727454	5727525	72	-	10	10	10	10	FBtr0335274
FBgn0000100:E001	FBgn0000100	E001	11.0175	0.000420994	0.0363858	0.848721	NA	NA	NA	NA	3L	22075867	22075926	60	+	11	10	10	13	FBtr0334113
FBgn0000100:E002	FBgn0000100	E002	62.8648	0.000480463	0.0623592	0.802805	0.999917	1.81409	1.79851	-0.0525718	3L	22076035	22076091	57	+	77	49	61	65	FBtr0334113
FBgn0000100:E003	FBgn0000100	E003	1288.74	0.000979591	0.582249	0.445432	0.999917	3.11977	3.1018	-0.0597406	3L	22076092	22076136	45	+	1502	1088	1221	1350	FBtr0078481; FBtr0334113
FBgn0000100:E004	FBgn0000100	E004	3853.15	0.000264331	0.526256	0.468185	0.999917	3.58284	3.58914	0.0209127	3L	22076248	22076341	94	+	4340	3184	3910	3993	FBtr0078481; FBtr0334113
FBgn0000100:E005	FBgn0000100	E005	20612.5	0.000644472	0.0181087	0.892953	0.999917	4.31429	4.31374	-0.00184911	3L	22076416	22077487	1072	+	22913	17674	21371	20564	FBtr0078481; FBtr0334113
FBgn0000108:E001	FBgn0000108	E001	17.0492	0.000720321	0.000485682	0.982417	NA	NA	NA	NA	X	530501	530534	34	+	14	19	19	16	FBtr0307294; FBtr0307295; FBtr0307292; FBtr0070109; FBtr0307293
FBgn0000108:E002	FBgn0000108	E002	10.0093	0.000369341	0.0282954	0.866416	NA	NA	NA	NA	X	531170	531189	20	+	10	10	10	10	FBtr0307291
FBgn0000108:E003	FBgn0000108	E003	23.0575	0.000665109	0.995575	0.318384	0.999917	1.33545	1.41837	0.28755	X	531627	531876	250	+	19	21	28	24	FBtr0307294; FBtr0307295; FBtr0307291; FBtr0307292; FBtr0307293; FBtr0070109
FBgn0000108:E004	FBgn0000108	E004	17.5345	0.000641509	0.0651291	0.798565	NA	NA	NA	NA	X	560606	560776	171	+	15	18	21	16	FBtr0307294; FBtr0307295; FBtr0307291; FBtr0070109; FBtr0307293
FBgn0000108:E005	FBgn0000108	E005	22.0196	0.000652774	0.0313141	0.859541	NA	NA	NA	NA	X	570862	571000	139	+	21	21	25	21	FBtr0307294; FBtr0307295; FBtr0307291; FBtr0307292; FBtr0307293; FBtr0070109
FBgn0000108:E006	FBgn0000108	E006	15.492	0.000568369	0.0438686	0.834098	NA	NA	NA	NA	X	571131	571133	3	+	16	15	18	13	FBtr0307295; FBtr0307293
FBgn0000108:E007	FBgn0000108	E007	31.5256	0.000630708	0.597933	0.439368	0.999917	1.48315	1.53712	0.184991	X	571134	571352	219	+	30	27	37	32	FBtr0307294; FBtr0307295; FBtr0307291; FBtr0307292; FBtr0307293; FBtr0070109
FBgn0000108:E008	FBgn0000108	E008	54.5587	0.00052739	0.0834361	0.772694	0.999917	1.73781	1.75019	0.0418808	X	571427	572058	632	+	55	49	53	61	FBtr0307294; FBtr0307295; FBtr0307291; FBtr0307292; FBtr0307293; FBtr0070109
FBgn0000108:E009	FBgn0000108	E009	18.2542	0.000621514	0.118018	0.731194	NA	NA	NA	NA	X	572059	572070	12	+	20	17	16	20	FBtr0307291; FBtr0070109; FBtr0307292; FBtr0307293
FBgn0000108:E010	FBgn0000108	E010	15.4963	0.000574084	0.514764	0.473084	NA	NA	NA	NA	X	572137	572148	12	+	18	15	12	17	FBtr0307295; FBtr0307293
FBgn0000108:E011	FBgn0000108	E011	30.9963	0.00358821	0.188958	0.663785	0.999917	1.52512	1.48537	-0.136307	X	572149	572289	141	+	36	27	24	37	FBtr0307294; FBtr0307295; FBtr0307291; FBtr0307292; FBtr0307293; FBtr0070109
FBgn0000108:E012	FBgn0000108	E012	16.4925	0.00059144	0.213061	0.644379	NA	NA	NA	NA	X	573853	573864	12	+	19	15	14	18	FBtr0307294; FBtr0307295; FBtr0070109; FBtr0307292; FBtr0307291
FBgn0000108:E013	FBgn0000108	E013	28.0404	0.00083167	0.219335	0.639547	0.999917	1.48316	1.44186	-0.142113	X	573865	574002	138	+	29	28	23	32	FBtr0307294; FBtr0307295; FBtr0307291; FBtr0307292; FBtr0307293; FBtr0070109
FBgn0000108:E014	FBgn0000108	E014	68.7857	0.00048879	1.2609	0.261481	0.999917	1.87395	1.8128	-0.206095	X	574196	574878	683	+	73	70	62	70	FBtr0307294; FBtr0307295; FBtr0307291; FBtr0307292; FBtr0307293; FBtr0070109
FBgn0000108:E015	FBgn0000108	E015	22.4716	0.00065037	0.02931	0.864065	NA	NA	NA	NA	X	574942	574944	3	+	25	18	25	22	FBtr0307294; FBtr0307295; FBtr0307292; FBtr0070109; FBtr0307293
FBgn0000108:E016	FBgn0000108	E016	38.7708	0.000586137	0.516238	0.472451	0.999917	1.5757	1.6203	0.151995	X	574945	575089	145	+	39	32	42	42	FBtr0307294; FBtr0307295; FBtr0307291; FBtr0307292; FBtr0307293; FBtr0070109
FBgn0000108:E017	FBgn0000108	E017	45.5754	0.000646708	0.00429397	0.947753	0.999917	1.67154	1.66349	-0.0273405	X	575168	575350	183	+	42	47	49	44	FBtr0307294; FBtr0307295; FBtr0307291; FBtr0307292; FBtr0307293; FBtr0070109
FBgn0000108:E018	FBgn0000108	E018	18.5363	0.000635698	0.0526544	0.818507	NA	NA	NA	NA	X	575351	575362	12	+	17	20	19	18	FBtr0307291
FBgn0000108:E019	FBgn0000108	E019	232.228	0.000300756	0.043136	0.835469	0.999917	2.36775	2.36857	0.0027491	X	575471	578130	2660	+	259	191	252	228	FBtr0307294; FBtr0307295; FBtr0307291; FBtr0307292; FBtr0307293; FBtr0070109
FBgn0000108:E020	FBgn0000108	E020	56.2433	0.00242684	0.0750485	0.784123	0.999917	1.75347	1.76477	0.0382096	X	578131	579044	914	+	72	36	71	47	FBtr0307294; FBtr0307291
FBgn0000109:E001	FBgn0000109	E001	10.5042	0.000399582	0.0284053	0.866159	NA	NA	NA	NA	3L	1883795	1883891	97	-	11	11	10	10	FBtr0346440
FBgn0000109:E002	FBgn0000109	E002	91.335	0.000395475	0.0643076	0.799813	0.999917	1.96366	1.96882	0.0173226	3L	1883892	1884248	357	-	102	83	107	74	FBtr0089420; FBtr0346440; FBtr0346441
FBgn0000109:E003	FBgn0000109	E003	95.659	0.000381951	0.109338	0.740899	0.999917	1.98188	1.98967	0.0261379	3L	1884323	1884560	238	-	100	93	115	75	FBtr0089420; FBtr0346440; FBtr0346441
FBgn0000109:E004	FBgn0000109	E004	64.3537	0.000478029	0.0933951	0.759905	0.999917	1.8254	1.8067	-0.0630779	3L	1884691	1884892	202	-	73	61	77	47	FBtr0089420; FBtr0346440; FBtr0346441
FBgn0000109:E005	FBgn0000109	E005	11.7588	0.000456015	0.347216	0.555693	NA	NA	NA	NA	3L	1884893	1885019	127	-	12	14	11	10	FBtr0346441
FBgn0000114:E001	FBgn0000114	E001	10.0093	0.000369037	0.0027141	0.958451	NA	NA	NA	NA	2L	12175004	12175420	417	+	10	10	10	10	FBtr0331998
FBgn0000114:E002	FBgn0000114	E002	10.0093	0.000369037	0.0027141	0.958451	NA	NA	NA	NA	2L	12201326	12201771	446	+	10	10	10	10	FBtr0331648
FBgn0000114:E003	FBgn0000114	E003	10.0093	0.000369037	0.0027141	0.958451	NA	NA	NA	NA	2L	12205843	12206130	288	+	10	10	10	10	FBtr0331646; FBtr0080344
FBgn0000114:E004	FBgn0000114	E004	10.0093	0.000369037	0.0027141	0.958451	NA	NA	NA	NA	2L	12222197	12222337	141	+	10	10	10	10	FBtr0331647; FBtr0331645
FBgn0000114:E005	FBgn0000114	E005	10.5142	0.000392721	0.00285563	0.957383	NA	NA	NA	NA	2L	12240868	12241780	913	+	10	11	11	10	FBtr0080344; FBtr0331645
FBgn0000114:E006	FBgn0000114	E006	10.0093	0.000369037	0.0027141	0.958451	NA	NA	NA	NA	2L	12270932	12271347	416	+	10	10	10	10	FBtr0331644; FBtr0080345; FBtr0300567
FBgn0000114:E007	FBgn0000114	E007	10.2654	0.000381116	0.0448095	0.832355	NA	NA	NA	NA	2L	12271591	12272084	494	+	10	10	10	11	FBtr0300567; FBtr0331648; FBtr0331646; FBtr0331647; FBtr0331644; FBtr0331645; FBtr0080344; FBtr0080345; FBtr0331998
FBgn0000114:E008	FBgn0000114	E008	10.2654	0.000381116	0.0448095	0.832355	NA	NA	NA	NA	2L	12278837	12278919	83	+	10	10	10	11	FBtr0300567; FBtr0331648; FBtr0331646; FBtr0331647; FBtr0331644; FBtr0331645; FBtr0080344; FBtr0080345; FBtr0331998
FBgn0000114:E009	FBgn0000114	E009	10.2654	0.000381116	0.0448095	0.832355	NA	NA	NA	NA	2L	12282514	12282562	49	+	10	10	10	11	FBtr0300567; FBtr0331648; FBtr0331646; FBtr0331647; FBtr0331644; FBtr0331645; FBtr0080344; FBtr0080345; FBtr0331998
FBgn0000114:E010	FBgn0000114	E010	10.0093	0.000369037	0.0027141	0.958451	NA	NA	NA	NA	2L	12287223	12287808	586	+	10	10	10	10	FBtr0080347
FBgn0000114:E011	FBgn0000114	E011	10.7296	0.00040446	0.169763	0.680323	NA	NA	NA	NA	2L	12288905	12289344	440	+	13	10	10	10	FBtr0080347
FBgn0000114:E012	FBgn0000114	E012	10.2642	0.000381031	0.011271	0.915451	NA	NA	NA	NA	2L	12298568	12298749	182	+	10	11	10	10	FBtr0300567; FBtr0331648; FBtr0331646; FBtr0331647; FBtr0331644; FBtr0331645; FBtr0080347; FBtr0080344; FBtr0080345; FBtr0331998
FBgn0000114:E013	FBgn0000114	E013	11.025	0.00041468	0.00299572	0.956351	NA	NA	NA	NA	2L	12298814	12299111	298	+	10	12	11	11	FBtr0300567; FBtr0331648; FBtr0331646; FBtr0331647; FBtr0331644; FBtr0331645; FBtr0080347; FBtr0080344; FBtr0080345; FBtr0331998
FBgn0000114:E014	FBgn0000114	E014	10.2642	0.000381031	0.011271	0.915451	NA	NA	NA	NA	2L	12299188	12299394	207	+	10	11	10	10	FBtr0300567; FBtr0331648; FBtr0331646; FBtr0331647; FBtr0331644; FBtr0331645; FBtr0080347; FBtr0080344; FBtr0080345; FBtr0331998
FBgn0000114:E015	FBgn0000114	E015	10.0093	0.000369037	0.0027141	0.958451	NA	NA	NA	NA	2L	12300361	12300396	36	+	10	10	10	10	FBtr0331644
FBgn0000114:E016	FBgn0000114	E016	10.0093	0.000369037	0.0027141	0.958451	NA	NA	NA	NA	2L	12300610	12300621	12	+	10	10	10	10	FBtr0331644
FBgn0000114:E017	FBgn0000114	E017	10.5202	0.000392697	0.0028535	0.957399	NA	NA	NA	NA	2L	12304446	12304595	150	+	10	11	10	11	FBtr0300567; FBtr0331648; FBtr0331646; FBtr0331647; FBtr0331644; FBtr0331645; FBtr0080347; FBtr0080344; FBtr0080345; FBtr0331998
FBgn0000114:E018	FBgn0000114	E018	11.2711	0.000429058	0.00932479	0.923072	NA	NA	NA	NA	2L	12310682	12311093	412	+	11	12	10	12	FBtr0300567; FBtr0331648; FBtr0331646; FBtr0331647; FBtr0331644; FBtr0331645; FBtr0080347; FBtr0080344; FBtr0080345; FBtr0331998
FBgn0000114:E019	FBgn0000114	E019	10.2642	0.000381031	0.011271	0.915451	NA	NA	NA	NA	2L	12311094	12311104	11	+	10	11	10	10	FBtr0300567; FBtr0331648; FBtr0331646; FBtr0331645; FBtr0080347; FBtr0331998
FBgn0000114:E020	FBgn0000114	E020	10.0093	0.000369037	0.0027141	0.958451	NA	NA	NA	NA	2L	12311105	12311203	99	+	10	10	10	10	FBtr0331646; FBtr0080347; FBtr0331998; FBtr0331645; FBtr0331648
FBgn0000114:E021	FBgn0000114	E021	10.4994	0.000392224	0.00285357	0.957398	NA	NA	NA	NA	2L	12311204	12312311	1108	+	11	10	11	10	FBtr0331646; FBtr0331998; FBtr0331645
FBgn0000114:E022	FBgn0000114	E022	10.5042	0.000391501	0.0680162	0.794247	NA	NA	NA	NA	2L	12312376	12312465	90	+	11	11	10	10	FBtr0331647; FBtr0080344; FBtr0080345; FBtr0331644
FBgn0000114:E023	FBgn0000114	E023	10.5042	0.000391501	0.0680162	0.794247	NA	NA	NA	NA	2L	12312526	12312795	270	+	11	11	10	10	FBtr0331647; FBtr0080344; FBtr0080345; FBtr0331644
FBgn0000114:E024	FBgn0000114	E024	10.0093	0.000369037	0.0027141	0.958451	NA	NA	NA	NA	2L	12312796	12313438	643	+	10	10	10	10	FBtr0331647; FBtr0331644
FBgn0000115:E001	FBgn0000115	E001	202.231	0.000233324	0.998062	0.31778	0.999917	2.29306	2.32111	0.093641	3L	15983135	15983280	146	+	209	167	226	207	FBtr0075517
FBgn0000115:E002	FBgn0000115	E002	365.46	0.000174112	0.155831	0.693024	0.999917	2.56807	2.56053	-0.025126	3L	15983378	15983594	217	+	396	314	401	352	FBtr0075517
FBgn0000115:E003	FBgn0000115	E003	439.113	0.000160091	0.178185	0.672938	0.999917	2.64707	2.64018	-0.0229314	3L	15983863	15984362	500	+	464	388	475	430	FBtr0075517
FBgn0000116:E001	FBgn0000116	E001	10.0093	0.0280429	0.0096661	0.921681	NA	NA	NA	NA	3L	9048781	9048811	31	-	10	10	10	10	FBtr0345030
FBgn0000116:E002	FBgn0000116	E002	393.585	0.00204295	0.00133829	0.970818	0.999917	2.59218	2.59734	0.0171876	3L	9048812	9048879	68	-	366	385	260	557	FBtr0076544; FBtr0345030; FBtr0076546
FBgn0000116:E003	FBgn0000116	E003	8190.43	0.000285378	0.0964652	0.756114	0.999917	3.91276	3.91177	-0.00331107	3L	9048880	9050356	1477	-	6768	8939	5393	11481	FBtr0331550; FBtr0345030; FBtr0112791; FBtr0076543; FBtr0076545; FBtr0076544; FBtr0076546
FBgn0000116:E004	FBgn0000116	E004	559.666	0.000126361	0.00568807	0.939881	0.999917	2.74705	2.7455	-0.00514215	3L	9050357	9050359	3	-	458	616	366	786	FBtr0331550; FBtr0112791; FBtr0076543; FBtr0076545; FBtr0076544; FBtr0076546
FBgn0000116:E005	FBgn0000116	E005	43.7337	0.0892189	0.0240408	0.876781	0.999917	1.64836	1.65197	0.0122731	3L	9051130	9051717	588	-	47	37	46	45	FBtr0331550; FBtr0076546
FBgn0000116:E006	FBgn0000116	E006	21.2885	0.110926	0.144664	0.703687	NA	NA	NA	NA	3L	9051718	9051901	184	-	18	20	27	20	FBtr0076546
FBgn0000116:E007	FBgn0000116	E007	11.2356	0.056019	0.0257761	0.872448	NA	NA	NA	NA	3L	9053520	9053561	42	-	13	10	11	11	FBtr0331550
FBgn0000116:E008	FBgn0000116	E008	559.418	0.000124783	0.103701	0.747432	0.999917	2.74298	2.74887	0.0195849	3L	9057543	9057581	39	-	455	609	374	787	FBtr0076545
FBgn0000116:E009	FBgn0000116	E009	24.3643	0.000684006	0.215847	0.642223	0.999917	1.42208	1.38279	-0.135915	3L	9061907	9062467	561	-	23	26	12	36	FBtr0076543; FBtr0076544
FBgn0000116:E010	FBgn0000116	E010	11.5271	0.00049218	0.0598882	0.806673	NA	NA	NA	NA	3L	9062812	9062948	137	-	11	12	10	13	FBtr0076544
FBgn0000116:E011	FBgn0000116	E011	13.0327	0.000522684	0.083491	0.772621	NA	NA	NA	NA	3L	9064464	9064517	54	-	13	11	10	18	FBtr0112791; FBtr0076543
FBgn0000116:E012	FBgn0000116	E012	16.3219	0.000696951	1.11617	0.290746	NA	NA	NA	NA	3L	9065708	9066027	320	-	15	12	11	27	FBtr0112791; FBtr0076543
FBgn0000117:E001	FBgn0000117	E001	2611.99	0.000618725	0.0294894	0.863654	0.999917	3.41635	3.41705	0.00235288	X	1891401	1892119	719	-	3217	2387	2442	2425	FBtr0089990; FBtr0089991; FBtr0089992; FBtr0332583; FBtr0089989; FBtr0089988
FBgn0000117:E002	FBgn0000117	E002	1002.71	0.000411788	0.000598183	0.980487	0.999917	3.00246	3.00025	-0.00737	X	1893403	1893499	97	-	1238	919	942	921	FBtr0332583; FBtr0089992; FBtr0089991; FBtr0089989; FBtr0089988
FBgn0000117:E003	FBgn0000117	E003	1462.72	7.22567e-05	0.0241704	0.876452	0.999917	3.16505	3.16544	0.00129078	X	1894508	1894780	273	-	1772	1363	1322	1404	FBtr0089990; FBtr0089991; FBtr0089992; FBtr0332583; FBtr0089989; FBtr0089988
FBgn0000117:E004	FBgn0000117	E004	1272.8	8.28972e-05	0.239894	0.624283	0.999917	3.10835	3.10086	-0.0249097	X	1894841	1895041	201	-	1554	1197	1116	1233	FBtr0089990; FBtr0089991; FBtr0089992; FBtr0332583; FBtr0089989; FBtr0089988
FBgn0000117:E005	FBgn0000117	E005	4331.21	0.000339493	0.413357	0.52027	0.999917	3.63873	3.63315	-0.0185458	X	1895114	1896753	1640	-	5193	4153	3787	4216	FBtr0089990; FBtr0089991; FBtr0089992; FBtr0332583; FBtr0089989; FBtr0089988
FBgn0000117:E006	FBgn0000117	E006	456.722	0.000151168	0.202516	0.652698	0.999917	2.65631	2.66456	0.0274754	X	1898980	1899039	60	-	541	429	400	459	FBtr0089990; FBtr0089991; FBtr0089992; FBtr0332583; FBtr0089989; FBtr0089988
FBgn0000117:E007	FBgn0000117	E007	15.2626	0.000555989	0.879845	0.348244	NA	NA	NA	NA	X	1899304	1899380	77	-	16	13	14	18	FBtr0332583
FBgn0000117:E008	FBgn0000117	E008	30.1588	0.000637534	0.0236177	0.877862	0.999917	1.4891	1.49945	0.0355283	X	1899381	1899398	18	-	39	25	28	29	FBtr0089990; FBtr0089989; FBtr0332583
FBgn0000117:E009	FBgn0000117	E009	34.2593	0.00061686	0.326576	0.567682	0.999917	1.52685	1.5676	0.139327	X	1899399	1899524	126	-	37	33	31	36	FBtr0089988; FBtr0089990; FBtr0089989; FBtr0332583
FBgn0000117:E010	FBgn0000117	E010	18.8351	0.0057258	0.734362	0.391473	NA	NA	NA	NA	X	1899525	1899610	86	-	15	21	17	22	FBtr0089990; FBtr0089989
FBgn0000117:E011	FBgn0000117	E011	249.619	0.000212071	2.01408	0.155846	0.999917	2.37968	2.41881	0.130498	X	1900044	1900173	130	-	284	228	224	263	FBtr0089991
FBgn0000117:E012	FBgn0000117	E012	99.4821	0.00035456	0.997907	0.317818	0.999917	1.98068	2.02378	0.144613	X	1900510	1900646	137	-	111	92	89	106	FBtr0089992
FBgn0000119:E001	FBgn0000119	E001	362.68	0.00057209	0.024432	0.875791	0.999917	2.55851	2.56178	0.0109001	2R	13453640	13455236	1597	-	430	359	381	284	FBtr0087702
FBgn0000119:E002	FBgn0000119	E002	78.6533	0.000408798	0.0344231	0.85281	0.999917	1.89636	1.90468	0.0279982	2R	13455296	13455920	625	-	90	80	77	68	FBtr0087702
FBgn0000119:E003	FBgn0000119	E003	158.217	0.000578628	0.367976	0.544109	0.999917	2.19197	2.21186	0.0664962	2R	13455983	13456252	270	-	192	146	144	152	FBtr0087702
FBgn0000119:E004	FBgn0000119	E004	126.361	0.00570922	0.0784243	0.779444	0.999917	2.11301	2.09379	-0.0643678	2R	13456316	13456473	158	-	169	113	102	123	FBtr0087702
FBgn0000119:E005	FBgn0000119	E005	483.808	0.000187926	0.0786708	0.779107	0.999917	2.68695	2.68176	-0.0172805	2R	13456536	13459525	2990	-	561	500	469	408	FBtr0087702
FBgn0000119:E006	FBgn0000119	E006	52.3331	0.000523739	0.586102	0.443931	0.999917	1.74735	1.70086	-0.157413	2R	13481776	13482084	309	-	69	51	45	45	FBtr0087702
FBgn0000119:E007	FBgn0000119	E007	26.5219	0.000664472	0.526438	0.468108	0.999917	1.41002	1.46889	0.202946	2R	13483155	13483229	75	-	26	28	28	24	FBtr0087702
FBgn0000120:E001	FBgn0000120	E001	10.7615	0.000407651	0.0465769	0.829131	NA	NA	NA	NA	2L	18078269	18078496	228	+	11	10	10	12	FBtr0307350; FBtr0081030
FBgn0000120:E002	FBgn0000120	E002	10.0093	0.000371346	0.133962	0.714359	NA	NA	NA	NA	2L	18078649	18078797	149	+	10	10	10	10	FBtr0340229
FBgn0000120:E003	FBgn0000120	E003	12.2904	0.00047188	0.141466	0.706828	NA	NA	NA	NA	2L	18078916	18079723	808	+	11	11	11	16	FBtr0340229; FBtr0307350; FBtr0081030
FBgn0000120:E004	FBgn0000120	E004	11.2883	0.000431014	0.00943122	0.922636	NA	NA	NA	NA	2L	18079957	18080086	130	+	10	11	10	14	FBtr0340229; FBtr0307350; FBtr0081030
FBgn0000120:E005	FBgn0000120	E005	11.2895	0.00043156	0.179915	0.671446	NA	NA	NA	NA	2L	18080147	18080415	269	+	10	10	10	15	FBtr0340229; FBtr0307350; FBtr0081030
FBgn0000120:E006	FBgn0000120	E006	10.0093	0.000371346	0.133962	0.714359	NA	NA	NA	NA	2L	18080416	18081307	892	+	10	10	10	10	FBtr0307350
FBgn0000121:E001	FBgn0000121	E001	10.7456	0.000408496	0.203753	0.651708	NA	NA	NA	NA	3L	8647261	8647645	385	-	12	10	10	11	FBtr0076599
FBgn0000121:E002	FBgn0000121	E002	10.9992	0.000420413	0.00733998	0.931726	NA	NA	NA	NA	3L	8647708	8647902	195	-	12	12	10	10	FBtr0076599
FBgn0000121:E003	FBgn0000121	E003	12.4595	0.000481645	0.124037	0.724697	NA	NA	NA	NA	3L	8647970	8648936	967	-	16	12	12	10	FBtr0076599
FBgn0000137:E001	FBgn0000137	E001	38.1452	NA	NA	NA	NA	NA	NA	NA	X	460747	463176	2430	+	49	39	33	32	FBtr0070075
FBgn0000139:E001	FBgn0000139	E001	62.3085	0.00184605	1.80606	0.178982	0.999917	1.75946	1.83863	0.267254	3R	24650125	24650344	220	+	65	47	58	79	FBtr0084660
FBgn0000139:E002	FBgn0000139	E002	111.171	0.000339274	0.188744	0.663964	0.999917	2.05873	2.04187	-0.0565123	3R	24650405	24650589	185	+	126	99	105	115	FBtr0084660
FBgn0000139:E003	FBgn0000139	E003	189.564	0.000404634	1.65571	0.198184	0.999917	2.26011	2.29974	0.132332	3R	24650650	24650994	345	+	216	143	190	210	FBtr0084660
FBgn0000139:E004	FBgn0000139	E004	10.2654	0.000382909	0.00967951	0.921627	NA	NA	NA	NA	3R	24651180	24651251	72	+	10	10	10	11	FBtr0306171
FBgn0000139:E005	FBgn0000139	E005	25.2384	0.00439441	0.0305191	0.861318	0.999917	1.41021	1.42789	0.0610352	3R	24651417	24651630	214	+	25	24	32	20	FBtr0084659
FBgn0000139:E006	FBgn0000139	E006	229.294	0.000231088	0.233667	0.628818	0.999917	2.35591	2.36942	0.0450806	3R	24651861	24652241	381	+	253	195	244	226	FBtr0084660; FBtr0084659; FBtr0306171
FBgn0000139:E007	FBgn0000139	E007	210.838	0.00025794	0.626303	0.428715	0.999917	2.3372	2.31562	-0.0720101	3R	24652310	24652590	281	+	234	195	213	202	FBtr0084660; FBtr0084659; FBtr0306171
FBgn0000139:E008	FBgn0000139	E008	199.032	0.000235932	0.816394	0.366237	0.999917	2.31443	2.28878	-0.0856149	3R	24652782	24653039	258	+	229	178	192	198	FBtr0084660; FBtr0084659; FBtr0306171
FBgn0000139:E009	FBgn0000139	E009	160.853	0.000317944	0.567657	0.451191	0.999917	2.22248	2.19791	-0.0821186	3R	24653098	24653376	279	+	196	133	166	150	FBtr0084660; FBtr0084659; FBtr0306171
FBgn0000140:E001	FBgn0000140	E001	25.5354	0.000766044	0.0398032	0.841866	0.999917	1.41481	1.43184	0.0588085	3R	24753849	24754055	207	+	25	25	25	27	FBtr0084692
FBgn0000140:E002	FBgn0000140	E002	30.8988	0.000631701	2.04118	0.153091	0.999917	1.5561	1.44763	-0.372074	3R	24754128	24754304	177	+	40	30	29	25	FBtr0084692
FBgn0000140:E003	FBgn0000140	E003	40.3884	0.000632812	0.0198697	0.887902	0.999917	1.623	1.61327	-0.0330948	3R	24754357	24754569	213	+	52	30	37	43	FBtr0084692
FBgn0000140:E004	FBgn0000140	E004	493.224	0.000156969	0.295278	0.586858	0.999917	2.69864	2.69113	-0.0250089	3R	24754649	24759530	4882	+	593	405	498	481	FBtr0084692
FBgn0000140:E005	FBgn0000140	E005	159.606	0.000451168	0.857905	0.354326	0.999917	2.19139	2.22187	0.101862	3R	24759591	24759892	302	+	188	121	184	147	FBtr0084692
FBgn0000140:E006	FBgn0000140	E006	194.757	0.000248812	0.163695	0.685777	0.999917	2.28643	2.29825	0.0394468	3R	24759957	24760513	557	+	221	164	203	192	FBtr0084692
FBgn0000146:E001	FBgn0000146	E001	10.769	0.00040747	0.0162173	0.898666	NA	NA	NA	NA	2L	10997819	10998832	1014	-	10	12	11	10	FBtr0112793; FBtr0080165
FBgn0000146:E002	FBgn0000146	E002	10.0093	0.000372127	0.0010068	0.974687	NA	NA	NA	NA	2L	10998897	10999007	111	-	10	10	10	10	FBtr0112793; FBtr0080165
FBgn0000146:E003	FBgn0000146	E003	11.2591	0.000428698	0.0152161	0.901827	NA	NA	NA	NA	2L	10999061	10999450	390	-	11	12	12	10	FBtr0112793; FBtr0080165
FBgn0000146:E004	FBgn0000146	E004	11.2542	0.000429327	0.0364176	0.848656	NA	NA	NA	NA	2L	10999518	10999672	155	-	11	11	13	10	FBtr0112793; FBtr0080165
FBgn0000146:E005	FBgn0000146	E005	10.2593	0.000383845	0.0384125	0.844617	NA	NA	NA	NA	2L	10999727	10999854	128	-	10	10	11	10	FBtr0112793; FBtr0080165
FBgn0000146:E006	FBgn0000146	E006	10.2642	0.00038415	0.0173399	0.895236	NA	NA	NA	NA	2L	10999914	11000106	193	-	10	11	10	10	FBtr0112793; FBtr0080165
FBgn0000146:E007	FBgn0000146	E007	10.2642	0.00038415	0.0173399	0.895236	NA	NA	NA	NA	2L	11000165	11000658	494	-	10	11	10	10	FBtr0112793; FBtr0080165
FBgn0000146:E008	FBgn0000146	E008	10.0093	0.000372127	0.0010068	0.974687	NA	NA	NA	NA	2L	11000786	11000918	133	-	10	10	10	10	FBtr0112793; FBtr0080165
FBgn0000146:E009	FBgn0000146	E009	10.0093	0.000372127	0.0010068	0.974687	NA	NA	NA	NA	2L	11000919	11001108	190	-	10	10	10	10	FBtr0112793
FBgn0000146:E010	FBgn0000146	E010	10.5142	0.00039559	0.00106131	0.974011	NA	NA	NA	NA	2L	11001270	11001476	207	-	10	11	11	10	FBtr0080165
FBgn0000147:E001	FBgn0000147	E001	90.9476	0.000388548	0.394291	0.530052	0.999917	1.97661	1.95021	-0.0886613	3R	11963124	11963405	282	+	100	91	90	83	FBtr0082483
FBgn0000147:E002	FBgn0000147	E002	137.321	0.000356103	0.193682	0.65987	0.999917	2.13355	2.14809	0.0486405	3R	11963470	11963770	301	+	133	142	157	117	FBtr0082483
FBgn0000147:E003	FBgn0000147	E003	281.168	0.000216007	0.00766964	0.930213	0.999917	2.44991	2.45152	0.00535088	3R	11963833	11964826	994	+	297	275	298	255	FBtr0082483
FBgn0000150:E001	FBgn0000150	E001	20345.7	4.63475e-05	0.0703047	0.790894	0.999917	4.30835	4.30906	0.00234533	3R	31745172	31745590	419	-	22258	18130	21745	19317	FBtr0346150; FBtr0346611; FBtr0339146
FBgn0000150:E002	FBgn0000150	E002	9284.13	3.84839e-05	0.522719	0.469684	0.999917	3.9698	3.96652	-0.010897	3R	31745770	31745928	159	-	10176	8336	9893	8763	FBtr0346150; FBtr0346611; FBtr0339146
FBgn0000150:E003	FBgn0000150	E003	122.635	0.000308718	10.0085	0.00155819	0.17952	2.02261	2.15058	0.42863	3R	31745929	31745984	56	-	115	92	145	138	FBtr0346150; FBtr0339146
FBgn0000150:E004	FBgn0000150	E004	21.0935	0.000724236	2.73957	0.0978914	NA	NA	NA	NA	3R	31745985	31746077	93	-	15	19	25	25	FBtr0346150
FBgn0000152:E001	FBgn0000152	E001	10.0093	0.000369198	0.564712	0.452368	NA	NA	NA	NA	X	16680089	16680301	213	-	10	10	10	10	FBtr0074372
FBgn0000152:E002	FBgn0000152	E002	10.0093	0.000369198	0.564712	0.452368	NA	NA	NA	NA	X	16680364	16680540	177	-	10	10	10	10	FBtr0074372
FBgn0000152:E003	FBgn0000152	E003	10.0093	0.000369198	0.564712	0.452368	NA	NA	NA	NA	X	16680601	16681571	971	-	10	10	10	10	FBtr0074372
FBgn0000152:E004	FBgn0000152	E004	25.2668	0.00066283	0.00544472	0.941179	0.999917	1.40523	1.42838	0.0799809	X	16681910	16682122	213	-	27	29	21	24	FBtr0074372
FBgn0000152:E005	FBgn0000152	E005	38.0911	0.000691031	0.151526	0.697081	0.999917	1.59048	1.58308	-0.0252457	X	16682201	16682471	271	-	37	50	29	36	FBtr0074372
FBgn0000152:E006	FBgn0000152	E006	34.2423	0.000641178	0.227494	0.633388	0.999917	1.54968	1.53494	-0.0504177	X	16683027	16683133	107	-	37	42	32	26	FBtr0074372
FBgn0000152:E007	FBgn0000152	E007	33.1882	0.00064159	1.19595	0.274132	0.999917	1.55496	1.49699	-0.198505	X	16683209	16683357	149	-	41	39	27	26	FBtr0074372
FBgn0000152:E008	FBgn0000152	E008	39.9652	0.000629371	0.32268	0.570001	0.999917	1.58552	1.63799	0.178653	X	16683422	16683895	474	-	44	42	41	33	FBtr0074372
FBgn0000153:E001	FBgn0000153	E001	12.2585	0.000470703	0.109392	0.740837	NA	NA	NA	NA	2L	13821248	13822148	901	+	13	11	11	14	FBtr0342712; FBtr0309960; FBtr0080542
FBgn0000153:E002	FBgn0000153	E002	11.9926	0.000460754	0.0280364	0.867023	NA	NA	NA	NA	2L	13822682	13823049	368	+	14	11	10	13	FBtr0342712; FBtr0309960; FBtr0080542
FBgn0000153:E003	FBgn0000153	E003	11.2504	0.000430625	0.000144985	0.990393	NA	NA	NA	NA	2L	13823114	13823870	757	+	12	11	11	11	FBtr0342712; FBtr0309960; FBtr0080542
FBgn0000153:E004	FBgn0000153	E004	13.0083	0.000498697	0.0224742	0.880832	NA	NA	NA	NA	2L	13823871	13823979	109	+	14	13	11	14	FBtr0309960
FBgn0000157:E001	FBgn0000157	E001	202.031	0.000238165	0.391774	0.531368	0.999917	2.29617	2.31906	0.0764186	2R	24814822	24815567	746	+	209	200	210	189	FBtr0072378; FBtr0300076; FBtr0072379
FBgn0000157:E002	FBgn0000157	E002	102.507	0.00270183	0.759426	0.383508	0.999917	1.99027	2.03806	0.160308	2R	24817594	24817769	176	+	90	111	106	102	FBtr0072378; FBtr0300076; FBtr0072379
FBgn0000157:E003	FBgn0000157	E003	126.575	0.000361114	0.108266	0.742127	0.999917	2.10892	2.10146	-0.0249689	2R	24819814	24820007	194	+	127	138	130	111	FBtr0072378; FBtr0300076; FBtr0072379
FBgn0000157:E004	FBgn0000157	E004	113.841	0.00104602	4.92505	0.02647	0.753558	2.10214	2.01247	-0.300513	2R	24833409	24833550	142	+	150	111	106	90	FBtr0072378; FBtr0300076; FBtr0072379
FBgn0000157:E005	FBgn0000157	E005	13.0479	0.000496522	1.14722	0.284131	NA	NA	NA	NA	2R	24833551	24833625	75	+	10	13	15	14	FBtr0300076
FBgn0000157:E006	FBgn0000157	E006	114.212	0.000347982	4.13699	0.0419557	0.851463	2.09731	2.02119	-0.255096	2R	24833626	24833730	105	+	142	116	107	93	FBtr0072378; FBtr0300076; FBtr0072379
FBgn0000157:E007	FBgn0000157	E007	149.678	0.000285392	0.217743	0.640765	0.999917	2.1834	2.17225	-0.0372773	2R	24833797	24834013	217	+	164	151	147	137	FBtr0072378; FBtr0300076; FBtr0072379
FBgn0000157:E008	FBgn0000157	E008	16.3058	0.000584718	2.65762	0.103055	NA	NA	NA	NA	2R	24834014	24834153	140	+	12	15	21	17	FBtr0072378; FBtr0300076
FBgn0000157:E009	FBgn0000157	E009	208.234	0.000861984	1.06606	0.301838	0.999917	2.30237	2.34007	0.125833	2R	24834154	24834602	449	+	223	192	250	169	FBtr0072378; FBtr0300076; FBtr0072379
FBgn0000157:E010	FBgn0000157	E010	143.504	0.000304468	0.822753	0.364376	0.999917	2.14174	2.17829	0.122272	2R	24834603	24835667	1065	+	151	135	147	141	FBtr0072379
FBgn0000158:E001	FBgn0000158	E001	10.4895	0.000397081	0.0359556	0.849607	NA	NA	NA	NA	3R	25243039	25243992	954	-	12	10	10	10	FBtr0084869
FBgn0000158:E002	FBgn0000158	E002	10.5042	0.000397199	0.0359678	0.849582	NA	NA	NA	NA	3R	25244054	25244424	371	-	11	11	10	10	FBtr0084869
FBgn0000158:E003	FBgn0000158	E003	10.7702	0.000409828	0.142089	0.706213	NA	NA	NA	NA	3R	25244489	25245057	569	-	10	11	11	11	FBtr0084869
FBgn0000163:E001	FBgn0000163	E001	263.084	0.00022206	0.0190378	0.890258	0.999917	2.42222	2.42181	-0.00134666	X	17160006	17161191	1186	+	276	238	303	236	FBtr0343764; FBtr0074388; FBtr0111000; FBtr0343763
FBgn0000163:E002	FBgn0000163	E002	58.5157	0.0361957	0.00837928	0.927065	0.999917	1.77477	1.77408	-0.00233389	X	17175347	17178970	3624	+	53	61	79	41	FBtr0343764; FBtr0111000
FBgn0000163:E003	FBgn0000163	E003	24.7772	0.00120443	1.20448	0.272428	0.999917	1.45751	1.36114	-0.333127	X	17186794	17187123	330	+	24	30	25	20	FBtr0343764; FBtr0111000
FBgn0000163:E004	FBgn0000163	E004	36.3068	0.000770875	0.0307655	0.860765	0.999917	1.56669	1.57538	0.0296696	X	17188992	17190686	1695	+	35	35	36	39	FBtr0343764; FBtr0074388; FBtr0111000; FBtr0343763
FBgn0000163:E005	FBgn0000163	E005	31.5945	0.000666585	4.37904	0.0363835	0.819599	1.59012	1.42935	-0.551211	X	17190755	17191377	623	+	45	29	28	25	FBtr0343764; FBtr0074388; FBtr0111000; FBtr0343763
FBgn0000163:E006	FBgn0000163	E006	22.9686	0.000651123	1.5293	0.216218	NA	NA	NA	NA	X	17191439	17191720	282	+	27	24	21	20	FBtr0343764; FBtr0074388; FBtr0111000; FBtr0343763
FBgn0000163:E007	FBgn0000163	E007	44.5995	0.0033208	0.167526	0.68232	0.999917	1.67749	1.64309	-0.116815	X	17191788	17192461	674	+	58	33	44	44	FBtr0343764; FBtr0074388; FBtr0111000; FBtr0343763
FBgn0000163:E008	FBgn0000163	E008	50.5252	0.00385559	0.000477123	0.982573	0.999917	1.71363	1.7101	-0.011955	X	17192531	17193035	505	+	54	45	46	57	FBtr0343764; FBtr0074388; FBtr0111000; FBtr0343763
FBgn0000163:E009	FBgn0000163	E009	12.0346	0.000487925	0.0195995	0.888661	NA	NA	NA	NA	X	17193313	17193417	105	+	10	14	13	11	FBtr0111000; FBtr0343763
FBgn0000163:E010	FBgn0000163	E010	203.978	0.000327811	3.37049	0.0663741	0.941944	2.28811	2.33405	0.153339	X	17193899	17200705	6807	+	222	155	244	196	FBtr0343764; FBtr0074388; FBtr0111000; FBtr0343763
FBgn0000166:E001	FBgn0000166	E001	10.0093	0.000372492	-7.10543e-15	1	NA	NA	NA	NA	3R	6755842	6756960	1119	-	10	10	10	10	FBtr0081666; FBtr0081667; FBtr0081664; FBtr0081665; FBtr0081668
FBgn0000166:E002	FBgn0000166	E002	10.0093	0.000372492	-7.10543e-15	1	NA	NA	NA	NA	3R	6757473	6758416	944	-	10	10	10	10	FBtr0081666; FBtr0081667; FBtr0081665; FBtr0081668
FBgn0000166:E003	FBgn0000166	E003	10.0093	0.000372492	-7.10543e-15	1	NA	NA	NA	NA	3R	6758417	6758431	15	-	10	10	10	10	FBtr0081666; FBtr0081668
FBgn0000166:E004	FBgn0000166	E004	10.0093	0.000372492	-7.10543e-15	1	NA	NA	NA	NA	3R	6758472	6758547	76	-	10	10	10	10	FBtr0081666; FBtr0081667; FBtr0081665; FBtr0081668
FBgn0000166:E005	FBgn0000166	E005	10.0093	0.000372492	-7.10543e-15	1	NA	NA	NA	NA	3R	6758548	6758569	22	-	10	10	10	10	FBtr0081666; FBtr0081667
FBgn0000166:E006	FBgn0000166	E006	10.0093	0.000372492	-7.10543e-15	1	NA	NA	NA	NA	3R	6759107	6759466	360	-	10	10	10	10	FBtr0081666; FBtr0081667; FBtr0081664; FBtr0081665; FBtr0081668
FBgn0000173:E001	FBgn0000173	E001	473.239	0.000957835	2.10481	0.146837	0.999917	2.69563	2.65698	-0.128658	X	13996345	13996523	179	+	578	416	453	450	FBtr0307296; FBtr0073855; FBtr0300566
FBgn0000173:E002	FBgn0000173	E002	17.7193	0.00060413	0.00583271	0.939123	NA	NA	NA	NA	X	13996616	13996656	41	+	20	16	20	15	FBtr0307296
FBgn0000173:E003	FBgn0000173	E003	30.9385	0.000627663	0.0544962	0.815417	0.999917	1.49726	1.51319	0.0546152	X	13996657	13996728	72	+	36	25	34	29	FBtr0332844; FBtr0307296; FBtr0332843
FBgn0000173:E004	FBgn0000173	E004	46.685	0.000622115	1.64611	0.199489	0.999917	1.63743	1.7173	0.271047	X	13996729	13996755	27	+	49	36	61	41	FBtr0332844; FBtr0332843
FBgn0000173:E005	FBgn0000173	E005	44.2534	0.000917489	3.53297	0.0601598	0.928334	1.59003	1.71309	0.41818	X	13996756	13996797	42	+	41	35	61	40	FBtr0332843
FBgn0000173:E006	FBgn0000173	E006	2014.59	0.000112517	1.66605	0.196788	0.999917	3.30162	3.30816	0.0217288	X	13998095	13998767	673	+	2239	1776	2149	1903	FBtr0332844; FBtr0307296; FBtr0073855; FBtr0332843; FBtr0300566
FBgn0000173:E007	FBgn0000173	E007	602.204	0.000547716	0.616564	0.432327	0.999917	2.78959	2.77279	-0.0559017	X	13998768	13999805	1038	+	702	532	666	514	FBtr0332844; FBtr0307296; FBtr0073855; FBtr0332843
FBgn0000179:E001	FBgn0000179	E001	13.001	0.000494715	0.115546	0.733917	NA	NA	NA	NA	X	4412856	4412920	65	+	14	14	12	12	FBtr0070672
FBgn0000179:E002	FBgn0000179	E002	74.2875	0.00257352	0.523902	0.469182	0.999917	1.89666	1.85688	-0.133903	X	4413462	4413899	438	+	86	74	91	47	FBtr0300608; FBtr0331162; FBtr0343569
FBgn0000179:E003	FBgn0000179	E003	131.621	0.000663405	1.78078	0.182054	0.999917	2.0972	2.14717	0.167261	X	4427135	4427352	218	+	121	134	159	112	FBtr0300609; FBtr0308914; FBtr0308915
FBgn0000179:E004	FBgn0000179	E004	93.2991	0.000386335	0.693194	0.40508	0.999917	1.95675	1.99205	0.11849	X	4427353	4427539	187	+	90	94	108	81	FBtr0300609
FBgn0000179:E005	FBgn0000179	E005	271.4	0.000380265	0.974751	0.323498	0.999917	2.44834	2.42119	-0.0905119	X	4428198	4429498	1301	+	289	286	281	230	FBtr0070672; FBtr0331162; FBtr0308914; FBtr0308915; FBtr0300608; FBtr0300609; FBtr0343569
FBgn0000179:E006	FBgn0000179	E006	36.3051	0.0345738	0.0740386	0.785545	0.999917	1.55666	1.58636	0.101376	X	4450688	4450801	114	+	37	35	31	42	FBtr0070672; FBtr0331162; FBtr0308914; FBtr0308915; FBtr0300608; FBtr0300609; FBtr0343569
FBgn0000179:E007	FBgn0000179	E007	41.5269	0.00286587	0.272159	0.601887	0.999917	1.61163	1.64541	0.114925	X	4450877	4451030	154	+	43	39	40	44	FBtr0070672; FBtr0331162; FBtr0308914; FBtr0308915; FBtr0300608; FBtr0300609; FBtr0343569
FBgn0000179:E008	FBgn0000179	E008	18.704	0.000619619	0.607652	0.435673	NA	NA	NA	NA	X	4451031	4451039	9	+	23	19	18	15	FBtr0300608; FBtr0070672; FBtr0331162; FBtr0308914; FBtr0300609
FBgn0000179:E009	FBgn0000179	E009	33.9791	0.000625894	3.46423e-05	0.995304	0.999917	1.54475	1.54331	-0.00491642	X	4478148	4478294	147	+	37	33	35	31	FBtr0070672; FBtr0331162; FBtr0308914; FBtr0308915; FBtr0300608; FBtr0300609; FBtr0343569
FBgn0000179:E010	FBgn0000179	E010	31.2396	0.000675433	0.0601526	0.806255	0.999917	1.50036	1.51697	0.0569292	X	4478354	4478430	77	+	34	29	31	31	FBtr0070672; FBtr0331162; FBtr0308914; FBtr0308915; FBtr0300608; FBtr0300609; FBtr0343569
FBgn0000179:E011	FBgn0000179	E011	21.9511	0.000647021	0.00407913	0.949075	NA	NA	NA	NA	X	4482131	4482133	3	+	25	20	26	17	FBtr0308914; FBtr0343569
FBgn0000179:E012	FBgn0000179	E012	24.4785	0.000645144	0.00818806	0.9279	0.999917	1.40355	1.40964	0.021037	X	4482134	4482139	6	+	26	24	28	20	FBtr0308915; FBtr0308914; FBtr0343569
FBgn0000179:E013	FBgn0000179	E013	43.3943	0.000556471	1.25412	0.262766	0.999917	1.68295	1.60847	-0.253171	X	4482140	4482384	245	+	52	45	45	32	FBtr0070672; FBtr0331162; FBtr0308914; FBtr0308915; FBtr0300608; FBtr0300609; FBtr0343569
FBgn0000179:E014	FBgn0000179	E014	13.2303	0.000496527	0.0383461	0.84475	NA	NA	NA	NA	X	4482517	4482519	3	+	15	13	14	11	FBtr0300608; FBtr0070672; FBtr0331162; FBtr0300609
FBgn0000179:E015	FBgn0000179	E015	352.655	0.000243835	0.0591257	0.807883	0.999917	2.54741	2.55116	0.0124674	X	4482520	4484452	1933	+	389	334	416	274	FBtr0070672; FBtr0331162; FBtr0308914; FBtr0308915; FBtr0300608; FBtr0300609; FBtr0343569
FBgn0000179:E016	FBgn0000179	E016	155.208	0.0034405	0.00680706	0.934245	0.999917	2.19702	2.19216	-0.0162678	X	4484453	4485647	1195	+	190	132	184	117	FBtr0308915; FBtr0308914; FBtr0343569
FBgn0000180:E001	FBgn0000180	E001	143.585	0.000286312	3.7395	0.0531405	0.899856	2.18755	2.12383	-0.213161	2L	9984645	9985146	502	+	184	151	128	113	FBtr0079929; FBtr0329984
FBgn0000180:E002	FBgn0000180	E002	105.212	0.00141953	0.0597529	0.806887	0.999917	2.02748	2.02142	-0.0203217	2L	9986789	9986955	167	+	115	116	100	90	FBtr0079929; FBtr0329984
FBgn0000180:E003	FBgn0000180	E003	93.0468	0.000386398	1.73613	0.18763	0.999917	1.99653	1.94218	-0.182531	2L	9987601	9987727	127	+	114	101	85	73	FBtr0079929; FBtr0329984
FBgn0000180:E004	FBgn0000180	E004	109.038	0.000348742	0.028417	0.866132	0.999917	2.04204	2.03918	-0.00961499	2L	9992255	9992462	208	+	129	110	109	89	FBtr0079929; FBtr0329984
FBgn0000180:E005	FBgn0000180	E005	616.957	0.000547025	4.67859	0.0305408	0.789639	2.77559	2.80699	0.104471	2L	9993267	9995538	2272	+	760	545	611	558	FBtr0079929; FBtr0329984
FBgn0000181:E001	FBgn0000181	E001	1064.9	9.27623e-05	7.19898	0.00729449	0.434983	3.01312	3.03899	0.0860208	2R	12870249	12870330	82	+	1062	884	1206	1106	FBtr0087783; FBtr0087782
FBgn0000181:E002	FBgn0000181	E002	83.7749	0.000392128	0.747019	0.387422	0.999917	1.91082	1.94205	0.105009	2R	12870331	12870402	72	+	82	70	100	83	FBtr0087783
FBgn0000181:E003	FBgn0000181	E003	7040.56	0.000585437	0.0015953	0.96814	0.999917	3.85222	3.84196	-0.0340686	2R	12870403	12871240	838	+	7397	6069	7672	7031	FBtr0087783; FBtr0087782
FBgn0000181:E004	FBgn0000181	E004	1250.11	0.00242829	1.25255	0.263067	0.999917	3.11925	3.07581	-0.144417	2R	12871241	12871794	554	+	1467	1026	1407	1112	FBtr0087782
FBgn0000182:E001	FBgn0000182	E001	10.0093	0.000375174	-3.33955e-13	1	NA	NA	NA	NA	2L	16042917	16042918	2	+	10	10	10	10	FBtr0080804
FBgn0000182:E002	FBgn0000182	E002	10.0093	0.000375174	-3.33955e-13	1	NA	NA	NA	NA	2L	16044552	16044787	236	+	10	10	10	10	FBtr0080805
FBgn0000183:E001	FBgn0000183	E001	39.4397	0.000580518	0.0609474	0.805005	0.999917	1.59937	1.61575	0.0558153	2L	17459605	17460816	1212	-	45	35	42	36	FBtr0330225
FBgn0000183:E002	FBgn0000183	E002	131.997	0.00189172	0.0163817	0.898156	0.999917	2.12269	2.12626	0.0119712	2L	17460817	17461397	581	-	161	111	123	134	FBtr0081002; FBtr0330226; FBtr0330225
FBgn0000183:E003	FBgn0000183	E003	168.533	0.00375863	0.0218953	0.882366	0.999917	2.22822	2.23247	0.0141771	2L	17461398	17461843	446	-	219	129	191	138	FBtr0081002; FBtr0330226; FBtr0330225; FBtr0305688
FBgn0000183:E004	FBgn0000183	E004	19.0195	0.000622572	3.5552	0.0593592	NA	NA	NA	NA	2L	17462031	17462167	137	-	17	14	25	20	FBtr0305688
FBgn0000183:E005	FBgn0000183	E005	98.099	0.000382973	6.47864	0.0109179	0.53615	1.94058	2.04933	0.364962	2L	17462168	17462342	175	-	109	69	116	99	FBtr0081002; FBtr0330226; FBtr0330225; FBtr0305688
FBgn0000183:E006	FBgn0000183	E006	111.247	0.00151522	2.11485	0.145876	0.999917	2.08284	2.01606	-0.223834	2L	17462429	17462683	255	-	155	93	102	97	FBtr0081002; FBtr0330226; FBtr0330225; FBtr0305688
FBgn0000183:E007	FBgn0000183	E007	83.8717	0.000431141	1.34657	0.245879	0.999917	1.95487	1.90036	-0.183261	2L	17462738	17462955	218	-	100	84	76	76	FBtr0081002; FBtr0330226; FBtr0330225; FBtr0305688
FBgn0000183:E008	FBgn0000183	E008	158.212	0.00153238	0.0182559	0.892522	0.999917	2.20385	2.20001	-0.0128452	2L	17463032	17463882	851	-	168	160	163	142	FBtr0081002; FBtr0330226; FBtr0330225; FBtr0305688
FBgn0000183:E009	FBgn0000183	E009	47.4093	0.000536211	0.543253	0.461088	0.999917	1.66321	1.70836	0.15316	2L	17463988	17464125	138	-	55	38	52	45	FBtr0081002; FBtr0330226; FBtr0330225; FBtr0305688
FBgn0000183:E010	FBgn0000183	E010	74.1959	0.000426061	0.53692	0.463712	0.999917	1.85859	1.89467	0.121459	2L	17464190	17464555	366	-	80	67	81	69	FBtr0081002; FBtr0330226; FBtr0330225; FBtr0305688
FBgn0000183:E011	FBgn0000183	E011	214.922	0.00299436	1.3161	0.251294	0.999917	2.35361	2.31363	-0.133451	2L	17472097	17473215	1119	-	242	222	231	166	FBtr0081002; FBtr0330226; FBtr0330225; FBtr0305688
FBgn0000206:E001	FBgn0000206	E001	10.775	0.000410268	0.275423	0.599717	NA	NA	NA	NA	3R	25961994	25962043	50	+	10	12	10	11	FBtr0084949
FBgn0000206:E002	FBgn0000206	E002	11.0004	0.000418354	0.476051	0.490217	NA	NA	NA	NA	3R	25963442	25963615	174	+	12	11	10	11	FBtr0084949
FBgn0000206:E003	FBgn0000206	E003	11.0016	0.000419808	0.133721	0.714605	NA	NA	NA	NA	3R	25963919	25964389	471	+	12	10	10	12	FBtr0084949
FBgn0000206:E004	FBgn0000206	E004	12.2697	0.000474627	0.149193	0.699308	NA	NA	NA	NA	3R	25964449	25964898	450	+	12	10	12	15	FBtr0084949
FBgn0000206:E005	FBgn0000206	E005	19.2451	0.000693775	0.432212	0.510906	NA	NA	NA	NA	3R	25965020	25966479	1460	+	18	16	27	16	FBtr0084949
FBgn0000206:E006	FBgn0000206	E006	13.7634	0.000521085	0.103999	0.747082	NA	NA	NA	NA	3R	25966541	25966948	408	+	13	12	16	14	FBtr0084949
FBgn0000210:E001	FBgn0000210	E001	46.4815	0.000610058	0.723778	0.394907	0.999917	1.68978	1.6639	-0.0877953	X	1575132	1575148	17	+	46	47	58	35	FBtr0303564
FBgn0000210:E002	FBgn0000210	E002	174.161	0.000258103	4.96863	0.025811	0.74958	2.26731	2.22126	-0.153854	X	1575149	1575721	573	+	193	164	211	130	FBtr0308319; FBtr0303564
FBgn0000210:E003	FBgn0000210	E003	31.934	0.00438117	1.44724	0.228972	0.999917	1.55685	1.47876	-0.267532	X	1604926	1604947	22	+	39	29	30	30	FBtr0308319
FBgn0000210:E004	FBgn0000210	E004	45.3608	0.0387275	0.0536897	0.816763	0.999917	1.67212	1.65931	-0.0434697	X	1608869	1609481	613	+	40	49	47	45	FBtr0300427
FBgn0000210:E005	FBgn0000210	E005	25.7932	0.00211697	0.00291041	0.956976	0.999917	1.4108	1.44225	0.108539	X	1610512	1610686	175	+	23	25	30	25	FBtr0070261
FBgn0000210:E006	FBgn0000210	E006	16.005	0.00263916	0.507934	0.476034	NA	NA	NA	NA	X	1612308	1612340	33	+	17	16	15	16	FBtr0330406
FBgn0000210:E007	FBgn0000210	E007	69.6364	0.000449286	0.722598	0.395293	0.999917	1.85822	1.84143	-0.0565775	X	1612341	1612803	463	+	77	61	82	59	FBtr0303562; FBtr0300429; FBtr0332293; FBtr0070262; FBtr0070263; FBtr0070266; FBtr0070265; FBtr0330406
FBgn0000210:E008	FBgn0000210	E008	29.2727	0.00435705	1.10632	0.292884	0.999917	1.51145	1.44969	-0.212191	X	1613657	1613865	209	+	27	34	35	21	FBtr0300428
FBgn0000210:E009	FBgn0000210	E009	26.2072	0.000651476	0.120699	0.728278	0.999917	1.43607	1.43458	-0.00513872	X	1613866	1613945	80	+	29	22	31	23	FBtr0300428; FBtr0332293
FBgn0000210:E010	FBgn0000210	E010	50.0444	0.0519278	0.557064	0.455446	0.999917	1.75901	1.65502	-0.352391	X	1622732	1622988	257	+	70	40	42	49	FBtr0303563
FBgn0000210:E011	FBgn0000210	E011	284.914	0.0170944	0.618133	0.431742	0.999917	2.47956	2.43318	-0.154612	X	1624138	1624707	570	+	338	247	296	261	FBtr0303562; FBtr0303563; FBtr0332293; FBtr0308319; FBtr0303564; FBtr0300428; FBtr0300429; FBtr0070262; FBtr0070263; FBtr0070261; FBtr0070266; FBtr0070265; FBtr0330406; FBtr0300427
FBgn0000210:E012	FBgn0000210	E012	154.848	0.00350215	3.82298	0.0505542	0.891338	2.23018	2.15571	-0.248978	X	1635832	1636020	189	+	189	139	160	133	FBtr0303562; FBtr0303563; FBtr0332293; FBtr0308319; FBtr0303564; FBtr0300428; FBtr0300429; FBtr0070262; FBtr0070263; FBtr0070261; FBtr0070266; FBtr0070265; FBtr0330406; FBtr0300427
FBgn0000210:E013	FBgn0000210	E013	236.045	0.000649361	9.72523	0.00181756	0.192998	2.41026	2.34007	-0.234167	X	1636096	1636549	454	+	270	227	262	187	FBtr0303562; FBtr0303563; FBtr0332293; FBtr0308319; FBtr0303564; FBtr0300428; FBtr0300429; FBtr0070262; FBtr0070263; FBtr0070261; FBtr0070266; FBtr0070265; FBtr0330406; FBtr0300427
FBgn0000210:E014	FBgn0000210	E014	219.901	0.00158462	0.966646	0.325518	0.999917	2.34873	2.33994	-0.0293127	X	1636639	1636912	274	+	223	208	265	184	FBtr0303562; FBtr0303563; FBtr0332293; FBtr0308319; FBtr0303564; FBtr0300428; FBtr0300429; FBtr0070262; FBtr0070263; FBtr0070261; FBtr0070266; FBtr0070265; FBtr0330406; FBtr0300427
FBgn0000210:E015	FBgn0000210	E015	160.441	0.000343321	0.863504	0.35276	0.999917	2.21051	2.20707	-0.0114826	X	1637000	1637139	140	+	170	143	216	114	FBtr0303562; FBtr0303563; FBtr0332293; FBtr0308319; FBtr0303564; FBtr0300428; FBtr0300429; FBtr0070262; FBtr0070263; FBtr0070261; FBtr0070266; FBtr0070265; FBtr0330406; FBtr0300427
FBgn0000210:E016	FBgn0000210	E016	120.891	0.000311146	1.47008	0.225333	0.999917	2.0446	2.12214	0.259737	X	1637284	1637334	51	+	118	95	171	100	FBtr0303562; FBtr0303563; FBtr0332293; FBtr0308319; FBtr0303564; FBtr0300428; FBtr0300429; FBtr0070262; FBtr0070263; FBtr0070261; FBtr0070266; FBtr0070265; FBtr0330406; FBtr0300427
FBgn0000210:E017	FBgn0000210	E017	16.2199	0.000582144	0.0124318	0.911221	NA	NA	NA	NA	X	1642885	1643067	183	+	18	12	20	15	FBtr0070262; FBtr0303563; FBtr0303564
FBgn0000210:E018	FBgn0000210	E018	237.897	0.000217941	14.8195	0.000118304	0.0282672	2.41976	2.33818	-0.272151	X	1643068	1645162	2095	+	290	218	286	161	FBtr0070262; FBtr0303563; FBtr0070266; FBtr0308319; FBtr0303564
FBgn0000210:E019	FBgn0000210	E019	129.113	0.00030693	0.897593	0.343428	0.999917	2.07953	2.14536	0.220396	X	1647365	1649378	2014	+	127	104	183	103	FBtr0300427; FBtr0300428; FBtr0332293; FBtr0070263; FBtr0070261; FBtr0330406
FBgn0000210:E020	FBgn0000210	E020	239.645	0.00165953	0.0755963	0.783356	0.999917	2.36989	2.39306	0.0772988	X	1654392	1655369	978	+	258	195	340	168	FBtr0303562; FBtr0300429
FBgn0000210:E021	FBgn0000210	E021	133.905	0.00192326	0.276863	0.598765	0.999917	2.10465	2.15277	0.161053	X	1655370	1655990	621	+	139	106	163	128	FBtr0303562
FBgn0000210:E022	FBgn0000210	E022	2485.88	0.00197288	9.95124	0.00160741	0.180696	3.35251	3.43162	0.262912	X	1658788	1664869	6082	+	2498	1879	3577	2004	FBtr0303562; FBtr0070265
FBgn0000212:E001	FBgn0000212	E001	630.992	0.00802249	0.48207	0.487486	0.999917	2.78088	2.81992	0.129907	3L	15970082	15971233	1152	-	761	578	652	539	FBtr0330160; FBtr0333580; FBtr0075523; FBtr0075526; FBtr0075524; FBtr0075525
FBgn0000212:E002	FBgn0000212	E002	336.715	0.00316943	0.00305486	0.955923	0.999917	2.5235	2.53132	0.0260563	3L	15971294	15972085	792	-	433	306	274	337	FBtr0330160; FBtr0333580; FBtr0075523; FBtr0075526; FBtr0075524; FBtr0075525
FBgn0000212:E003	FBgn0000212	E003	774.337	0.00129638	0.906928	0.340931	0.999917	2.89071	2.88432	-0.0212245	3L	15972159	15975096	2938	-	941	781	650	730	FBtr0330160; FBtr0333580; FBtr0075523; FBtr0075526; FBtr0075524; FBtr0075525
FBgn0000212:E004	FBgn0000212	E004	10.0093	0.000369999	0.329822	0.565764	NA	NA	NA	NA	3L	15975226	15975249	24	-	10	10	10	10	FBtr0333580
FBgn0000212:E005	FBgn0000212	E005	66.7648	0.00044536	2.83645	0.0921473	0.999917	1.86459	1.78433	-0.270708	3L	15982123	15982199	77	-	90	70	55	53	FBtr0330160; FBtr0333580; FBtr0075523; FBtr0075526; FBtr0075524; FBtr0075525
FBgn0000212:E006	FBgn0000212	E006	40.0287	0.00101145	2.45875	0.116872	0.999917	1.65535	1.55532	-0.340751	3L	15982200	15982211	12	-	61	37	29	34	FBtr0330160; FBtr0075526; FBtr0075525
FBgn0000212:E007	FBgn0000212	E007	86.7789	0.000381375	0.439301	0.50746	0.999917	1.95164	1.93067	-0.0704735	3L	15982268	15982563	296	-	109	87	79	73	FBtr0330160; FBtr0333580; FBtr0075523; FBtr0075526; FBtr0075524; FBtr0075525
FBgn0000212:E008	FBgn0000212	E008	30.043	0.00368548	0.309788	0.57781	0.999917	1.46235	1.5204	0.199271	3L	15982564	15982568	5	-	28	34	32	26	FBtr0330160; FBtr0075523; FBtr0333580; FBtr0075526; FBtr0075525
FBgn0000212:E009	FBgn0000212	E009	24.8255	0.0667386	0.134851	0.713454	0.999917	1.37443	1.44895	0.257544	3L	15982569	15982802	234	-	19	31	30	19	FBtr0075526
FBgn0000212:E010	FBgn0000212	E010	38.2605	0.00228994	1.9992	0.157383	0.999917	1.53662	1.65108	0.390205	3L	15982803	15982849	47	-	37	37	46	33	FBtr0330160; FBtr0333580; FBtr0075523; FBtr0075526; FBtr0075524; FBtr0075525
FBgn0000212:E011	FBgn0000212	E011	28.2583	0.0084205	0.284627	0.593685	0.999917	1.43449	1.49788	0.218017	3L	15982850	15982869	20	-	27	31	34	21	FBtr0330160; FBtr0075523; FBtr0333580; FBtr0075524; FBtr0075525
FBgn0000216:E001	FBgn0000216	E001	1004.57	NA	NA	NA	NA	NA	NA	NA	3L	14972667	14973198	532	+	1123	958	1142	802	FBtr0075621
FBgn0000221:E001	FBgn0000221	E001	114.14	NA	NA	NA	NA	NA	NA	NA	X	4104342	4105791	1450	+	111	116	116	113	FBtr0070638
FBgn0000227:E001	FBgn0000227	E001	10.0093	0.000375174	-3.33955e-13	1	NA	NA	NA	NA	2L	4683052	4684312	1261	-	10	10	10	10	FBtr0077423
FBgn0000227:E002	FBgn0000227	E002	10.0093	0.000375174	-3.33955e-13	1	NA	NA	NA	NA	2L	4684371	4684461	91	-	10	10	10	10	FBtr0077423
FBgn0000228:E001	FBgn0000228	E001	68.3085	0.00046592	8.42598	0.00369897	0.297343	1.91263	1.76348	-0.502794	2L	5271728	5272928	1201	-	89	67	57	61	FBtr0310625; FBtr0310624; FBtr0079085; FBtr0079084; FBtr0302568
FBgn0000228:E002	FBgn0000228	E002	17.9999	0.000619038	9.64516e-05	0.992164	NA	NA	NA	NA	2L	5272986	5273097	112	-	18	17	21	16	FBtr0310625; FBtr0310624; FBtr0079085; FBtr0079084; FBtr0302568
FBgn0000228:E003	FBgn0000228	E003	21.4556	0.000647445	0.217169	0.641206	NA	NA	NA	NA	2L	5273161	5273554	394	-	26	18	21	21	FBtr0310625; FBtr0310624; FBtr0079085; FBtr0079084; FBtr0302568
FBgn0000228:E004	FBgn0000228	E004	13.7312	0.000513037	0.773549	0.379121	NA	NA	NA	NA	2L	5273555	5273590	36	-	16	14	13	12	FBtr0310625; FBtr0079085; FBtr0079084
FBgn0000228:E005	FBgn0000228	E005	34.2316	0.000614557	0.0530882	0.817774	0.999917	1.55887	1.53572	-0.0791216	2L	5273827	5274018	192	-	37	31	36	33	FBtr0342939; FBtr0302567
FBgn0000228:E006	FBgn0000228	E006	129.907	0.000421775	1.25286	0.263007	0.999917	2.10142	2.13127	0.0999217	2L	5274019	5275780	1762	-	135	107	157	121	FBtr0302568; FBtr0342939; FBtr0310625; FBtr0310624; FBtr0302567; FBtr0079085; FBtr0079084
FBgn0000228:E007	FBgn0000228	E007	11.2591	0.000428526	0.109067	0.741209	NA	NA	NA	NA	2L	5276288	5276368	81	-	11	12	12	10	FBtr0310625
FBgn0000228:E008	FBgn0000228	E008	29.9241	0.000663213	0.00622009	0.937138	0.999917	1.49181	1.49069	-0.00385484	2L	5276512	5276731	220	-	36	22	33	29	FBtr0302568; FBtr0342939; FBtr0310625; FBtr0310624; FBtr0302567; FBtr0079085; FBtr0079084
FBgn0000228:E009	FBgn0000228	E009	34.2491	0.000629417	2.31867	0.12783	0.999917	1.49182	1.5929	0.345712	2L	5276936	5277180	245	-	35	23	40	39	FBtr0302568; FBtr0342939; FBtr0310625; FBtr0310624; FBtr0302567; FBtr0079085; FBtr0079084
FBgn0000228:E010	FBgn0000228	E010	12.0037	0.000458837	0.0113108	0.915303	NA	NA	NA	NA	2L	5277247	5277341	95	-	13	10	11	14	FBtr0079085; FBtr0302567
FBgn0000228:E011	FBgn0000228	E011	19.2871	0.000682511	0.0121614	0.912188	NA	NA	NA	NA	2L	5277934	5277957	24	-	19	18	17	23	FBtr0310625; FBtr0302568; FBtr0079084
FBgn0000228:E012	FBgn0000228	E012	41.3779	0.000719776	2.20696	0.137389	0.999917	1.57714	1.66664	0.304614	2L	5277958	5278548	591	-	35	36	44	50	FBtr0310625; FBtr0310624; FBtr0342939; FBtr0079084; FBtr0302568
FBgn0000229:E001	FBgn0000229	E001	251.055	0.000222263	2.57644	0.108465	0.999917	2.42276	2.38143	-0.137868	2L	10247502	10247773	272	-	310	222	258	217	FBtr0302378; FBtr0080087; FBtr0300982
FBgn0000229:E002	FBgn0000229	E002	370.509	0.000163379	0.00369269	0.951544	0.999917	2.57085	2.57098	0.000428604	2L	10247852	10248135	284	-	439	310	385	351	FBtr0302378; FBtr0080087; FBtr0300982
FBgn0000229:E003	FBgn0000229	E003	384.098	0.000171774	1.20456	0.272413	0.999917	2.59719	2.57567	-0.0716815	2L	10248197	10248461	265	-	471	325	379	365	FBtr0302378; FBtr0080087; FBtr0300982
FBgn0000229:E004	FBgn0000229	E004	278.891	0.000653154	0.289973	0.590238	0.999917	2.45532	2.44091	-0.0480528	2L	10248525	10248722	198	-	355	219	279	266	FBtr0302378; FBtr0080087; FBtr0300982
FBgn0000229:E005	FBgn0000229	E005	220.787	0.000220461	1.9136	0.166564	0.999917	2.32568	2.36663	0.136644	2L	10248785	10248914	130	-	246	179	233	226	FBtr0302378; FBtr0080087; FBtr0300982
FBgn0000229:E006	FBgn0000229	E006	233.688	0.00032434	1.03881	0.308098	0.999917	2.35519	2.38597	0.102689	2L	10249095	10249259	165	-	248	207	248	232	FBtr0302378; FBtr0080087; FBtr0300982
FBgn0000229:E007	FBgn0000229	E007	31.5295	0.000657496	1.71285	0.190616	0.999917	1.45887	1.56016	0.347221	2L	10249260	10249600	341	-	29	27	39	31	FBtr0302378; FBtr0300982
FBgn0000229:E008	FBgn0000229	E008	21.7789	0.00211485	2.57545	0.108533	NA	NA	NA	NA	2L	10249601	10249742	142	-	18	18	31	20	FBtr0302378
FBgn0000229:E009	FBgn0000229	E009	149.248	0.000568105	0.182183	0.669504	0.999917	2.16805	2.18579	0.0593478	2L	10250281	10250501	221	-	158	137	152	150	FBtr0080087
FBgn0000233:E001	FBgn0000233	E001	40.4642	0.000644532	0.61602	0.43253	0.999917	1.59984	1.63598	0.122999	X	9694186	9695407	1222	+	43	41	46	32	FBtr0071379
FBgn0000233:E002	FBgn0000233	E002	34.9636	0.000672584	0.615274	0.432809	0.999917	1.57388	1.53202	-0.143033	X	9695847	9697558	1712	+	41	38	30	31	FBtr0071379
FBgn0000239:E001	FBgn0000239	E001	38.6824	0.00060093	0.816894	0.36609	0.999917	1.62806	1.56583	-0.212096	2L	21174182	21174382	201	-	45	41	39	30	FBtr0343875
FBgn0000239:E002	FBgn0000239	E002	260.316	0.000751404	1.47818	0.22406	0.999917	2.39931	2.43508	0.119276	2L	21174383	21174975	593	-	264	254	281	242	FBtr0343875; FBtr0301342
FBgn0000239:E003	FBgn0000239	E003	181.333	0.000250039	0.225167	0.635131	0.999917	2.25381	2.26882	0.0501538	2L	21175033	21175224	192	-	204	166	181	175	FBtr0343875; FBtr0301342
FBgn0000239:E004	FBgn0000239	E004	289.782	0.000716128	0.990089	0.319721	0.999917	2.47744	2.44978	-0.0922175	2L	21175280	21175681	402	-	362	259	272	269	FBtr0343875; FBtr0301342
FBgn0000239:E005	FBgn0000239	E005	137.791	0.000300514	1.21178	0.27098	0.999917	2.16186	2.12145	-0.135207	2L	21175741	21175933	193	-	164	135	126	127	FBtr0343875; FBtr0301342
FBgn0000239:E006	FBgn0000239	E006	201.614	0.000231615	0.536587	0.46385	0.999917	2.31772	2.29586	-0.0729803	2L	21176007	21176376	370	-	239	190	202	177	FBtr0343875; FBtr0301342
FBgn0000239:E007	FBgn0000239	E007	106.003	0.000345444	0.207518	0.64872	0.999917	2.03934	2.02021	-0.0641237	2L	21176509	21176605	97	-	128	97	108	92	FBtr0343875; FBtr0301342
FBgn0000239:E008	FBgn0000239	E008	207.334	0.000232522	0.630501	0.427172	0.999917	2.30754	2.3309	0.0779964	2L	21176671	21176971	301	-	231	188	209	202	FBtr0343875; FBtr0301342
FBgn0000239:E009	FBgn0000239	E009	185.207	0.00024065	0.164138	0.685375	0.999917	2.27655	2.26393	-0.042127	2L	21177205	21177509	305	-	215	175	187	165	FBtr0343875; FBtr0301342
FBgn0000239:E010	FBgn0000239	E010	104.003	0.000390618	0.690615	0.405955	0.999917	2.00352	2.03915	0.11947	2L	21177571	21177678	108	-	106	101	115	94	FBtr0343875; FBtr0301342
FBgn0000239:E011	FBgn0000239	E011	103.114	0.000356921	0.969278	0.32486	0.999917	1.9972	2.03915	0.140673	2L	21179330	21179683	354	-	114	90	116	93	FBtr0343875; FBtr0301342
FBgn0000241:E001	FBgn0000241	E001	10.0093	0.000371981	0.000274462	0.986782	NA	NA	NA	NA	2R	23527805	23528044	240	-	10	10	10	10	FBtr0072117
FBgn0000241:E002	FBgn0000241	E002	10.0093	0.000371981	0.000274462	0.986782	NA	NA	NA	NA	2R	23528045	23528440	396	-	10	10	10	10	FBtr0346612; FBtr0072117
FBgn0000241:E003	FBgn0000241	E003	10.0093	0.000371981	0.000274462	0.986782	NA	NA	NA	NA	2R	23528500	23528956	457	-	10	10	10	10	FBtr0346612; FBtr0072117
FBgn0000241:E004	FBgn0000241	E004	10.0093	0.000371981	0.000274462	0.986782	NA	NA	NA	NA	2R	23529009	23529110	102	-	10	10	10	10	FBtr0346612; FBtr0072117
FBgn0000241:E005	FBgn0000241	E005	10.0093	0.000371981	0.000274462	0.986782	NA	NA	NA	NA	2R	23529166	23529271	106	-	10	10	10	10	FBtr0346612; FBtr0072117
FBgn0000241:E006	FBgn0000241	E006	10.0093	0.000371981	0.000274462	0.986782	NA	NA	NA	NA	2R	23529339	23529533	195	-	10	10	10	10	FBtr0346612; FBtr0072117
FBgn0000241:E007	FBgn0000241	E007	10.2494	0.000383488	0.0217439	0.88277	NA	NA	NA	NA	2R	23529592	23529626	35	-	11	10	10	10	FBtr0346612; FBtr0072117
FBgn0000241:E008	FBgn0000241	E008	10.0093	0.000371981	0.000274462	0.986782	NA	NA	NA	NA	2R	23537149	23537707	559	-	10	10	10	10	FBtr0346612; FBtr0072117
FBgn0000241:E009	FBgn0000241	E009	10.0093	0.000371981	0.000274462	0.986782	NA	NA	NA	NA	2R	23537764	23537996	233	-	10	10	10	10	FBtr0346612; FBtr0072117
FBgn0000241:E010	FBgn0000241	E010	10.0093	0.000371981	0.000274462	0.986782	NA	NA	NA	NA	2R	23538085	23538499	415	-	10	10	10	10	FBtr0346612; FBtr0072117
FBgn0000244:E001	FBgn0000244	E001	31.4262	0.000642029	0.208063	0.64829	0.999917	1.52923	1.49471	-0.118301	3R	9528238	9528333	96	-	37	27	35	27	FBtr0082119; FBtr0301093
FBgn0000244:E002	FBgn0000244	E002	120.98	0.000349952	0.733055	0.391895	0.999917	2.10256	2.07211	-0.101986	3R	9528334	9528953	620	-	148	97	119	121	FBtr0082119; FBtr0301093; FBtr0302382
FBgn0000244:E003	FBgn0000244	E003	31.5042	0.000732184	1.00125	0.317008	0.999917	1.47305	1.54585	0.249574	3R	9528954	9528958	5	-	34	22	31	39	FBtr0082119; FBtr0301093
FBgn0000244:E004	FBgn0000244	E004	10.2642	0.000390237	0.0975934	0.754737	NA	NA	NA	NA	3R	9528959	9529253	295	-	10	11	10	10	FBtr0301093
FBgn0000244:E005	FBgn0000244	E005	11.275	0.00044376	0.00015625	0.990027	NA	NA	NA	NA	3R	9529254	9530739	1486	-	10	12	12	11	FBtr0301093; FBtr0302382
FBgn0000244:E006	FBgn0000244	E006	223.626	0.000261993	0.350573	0.553789	0.999917	2.34638	2.35755	0.0372502	3R	9530740	9533011	2272	-	254	177	251	214	FBtr0082119; FBtr0301093; FBtr0302382
FBgn0000246:E001	FBgn0000246	E001	10.0093	0.000375672	0.0160871	0.899071	NA	NA	NA	NA	3R	15789473	15789495	23	-	10	10	10	10	FBtr0083196; FBtr0083194
FBgn0000246:E002	FBgn0000246	E002	16.4894	0.000590749	0.461494	0.496926	NA	NA	NA	NA	3R	15789496	15789889	394	-	17	14	20	15	FBtr0083196; FBtr0083194; FBtr0083195
FBgn0000246:E003	FBgn0000246	E003	16.7027	0.000616527	0.302153	0.582536	NA	NA	NA	NA	3R	15789948	15790184	237	-	19	13	22	13	FBtr0083196; FBtr0083194; FBtr0083195
FBgn0000246:E004	FBgn0000246	E004	12.7206	0.000481493	1.3757e-07	0.999704	NA	NA	NA	NA	3R	15790240	15790314	75	-	15	11	14	11	FBtr0083196; FBtr0083194; FBtr0083195
FBgn0000246:E005	FBgn0000246	E005	21.7117	0.000656495	0.00655114	0.93549	NA	NA	NA	NA	3R	15790380	15790892	513	-	26	18	21	22	FBtr0083196; FBtr0083194; FBtr0083195
FBgn0000246:E006	FBgn0000246	E006	19.4004	0.0369356	0.900828	0.34256	NA	NA	NA	NA	3R	15790956	15791348	393	-	30	16	12	20	FBtr0083196; FBtr0083194; FBtr0083195
FBgn0000246:E007	FBgn0000246	E007	15.9203	0.000587732	0.380737	0.537209	NA	NA	NA	NA	3R	15791402	15791584	183	-	23	12	14	15	FBtr0083196; FBtr0083194; FBtr0083195
FBgn0000246:E008	FBgn0000246	E008	15.4638	0.000562233	0.181052	0.670471	NA	NA	NA	NA	3R	15791656	15791878	223	-	18	12	18	14	FBtr0083196; FBtr0083194; FBtr0083195
FBgn0000246:E009	FBgn0000246	E009	15.916	0.000612242	0.00941463	0.922703	NA	NA	NA	NA	3R	15791934	15792472	539	-	21	12	20	11	FBtr0083196; FBtr0083194; FBtr0083195
FBgn0000246:E010	FBgn0000246	E010	10.2593	0.000387271	0.0835387	0.772558	NA	NA	NA	NA	3R	15792531	15792542	12	-	10	10	11	10	FBtr0083196
FBgn0000246:E011	FBgn0000246	E011	10.7494	0.000405466	0.0833931	0.772751	NA	NA	NA	NA	3R	15792543	15792579	37	-	11	10	12	10	FBtr0083196; FBtr0083194; FBtr0083195
FBgn0000247:E001	FBgn0000247	E001	15.4677	0.000570315	0.936992	0.333053	NA	NA	NA	NA	3R	29806811	29807237	427	+	17	12	20	13	FBtr0085484
FBgn0000247:E002	FBgn0000247	E002	41.2052	0.00119634	6.35798	0.0116854	0.548582	1.53378	1.71017	0.600391	3R	29807238	29807602	365	+	41	30	58	36	FBtr0346613; FBtr0085484
FBgn0000247:E003	FBgn0000247	E003	52.0709	0.000860335	1.44381	0.229524	0.999917	1.75294	1.69168	-0.207449	3R	29807805	29808406	602	+	65	54	56	34	FBtr0346613; FBtr0085484
FBgn0000247:E004	FBgn0000247	E004	44.1819	0.000574746	0.464583	0.49549	0.999917	1.6703	1.63632	-0.115421	3R	29808469	29809006	538	+	51	47	44	35	FBtr0346613; FBtr0085484
FBgn0000247:E005	FBgn0000247	E005	33.3814	0.000650593	0.0229416	0.879609	0.999917	1.52782	1.54722	0.0663631	3R	29809289	29809821	533	+	42	28	37	27	FBtr0346613; FBtr0085484
FBgn0000247:E006	FBgn0000247	E006	24.9936	0.000672778	0.000575665	0.980858	0.999917	1.41115	1.41759	0.0222429	3R	29809893	29810203	311	+	28	25	22	25	FBtr0346613; FBtr0085484
FBgn0000247:E007	FBgn0000247	E007	25.4648	0.00134613	0.63707	0.424774	0.999917	1.44882	1.3901	-0.202801	3R	29810266	29810808	543	+	32	26	18	26	FBtr0346613; FBtr0085484
FBgn0000247:E008	FBgn0000247	E008	24.7927	0.00237625	0.43176	0.511126	0.999917	1.37846	1.44351	0.224824	3R	29810864	29811167	304	+	25	24	21	29	FBtr0346613; FBtr0085484
FBgn0000247:E009	FBgn0000247	E009	23.7181	0.000687529	0.132552	0.715801	0.999917	1.40319	1.38051	-0.0785443	3R	29811227	29811454	228	+	29	23	19	24	FBtr0346613; FBtr0085484
FBgn0000247:E010	FBgn0000247	E010	20.1446	0.000643822	1.35018	0.245247	NA	NA	NA	NA	3R	29811515	29811647	133	+	29	19	18	15	FBtr0346613; FBtr0085484
FBgn0000247:E011	FBgn0000247	E011	19.9255	0.000636445	0.146352	0.702046	NA	NA	NA	NA	3R	29811708	29811823	116	+	26	18	20	16	FBtr0346613; FBtr0085484
FBgn0000247:E012	FBgn0000247	E012	20.503	0.000641819	1.42198	0.233078	NA	NA	NA	NA	3R	29811884	29812053	170	+	20	18	25	19	FBtr0346613; FBtr0085484
FBgn0000247:E013	FBgn0000247	E013	15.0092	0.000550263	0.502728	0.478304	NA	NA	NA	NA	3R	29812107	29812188	82	+	15	14	16	15	FBtr0346613; FBtr0085484
FBgn0000247:E014	FBgn0000247	E014	20.2146	0.000637672	0.508172	0.475931	NA	NA	NA	NA	3R	29812256	29812489	234	+	24	22	19	16	FBtr0346613; FBtr0085484
FBgn0000247:E015	FBgn0000247	E015	24.6983	0.000669656	0.111056	0.738945	0.999917	1.41894	1.39944	-0.0673901	3R	29812546	29812998	453	+	31	23	21	24	FBtr0346613; FBtr0085484
FBgn0000247:E016	FBgn0000247	E016	99.2839	0.000365135	0.66598	0.414457	0.999917	2.01235	1.98831	-0.0806558	3R	29813061	29814846	1786	+	122	96	92	88	FBtr0346613; FBtr0085484
FBgn0000247:E017	FBgn0000247	E017	15.0035	0.000553712	2.21832	0.136382	NA	NA	NA	NA	3R	29814847	29815047	201	+	14	12	20	14	FBtr0085484
FBgn0000250:E001	FBgn0000250	E001	10.0093	0.00036955	0.0140977	0.905486	NA	NA	NA	NA	2L	16313036	16313096	61	-	10	10	10	10	FBtr0080845
FBgn0000250:E002	FBgn0000250	E002	127.286	0.0042493	0.693826	0.404866	0.999917	2.13121	2.08538	-0.153443	2L	16313097	16313450	354	-	167	107	125	112	FBtr0080845; FBtr0080844; FBtr0080847; FBtr0337081
FBgn0000250:E003	FBgn0000250	E003	115.636	0.00310779	1.58784	0.207636	0.999917	2.0339	2.09775	0.213942	2L	16313685	16314450	766	-	103	115	144	100	FBtr0080846
FBgn0000250:E004	FBgn0000250	E004	214.995	0.000245711	0.161394	0.687877	0.999917	2.32961	2.34053	0.0364657	2L	16314451	16314708	258	-	240	193	230	198	FBtr0080846; FBtr0080845; FBtr0080847; FBtr0337081; FBtr0080844
FBgn0000250:E005	FBgn0000250	E005	154.279	0.00028424	0.126018	0.722597	0.999917	2.18534	2.19702	0.0390629	2L	16314770	16314858	89	-	160	150	159	148	FBtr0080846; FBtr0080845; FBtr0080847; FBtr0337081; FBtr0080844
FBgn0000250:E006	FBgn0000250	E006	170.753	0.00144653	0.830325	0.362179	0.999917	2.21758	2.25221	0.115722	2L	16322960	16323170	211	-	168	166	205	144	FBtr0080846; FBtr0080845; FBtr0080847; FBtr0337081; FBtr0080844
FBgn0000250:E007	FBgn0000250	E007	151.428	0.000315442	0.00249145	0.960191	0.999917	2.18255	2.18416	0.00538008	2L	16323340	16323517	178	-	158	150	170	128	FBtr0080846; FBtr0080845; FBtr0080847; FBtr0337081; FBtr0080844
FBgn0000250:E008	FBgn0000250	E008	269.582	0.000688629	2.82601	0.0927488	0.999917	2.45454	2.40867	-0.152941	2L	16324333	16325054	722	-	304	274	248	253	FBtr0080846; FBtr0080845; FBtr0080847; FBtr0337081; FBtr0080844
FBgn0000250:E009	FBgn0000250	E009	30.0205	0.000650834	0.271745	0.602163	0.999917	1.51093	1.47027	-0.13959	2L	16325055	16325420	366	-	31	33	28	28	FBtr0080847
FBgn0000250:E010	FBgn0000250	E010	67.4349	0.000476151	0.0970205	0.755435	0.999917	1.82793	1.84372	0.0532361	2L	16325494	16325625	132	-	76	59	68	67	FBtr0080845; FBtr0080846
FBgn0000250:E011	FBgn0000250	E011	10.0093	0.00036955	0.0140977	0.905486	NA	NA	NA	NA	2L	16326021	16326101	81	-	10	10	10	10	FBtr0080844; FBtr0337081
FBgn0000250:E012	FBgn0000250	E012	10.2494	0.000380332	0.00129072	0.971341	NA	NA	NA	NA	2L	16326102	16326207	106	-	11	10	10	10	FBtr0337081
FBgn0000251:E001	FBgn0000251	E001	10.0093	0.000373131	-6.39488e-14	1	NA	NA	NA	NA	2L	20770731	20770893	163	+	10	10	10	10	FBtr0335152; FBtr0081412
FBgn0000251:E002	FBgn0000251	E002	10.0093	0.000373131	-6.39488e-14	1	NA	NA	NA	NA	2L	20770894	20771909	1016	+	10	10	10	10	FBtr0335152; FBtr0081413; FBtr0081412
FBgn0000251:E003	FBgn0000251	E003	10.0093	0.000373131	-6.39488e-14	1	NA	NA	NA	NA	2L	20776567	20776620	54	+	10	10	10	10	FBtr0335152
FBgn0000251:E004	FBgn0000251	E004	10.0093	0.000373131	-6.39488e-14	1	NA	NA	NA	NA	2L	20781799	20783135	1337	+	10	10	10	10	FBtr0335152; FBtr0081413; FBtr0081412
FBgn0000253:E001	FBgn0000253	E001	547.207	0.000137444	0.00921007	0.923545	0.999917	2.7379	2.7403	0.0079684	2R	12259398	12259458	61	+	651	519	583	441	FBtr0304963; FBtr0088001
FBgn0000253:E002	FBgn0000253	E002	36.1986	0.000632769	0.0072268	0.932253	0.999917	1.56739	1.57352	0.0209194	2R	12260032	12260039	8	+	43	34	33	35	FBtr0345018
FBgn0000253:E003	FBgn0000253	E003	1354.31	0.000104219	2.24374	0.134156	0.999917	3.14018	3.12257	-0.0585453	2R	12260040	12260188	149	+	1637	1321	1366	1106	FBtr0088001; FBtr0304963; FBtr0345018
FBgn0000253:E004	FBgn0000253	E004	11.7663	0.000447145	0.822311	0.364505	NA	NA	NA	NA	2R	12264544	12264675	132	+	11	11	13	12	FBtr0088002; FBtr0304964
FBgn0000253:E005	FBgn0000253	E005	1692.43	0.00066031	2.31805	0.12788	0.999917	3.23947	3.21552	-0.0796348	2R	12264743	12264917	175	+	2061	1661	1635	1428	FBtr0088001; FBtr0304963; FBtr0088002; FBtr0345018; FBtr0304964
FBgn0000253:E006	FBgn0000253	E006	2478.89	8.67521e-05	0.0520597	0.819517	0.999917	3.39532	3.39353	-0.00595271	2R	12269193	12269435	243	+	3029	2297	2526	2089	FBtr0088001; FBtr0304963; FBtr0088002; FBtr0345018; FBtr0304964
FBgn0000253:E007	FBgn0000253	E007	1500.51	9.58505e-05	1.47935	0.223877	0.999917	3.17002	3.18416	0.0469919	2R	12273766	12273910	145	+	1817	1352	1605	1244	FBtr0088001; FBtr0304963; FBtr0088002; FBtr0345018; FBtr0304964
FBgn0000253:E008	FBgn0000253	E008	849.994	0.00102012	3.77116	0.0521434	0.896916	2.90719	2.95387	0.155245	2R	12273911	12274625	715	+	984	747	989	688	FBtr0304963; FBtr0088001; FBtr0345018; FBtr0304964
FBgn0000253:E009	FBgn0000253	E009	292.131	0.0043986	0.196915	0.657223	0.999917	2.45841	2.47683	0.0613898	2R	12274626	12276621	1996	+	387	229	332	226	FBtr0304963; FBtr0304964
FBgn0000253:E010	FBgn0000253	E010	20.5228	0.000646207	2.91556	0.0877292	NA	NA	NA	NA	2R	12276622	12278809	2188	+	18	18	27	19	FBtr0304963
FBgn0000256:E001	FBgn0000256	E001	11.2591	0.000428088	0.0816339	0.775095	NA	NA	NA	NA	2L	3872646	3872659	14	-	11	12	12	10	FBtr0290079
FBgn0000256:E002	FBgn0000256	E002	73.3203	0.000544925	0.091712	0.762012	0.999917	1.8617	1.88188	0.0679595	2L	3872660	3872947	288	-	90	64	73	67	FBtr0077511; FBtr0077513; FBtr0077512; FBtr0290077; FBtr0290079; FBtr0290078; FBtr0290082; FBtr0290080; FBtr0290081
FBgn0000256:E003	FBgn0000256	E003	93.1894	0.000436725	1.89121	0.169065	0.999917	1.99887	1.9445	-0.182548	2L	3873019	3873322	304	-	124	88	80	82	FBtr0077511; FBtr0077513; FBtr0077512; FBtr0290077; FBtr0290079; FBtr0290078; FBtr0290082; FBtr0290080; FBtr0290081
FBgn0000256:E004	FBgn0000256	E004	176.116	0.000254506	8.09561	0.00443725	0.333389	2.28325	2.20404	-0.264651	2L	3873385	3874395	1011	-	222	188	145	151	FBtr0077511; FBtr0077513; FBtr0077512; FBtr0290077; FBtr0290079; FBtr0290078; FBtr0290082; FBtr0290080; FBtr0290081
FBgn0000256:E005	FBgn0000256	E005	76.8541	0.000416085	0.886177	0.346516	0.999917	1.90912	1.86946	-0.13346	2L	3874450	3875302	853	-	94	78	68	68	FBtr0077511; FBtr0077513; FBtr0077512; FBtr0290077; FBtr0290079; FBtr0290078; FBtr0290082; FBtr0290080; FBtr0290081
FBgn0000256:E006	FBgn0000256	E006	48.8164	0.000814689	0.435215	0.509441	0.999917	1.714	1.67877	-0.119459	2L	3878895	3879067	173	-	69	40	36	51	FBtr0077511; FBtr0077513; FBtr0077512; FBtr0290077; FBtr0290079; FBtr0290078; FBtr0290082; FBtr0290080; FBtr0290081
FBgn0000256:E007	FBgn0000256	E007	10.9844	0.000411846	0.0306059	0.861122	NA	NA	NA	NA	2L	3879652	3880067	416	-	13	11	10	10	FBtr0290079
FBgn0000256:E008	FBgn0000256	E008	54.5842	0.000533715	0.682199	0.40883	0.999917	1.71804	1.77088	0.178753	2L	3884036	3884518	483	-	54	56	50	58	FBtr0077511; FBtr0077513; FBtr0077512; FBtr0290077; FBtr0290078; FBtr0290082; FBtr0290080; FBtr0290081
FBgn0000256:E009	FBgn0000256	E009	91.9854	0.000911597	4.43488	0.0352116	0.81557	1.91664	2.01754	0.338839	2L	3886984	3887556	573	-	83	92	90	102	FBtr0077513; FBtr0290078; FBtr0290077; FBtr0290081
FBgn0000256:E010	FBgn0000256	E010	25.3497	0.00128885	2.95288	0.0857249	0.992324	1.34175	1.49241	0.520506	2L	3887557	3887799	243	-	19	26	29	27	FBtr0290078
FBgn0000256:E011	FBgn0000256	E011	34.8443	0.000616533	5.67847	0.0171743	0.631657	1.46166	1.63777	0.60213	2L	3888649	3888824	176	-	30	30	38	41	FBtr0077513
FBgn0000256:E012	FBgn0000256	E012	10.0093	0.000368975	0.168549	0.681405	NA	NA	NA	NA	2L	3889431	3889784	354	-	10	10	10	10	FBtr0077511; FBtr0077512; FBtr0290080; FBtr0290081
FBgn0000256:E013	FBgn0000256	E013	10.0093	0.000368975	0.168549	0.681405	NA	NA	NA	NA	2L	3889785	3889862	78	-	10	10	10	10	FBtr0290080; FBtr0290081
FBgn0000256:E014	FBgn0000256	E014	10.0093	0.000368975	0.168549	0.681405	NA	NA	NA	NA	2L	3889863	3890025	163	-	10	10	10	10	FBtr0077512; FBtr0290080; FBtr0290081
FBgn0000256:E015	FBgn0000256	E015	10.0093	0.000368975	0.168549	0.681405	NA	NA	NA	NA	2L	3890026	3890031	6	-	10	10	10	10	FBtr0290080; FBtr0290081
FBgn0000256:E016	FBgn0000256	E016	10.0093	0.000368975	0.168549	0.681405	NA	NA	NA	NA	2L	3893262	3893604	343	-	10	10	10	10	FBtr0077511; FBtr0290077; FBtr0290078; FBtr0290082
FBgn0000256:E017	FBgn0000256	E017	11.2699	0.000429075	0.000191662	0.988954	NA	NA	NA	NA	2L	3895613	3896108	496	-	11	13	10	11	FBtr0077511
FBgn0000256:E018	FBgn0000256	E018	10.0093	0.000368975	0.168549	0.681405	NA	NA	NA	NA	2L	3902595	3902860	266	-	10	10	10	10	FBtr0290077; FBtr0290078; FBtr0290082
FBgn0000257:E001	FBgn0000257	E001	10.0093	0.000369274	0.130731	0.717675	NA	NA	NA	NA	X	19566019	19566126	108	+	10	10	10	10	FBtr0074727; FBtr0331158
FBgn0000257:E002	FBgn0000257	E002	18.7262	0.000636156	0.635689	0.425276	NA	NA	NA	NA	X	19566183	19566214	32	+	21	22	19	13	FBtr0074728
FBgn0000257:E003	FBgn0000257	E003	165.426	0.000292417	0.235111	0.62776	0.999917	2.21652	2.22583	0.0311225	X	19566215	19567784	1570	+	178	167	170	147	FBtr0074728; FBtr0074727; FBtr0331158
FBgn0000257:E004	FBgn0000257	E004	163.743	0.000316135	0.0626285	0.802389	0.999917	2.22145	2.21201	-0.0315465	X	19567907	19569401	1495	+	193	156	157	150	FBtr0074728; FBtr0074727; FBtr0331158
FBgn0000259:E001	FBgn0000259	E001	276.459	0.0002159	0.133982	0.714338	0.999917	2.4489	2.43937	-0.0317754	X	11792533	11792667	135	+	327	230	287	264	FBtr0308085; FBtr0073562; FBtr0073558
FBgn0000259:E002	FBgn0000259	E002	296.19	0.000790233	0.315714	0.574195	0.999917	2.48168	2.46531	-0.0545637	X	11792668	11792686	19	+	338	263	291	294	FBtr0073558; FBtr0073562
FBgn0000259:E003	FBgn0000259	E003	43.3942	0.00497053	0.000174288	0.989467	0.999917	1.64584	1.65068	0.0164734	X	11792714	11792745	32	+	48	38	57	31	FBtr0307896
FBgn0000259:E004	FBgn0000259	E004	74.6574	0.00532796	1.21105	0.271125	0.999917	1.83801	1.91638	0.263847	X	11792879	11792914	36	+	75	60	104	60	FBtr0100540; FBtr0073560; FBtr0073561; FBtr0333204; FBtr0299569; FBtr0308084
FBgn0000259:E005	FBgn0000259	E005	89.0945	0.0042697	0.870152	0.350913	0.999917	1.92393	1.98412	0.202203	X	11792915	11792945	31	+	94	71	120	72	FBtr0308084; FBtr0333204; FBtr0299569; FBtr0073560; FBtr0100540
FBgn0000259:E006	FBgn0000259	E006	77.3648	0.00688084	0.20727	0.648916	0.999917	1.87445	1.91365	0.131918	X	11792946	11792991	46	+	81	66	105	58	FBtr0308084; FBtr0333204; FBtr0073560; FBtr0100540
FBgn0000259:E007	FBgn0000259	E007	92.7539	0.00293021	0.676783	0.410697	0.999917	1.9936	1.95171	-0.140654	X	11792992	11793279	288	+	108	86	110	68	FBtr0308084; FBtr0333204; FBtr0073560
FBgn0000259:E008	FBgn0000259	E008	448.686	0.000174999	0.00291201	0.956965	0.999917	2.65239	2.65425	0.00619773	X	11793443	11793518	76	+	490	401	472	433	FBtr0307896; FBtr0100540; FBtr0073558; FBtr0073560; FBtr0073561; FBtr0073562; FBtr0333204; FBtr0299569; FBtr0308084; FBtr0308085
FBgn0000259:E009	FBgn0000259	E009	708.953	0.000132815	0.464117	0.495706	0.999917	2.85715	2.84647	-0.0355142	X	11793798	11793900	103	+	797	632	737	673	FBtr0307896; FBtr0100540; FBtr0073558; FBtr0073560; FBtr0073561; FBtr0073562; FBtr0333204; FBtr0299569; FBtr0308084; FBtr0308085
FBgn0000259:E010	FBgn0000259	E010	1057.72	0.000216179	0.403921	0.525071	0.999917	3.02939	3.0211	-0.0275458	X	11793974	11794165	192	+	1177	949	1104	1005	FBtr0307896; FBtr0100540; FBtr0073558; FBtr0073560; FBtr0073561; FBtr0073562; FBtr0333204; FBtr0299569; FBtr0308084; FBtr0308085
FBgn0000259:E011	FBgn0000259	E011	1096.39	0.000132107	0.110442	0.739642	0.999917	3.04305	3.03905	-0.0133036	X	11794819	11795008	190	+	1255	939	1152	1046	FBtr0307896; FBtr0100540; FBtr0073558; FBtr0073560; FBtr0073561; FBtr0073562; FBtr0333204; FBtr0299569; FBtr0308084; FBtr0308085
FBgn0000259:E012	FBgn0000259	E012	677.349	0.00016303	0.0796103	0.777826	0.999917	2.83464	2.83015	-0.0149308	X	11795105	11795186	82	+	794	563	735	623	FBtr0307896; FBtr0100540; FBtr0073558; FBtr0073560; FBtr0073561; FBtr0073562; FBtr0333204; FBtr0299569; FBtr0308084; FBtr0308085
FBgn0000259:E013	FBgn0000259	E013	610.434	0.000119465	0.181341	0.670223	0.999917	2.7907	2.7837	-0.0232879	X	11795601	11795731	131	+	703	523	659	561	FBtr0307896; FBtr0100540; FBtr0073558; FBtr0073560; FBtr0073561; FBtr0299569
FBgn0000259:E014	FBgn0000259	E014	406.253	0.000262377	0.0468299	0.828674	0.999917	2.61311	2.60833	-0.0159296	X	11795732	11795887	156	+	477	337	423	391	FBtr0307896; FBtr0100540; FBtr0073558; FBtr0073560; FBtr0073561; FBtr0299569; FBtr0308085
FBgn0000259:E015	FBgn0000259	E015	239.706	0.000227371	3.99056	0.0457559	0.867063	2.35182	2.41011	0.194457	X	11795888	11796603	716	+	258	187	289	226	FBtr0073558; FBtr0307896
FBgn0000259:E016	FBgn0000259	E016	173.004	0.00235382	0.566268	0.451746	0.999917	2.22242	2.25866	0.121083	X	11796604	11797301	698	+	184	146	218	145	FBtr0333204; FBtr0073558; FBtr0307896
FBgn0000259:E017	FBgn0000259	E017	43.4543	0.0348731	0.165843	0.683833	0.999917	1.66574	1.63023	-0.120655	X	11797302	11797565	264	+	44	46	56	28	FBtr0333204; FBtr0073558
FBgn0000259:E018	FBgn0000259	E018	55.097	0.055534	0.299498	0.584197	0.999917	1.6942	1.79583	0.343791	X	11797566	11797924	359	+	42	54	82	42	FBtr0073558
FBgn0000259:E019	FBgn0000259	E019	21.5025	0.000653171	0.0749741	0.784228	NA	NA	NA	NA	X	11798295	11798850	556	+	22	22	23	19	FBtr0308084
FBgn0000259:E020	FBgn0000259	E020	47.2893	0.000562782	4.49236	0.0340467	0.805725	1.61002	1.74588	0.461059	X	11799993	11801587	1595	+	42	37	64	46	FBtr0073562
FBgn0000261:E001	FBgn0000261	E001	236.017	0.000232507	0.200808	0.65407	0.999917	2.37997	2.36731	-0.0422308	3L	18822604	18822842	239	+	286	234	223	203	FBtr0075058
FBgn0000261:E002	FBgn0000261	E002	1263.43	0.000195255	0.23139	0.630495	0.999917	3.1036	3.09871	-0.0162646	3L	18826338	18827258	921	+	1589	1174	1138	1165	FBtr0075058
FBgn0000261:E003	FBgn0000261	E003	1156.91	0.000137155	0.572238	0.449371	0.999917	3.05962	3.06742	0.0259333	3L	18827356	18828188	833	+	1427	1069	1122	1021	FBtr0075058
FBgn0000273:E001	FBgn0000273	E001	102.15	0.00035182	1.58008	0.20875	0.999917	1.99076	2.03727	0.15601	2L	9682315	9683361	1047	-	111	95	113	90	FBtr0079852; FBtr0079851
FBgn0000273:E002	FBgn0000273	E002	357.713	0.000677104	0.227514	0.633373	0.999917	2.55304	2.55744	0.0146863	2L	9683362	9685202	1841	-	435	323	392	285	FBtr0079852; FBtr0335495; FBtr0079851
FBgn0000273:E003	FBgn0000273	E003	434.805	0.00215521	1.14058	0.285529	0.999917	2.65418	2.62173	-0.108049	2L	9696191	9698233	2043	-	538	420	393	392	FBtr0079852; FBtr0335495; FBtr0079851
FBgn0000273:E004	FBgn0000273	E004	26.5492	0.000668336	2.77914	0.0954992	0.999917	1.37254	1.50307	0.45009	2L	9698234	9698431	198	-	23	25	32	26	FBtr0079852
FBgn0000273:E005	FBgn0000273	E005	67.0828	0.000714352	0.280929	0.596093	0.999917	1.84889	1.81523	-0.113497	2L	9698702	9699114	413	-	79	69	74	47	FBtr0335495
FBgn0000273:E006	FBgn0000273	E006	86.7689	0.00130184	0.0150726	0.902289	0.999917	1.94234	1.94293	0.00200077	2L	9699115	9699297	183	-	90	94	87	76	FBtr0079852; FBtr0335495; FBtr0079851
FBgn0000274:E001	FBgn0000274	E001	10.0093	0.000372492	-7.10543e-15	1	NA	NA	NA	NA	3R	30695537	30695864	328	-	10	10	10	10	FBtr0085727; FBtr0335454
FBgn0000274:E002	FBgn0000274	E002	10.0093	0.000372492	-7.10543e-15	1	NA	NA	NA	NA	3R	30695927	30696204	278	-	10	10	10	10	FBtr0085727; FBtr0335454
FBgn0000274:E003	FBgn0000274	E003	10.0093	0.000372492	-7.10543e-15	1	NA	NA	NA	NA	3R	30696259	30696424	166	-	10	10	10	10	FBtr0085727; FBtr0335454
FBgn0000274:E004	FBgn0000274	E004	10.0093	0.000372492	-7.10543e-15	1	NA	NA	NA	NA	3R	30696505	30696734	230	-	10	10	10	10	FBtr0085727; FBtr0335454
FBgn0000274:E005	FBgn0000274	E005	10.0093	0.000372492	-7.10543e-15	1	NA	NA	NA	NA	3R	30696792	30696794	3	-	10	10	10	10	FBtr0085727
FBgn0000274:E006	FBgn0000274	E006	10.0093	0.000372492	-7.10543e-15	1	NA	NA	NA	NA	3R	30696795	30697138	344	-	10	10	10	10	FBtr0085727; FBtr0335454
FBgn0000276:E001	FBgn0000276	E001	10.0093	0.000375174	-3.33955e-13	1	NA	NA	NA	NA	3R	30210874	30211046	173	+	10	10	10	10	FBtr0085612
FBgn0000276:E002	FBgn0000276	E002	10.0093	0.000375174	-3.33955e-13	1	NA	NA	NA	NA	3R	30211108	30211273	166	+	10	10	10	10	FBtr0085612
FBgn0000277:E001	FBgn0000277	E001	10.2593	0.000387364	0.0119974	0.91278	NA	NA	NA	NA	3R	30212156	30212336	181	+	10	10	11	10	FBtr0085614
FBgn0000277:E002	FBgn0000277	E002	10.0093	0.000375174	0.0119989	0.912775	NA	NA	NA	NA	3R	30212395	30212568	174	+	10	10	10	10	FBtr0085614
FBgn0000278:E001	FBgn0000278	E001	10.0093	0.000375174	0.0119989	0.912775	NA	NA	NA	NA	3R	30213315	30213568	254	-	10	10	10	10	FBtr0085640
FBgn0000278:E002	FBgn0000278	E002	10.2642	0.000387596	0.0119973	0.91278	NA	NA	NA	NA	3R	30213627	30213797	171	-	10	11	10	10	FBtr0085640
FBgn0000279:E001	FBgn0000279	E001	10.0093	0.000375174	-3.33955e-13	1	NA	NA	NA	NA	3R	30216484	30216675	192	+	10	10	10	10	FBtr0085616
FBgn0000279:E002	FBgn0000279	E002	10.0093	0.000375174	-3.33955e-13	1	NA	NA	NA	NA	3R	30216745	30216938	194	+	10	10	10	10	FBtr0085616
FBgn0000283:E001	FBgn0000283	E001	648.633	0.00201797	2.49784	0.114003	0.999917	2.79272	2.83324	0.134796	3R	15270432	15271990	1559	-	748	528	743	581	FBtr0083127; FBtr0083126
FBgn0000283:E002	FBgn0000283	E002	374.19	0.000181469	0.90664	0.341008	0.999917	2.58149	2.56772	-0.0458577	3R	15272051	15272991	941	-	433	349	377	340	FBtr0083127; FBtr0083126
FBgn0000283:E003	FBgn0000283	E003	379.619	0.000834042	7.58948	0.00587097	0.385969	2.60959	2.54927	-0.200917	3R	15273057	15274056	1000	-	477	358	335	352	FBtr0083127; FBtr0083126
FBgn0000283:E004	FBgn0000283	E004	161.237	0.00319382	0.0569485	0.811386	0.999917	2.20154	2.21898	0.058295	3R	15274115	15274611	497	-	178	147	147	173	FBtr0083127; FBtr0083126
FBgn0000283:E005	FBgn0000283	E005	56.7177	0.000780016	1.95561	0.161984	0.999917	1.71679	1.80423	0.295613	3R	15274612	15274790	179	-	57	48	72	50	FBtr0083127
FBgn0000283:E006	FBgn0000283	E006	60.6555	0.000474917	1.32531	0.249642	0.999917	1.75554	1.8248	0.233845	3R	15275125	15275241	117	-	69	46	67	61	FBtr0083126
FBgn0000286:E001	FBgn0000286	E001	12.532	0.000491298	0.00343828	0.953241	NA	NA	NA	NA	2L	4876891	4877109	219	-	11	13	13	13	FBtr0304887
FBgn0000286:E002	FBgn0000286	E002	137.269	0.000503351	3.14817	0.0760119	0.968097	2.11297	2.16621	0.178151	2L	4877110	4879196	2087	-	145	104	184	117	FBtr0089647; FBtr0089648; FBtr0336835; FBtr0089649; FBtr0304887
FBgn0000286:E003	FBgn0000286	E003	18.7846	0.00602262	0.317113	0.573348	NA	NA	NA	NA	2L	4880294	4880377	84	-	19	20	15	21	FBtr0089649
FBgn0000286:E004	FBgn0000286	E004	33.6609	0.000623547	0.678309	0.41017	0.999917	1.57041	1.51123	-0.202425	2L	4880378	4880472	95	-	40	30	38	27	FBtr0089647; FBtr0089648; FBtr0336835; FBtr0089649; FBtr0304887
FBgn0000286:E005	FBgn0000286	E005	71.5848	0.000443347	5.99798	0.0143223	0.587231	1.91743	1.80221	-0.388119	2L	4881215	4882365	1151	-	85	73	75	54	FBtr0089647; FBtr0089648; FBtr0336835; FBtr0089649; FBtr0304887
FBgn0000286:E006	FBgn0000286	E006	22.9797	0.000662072	0.89558	0.34397	NA	NA	NA	NA	2L	4882366	4882492	127	-	26	23	22	21	FBtr0089647; FBtr0089648; FBtr0089649; FBtr0304887
FBgn0000286:E007	FBgn0000286	E007	22.2453	0.000645198	0.444092	0.505154	NA	NA	NA	NA	2L	4882493	4882801	309	-	22	18	28	21	FBtr0304887
FBgn0000286:E008	FBgn0000286	E008	21.0211	0.000651526	0.351525	0.553251	NA	NA	NA	NA	2L	4882865	4882888	24	-	20	18	24	22	FBtr0089647; FBtr0336835; FBtr0304887
FBgn0000286:E009	FBgn0000286	E009	28.8059	0.000663397	2.1626	0.141405	0.999917	1.41191	1.52401	0.385558	2L	4882889	4883107	219	-	25	23	35	32	FBtr0089647; FBtr0089648; FBtr0336835; FBtr0089649; FBtr0304887
FBgn0000287:E001	FBgn0000287	E001	63.7377	0.000614555	3.54986	0.0595504	0.928334	1.76959	1.85307	0.281649	2L	11358873	11359761	889	+	63	62	78	52	FBtr0307093
FBgn0000287:E002	FBgn0000287	E002	10.0093	0.000370216	0.309705	0.577861	NA	NA	NA	NA	2L	11365289	11365369	81	+	10	10	10	10	FBtr0080236; FBtr0080235
FBgn0000287:E003	FBgn0000287	E003	10.2494	0.000380552	0.163904	0.685587	NA	NA	NA	NA	2L	11365370	11365635	266	+	11	10	10	10	FBtr0080236
FBgn0000287:E004	FBgn0000287	E004	39.8781	0.00062234	0.105649	0.745153	0.999917	1.6055	1.61866	0.0447823	2L	11366344	11369008	2665	+	50	35	41	34	FBtr0307093; FBtr0080236; FBtr0080235
FBgn0000287:E005	FBgn0000287	E005	16.2623	0.000591848	0.709168	0.39972	NA	NA	NA	NA	2L	11369726	11369886	161	+	17	15	15	18	FBtr0307093; FBtr0080236; FBtr0080235
FBgn0000287:E006	FBgn0000287	E006	17.4504	0.000613375	0.235029	0.627819	NA	NA	NA	NA	2L	11371879	11372140	262	+	23	17	14	16	FBtr0307093; FBtr0080236; FBtr0080235
FBgn0000287:E007	FBgn0000287	E007	18.8913	0.000838414	0.161087	0.688157	NA	NA	NA	NA	2L	11372203	11372435	233	+	28	15	17	16	FBtr0307093; FBtr0080236; FBtr0080235
FBgn0000287:E008	FBgn0000287	E008	17.198	0.000719661	0.0148511	0.903006	NA	NA	NA	NA	2L	11372525	11372722	198	+	23	14	14	18	FBtr0307093; FBtr0080236; FBtr0080235
FBgn0000287:E009	FBgn0000287	E009	44.3409	0.000578295	1.03995	0.307834	0.999917	1.68705	1.61865	-0.232377	2L	11372856	11373397	542	+	58	45	42	33	FBtr0307093; FBtr0080236; FBtr0080235
FBgn0000287:E010	FBgn0000287	E010	27.5342	0.039343	2.14391	0.143137	0.999917	1.53705	1.33347	-0.702325	2L	11373398	11373636	239	+	29	43	19	19	FBtr0307093
FBgn0000289:E001	FBgn0000289	E001	303.7	0.000289232	0.0804421	0.776699	0.999917	2.47981	2.48864	0.0294235	2R	14173693	14173922	230	+	334	292	324	266	FBtr0087529; FBtr0087528; FBtr0339962; FBtr0339961; FBtr0339960; FBtr0290035; FBtr0290034; FBtr0087527; FBtr0087526; FBtr0112795; FBtr0346946
FBgn0000289:E002	FBgn0000289	E002	332.253	0.000523804	4.636e-06	0.998282	0.999917	2.52194	2.52385	0.00634882	2R	14173923	14174099	177	+	364	326	343	297	FBtr0087528; FBtr0346946; FBtr0339961; FBtr0339960; FBtr0290035; FBtr0290034; FBtr0087527; FBtr0087526; FBtr0112795; FBtr0339962
FBgn0000289:E003	FBgn0000289	E003	362.551	0.0001749	0.128394	0.720103	0.999917	2.55632	2.56576	0.031456	2R	14174100	14174269	170	+	407	340	382	323	FBtr0087529; FBtr0087528; FBtr0339962; FBtr0339961; FBtr0339960; FBtr0290035; FBtr0290034; FBtr0087527; FBtr0087526; FBtr0112795; FBtr0346946
FBgn0000289:E004	FBgn0000289	E004	240.149	0.000444004	0.817145	0.366016	0.999917	2.39451	2.3695	-0.0834338	2R	14174270	14174461	192	+	273	241	250	198	FBtr0087529; FBtr0346946; FBtr0339961; FBtr0339960; FBtr0290035; FBtr0290034; FBtr0087527; FBtr0087526; FBtr0112795; FBtr0339962
FBgn0000289:E005	FBgn0000289	E005	97.7428	0.000641449	0.0149148	0.902799	0.999917	1.99784	1.9927	-0.0172633	2R	14174462	14174572	111	+	123	82	93	94	FBtr0087529; FBtr0087528; FBtr0339962; FBtr0339961; FBtr0339960; FBtr0290035; FBtr0290034; FBtr0087527; FBtr0087526; FBtr0112795; FBtr0346946
FBgn0000289:E006	FBgn0000289	E006	115.891	0.00320782	0.578683	0.446829	0.999917	2.08785	2.04676	-0.137693	2R	14176406	14176542	137	+	153	100	100	112	FBtr0087529; FBtr0087528; FBtr0339962; FBtr0339961; FBtr0339960; FBtr0290035; FBtr0290034; FBtr0087527; FBtr0087526; FBtr0112795; FBtr0346946
FBgn0000289:E007	FBgn0000289	E007	92.8295	0.00275097	0.00318605	0.954987	0.999917	1.97165	1.97399	0.00786521	2R	14176612	14176691	80	+	114	79	83	96	FBtr0087529; FBtr0087528; FBtr0339962; FBtr0339961; FBtr0339960; FBtr0290035; FBtr0290034; FBtr0087527; FBtr0087526; FBtr0112795; FBtr0346946
FBgn0000289:E008	FBgn0000289	E008	119.546	0.0005342	0.562785	0.45314	0.999917	2.09679	2.06649	-0.101505	2R	14177175	14177477	303	+	157	101	120	102	FBtr0339962; FBtr0339961; FBtr0290035; FBtr0290034; FBtr0087527; FBtr0112795
FBgn0000289:E009	FBgn0000289	E009	15.4885	0.000560649	0.650285	0.420011	NA	NA	NA	NA	2R	14177825	14177839	15	+	16	13	19	14	FBtr0339961
FBgn0000289:E010	FBgn0000289	E010	47.489	0.00591913	0.640051	0.423692	0.999917	1.71184	1.65535	-0.191631	2R	14177840	14177860	21	+	49	56	51	34	FBtr0346946; FBtr0339961; FBtr0339962
FBgn0000289:E011	FBgn0000289	E011	56.6513	0.000752456	2.47203	0.115888	0.999917	1.80269	1.71168	-0.307715	2R	14177861	14177884	24	+	66	64	56	41	FBtr0087529; FBtr0087528; FBtr0339962; FBtr0339961; FBtr0290035; FBtr0290034; FBtr0087527; FBtr0087526; FBtr0346946
FBgn0000289:E012	FBgn0000289	E012	120.887	0.00053073	0.099879	0.751975	0.999917	2.09186	2.07989	-0.0400972	2R	14177885	14178021	137	+	139	116	112	117	FBtr0087529; FBtr0087528; FBtr0339962; FBtr0339961; FBtr0339960; FBtr0290035; FBtr0290034; FBtr0087527; FBtr0087526; FBtr0112795; FBtr0346946
FBgn0000289:E013	FBgn0000289	E013	121.694	0.00032407	0.0175985	0.894463	0.999917	2.09183	2.08733	-0.0150793	2R	14178098	14178200	103	+	150	105	121	112	FBtr0087529; FBtr0087528; FBtr0339962; FBtr0339961; FBtr0339960; FBtr0290035; FBtr0290034; FBtr0087527; FBtr0087526; FBtr0112795; FBtr0346946
FBgn0000289:E014	FBgn0000289	E014	33.3911	0.000641987	0.196824	0.657297	0.999917	1.52113	1.55476	0.115035	2R	14178201	14178203	3	+	42	25	36	31	FBtr0346946; FBtr0339960
FBgn0000289:E015	FBgn0000289	E015	233.531	0.000212045	1.3389	0.247228	0.999917	2.386	2.35382	-0.107378	2R	14178272	14178596	325	+	281	223	226	206	FBtr0087529; FBtr0087528; FBtr0339962; FBtr0339961; FBtr0339960; FBtr0290035; FBtr0290034; FBtr0087527; FBtr0087526; FBtr0112795; FBtr0346946
FBgn0000289:E016	FBgn0000289	E016	174.501	0.000686966	0.519462	0.471071	0.999917	2.23199	2.25791	0.0865865	2R	14178665	14178829	165	+	204	149	171	175	FBtr0087529; FBtr0087528; FBtr0339962; FBtr0339961; FBtr0339960; FBtr0290035; FBtr0290034; FBtr0087527; FBtr0087526; FBtr0112795; FBtr0346946
FBgn0000289:E017	FBgn0000289	E017	181.832	0.000240859	4.50472	0.0338015	0.805725	2.22719	2.29724	0.233967	2R	14178894	14179041	148	+	198	151	202	177	FBtr0087529; FBtr0087528; FBtr0339962; FBtr0339961; FBtr0339960; FBtr0290035; FBtr0290034; FBtr0087527; FBtr0087526; FBtr0112795; FBtr0346946
FBgn0000289:E018	FBgn0000289	E018	71.7174	0.000433302	0.483483	0.486849	0.999917	1.84343	1.88052	0.124914	2R	14179109	14179111	3	+	76	67	78	66	FBtr0339960; FBtr0290034; FBtr0346946; FBtr0339962
FBgn0000289:E019	FBgn0000289	E019	206.274	0.00110773	0.63833	0.424316	0.999917	2.30372	2.33122	0.0918086	2R	14179112	14179254	143	+	251	166	209	201	FBtr0087529; FBtr0087528; FBtr0339962; FBtr0339961; FBtr0339960; FBtr0290035; FBtr0290034; FBtr0087527; FBtr0087526; FBtr0112795; FBtr0346946
FBgn0000289:E020	FBgn0000289	E020	394.605	0.000155995	0.387676	0.533523	0.999917	2.604	2.59141	-0.041916	2R	14179313	14179931	619	+	476	358	400	348	FBtr0087529; FBtr0087528; FBtr0339962; FBtr0339961; FBtr0339960; FBtr0290035; FBtr0290034; FBtr0087527; FBtr0087526; FBtr0112795; FBtr0346946
FBgn0000289:E021	FBgn0000289	E021	87.4219	0.000383761	2.06865	0.150355	0.999917	1.91246	1.98103	0.230373	2R	14179932	14180228	297	+	93	75	102	80	FBtr0087529; FBtr0087528; FBtr0339962; FBtr0339960; FBtr0290034; FBtr0087527; FBtr0087526
FBgn0000289:E022	FBgn0000289	E022	82.4189	0.00177864	1.44611	0.229154	0.999917	1.95132	1.88924	-0.208718	2R	14180422	14180819	398	+	106	78	90	57	FBtr0112795; FBtr0346946
FBgn0000289:E023	FBgn0000289	E023	307.011	0.0114945	0.0394073	0.842644	0.999917	2.47973	2.49803	0.0609698	2R	14181211	14182838	1628	+	370	258	366	238	FBtr0290035; FBtr0112795; FBtr0346946; FBtr0339961
FBgn0000299:E001	FBgn0000299	E001	10.0093	0.000379652	1.83853	0.175123	NA	NA	NA	NA	2L	5029609	5029615	7	+	10	10	10	10	FBtr0079003; FBtr0079002
FBgn0000299:E002	FBgn0000299	E002	13.6846	0.000514504	0.130809	0.717595	NA	NA	NA	NA	2L	5029616	5029636	21	+	19	13	13	10	FBtr0079001; FBtr0079003; FBtr0079002
FBgn0000299:E003	FBgn0000299	E003	10.5042	0.000406729	1.16179	0.281095	NA	NA	NA	NA	2L	5029637	5029746	110	+	11	11	10	10	FBtr0079003; FBtr0079002
FBgn0000299:E004	FBgn0000299	E004	11.7771	0.000609213	2.59842	0.10697	NA	NA	NA	NA	2L	5029747	5029810	64	+	11	12	11	13	FBtr0079003
FBgn0000299:E005	FBgn0000299	E005	21.6825	0.00065375	2.12246	0.145153	NA	NA	NA	NA	2L	5030137	5030237	101	+	27	19	23	18	FBtr0079001; FBtr0079003; FBtr0079002
FBgn0000299:E006	FBgn0000299	E006	21.7648	0.000788432	6.37026	0.0116048	NA	NA	NA	NA	2L	5030742	5030790	49	+	21	20	25	21	FBtr0079001; FBtr0079003; FBtr0079002
FBgn0000299:E007	FBgn0000299	E007	76.8184	0.000433399	0.00963686	0.921799	0.999917	1.87143	1.89511	0.0797223	2L	5030855	5031802	948	+	117	71	57	64	FBtr0079001; FBtr0079003; FBtr0079002
FBgn0000299:E008	FBgn0000299	E008	52.9995	0.00713607	0.220177	0.638905	0.999917	1.69624	1.75916	0.212998	2L	5031878	5032374	497	+	80	45	34	54	FBtr0079001; FBtr0079003; FBtr0079002
FBgn0000299:E009	FBgn0000299	E009	112.025	0.000395547	6.04045	0.0139817	0.582225	2.06924	1.99865	-0.236689	2L	5032500	5033950	1451	+	194	104	80	74	FBtr0079001; FBtr0079003; FBtr0079002
FBgn0000299:E010	FBgn0000299	E010	91.5943	0.000373559	3.39891	0.0652393	0.940334	1.97621	1.92256	-0.180249	2L	5034013	5034981	969	+	148	92	68	61	FBtr0079001; FBtr0079003; FBtr0079002
FBgn0000299:E011	FBgn0000299	E011	144.306	0.000295463	0.554823	0.456354	0.999917	2.15074	2.15419	0.01154	2L	5035064	5036208	1145	+	224	136	118	103	FBtr0079001; FBtr0079003; FBtr0079002
FBgn0000299:E012	FBgn0000299	E012	93.6907	0.000397721	0.134038	0.714282	0.999917	1.94849	1.99302	0.149527	2L	5036477	5036930	454	+	139	86	85	67	FBtr0079001; FBtr0079003; FBtr0079002
FBgn0000299:E013	FBgn0000299	E013	30.5912	0.000632404	1.03145	0.309817	0.999917	1.44611	1.55152	0.36165	2L	5036931	5037114	184	+	44	25	28	26	FBtr0079003; FBtr0079002
FBgn0000299:E014	FBgn0000299	E014	13.9785	0.000526591	1.13355	0.28702	NA	NA	NA	NA	2L	5037115	5037279	165	+	17	13	12	14	FBtr0079002
FBgn0000303:E001	FBgn0000303	E001	10.0093	0.000372168	0.0103776	0.918859	NA	NA	NA	NA	3R	18723988	18724067	80	+	10	10	10	10	FBtr0089367; FBtr0089368
FBgn0000303:E002	FBgn0000303	E002	10.0093	0.000372168	0.0103776	0.918859	NA	NA	NA	NA	3R	18725133	18725324	192	+	10	10	10	10	FBtr0089367; FBtr0089368
FBgn0000303:E003	FBgn0000303	E003	11.5103	0.00043915	0.178489	0.672675	NA	NA	NA	NA	3R	18728783	18729544	762	+	11	11	13	11	FBtr0089367; FBtr0089368
FBgn0000303:E004	FBgn0000303	E004	12.9803	0.000496249	0.225479	0.634897	NA	NA	NA	NA	3R	18729609	18730016	408	+	15	13	13	11	FBtr0089367; FBtr0089368
FBgn0000303:E005	FBgn0000303	E005	11.504	0.00043888	0.265616	0.606288	NA	NA	NA	NA	3R	18730110	18730235	126	+	12	13	11	10	FBtr0089367; FBtr0089368
FBgn0000303:E006	FBgn0000303	E006	10.769	0.000407905	0.00302836	0.956114	NA	NA	NA	NA	3R	18730236	18730256	21	+	10	12	11	10	FBtr0089367
FBgn0000303:E007	FBgn0000303	E007	10.0093	0.000372168	0.0103776	0.918859	NA	NA	NA	NA	3R	18730323	18730523	201	+	10	10	10	10	FBtr0089367; FBtr0089368
FBgn0000303:E008	FBgn0000303	E008	10.0093	0.000372168	0.0103776	0.918859	NA	NA	NA	NA	3R	18730730	18731178	449	+	10	10	10	10	FBtr0089367; FBtr0089368
FBgn0000303:E009	FBgn0000303	E009	11.2542	0.000429132	0.0709314	0.789985	NA	NA	NA	NA	3R	18731179	18732344	1166	+	11	11	13	10	FBtr0089367
FBgn0000307:E001	FBgn0000307	E001	11.0286	0.0295027	0.210497	0.646378	NA	NA	NA	NA	2L	16342752	16342821	70	-	10	14	10	10	FBtr0080838
FBgn0000307:E002	FBgn0000307	E002	149.989	0.000315355	2.2201	0.136225	0.999917	2.15726	2.20148	0.147871	2L	16343600	16344425	826	-	164	123	186	128	FBtr0080839; FBtr0321313
FBgn0000307:E003	FBgn0000307	E003	325.501	0.000234147	1.79209	0.180672	0.999917	2.52556	2.50458	-0.0699065	2L	16344426	16349472	5047	-	403	270	352	281	FBtr0080838; FBtr0080839; FBtr0321313
FBgn0000307:E004	FBgn0000307	E004	13.2146	0.000500056	0.0383707	0.844701	NA	NA	NA	NA	2L	16349987	16350283	297	-	15	11	17	10	FBtr0321313
FBgn0000308:E001	FBgn0000308	E001	679.256	0.00080583	19.9305	8.03085e-06	0.00316178	2.77338	2.87998	0.354658	2L	5972115	5972899	785	-	653	485	892	687	FBtr0079236
FBgn0000308:E002	FBgn0000308	E002	150.258	0.000285538	3.60422	0.0576332	0.919528	2.1417	2.21155	0.233584	2L	5972900	5973006	107	-	146	118	190	147	FBtr0079236; FBtr0079234; FBtr0079235
FBgn0000308:E003	FBgn0000308	E003	177.148	0.000256147	3.64921	0.0560957	0.913018	2.21517	2.28013	0.217023	2L	5973007	5973202	196	-	166	147	215	180	FBtr0309213; FBtr0079236; FBtr0079234; FBtr0079235
FBgn0000308:E004	FBgn0000308	E004	583.526	0.00012728	0.400209	0.526981	0.999917	2.77303	2.76117	-0.0394749	2L	5973203	5973323	121	-	626	510	657	543	FBtr0079233; FBtr0079235; FBtr0079236; FBtr0079234; FBtr0309213
FBgn0000308:E005	FBgn0000308	E005	6779.11	5.75384e-05	0.0284692	0.866011	0.999917	3.83065	3.83168	0.00342363	2L	5973324	5973674	351	-	7323	5677	7615	6525	FBtr0079233; FBtr0079236; FBtr0079234; FBtr0079235; FBtr0309212; FBtr0309213
FBgn0000308:E006	FBgn0000308	E006	6336.78	5.05111e-05	0.763328	0.382289	0.999917	3.8044	3.79953	-0.0161668	2L	5976611	5976782	172	-	6819	5416	6989	6141	FBtr0079233; FBtr0079236; FBtr0079234; FBtr0079235; FBtr0309212; FBtr0309213
FBgn0000308:E007	FBgn0000308	E007	6414.18	4.43945e-05	2.14533	0.143004	0.999917	3.81135	3.80332	-0.0266746	2L	5979412	5979704	293	-	6940	5492	7065	6180	FBtr0079233; FBtr0079236; FBtr0079234; FBtr0079235; FBtr0309212; FBtr0309213
FBgn0000308:E008	FBgn0000308	E008	540.282	0.000124592	13.4077	0.000250587	0.0513719	2.69414	2.76621	0.239859	2L	5979940	5979959	20	-	538	409	651	563	FBtr0079235
FBgn0000308:E009	FBgn0000308	E009	541.087	0.000124128	15.7203	7.34326e-05	0.0191289	2.69138	2.76941	0.259679	2L	5979960	5980101	142	-	534	407	656	567	FBtr0309213; FBtr0079235
FBgn0000308:E010	FBgn0000308	E010	53.821	0.00281868	1.59534	0.206565	0.999917	1.78094	1.69849	-0.278987	2L	5980209	5980481	273	-	65	49	64	38	FBtr0079234
FBgn0000308:E011	FBgn0000308	E011	74.1083	0.000443705	0.00448942	0.946579	0.999917	1.87806	1.8746	-0.011648	2L	5980847	5980950	104	-	83	60	89	65	FBtr0309212
FBgn0000308:E012	FBgn0000308	E012	881.461	0.000184759	6.57289	0.0103544	0.524182	2.96725	2.92505	-0.140339	2L	5980951	5980952	2	-	981	797	906	845	FBtr0309212; FBtr0079233
FBgn0000308:E013	FBgn0000308	E013	983.09	0.000141776	10.0612	0.00151423	0.177236	3.01786	2.9693	-0.161488	2L	5980953	5981018	66	-	1115	883	1004	935	FBtr0309212; FBtr0079233; FBtr0079236
FBgn0000316:E001	FBgn0000316	E001	88.8138	0.000380052	0.137627	0.710652	0.999917	1.946	1.96261	0.0558066	X	255674	255824	151	+	105	76	94	81	FBtr0070064; FBtr0070065
FBgn0000316:E002	FBgn0000316	E002	424.504	0.000153819	0.191696	0.661508	0.999917	2.63372	2.6254	-0.0276995	X	255881	256641	761	+	518	372	423	389	FBtr0070064; FBtr0070065
FBgn0000316:E003	FBgn0000316	E003	199.288	0.000232643	0.770575	0.380039	0.999917	2.31488	2.28877	-0.0871738	X	256762	256940	179	+	244	182	194	179	FBtr0070064; FBtr0070065
FBgn0000316:E004	FBgn0000316	E004	318.651	0.00110962	0.0160929	0.899053	0.999917	2.50817	2.50291	-0.0175034	X	256999	257427	429	+	414	253	316	296	FBtr0070064; FBtr0070065
FBgn0000316:E005	FBgn0000316	E005	153.828	0.000303834	0.0233962	0.878431	0.999917	2.19269	2.18747	-0.0174391	X	257480	257642	163	+	176	145	150	145	FBtr0070064; FBtr0070065
FBgn0000316:E006	FBgn0000316	E006	117.749	0.00148063	0.00303199	0.956088	0.999917	2.07269	2.07644	0.0125418	X	257982	258080	99	+	127	116	112	116	FBtr0070064; FBtr0070065
FBgn0000316:E007	FBgn0000316	E007	108.175	0.000335256	3.89055	0.0485584	0.881276	1.9974	2.07829	0.271192	X	258142	258413	272	+	116	88	121	108	FBtr0070064; FBtr0070065
FBgn0000316:E008	FBgn0000316	E008	10.0093	0.000374168	0.0530949	0.817763	NA	NA	NA	NA	X	258414	258469	56	+	10	10	10	10	FBtr0070065
FBgn0000317:E001	FBgn0000317	E001	53.6272	0.00551893	0.632635	0.42639	0.999917	1.7111	1.76462	0.181097	2L	15044963	15045116	154	-	67	36	51	61	FBtr0080724; FBtr0343687; FBtr0080723
FBgn0000317:E002	FBgn0000317	E002	90.5277	0.000392346	1.40711	0.235536	0.999917	1.9872	1.93553	-0.17352	2L	15045117	15045620	504	-	114	82	82	85	FBtr0080724; FBtr0343687; FBtr0343686; FBtr0080723
FBgn0000317:E003	FBgn0000317	E003	46.579	0.000560844	1.63646	0.200812	0.999917	1.71592	1.63696	-0.267955	2L	15045690	15045810	121	-	62	42	43	40	FBtr0080724; FBtr0343687; FBtr0343686; FBtr0080723
FBgn0000317:E004	FBgn0000317	E004	47.9247	0.000531828	0.000585767	0.980691	0.999917	1.69064	1.68983	-0.0027445	2L	15045879	15046025	147	-	56	42	48	46	FBtr0080724; FBtr0343687; FBtr0343686; FBtr0080723
FBgn0000317:E005	FBgn0000317	E005	67.4432	0.000466127	1.69862	0.192469	0.999917	1.80119	1.86898	0.228528	2L	15046088	15046653	566	-	72	55	78	65	FBtr0080724; FBtr0343687; FBtr0343686; FBtr0080723
FBgn0000317:E006	FBgn0000317	E006	63.4017	0.000503419	6.37655	0.0115638	0.546575	1.736	1.87197	0.458944	2L	15046713	15047499	787	-	54	55	74	70	FBtr0080724; FBtr0343687; FBtr0343686; FBtr0080723
FBgn0000317:E007	FBgn0000317	E007	81.1669	0.000488992	0.403102	0.525491	0.999917	1.90006	1.93037	0.101938	2L	15047561	15049011	1451	-	94	66	77	88	FBtr0080724; FBtr0343687; FBtr0343686; FBtr0080723
FBgn0000317:E008	FBgn0000317	E008	145.651	0.000283495	4.62398	0.031528	0.79714	2.20105	2.12928	-0.240071	2L	15049068	15051462	2395	-	181	141	135	127	FBtr0080724; FBtr0343687; FBtr0343686; FBtr0080723
FBgn0000317:E009	FBgn0000317	E009	37.4242	0.000610047	0.342682	0.558285	0.999917	1.60451	1.56482	-0.135353	2L	15051527	15051727	201	-	44	36	39	31	FBtr0080724; FBtr0343687; FBtr0343686; FBtr0080723
FBgn0000317:E010	FBgn0000317	E010	45.4566	0.00058847	0.0112449	0.915549	0.999917	1.66381	1.67133	0.0255346	2L	15051794	15052143	350	-	49	43	51	39	FBtr0080724; FBtr0343687; FBtr0343686; FBtr0080723
FBgn0000317:E011	FBgn0000317	E011	40.9668	0.000580677	0.485568	0.485911	0.999917	1.64493	1.59962	-0.154192	2L	15052474	15052734	261	-	47	41	37	39	FBtr0080724; FBtr0343687; FBtr0343686; FBtr0080723
FBgn0000317:E012	FBgn0000317	E012	28.0247	0.000687362	0.310375	0.57745	0.999917	1.48319	1.43982	-0.149233	2L	15053414	15053517	104	-	29	31	25	27	FBtr0080724; FBtr0343687; FBtr0343686; FBtr0080723
FBgn0000317:E013	FBgn0000317	E013	15.797	0.00350715	0.000154228	0.990091	NA	NA	NA	NA	2L	15053518	15053522	5	-	13	19	17	14	FBtr0343687; FBtr0343686; FBtr0080723
FBgn0000317:E014	FBgn0000317	E014	42.0287	0.000565481	2.69175	0.100869	0.999917	1.5772	1.68528	0.367645	2L	15057505	15057667	163	-	41	34	48	45	FBtr0343687
FBgn0000317:E015	FBgn0000317	E015	47.8296	0.003244	0.0212123	0.884202	0.999917	1.6821	1.69429	0.0413546	2L	15057668	15057862	195	-	44	52	51	44	FBtr0080724; FBtr0343687; FBtr0343686; FBtr0080723
FBgn0000318:E001	FBgn0000318	E001	40.5121	0.000579953	1.01459	0.313805	0.999917	1.58304	1.6518	0.234058	2L	5520135	5520235	101	+	40	36	47	39	FBtr0329967; FBtr0329968
FBgn0000318:E002	FBgn0000318	E002	97.1948	0.0313062	0.051441	0.820575	0.999917	1.98197	2.00232	0.0682885	2L	5520260	5520286	27	+	111	83	88	107	FBtr0079095
FBgn0000318:E003	FBgn0000318	E003	128.88	0.00354556	0.219309	0.639567	0.999917	2.1037	2.12411	0.0683044	2L	5520287	5520301	15	+	145	112	130	129	FBtr0329967; FBtr0079095
FBgn0000318:E004	FBgn0000318	E004	684.169	0.000140829	0.0722467	0.788093	0.999917	2.83748	2.83487	-0.00868526	2L	5520302	5520545	244	+	729	671	773	566	FBtr0329967; FBtr0079095; FBtr0329968
FBgn0000318:E005	FBgn0000318	E005	492.053	0.000298924	0.0125777	0.910704	0.999917	2.69372	2.69325	-0.00157351	2L	5520619	5520700	82	+	534	471	580	386	FBtr0329967; FBtr0079095; FBtr0329968
FBgn0000318:E006	FBgn0000318	E006	361.391	0.000190884	0.254994	0.61358	0.999917	2.56462	2.55501	-0.0320059	2L	5521136	5521382	247	+	402	344	417	285	FBtr0329967; FBtr0079095; FBtr0329968
FBgn0000319:E001	FBgn0000319	E001	880.743	0.00183765	0.150973	0.697607	0.999917	2.94123	2.94938	0.0270907	X	15827986	15828502	517	-	1123	755	913	744	FBtr0339445; FBtr0074182; FBtr0074181; FBtr0074180; FBtr0074179; FBtr0112798; FBtr0112797
FBgn0000319:E002	FBgn0000319	E002	489.367	0.00035794	2.01353e-07	0.999642	0.999917	2.69145	2.68973	-0.00574649	X	15828563	15828649	87	-	609	444	493	417	FBtr0339445; FBtr0074182; FBtr0074181; FBtr0074180; FBtr0074179; FBtr0112798; FBtr0112797
FBgn0000319:E003	FBgn0000319	E003	602	0.000171211	0.372098	0.541863	0.999917	2.78684	2.77353	-0.0443019	X	15828716	15828882	167	-	777	535	586	518	FBtr0339445; FBtr0074182; FBtr0074181; FBtr0074180; FBtr0074179; FBtr0112798; FBtr0112797
FBgn0000319:E004	FBgn0000319	E004	2773.89	0.00156136	0.168443	0.681499	0.999917	3.44546	3.4394	-0.0201148	X	15828952	15833253	4302	-	3462	2539	2512	2608	FBtr0339445; FBtr0074182; FBtr0074181; FBtr0074180; FBtr0074179; FBtr0112798; FBtr0112797
FBgn0000319:E005	FBgn0000319	E005	176.224	0.000335946	1.82515	0.176701	0.999917	2.27051	2.22244	-0.160591	X	15833492	15833699	208	-	233	165	145	164	FBtr0339445; FBtr0074182; FBtr0074181; FBtr0074180; FBtr0074179; FBtr0112798; FBtr0112797
FBgn0000319:E006	FBgn0000319	E006	185.019	0.000280122	0.212601	0.644736	0.999917	2.2629	2.27623	0.0445015	X	15834123	15834371	249	-	216	175	173	177	FBtr0339445; FBtr0074182; FBtr0074181; FBtr0074180; FBtr0074179; FBtr0112798; FBtr0112797
FBgn0000319:E007	FBgn0000319	E007	17.9804	0.000617863	1.17074	0.27925	NA	NA	NA	NA	X	15834632	15834754	123	-	19	15	22	16	FBtr0074180
FBgn0000319:E008	FBgn0000319	E008	21.9977	0.000721654	0.782652	0.376331	NA	NA	NA	NA	X	15834821	15834912	92	-	22	21	26	19	FBtr0339445
FBgn0000319:E009	FBgn0000319	E009	17.9859	0.000617811	0.103584	0.747571	NA	NA	NA	NA	X	15835228	15835286	59	-	21	19	15	17	FBtr0074182
FBgn0000319:E010	FBgn0000319	E010	24.1894	0.000676445	0.657895	0.417304	0.999917	1.36861	1.43624	0.233922	X	15835287	15835324	38	-	28	20	29	20	FBtr0074182; FBtr0074181
FBgn0000319:E011	FBgn0000319	E011	80.6032	0.000401614	2.09671	0.147617	0.999917	1.87825	1.94696	0.23107	X	15835325	15835337	13	-	93	67	88	75	FBtr0074182; FBtr0339445; FBtr0074181; FBtr0074179
FBgn0000319:E012	FBgn0000319	E012	111.293	0.000335885	1.74427	0.186598	0.999917	2.02465	2.07787	0.178388	X	15835338	15835443	106	-	129	96	120	101	FBtr0074182; FBtr0339445; FBtr0074181; FBtr0112797; FBtr0074179
FBgn0000319:E013	FBgn0000319	E013	58.1029	0.000478755	0.151814	0.696807	0.999917	1.76228	1.7824	0.0679842	X	15835444	15835490	47	-	72	50	57	54	FBtr0339445; FBtr0074182; FBtr0074181; FBtr0074179; FBtr0112798; FBtr0112797
FBgn0000320:E001	FBgn0000320	E001	915.057	0.00065124	1.90246	0.167803	0.999917	2.97289	2.9515	-0.0711333	2L	6527447	6528191	745	-	1051	861	996	759	FBtr0306113; FBtr0079335; FBtr0079334
FBgn0000320:E002	FBgn0000320	E002	438.72	0.000887188	0.892654	0.344759	0.999917	2.63228	2.65569	0.0779427	2L	6528268	6528512	245	-	514	358	499	388	FBtr0306113; FBtr0079335; FBtr0079334
FBgn0000320:E003	FBgn0000320	E003	1248.18	0.00113704	0.152628	0.696037	0.999917	3.09403	3.09977	0.0190992	2L	6528575	6530329	1755	-	1423	1107	1274	1195	FBtr0306113; FBtr0079335; FBtr0079334
FBgn0000320:E004	FBgn0000320	E004	12.2856	0.000553806	1.25803	0.262023	NA	NA	NA	NA	2L	6530423	6530509	87	-	11	10	12	16	FBtr0306113
FBgn0000320:E005	FBgn0000320	E005	177.754	0.000245052	0.15892	0.690153	0.999917	2.24637	2.25958	0.0441273	2L	6532906	6532952	47	-	201	156	190	165	FBtr0079335; FBtr0079334
FBgn0000320:E006	FBgn0000320	E006	98.5869	0.000356753	0.628587	0.427874	0.999917	2.01562	1.98102	-0.116078	2L	6535829	6536111	283	-	113	96	104	82	FBtr0079335
FBgn0000320:E007	FBgn0000320	E007	424.144	0.000183154	0.111515	0.738426	0.999917	2.62525	2.63275	0.0249446	2L	6546449	6546976	528	-	460	397	461	380	FBtr0079334
FBgn0000326:E001	FBgn0000326	E001	206.892	0.025062	0.114684	0.734873	0.999917	2.30227	2.33182	0.0986606	2R	21617061	21618390	1330	-	241	205	210	173	FBtr0071687
FBgn0000326:E002	FBgn0000326	E002	63.8589	0.000539197	0.158738	0.690321	0.999917	1.79496	1.82901	0.114863	2R	21618454	21618677	224	-	81	56	54	65	FBtr0071687
FBgn0000326:E003	FBgn0000326	E003	43.7029	0.000774577	0.281255	0.59588	0.999917	1.65658	1.63791	-0.0634476	2R	21618737	21618862	126	-	54	45	31	45	FBtr0071687
FBgn0000326:E004	FBgn0000326	E004	33.9324	0.00115817	1.37543	0.240882	0.999917	1.57154	1.50128	-0.240403	2R	21618916	21619079	164	-	45	36	21	34	FBtr0071687
FBgn0000330:E001	FBgn0000330	E001	18.9408	0.000638405	0.00943982	0.9226	NA	NA	NA	NA	X	7009006	7009310	305	-	23	15	22	16	FBtr0332315
FBgn0000330:E002	FBgn0000330	E002	172.804	0.000303041	0.247103	0.619122	0.999917	2.24935	2.23316	-0.0540822	X	7009311	7009489	179	-	212	137	179	165	FBtr0332315; FBtr0071033
FBgn0000330:E003	FBgn0000330	E003	305.195	0.000326294	0.0200896	0.887287	0.999917	2.48442	2.48788	0.0115307	X	7009870	7010226	357	-	328	273	308	312	FBtr0332315; FBtr0071033
FBgn0000330:E004	FBgn0000330	E004	190.212	0.000259417	0.386049	0.534383	0.999917	2.27232	2.29069	0.0613559	X	7010283	7010442	160	-	204	164	195	198	FBtr0332315; FBtr0071033
FBgn0000330:E005	FBgn0000330	E005	230.665	0.000282468	0.772274	0.379514	0.999917	2.37796	2.354	-0.0799268	X	7010519	7010844	326	-	286	184	229	226	FBtr0332315; FBtr0071033
FBgn0000330:E006	FBgn0000330	E006	108.164	0.000334182	1.4035	0.236138	0.999917	2.01371	2.06146	0.160112	X	7010900	7010987	88	-	119	83	116	115	FBtr0332315; FBtr0071033
FBgn0000330:E007	FBgn0000330	E007	82.1449	0.000394819	0.139798	0.708482	0.999917	1.92939	1.91161	-0.0597835	X	7011057	7011145	89	-	95	71	81	82	FBtr0332315; FBtr0071033
FBgn0000337:E001	FBgn0000337	E001	15.282	0.000583378	0.170743	0.679453	NA	NA	NA	NA	2R	7782797	7783390	594	-	15	25	11	10	FBtr0344723
FBgn0000337:E002	FBgn0000337	E002	76.1086	0.000476506	1.29165	0.255744	0.999917	NA	NA	NA	2R	7783459	7784502	1044	-	94	104	59	48	FBtr0344723
FBgn0000337:E003	FBgn0000337	E003	16.5173	0.000585479	3.32438	0.0682599	NA	NA	NA	NA	2R	7784916	7785067	152	-	16	19	17	14	FBtr0344723
FBgn0000339:E001	FBgn0000339	E001	25.7467	0.000803431	0.232884	0.629394	0.999917	1.44599	1.4058	-0.138715	2L	16309292	16309595	304	-	30	26	19	28	FBtr0337082
FBgn0000339:E002	FBgn0000339	E002	496.468	0.000239065	0.584055	0.444727	0.999917	2.6901	2.70433	0.0473664	2L	16309596	16309930	335	-	555	462	516	455	FBtr0337082; FBtr0080849; FBtr0080848
FBgn0000339:E003	FBgn0000339	E003	485.664	0.000158892	0.000310936	0.985931	0.999917	2.68756	2.6875	-0.000175999	2L	16310000	16310143	144	-	553	458	488	446	FBtr0337082; FBtr0080849; FBtr0080848
FBgn0000339:E004	FBgn0000339	E004	409.836	0.000161934	0.453937	0.500471	0.999917	2.62047	2.6072	-0.0441626	2L	16310267	16310379	113	-	481	385	403	373	FBtr0337082; FBtr0080849; FBtr0080848
FBgn0000339:E005	FBgn0000339	E005	327.237	0.000461819	0.0168139	0.896829	0.999917	2.51815	2.51491	-0.0107899	2L	16310441	16310623	183	-	392	292	301	326	FBtr0337082; FBtr0080849; FBtr0080848
FBgn0000339:E006	FBgn0000339	E006	76.3993	0.000737169	5.09391e-05	0.994305	0.999917	1.88893	1.88926	0.00113979	2L	16310624	16310640	17	-	92	67	66	81	FBtr0337082; FBtr0080849
FBgn0000339:E007	FBgn0000339	E007	54.0395	0.00323579	0.214861	0.642983	0.999917	1.75418	1.72467	-0.0998512	2L	16310641	16310690	50	-	59	57	42	58	FBtr0080849
FBgn0000339:E008	FBgn0000339	E008	50.1295	0.00426742	0.478132	0.48927	0.999917	1.68248	1.73312	0.171597	2L	16310691	16310726	36	-	47	51	44	58	FBtr0337082; FBtr0080849; FBtr0080848
FBgn0000346:E001	FBgn0000346	E001	18.7419	0.000626155	0.807778	0.368778	NA	NA	NA	NA	X	13259021	13259254	234	+	21	19	17	18	FBtr0333329; FBtr0073754
FBgn0000346:E002	FBgn0000346	E002	22.5349	0.000960366	3.42453	0.0642346	NA	NA	NA	NA	X	13259336	13259424	89	+	22	30	20	18	FBtr0333329; FBtr0073754
FBgn0000346:E003	FBgn0000346	E003	27.0718	0.000713689	0.000628694	0.979996	0.999917	1.45684	1.43724	-0.0675201	X	13259503	13259721	219	+	24	28	27	29	FBtr0333329; FBtr0073754
FBgn0000346:E004	FBgn0000346	E004	86.7101	0.000409446	0.319354	0.571996	0.999917	1.94251	1.94267	0.000531981	X	13259795	13261423	1629	+	90	73	101	83	FBtr0333329; FBtr0073754
FBgn0000346:E005	FBgn0000346	E005	28.9513	0.000651369	1.34819	0.245595	0.999917	1.53074	1.42202	-0.373688	X	13261505	13261663	159	+	33	29	31	23	FBtr0333329; FBtr0073754
FBgn0000346:E006	FBgn0000346	E006	36.5282	0.000617967	0.603735	0.437157	0.999917	1.55713	1.58734	0.10312	X	13261732	13261971	240	+	34	32	45	35	FBtr0333329; FBtr0073754
FBgn0000346:E007	FBgn0000346	E007	29.2617	0.0006475	0.444297	0.505056	0.999917	1.4648	1.49323	0.0976916	X	13261972	13262034	63	+	28	25	36	28	FBtr0073754
FBgn0000346:E008	FBgn0000346	E008	30.9497	0.00145252	1.16899	0.279608	0.999917	1.47252	1.53096	0.200445	X	13262035	13262488	454	+	35	19	36	34	FBtr0333329; FBtr0073754
FBgn0000351:E001	FBgn0000351	E001	87.9626	0.000415866	0.070461	0.790667	0.999917	1.95958	1.93834	-0.0713434	2L	6674682	6675062	381	-	94	73	95	90	FBtr0079320; FBtr0333350
FBgn0000351:E002	FBgn0000351	E002	24.752	0.000669325	0.0883608	0.766272	0.999917	1.40284	1.41553	0.0438632	2L	6675122	6675271	150	-	24	21	31	23	FBtr0079320; FBtr0333350
FBgn0000351:E003	FBgn0000351	E003	28.7649	0.000713937	0.3346	0.562963	0.999917	1.45515	1.48673	0.108575	2L	6675330	6675701	372	-	30	21	29	35	FBtr0079320; FBtr0333350
FBgn0000351:E004	FBgn0000351	E004	30.5956	0.00070802	0.176645	0.674272	0.999917	1.48689	1.50598	0.0654763	2L	6675760	6676174	415	-	25	30	34	33	FBtr0079320; FBtr0333350
FBgn0000351:E005	FBgn0000351	E005	17.0077	0.000614337	0.0795937	0.777849	NA	NA	NA	NA	2L	6676240	6676371	132	-	16	17	21	14	FBtr0079320; FBtr0333350
FBgn0000351:E006	FBgn0000351	E006	15.7213	0.000588359	0.145208	0.703157	NA	NA	NA	NA	2L	6676431	6676567	137	-	17	14	20	12	FBtr0079320; FBtr0333350
FBgn0000351:E007	FBgn0000351	E007	11.7197	0.000444969	0.344654	0.557155	NA	NA	NA	NA	2L	6676568	6676635	68	-	14	10	13	10	FBtr0079320
FBgn0000352:E001	FBgn0000352	E001	118.849	0.0119782	2.1533e-05	0.996298	0.999917	2.07473	2.08356	0.0295969	2R	7382176	7382522	347	-	141	93	152	91	FBtr0089015
FBgn0000352:E002	FBgn0000352	E002	343.306	0.00169599	0.620351	0.430917	0.999917	2.52547	2.54823	0.0758323	2R	7382523	7385019	2497	-	377	286	352	359	FBtr0336916; FBtr0089015
FBgn0000352:E003	FBgn0000352	E003	71.0396	0.0351085	0.0544302	0.815526	0.999917	1.84161	1.87143	0.100442	2R	7385083	7385501	419	-	56	79	71	77	FBtr0336916; FBtr0089015
FBgn0000352:E004	FBgn0000352	E004	109.837	0.000413006	0.173859	0.676705	0.999917	2.0495	2.03951	-0.0334763	2R	7385558	7386269	712	-	109	111	114	105	FBtr0336916; FBtr0089015
FBgn0000352:E005	FBgn0000352	E005	97.4267	0.000383168	1.95175	0.162399	0.999917	2.01909	1.96696	-0.174954	2R	7386328	7387115	788	-	106	99	102	83	FBtr0336916; FBtr0089015
FBgn0000355:E001	FBgn0000355	E001	10.2494	0.00038679	2.71041e-05	0.995846	NA	NA	NA	NA	3L	8728481	8728538	58	+	11	10	10	10	FBtr0076572
FBgn0000355:E002	FBgn0000355	E002	10.7456	0.000410262	2.71088e-05	0.995846	NA	NA	NA	NA	3L	8728610	8729066	457	+	12	10	10	11	FBtr0076572
FBgn0000356:E001	FBgn0000356	E001	10.0093	0.000375174	-3.33955e-13	1	NA	NA	NA	NA	3L	8731944	8732321	378	+	10	10	10	10	FBtr0076574
FBgn0000356:E002	FBgn0000356	E002	10.0093	0.000375174	-3.33955e-13	1	NA	NA	NA	NA	3L	8732456	8732599	144	+	10	10	10	10	FBtr0076574
FBgn0000357:E001	FBgn0000357	E001	10.0093	0.000375174	-2.98428e-13	1	NA	NA	NA	NA	3L	8726791	8726849	59	+	10	10	10	10	FBtr0076571
FBgn0000357:E002	FBgn0000357	E002	10.4994	0.000398842	-3.2685e-13	1	NA	NA	NA	NA	3L	8727024	8727613	590	+	11	10	11	10	FBtr0076571
FBgn0000358:E001	FBgn0000358	E001	10.0093	0.000375174	-3.33955e-13	1	NA	NA	NA	NA	3L	8729865	8729922	58	+	10	10	10	10	FBtr0076573
FBgn0000358:E002	FBgn0000358	E002	10.0093	0.000375174	-3.33955e-13	1	NA	NA	NA	NA	3L	8730012	8730604	593	+	10	10	10	10	FBtr0076573
FBgn0000359:E001	FBgn0000359	E001	10.0093	0.000375174	-3.33955e-13	1	NA	NA	NA	NA	X	8479319	8479404	86	+	10	10	10	10	FBtr0071203
FBgn0000359:E002	FBgn0000359	E002	10.0093	0.000375174	-3.33955e-13	1	NA	NA	NA	NA	X	8479494	8480523	1030	+	10	10	10	10	FBtr0071203
FBgn0000360:E001	FBgn0000360	E001	10.0093	0.000373773	-1.27898e-13	1	NA	NA	NA	NA	X	8481837	8481958	122	+	10	10	10	10	FBtr0300448; FBtr0071204
FBgn0000360:E002	FBgn0000360	E002	10.0093	0.000373773	-1.27898e-13	1	NA	NA	NA	NA	X	8482185	8483174	990	+	10	10	10	10	FBtr0300448; FBtr0071204
FBgn0000360:E003	FBgn0000360	E003	10.0093	0.000373773	-1.27898e-13	1	NA	NA	NA	NA	X	8483175	8483311	137	+	10	10	10	10	FBtr0300448
FBgn0000370:E001	FBgn0000370	E001	1124.33	0.000292315	0.0594559	0.807358	0.999917	3.05404	3.04897	-0.0168754	2L	21310866	21311032	167	+	1226	1045	1117	1111	FBtr0332001; FBtr0081512; FBtr0332002
FBgn0000370:E002	FBgn0000370	E002	88.1313	0.00126874	24.6308	6.94331e-07	0.000381838	1.80473	2.05849	0.853109	2L	21311193	21311531	339	+	72	54	129	97	FBtr0332001
FBgn0000370:E003	FBgn0000370	E003	2227.08	0.000272209	0.0153407	0.901428	0.999917	3.34793	3.34833	0.00131171	2L	21311753	21312043	291	+	2424	2047	2244	2197	FBtr0332001; FBtr0081512; FBtr0332002
FBgn0000370:E004	FBgn0000370	E004	1100.37	0.000105604	0.00186924	0.965514	0.999917	3.04271	3.04187	-0.00280292	2L	21312098	21312124	27	+	1195	1017	1144	1048	FBtr0332001; FBtr0081512
FBgn0000370:E005	FBgn0000370	E005	1457.53	8.17132e-05	0.266462	0.605715	0.999917	3.16201	3.16661	0.0153014	2L	21312125	21312208	84	+	1590	1322	1525	1397	FBtr0332001; FBtr0081512; FBtr0332002
FBgn0000370:E006	FBgn0000370	E006	140.268	0.000870623	15.8033	7.02802e-05	0.0187302	2.22515	2.0623	-0.5449	2L	21314360	21315538	1179	+	182	153	131	97	FBtr0081513
FBgn0000370:E007	FBgn0000370	E007	2560.45	9.8296e-05	0.484968	0.486181	0.999917	3.40649	3.4114	0.0163053	2L	21318127	21318419	293	+	2840	2276	2708	2428	FBtr0332001; FBtr0081512; FBtr0332002; FBtr0081513
FBgn0000370:E008	FBgn0000370	E008	5388.06	0.000355513	0.22611	0.634423	0.999917	3.73468	3.72883	-0.0194232	2L	21318485	21319527	1043	+	6173	4738	5500	5170	FBtr0332001; FBtr0081512; FBtr0332002; FBtr0081513
FBgn0000376:E001	FBgn0000376	E001	55.0778	0.000583256	0.5365	0.463887	0.999917	1.76617	1.73116	-0.118432	X	2734248	2735104	857	-	71	49	52	49	FBtr0070495; FBtr0070496
FBgn0000376:E002	FBgn0000376	E002	31.9628	0.000698837	0.06962	0.791891	0.999917	1.52522	1.51045	-0.0505938	X	2735177	2735328	152	-	35	33	35	25	FBtr0070495; FBtr0070496
FBgn0000376:E003	FBgn0000376	E003	46.8168	0.000591127	0.120737	0.728237	0.999917	1.66675	1.69143	0.0837375	X	2735396	2735768	373	-	47	48	42	50	FBtr0070495; FBtr0070496
FBgn0000376:E004	FBgn0000376	E004	95.2063	0.000379378	0.964025	0.326175	0.999917	1.96303	2.00406	0.137708	X	2735837	2737413	1577	-	104	86	96	95	FBtr0070495; FBtr0070496
FBgn0000376:E005	FBgn0000376	E005	27.7452	0.000653272	0.199722	0.654946	0.999917	1.47258	1.44225	-0.104409	X	2737470	2737673	204	-	31	29	24	27	FBtr0070495; FBtr0070496
FBgn0000376:E006	FBgn0000376	E006	27.2527	0.000662903	0.731663	0.392345	0.999917	1.47954	1.4169	-0.215766	X	2737922	2738489	568	-	30	31	23	25	FBtr0070495; FBtr0070496
FBgn0000376:E007	FBgn0000376	E007	10.0093	0.000368966	0.0659184	0.797375	NA	NA	NA	NA	X	2738490	2738538	49	-	10	10	10	10	FBtr0070496
FBgn0000376:E008	FBgn0000376	E008	11.5371	0.000440071	0.33022	0.565529	NA	NA	NA	NA	X	2738668	2738773	106	-	10	12	11	13	FBtr0070495
FBgn0000377:E001	FBgn0000377	E001	627.186	0.000165903	0.0270361	0.869395	0.999917	2.7983	2.79916	0.00287619	X	2247594	2249769	2176	-	723	530	629	630	FBtr0070418
FBgn0000377:E002	FBgn0000377	E002	54.54	0.000578769	0.0274751	0.868349	0.999917	1.74901	1.73986	-0.0309571	X	2249828	2249983	156	-	57	53	50	58	FBtr0070418
FBgn0000382:E001	FBgn0000382	E001	26.4651	0.000647785	0.017887	0.893606	0.999917	1.44043	1.43793	-0.00861615	X	2094234	2094418	185	+	31	24	25	26	FBtr0333260; FBtr0070378
FBgn0000382:E002	FBgn0000382	E002	17.0735	0.0454796	0.000849432	0.976749	NA	NA	NA	NA	X	2094419	2094940	522	+	13	22	17	16	FBtr0333260
FBgn0000382:E003	FBgn0000382	E003	27.7074	0.000650355	0.00052848	0.981659	0.999917	1.45538	1.46187	0.0223532	X	2095010	2095197	188	+	33	24	26	28	FBtr0333260; FBtr0070378
FBgn0000382:E004	FBgn0000382	E004	30.1587	0.000629604	1.63645	0.200813	0.999917	1.5357	1.44605	-0.307759	X	2095270	2095396	127	+	39	30	27	25	FBtr0333260; FBtr0070378
FBgn0000382:E005	FBgn0000382	E005	21.6644	0.00105032	0.58422	0.444663	NA	NA	NA	NA	X	2102289	2103775	1487	+	27	14	27	19	FBtr0070379
FBgn0000382:E006	FBgn0000382	E006	10.0093	0.000370701	0.0244883	0.875649	NA	NA	NA	NA	X	2108249	2108294	46	+	10	10	10	10	FBtr0070380
FBgn0000382:E007	FBgn0000382	E007	24.7484	0.000690147	0.436075	0.509023	0.999917	1.43277	1.38568	-0.162755	X	2108380	2108542	163	+	28	26	20	25	FBtr0333260; FBtr0070378; FBtr0070380; FBtr0070379
FBgn0000382:E008	FBgn0000382	E008	30.1801	0.000651307	0.533615	0.465091	0.999917	1.46265	1.52666	0.219696	X	2109235	2109414	180	+	36	22	33	30	FBtr0333260; FBtr0070378; FBtr0070380; FBtr0070379
FBgn0000382:E009	FBgn0000382	E009	28.7453	0.000645732	0.537811	0.463341	0.999917	1.44042	1.50613	0.22586	X	2109483	2109600	118	+	31	24	29	31	FBtr0333260; FBtr0070378; FBtr0070380; FBtr0070379
FBgn0000382:E010	FBgn0000382	E010	92.6139	0.000412564	5.07641	0.0242536	0.737728	2.01255	1.92355	-0.298884	X	2109729	2110666	938	+	111	100	80	80	FBtr0333260; FBtr0070378; FBtr0070380; FBtr0070379
FBgn0000382:E011	FBgn0000382	E011	39.0079	0.000621523	0.000166817	0.989695	0.999917	1.59822	1.60593	0.0262871	X	2110745	2110835	91	+	42	38	36	40	FBtr0333260; FBtr0070378; FBtr0070380; FBtr0070379
FBgn0000382:E012	FBgn0000382	E012	53.2029	0.000792656	0.441598	0.506352	0.999917	1.74872	1.71826	-0.103073	X	2110950	2111139	190	+	63	51	44	55	FBtr0333260; FBtr0070378; FBtr0070380; FBtr0070379
FBgn0000382:E013	FBgn0000382	E013	47.5158	0.000576212	4.41993	0.0355214	0.816211	1.61377	1.75137	0.46685	X	2111205	2111623	419	+	49	34	51	56	FBtr0333260; FBtr0070378; FBtr0070380; FBtr0070379
FBgn0000382:E014	FBgn0000382	E014	20.5259	0.000645816	0.442637	0.505853	NA	NA	NA	NA	X	2111624	2111703	80	+	20	19	21	22	FBtr0070379
FBgn0000382:E015	FBgn0000382	E015	272.795	0.00174265	0.046581	0.829123	0.999917	2.43093	2.44554	0.0487303	X	2111704	2113664	1961	+	325	232	305	232	FBtr0333260; FBtr0070378; FBtr0070380; FBtr0070379
FBgn0000382:E016	FBgn0000382	E016	15.2402	0.00556295	1.00482	0.316147	NA	NA	NA	NA	X	2113665	2115701	2037	+	14	13	23	11	FBtr0333260; FBtr0070379
FBgn0000384:E001	FBgn0000384	E001	279.857	0.000276934	0.18346	0.668417	0.999917	2.44448	2.45318	0.0290191	2L	22981816	22982593	778	+	292	267	318	243	FBtr0111126; FBtr0334157
FBgn0000384:E002	FBgn0000384	E002	85.1594	0.0052665	0.901002	0.342513	0.999917	1.96324	1.90419	-0.198472	2L	22990754	22990892	139	+	83	100	74	83	FBtr0111126; FBtr0334157
FBgn0000384:E003	FBgn0000384	E003	108.935	0.000333926	0.143443	0.704882	0.999917	2.04964	2.03311	-0.0554336	2L	22990948	22991153	206	+	119	105	111	101	FBtr0111126; FBtr0334157
FBgn0000384:E004	FBgn0000384	E004	104.189	0.000350609	0.921291	0.337136	0.999917	2.00302	2.04114	0.127851	2L	22991208	22991339	132	+	110	91	118	98	FBtr0111126; FBtr0334157
FBgn0000384:E005	FBgn0000384	E005	96.258	0.000367075	0.768762	0.3806	0.999917	1.96969	2.00589	0.121493	2L	22991395	22991534	140	+	100	86	102	97	FBtr0111126; FBtr0334157
FBgn0000384:E006	FBgn0000384	E006	180.957	0.000268244	0.850324	0.356461	0.999917	2.24696	2.27325	0.0878371	2L	22991583	22992343	761	+	192	162	191	179	FBtr0111126; FBtr0334157
FBgn0000384:E007	FBgn0000384	E007	110.247	0.000342745	4.16256	0.0413269	0.849236	2.08645	2.00371	-0.277362	2L	22992344	22992951	608	+	133	111	110	88	FBtr0334157
FBgn0000394:E001	FBgn0000394	E001	13.5035	0.000526388	0.0160341	0.899236	NA	NA	NA	NA	X	5690002	5690157	156	+	14	12	14	14	FBtr0070804; FBtr0340465
FBgn0000394:E002	FBgn0000394	E002	15.0141	0.000573892	0.809139	0.368375	NA	NA	NA	NA	X	5690158	5690317	160	+	15	10	16	19	FBtr0340465
FBgn0000394:E003	FBgn0000394	E003	13.2685	0.00051632	0.339243	0.560267	NA	NA	NA	NA	X	5690318	5690435	118	+	12	11	16	14	FBtr0070804; FBtr0340465
FBgn0000394:E004	FBgn0000394	E004	27.1394	0.000677835	0.27311	0.601253	0.999917	1.42406	1.47396	0.171881	X	5690436	5690988	553	+	35	14	32	28	FBtr0070804; FBtr0340464; FBtr0340465
FBgn0000394:E005	FBgn0000394	E005	40.5681	0.000645064	0.0404861	0.840533	0.999917	1.60879	1.63078	0.0748357	X	5691892	5692104	213	+	54	22	46	41	FBtr0070804; FBtr0340464; FBtr0340465
FBgn0000394:E006	FBgn0000394	E006	47.1284	0.000565726	0.164106	0.685404	0.999917	1.68994	1.67699	-0.0439575	X	5692165	5692309	145	+	58	34	49	48	FBtr0070804; FBtr0340464; FBtr0340465
FBgn0000394:E007	FBgn0000394	E007	67.2229	0.000525491	0.202841	0.652437	0.999917	1.84074	1.83043	-0.0347617	X	5692377	5692773	397	+	85	46	82	57	FBtr0070804; FBtr0340464; FBtr0340465
FBgn0000394:E008	FBgn0000394	E008	27.4176	0.000669854	0.349396	0.554455	0.999917	1.47248	1.43748	-0.120476	X	5692774	5693084	311	+	33	22	32	23	FBtr0070804
FBgn0000395:E001	FBgn0000395	E001	87.3826	0.000445301	0.764363	0.381967	0.999917	1.92652	1.94907	0.0757772	2R	21355015	21357501	2487	-	76	65	113	95	FBtr0071610
FBgn0000395:E002	FBgn0000395	E002	20.0018	0.000634193	1.43936	0.230243	NA	NA	NA	NA	2R	21357874	21358086	213	-	20	19	23	18	FBtr0071610
FBgn0000395:E003	FBgn0000395	E003	21.5189	0.000678984	1.60183	0.205644	NA	NA	NA	NA	2R	21358817	21358999	183	-	19	23	28	16	FBtr0071610
FBgn0000395:E004	FBgn0000395	E004	18.014	0.000631205	0.0117418	0.91371	NA	NA	NA	NA	2R	21359091	21359184	94	-	15	15	27	15	FBtr0071610
FBgn0000395:E005	FBgn0000395	E005	15.5392	0.000568827	0.727052	0.39384	NA	NA	NA	NA	2R	21363699	21363787	89	-	11	12	24	15	FBtr0071610
FBgn0000395:E006	FBgn0000395	E006	18.5372	0.000623714	0.641515	0.423163	NA	NA	NA	NA	2R	21366663	21366965	303	-	14	14	28	18	FBtr0071610
FBgn0000395:E007	FBgn0000395	E007	65.8843	0.000485	0.153342	0.695362	0.999917	1.83546	1.80612	-0.098941	2R	21378505	21379464	960	-	56	58	81	68	FBtr0071610
FBgn0000404:E001	FBgn0000404	E001	292.31	0.000474057	4.92889	0.0264112	0.752503	2.43773	2.49764	0.199675	3L	11826719	11827082	364	-	315	277	313	265	FBtr0304650
FBgn0000404:E002	FBgn0000404	E002	771.367	0.000114001	0.0409605	0.839614	0.999917	2.88557	2.88845	0.00956061	3L	11827083	11827805	723	-	877	787	716	708	FBtr0076075; FBtr0304650
FBgn0000404:E003	FBgn0000404	E003	355.244	0.000386237	0.71092	0.399139	0.999917	2.56039	2.5398	-0.068592	3L	11827870	11828117	248	-	429	357	301	336	FBtr0076075; FBtr0304650
FBgn0000404:E004	FBgn0000404	E004	303.098	0.00166267	3.31967e-05	0.995403	0.999917	2.48298	2.48176	-0.00405865	3L	11828188	11828392	205	-	379	279	265	292	FBtr0076075; FBtr0304650
FBgn0000404:E005	FBgn0000404	E005	310.325	0.000604662	2.35082	0.125218	0.999917	2.51193	2.46983	-0.140301	3L	11828461	11828684	224	-	400	303	280	262	FBtr0076075; FBtr0304650
FBgn0000404:E006	FBgn0000404	E006	323.479	0.000186541	0.09926	0.752719	0.999917	2.50717	2.51457	0.0246704	3L	11831727	11831982	256	-	381	314	312	289	FBtr0076075; FBtr0304650
FBgn0000404:E007	FBgn0000404	E007	275.554	0.00174864	0.0189757	0.890436	0.999917	2.43802	2.44345	0.0180796	3L	11832053	11832243	191	-	289	303	268	242	FBtr0076075; FBtr0304650
FBgn0000404:E008	FBgn0000404	E008	106.086	0.00309863	0.00475242	0.945039	0.999917	2.02626	2.03062	0.0146302	3L	11832244	11832246	3	-	106	122	105	91	FBtr0076075
FBgn0000404:E009	FBgn0000404	E009	407.379	0.000163697	0.177471	0.673556	0.999917	2.6143	2.60528	-0.0300483	3L	11832874	11833578	705	-	471	419	363	378	FBtr0076075; FBtr0304650
FBgn0000405:E001	FBgn0000405	E001	1164.62	9.98546e-05	6.7576	0.00933492	0.501423	3.05309	3.08088	0.0923775	2R	22803521	22804590	1070	-	1297	1029	1172	1164	FBtr0309858; FBtr0071913; FBtr0071911; FBtr0071914
FBgn0000405:E002	FBgn0000405	E002	858.614	0.00010282	2.16954	0.140768	0.999917	2.94384	2.92475	-0.0634734	2R	22804660	22805558	899	-	988	820	808	822	FBtr0309858; FBtr0071913; FBtr0071911; FBtr0071914
FBgn0000405:E003	FBgn0000405	E003	127.056	0.00032255	0.377952	0.538702	0.999917	2.09618	2.12018	0.0803715	2R	22805559	22805564	6	-	149	106	126	128	FBtr0071913; FBtr0071911; FBtr0071914
FBgn0000405:E004	FBgn0000405	E004	292.147	0.000181198	1.36338	0.242953	0.999917	2.4814	2.45236	-0.0967892	2R	22805667	22805875	209	-	340	282	273	275	FBtr0309858; FBtr0071913; FBtr0071911; FBtr0071914
FBgn0000405:E005	FBgn0000405	E005	220.787	0.000507009	0.246996	0.619198	0.999917	2.35279	2.33834	-0.048235	2R	22805940	22806085	146	-	237	225	205	216	FBtr0309858; FBtr0071913; FBtr0071911; FBtr0071914
FBgn0000405:E006	FBgn0000405	E006	14.7273	0.000540835	0.0269176	0.869679	NA	NA	NA	NA	2R	22806086	22806273	188	-	17	14	15	13	FBtr0071914
FBgn0000405:E007	FBgn0000405	E007	15.1892	0.000580494	0.0104506	0.918575	NA	NA	NA	NA	2R	22806274	22806303	30	-	20	11	16	14	FBtr0071913; FBtr0071914
FBgn0000405:E008	FBgn0000405	E008	19.421	0.000785505	0.00120578	0.9723	NA	NA	NA	NA	2R	22806304	22806499	196	-	25	15	22	16	FBtr0071913
FBgn0000405:E009	FBgn0000405	E009	236.527	0.00021468	0.901711	0.342323	0.999917	2.38867	2.36229	-0.0880015	2R	22806646	22806948	303	-	269	233	226	219	FBtr0309858; FBtr0071911
FBgn0000406:E001	FBgn0000406	E001	10.0093	0.000373172	0.0456312	0.830848	NA	NA	NA	NA	2L	16788774	16788865	92	-	10	10	10	10	FBtr0331931
FBgn0000406:E002	FBgn0000406	E002	11.0091	0.000419316	0.0148965	0.902858	NA	NA	NA	NA	2L	16788866	16789444	579	-	11	12	11	10	FBtr0331931; FBtr0080932
FBgn0000406:E003	FBgn0000406	E003	11.0091	0.000419316	0.0148965	0.902858	NA	NA	NA	NA	2L	16789517	16789899	383	-	11	12	11	10	FBtr0331931; FBtr0080932
FBgn0000406:E004	FBgn0000406	E004	10.2642	0.000385271	0.00145547	0.969568	NA	NA	NA	NA	2L	16790219	16790721	503	-	10	11	10	10	FBtr0331931; FBtr0080932
FBgn0000409:E001	FBgn0000409	E001	249.511	0.000202363	0.00102507	0.974459	0.999917	2.39824	2.39909	0.00280862	2L	16719932	16719976	45	+	263	218	257	260	FBtr0080889
FBgn0000409:E002	FBgn0000409	E002	251.982	0.000201572	0.028984	0.864816	0.999917	2.40538	2.40076	-0.015412	2L	16722009	16722010	2	+	268	221	258	261	FBtr0080889
FBgn0000409:E003	FBgn0000409	E003	1920.06	9.23428e-05	0.0111177	0.916026	0.999917	3.28307	3.28363	0.00185781	2L	16722011	16722644	634	+	2008	1695	2020	1957	FBtr0080889; FBtr0344849
FBgn0000411:E001	FBgn0000411	E001	36.5847	0.000712088	0.194112	0.659516	0.999917	1.55503	1.59463	0.135149	3L	14175610	14175925	316	-	50	31	36	30	FBtr0075746; FBtr0333035
FBgn0000411:E002	FBgn0000411	E002	173.514	0.000305068	1.43945	0.230229	0.999917	2.24212	2.23329	-0.0294958	3L	14175926	14177537	1612	-	216	187	168	125	FBtr0075746; FBtr0333036; FBtr0333035; FBtr0333034
FBgn0000411:E003	FBgn0000411	E003	10.0093	0.00037365	0.769074	0.380504	NA	NA	NA	NA	3L	14177538	14178492	955	-	10	10	10	10	FBtr0075746; FBtr0333036
FBgn0000411:E004	FBgn0000411	E004	10.0093	0.00037365	0.769074	0.380504	NA	NA	NA	NA	3L	14178569	14178620	52	-	10	10	10	10	FBtr0075746; FBtr0333036
FBgn0000412:E001	FBgn0000412	E001	4322.91	8.25109e-05	0.903775	0.341771	0.999917	3.63897	3.63362	-0.0177889	3R	9238083	9239171	1089	-	5013	3953	4448	3906	FBtr0081987; FBtr0301524; FBtr0081988
FBgn0000412:E002	FBgn0000412	E002	2301.32	0.000120129	0.142407	0.705899	0.999917	3.36108	3.36419	0.0103596	3R	9239490	9239908	419	-	2651	2076	2320	2171	FBtr0081987; FBtr0301524; FBtr0081988
FBgn0000412:E003	FBgn0000412	E003	1068.75	9.48314e-05	0.0744538	0.784959	0.999917	3.02846	3.03159	0.0104032	3R	9239909	9240045	137	-	1257	939	1102	985	FBtr0081987; FBtr0081988
FBgn0000412:E004	FBgn0000412	E004	570.285	0.000122742	0.290201	0.590092	0.999917	2.75282	2.76242	0.0319163	3R	9240046	9240068	23	-	660	503	599	523	FBtr0081987; FBtr0301524; FBtr0081988
FBgn0000412:E005	FBgn0000412	E005	517.059	0.000131557	0.136246	0.712042	0.999917	2.71181	2.71855	0.0224339	3R	9240202	9240267	66	-	604	454	540	474	FBtr0301524; FBtr0081988
FBgn0000412:E006	FBgn0000412	E006	11.2615	0.000424767	0.412686	0.520609	NA	NA	NA	NA	3R	9240512	9240654	143	-	11	10	12	12	FBtr0081987
FBgn0000413:E001	FBgn0000413	E001	270.033	0.000226987	0.0525771	0.818638	0.999917	2.43096	2.43633	0.0179089	2L	10388105	10388527	423	+	312	247	285	238	FBtr0080008; FBtr0332196; FBtr0332195
FBgn0000413:E002	FBgn0000413	E002	991.341	0.000192611	0.00546721	0.941058	0.999917	2.99709	2.99632	-0.00256424	2L	10390049	10392728	2680	+	1087	977	1007	897	FBtr0080008; FBtr0332196; FBtr0332195
FBgn0000413:E003	FBgn0000413	E003	28.7095	0.000667522	0.111122	0.73887	0.999917	1.46069	1.48654	0.0888458	2L	10392729	10392787	59	+	34	24	27	30	FBtr0080008; FBtr0332195
FBgn0000413:E004	FBgn0000413	E004	97.701	0.00224998	0.10917	0.741091	0.999917	2.00394	1.9856	-0.0615639	2L	10392788	10393228	441	+	126	82	92	92	FBtr0332195
FBgn0000414:E001	FBgn0000414	E001	16.7939	0.0006375	0.0151142	0.902155	NA	NA	NA	NA	3L	16712126	16712934	809	+	16	17	14	20	FBtr0330190; FBtr0305085; FBtr0305084
FBgn0000414:E002	FBgn0000414	E002	30.5756	0.000742771	4.15944	0.041403	0.849425	1.43202	1.55127	0.409378	3L	16713660	16714320	661	+	28	22	31	41	FBtr0075318; FBtr0333625; FBtr0333626; FBtr0305086; FBtr0330189
FBgn0000414:E003	FBgn0000414	E003	12.2414	0.000463167	0.187753	0.664793	NA	NA	NA	NA	3L	16715441	16715511	71	+	14	12	11	12	FBtr0330189; FBtr0330190; FBtr0333625; FBtr0333626; FBtr0305086; FBtr0305085; FBtr0305084; FBtr0075318
FBgn0000414:E004	FBgn0000414	E004	15.6901	0.000567379	2.76848	0.0961372	NA	NA	NA	NA	3L	16715573	16716169	597	+	21	17	14	11	FBtr0330189; FBtr0330190; FBtr0333625; FBtr0333626; FBtr0305086; FBtr0305085; FBtr0305084; FBtr0075318
FBgn0000414:E005	FBgn0000414	E005	19.0165	0.00152661	1.91119	0.166832	NA	NA	NA	NA	3L	16716231	16716837	607	+	19	25	18	14	FBtr0330189; FBtr0330190; FBtr0333625; FBtr0333626; FBtr0305086; FBtr0305085; FBtr0305084; FBtr0075318
FBgn0000414:E006	FBgn0000414	E006	11.51	0.000438122	0.355932	0.550774	NA	NA	NA	NA	3L	16717607	16717840	234	+	12	13	10	11	FBtr0330190; FBtr0333626; FBtr0075318; FBtr0305085; FBtr0330189
FBgn0000414:E007	FBgn0000414	E007	12.0442	0.0013309	0.337668	0.561178	NA	NA	NA	NA	3L	16718022	16718246	225	+	10	16	11	11	FBtr0330190; FBtr0333625; FBtr0075318; FBtr0305085; FBtr0330189
FBgn0000414:E008	FBgn0000414	E008	45.5267	0.00055538	2.89144	0.0890515	0.999917	1.63008	1.69891	0.233712	3L	16718247	16721016	2770	+	44	36	54	48	FBtr0330189; FBtr0330190; FBtr0333625; FBtr0333626; FBtr0305086; FBtr0305085; FBtr0305084; FBtr0075318
FBgn0000414:E009	FBgn0000414	E009	14.9672	0.000579868	1.37901e-06	0.999063	NA	NA	NA	NA	3L	16721087	16721190	104	+	19	11	13	17	FBtr0330189; FBtr0330190; FBtr0333625; FBtr0333626; FBtr0305086; FBtr0305085; FBtr0305084; FBtr0075318
FBgn0000414:E010	FBgn0000414	E010	33.4398	0.000620245	0.502975	0.478196	0.999917	1.57953	1.495	-0.289207	3L	16721258	16722001	744	+	40	31	32	31	FBtr0330189; FBtr0330190; FBtr0333625; FBtr0333626; FBtr0305086; FBtr0305085; FBtr0305084; FBtr0075318
FBgn0000414:E011	FBgn0000414	E011	17.4456	0.000605415	0.939012	0.332532	NA	NA	NA	NA	3L	16722064	16722193	130	+	23	16	15	16	FBtr0330189; FBtr0330190; FBtr0333625; FBtr0333626; FBtr0305086; FBtr0305085; FBtr0305084; FBtr0075318
FBgn0000414:E012	FBgn0000414	E012	126.129	0.000329878	0.137786	0.710492	0.999917	2.1162	2.09329	-0.0766889	3L	16722258	16724415	2158	+	140	109	133	123	FBtr0330189; FBtr0330190; FBtr0333625; FBtr0333626; FBtr0305086; FBtr0305085; FBtr0305084; FBtr0075318
FBgn0000414:E013	FBgn0000414	E013	30.9252	0.00069443	7.50572e-07	0.999309	0.999917	1.52231	1.48826	-0.116764	3L	16724416	16724575	160	+	36	26	36	26	FBtr0075318
FBgn0000416:E001	FBgn0000416	E001	751.305	0.0115676	0.3417	0.55885	0.999917	2.89084	2.85855	-0.107408	3R	30883504	30883917	414	-	991	676	792	559	FBtr0085713; FBtr0085714
FBgn0000416:E002	FBgn0000416	E002	467.405	0.000698153	0.389613	0.532503	0.999917	2.66623	2.67626	0.0333831	3R	30883976	30884117	142	-	593	397	493	393	FBtr0085713; FBtr0085714
FBgn0000416:E003	FBgn0000416	E003	720.94	0.000109721	0.963974	0.326188	0.999917	2.85422	2.86407	0.0327808	3R	30884175	30884650	476	-	910	616	704	662	FBtr0085713; FBtr0085714
FBgn0000416:E004	FBgn0000416	E004	1591.73	0.000336579	0.512629	0.474003	0.999917	3.20104	3.20354	0.00833419	3R	30884720	30886547	1828	-	2041	1358	1508	1479	FBtr0085713; FBtr0085714
FBgn0000416:E005	FBgn0000416	E005	285.137	0.00123199	0.0441086	0.833652	0.999917	2.46156	2.45063	-0.0364367	3R	30886622	30886904	283	-	356	261	251	275	FBtr0085713; FBtr0085714
FBgn0000416:E006	FBgn0000416	E006	146.47	0.00158815	0.056232	0.812554	0.999917	2.17526	2.16087	-0.0481159	3R	30888661	30888739	79	-	182	136	125	144	FBtr0085713; FBtr0085714
FBgn0000416:E007	FBgn0000416	E007	12.2916	0.0019122	2.18387	0.139464	NA	NA	NA	NA	3R	30888740	30888826	87	-	11	10	11	17	FBtr0085714
FBgn0000416:E008	FBgn0000416	E008	138.56	0.00304	1.44632	0.229119	0.999917	2.17354	2.10999	-0.212657	3R	30888885	30889062	178	-	188	129	106	133	FBtr0085713
FBgn0000422:E001	FBgn0000422	E001	14.4551	0.000560991	0.150689	0.697878	NA	NA	NA	NA	2L	19116483	19118128	1646	-	19	11	13	15	FBtr0081167; FBtr0081166; FBtr0290291
FBgn0000422:E002	FBgn0000422	E002	10.5214	0.000397413	0.065913	0.797383	NA	NA	NA	NA	2L	19119156	19119241	86	-	10	10	10	12	FBtr0081167; FBtr0081166; FBtr0290291
FBgn0000422:E003	FBgn0000422	E003	10.0093	0.000372631	0.00572618	0.93968	NA	NA	NA	NA	2L	19119242	19119318	77	-	10	10	10	10	FBtr0290291
FBgn0000422:E004	FBgn0000422	E004	10.0093	0.000372631	0.00572618	0.93968	NA	NA	NA	NA	2L	19119319	19119474	156	-	10	10	10	10	FBtr0081167; FBtr0290291
FBgn0000422:E005	FBgn0000422	E005	11.7542	0.000457876	0.156961	0.69197	NA	NA	NA	NA	2L	19119475	19120109	635	-	11	11	15	10	FBtr0290291
FBgn0000422:E006	FBgn0000422	E006	11.0163	0.000419753	0.00640677	0.936204	NA	NA	NA	NA	2L	19120110	19120306	197	-	11	11	10	12	FBtr0081167; FBtr0081166; FBtr0290291
FBgn0000426:E001	FBgn0000426	E001	1212.26	NA	NA	NA	NA	NA	NA	NA	2R	12183844	12184310	467	-	1207	1005	1412	1224	FBtr0088010
FBgn0000427:E001	FBgn0000427	E001	10.0093	0.000372066	0	1	NA	NA	NA	NA	X	7867161	7867198	38	-	10	10	10	10	FBtr0310269
FBgn0000427:E002	FBgn0000427	E002	10.0093	0.000372066	0	1	NA	NA	NA	NA	X	7867199	7867903	705	-	10	10	10	10	FBtr0071145; FBtr0071146; FBtr0071147; FBtr0309796; FBtr0309795; FBtr0310269
FBgn0000427:E003	FBgn0000427	E003	10.0093	0.000372066	0	1	NA	NA	NA	NA	X	7867904	7869862	1959	-	10	10	10	10	FBtr0071145; FBtr0310269
FBgn0000427:E004	FBgn0000427	E004	10.0093	0.000372066	0	1	NA	NA	NA	NA	X	7869863	7869987	125	-	10	10	10	10	FBtr0071145; FBtr0071146; FBtr0071147; FBtr0310269; FBtr0309795
FBgn0000427:E005	FBgn0000427	E005	10.0093	0.000372066	0	1	NA	NA	NA	NA	X	7869988	7870001	14	-	10	10	10	10	FBtr0071147
FBgn0000427:E006	FBgn0000427	E006	10.0093	0.000372066	0	1	NA	NA	NA	NA	X	7870186	7870448	263	-	10	10	10	10	FBtr0071145; FBtr0071146; FBtr0071147; FBtr0309796; FBtr0309795; FBtr0310269
FBgn0000427:E007	FBgn0000427	E007	10.0093	0.000372066	0	1	NA	NA	NA	NA	X	7870506	7872870	2365	-	10	10	10	10	FBtr0071145; FBtr0071146; FBtr0071147; FBtr0309796; FBtr0309795; FBtr0310269
FBgn0000427:E008	FBgn0000427	E008	10.0093	0.000372066	0	1	NA	NA	NA	NA	X	7872871	7872921	51	-	10	10	10	10	FBtr0071145; FBtr0071146; FBtr0071147; FBtr0309796
FBgn0000427:E009	FBgn0000427	E009	10.0093	0.000372066	0	1	NA	NA	NA	NA	X	7872995	7873222	228	-	10	10	10	10	FBtr0071145; FBtr0071146; FBtr0071147; FBtr0309796; FBtr0309795; FBtr0310269
FBgn0000439:E001	FBgn0000439	E001	57.75	0.000612601	0.433011	0.510515	0.999917	1.77696	1.7526	-0.0823103	3R	6791836	6793111	1276	+	62	70	53	46	FBtr0081621
FBgn0000439:E002	FBgn0000439	E002	18.5006	0.000624611	0.0550367	0.81452	NA	NA	NA	NA	3R	6793497	6793597	101	+	20	20	17	17	FBtr0081621
FBgn0000439:E003	FBgn0000439	E003	21.7288	0.000657144	0.0692712	0.792401	NA	NA	NA	NA	3R	6793663	6793840	178	+	25	22	20	20	FBtr0081621
FBgn0000439:E004	FBgn0000439	E004	26.1162	0.000715069	0.366842	0.544731	0.999917	1.45	1.40991	-0.138318	3R	6800979	6801358	380	+	36	25	27	17	FBtr0081621
FBgn0000439:E005	FBgn0000439	E005	50.8577	0.000587985	0.650385	0.419975	0.999917	1.69132	1.73948	0.16313	3R	6801625	6802428	804	+	63	45	52	44	FBtr0081621
FBgn0000442:E001	FBgn0000442	E001	10.0093	0.000372799	0.0728739	0.787197	NA	NA	NA	NA	2L	786153	786422	270	-	10	10	10	10	FBtr0078042
FBgn0000442:E002	FBgn0000442	E002	10.0093	0.000372799	0.0728739	0.787197	NA	NA	NA	NA	2L	786479	786664	186	-	10	10	10	10	FBtr0078042
FBgn0000442:E003	FBgn0000442	E003	10.0093	0.000372799	0.0728739	0.787197	NA	NA	NA	NA	2L	786733	788178	1446	-	10	10	10	10	FBtr0078042
FBgn0000442:E004	FBgn0000442	E004	10.0093	0.000372799	0.0728739	0.787197	NA	NA	NA	NA	2L	788242	788612	371	-	10	10	10	10	FBtr0078042
FBgn0000442:E005	FBgn0000442	E005	11.9595	0.000461061	1.02284	0.311847	NA	NA	NA	NA	2L	790489	790798	310	-	16	12	10	10	FBtr0078042
FBgn0000447:E001	FBgn0000447	E001	941.628	0.000134942	0.139904	0.708376	0.999917	2.97297	2.97582	0.0095017	3R	8651391	8652682	1292	-	1064	908	919	879	FBtr0081890; FBtr0300442
FBgn0000447:E002	FBgn0000447	E002	109.121	0.000347822	0.337885	0.561053	0.999917	2.05257	2.03001	-0.0756159	3R	8652737	8652799	63	-	129	106	96	106	FBtr0081890; FBtr0300442
FBgn0000447:E003	FBgn0000447	E003	15.2734	0.000623616	0.254282	0.614076	NA	NA	NA	NA	3R	8652800	8652916	117	-	16	14	12	19	FBtr0300442
FBgn0000448:E001	FBgn0000448	E001	10.2593	0.000384419	0.00905971	0.92417	NA	NA	NA	NA	2R	10203995	10205453	1459	-	10	10	11	10	FBtr0306345
FBgn0000448:E002	FBgn0000448	E002	10.0093	0.000372302	0.00520185	0.942503	NA	NA	NA	NA	2R	10209265	10209270	6	-	10	10	10	10	FBtr0306345; FBtr0330609; FBtr0306346; FBtr0088368
FBgn0000448:E003	FBgn0000448	E003	10.0093	0.000372302	0.00520185	0.942503	NA	NA	NA	NA	2R	10211066	10211352	287	-	10	10	10	10	FBtr0306346
FBgn0000448:E004	FBgn0000448	E004	10.2654	0.000384588	0.0090567	0.924182	NA	NA	NA	NA	2R	10222477	10224024	1548	-	10	10	10	11	FBtr0306345; FBtr0330609; FBtr0088368
FBgn0000448:E005	FBgn0000448	E005	10.0093	0.000372302	0.00520185	0.942503	NA	NA	NA	NA	2R	10227323	10227328	6	-	10	10	10	10	FBtr0330609; FBtr0088368
FBgn0000448:E006	FBgn0000448	E006	10.0093	0.000372302	0.00520185	0.942503	NA	NA	NA	NA	2R	10227329	10227957	629	-	10	10	10	10	FBtr0306345; FBtr0330609; FBtr0088368
FBgn0000448:E007	FBgn0000448	E007	10.2654	0.000384588	0.0090567	0.924182	NA	NA	NA	NA	2R	10236998	10237348	351	-	10	10	10	11	FBtr0112799
FBgn0000449:E001	FBgn0000449	E001	33.3689	0.000746753	0.0312547	0.859673	0.999917	1.44711	1.47331	0.0901455	3L	4062292	4062889	598	+	84	23	14	15	FBtr0073205
FBgn0000449:E002	FBgn0000449	E002	41.0278	0.000604754	2.30164	0.129237	0.999917	1.55108	1.48754	-0.217673	3L	4063030	4063631	602	+	100	37	15	15	FBtr0073205
FBgn0000449:E003	FBgn0000449	E003	26.0985	0.000668429	0.0401434	0.8412	0.999917	1.33637	1.39415	0.200616	3L	4063691	4063888	198	+	59	23	12	12	FBtr0073205
FBgn0000449:E004	FBgn0000449	E004	20.7407	0.000679479	3.35961	0.0668139	NA	NA	NA	NA	3L	4063975	4064551	577	+	41	18	15	10	FBtr0073205
FBgn0000451:E001	FBgn0000451	E001	13.2573	0.000503175	0.350603	0.553772	NA	NA	NA	NA	3L	10190276	10190592	317	-	13	12	15	13	FBtr0331551; FBtr0076307; FBtr0339899; FBtr0076305
FBgn0000451:E002	FBgn0000451	E002	15.7628	0.000579751	0.0960376	0.756637	NA	NA	NA	NA	3L	10190662	10191277	616	-	15	16	18	14	FBtr0331551; FBtr0076307; FBtr0339899; FBtr0076305
FBgn0000451:E003	FBgn0000451	E003	11.4943	0.000439028	0.0224341	0.880938	NA	NA	NA	NA	3L	10191573	10191807	235	-	12	11	13	10	FBtr0331551; FBtr0076307; FBtr0339899; FBtr0076305
FBgn0000451:E004	FBgn0000451	E004	12.2354	0.000466982	0.0848258	0.770861	NA	NA	NA	NA	3L	10193406	10194896	1491	-	14	12	12	11	FBtr0301385
FBgn0000451:E005	FBgn0000451	E005	11.2504	0.000427816	4.2953e-05	0.994771	NA	NA	NA	NA	3L	10194897	10194995	99	-	12	11	11	11	FBtr0301385; FBtr0076307; FBtr0339899; FBtr0076305
FBgn0000451:E006	FBgn0000451	E006	14.2285	0.000537467	0.0613699	0.804344	NA	NA	NA	NA	3L	10195443	10195709	267	-	17	13	13	14	FBtr0301385; FBtr0331551; FBtr0076307; FBtr0339899; FBtr0076305
FBgn0000451:E007	FBgn0000451	E007	14.9821	0.000554054	0.136508	0.711777	NA	NA	NA	NA	3L	10195819	10195971	153	-	17	15	15	13	FBtr0301385; FBtr0331551; FBtr0076307; FBtr0339899; FBtr0076305
FBgn0000451:E008	FBgn0000451	E008	10.0093	0.00037204	0.0193542	0.889356	NA	NA	NA	NA	3L	10195972	10195995	24	-	10	10	10	10	FBtr0339899
FBgn0000451:E009	FBgn0000451	E009	14.2321	0.000534716	0.646675	0.421304	NA	NA	NA	NA	3L	10196208	10196443	236	-	17	15	12	13	FBtr0301385; FBtr0331551; FBtr0076307; FBtr0339899; FBtr0076305
FBgn0000451:E010	FBgn0000451	E010	10.7774	0.000410626	0.38307	0.535965	NA	NA	NA	NA	3L	10201403	10201525	123	-	10	10	10	13	FBtr0331551; FBtr0076307; FBtr0339899
FBgn0000451:E011	FBgn0000451	E011	12.7354	0.000486716	0.000152811	0.990137	NA	NA	NA	NA	3L	10201658	10201837	180	-	14	12	14	11	FBtr0301385; FBtr0076305
FBgn0000454:E001	FBgn0000454	E001	148.646	0.000763369	0.000406981	0.983905	0.999917	2.17439	2.17528	0.00296034	3R	13782288	13782451	164	+	172	142	129	152	FBtr0082832; FBtr0082831
FBgn0000454:E002	FBgn0000454	E002	14.709	0.000543082	0.323325	0.569616	NA	NA	NA	NA	3R	13782640	13782694	55	+	18	11	16	14	FBtr0082833
FBgn0000454:E003	FBgn0000454	E003	19.503	0.000633911	0.525572	0.468475	NA	NA	NA	NA	3R	13782695	13782707	13	+	20	18	21	19	FBtr0082832; FBtr0082833
FBgn0000454:E004	FBgn0000454	E004	153.559	0.00071975	0.285038	0.593418	0.999917	2.19842	2.17834	-0.0671262	3R	13782708	13782764	57	+	185	147	128	155	FBtr0082832; FBtr0082833; FBtr0082831
FBgn0000454:E005	FBgn0000454	E005	199.276	0.000324396	0.00809991	0.928288	0.999917	2.30308	2.29985	-0.0107742	3R	13782765	13782841	77	+	235	188	176	199	FBtr0345229; FBtr0082832; FBtr0082833; FBtr0082831
FBgn0000454:E006	FBgn0000454	E006	457.613	0.000405244	0.225262	0.63506	0.999917	2.66617	2.65607	-0.0336247	3R	13783817	13784093	277	+	546	433	408	446	FBtr0345229; FBtr0082832; FBtr0082833; FBtr0082831
FBgn0000454:E007	FBgn0000454	E007	354.255	0.000185975	1.4732	0.224842	0.999917	2.53792	2.5649	0.0898784	3R	13784161	13784259	99	+	425	303	359	333	FBtr0345229; FBtr0082832; FBtr0082833; FBtr0082831
FBgn0000454:E008	FBgn0000454	E008	1828.07	0.000711494	0.0283717	0.866238	0.999917	3.26333	3.26103	-0.00763575	3R	13784317	13785676	1360	+	2301	1586	1747	1698	FBtr0345229; FBtr0082832; FBtr0082833; FBtr0082831
FBgn0000455:E001	FBgn0000455	E001	360.597	0.000209557	0.317732	0.572974	0.999917	NA	NA	NA	3R	12411809	12413555	1747	-	400	350	383	311	FBtr0082597; FBtr0344982
FBgn0000455:E002	FBgn0000455	E002	18.9808	0.00062734	0.312502	0.576149	NA	NA	NA	NA	3R	12413556	12413759	204	-	22	20	17	17	FBtr0344982
FBgn0000459:E001	FBgn0000459	E001	19.5259	0.0017456	0.0918913	0.761786	NA	NA	NA	NA	X	16210598	16210773	176	-	20	19	17	22	FBtr0074250
FBgn0000459:E002	FBgn0000459	E002	171.627	0.000427752	2.46424	0.116464	0.999917	2.24661	2.22961	-0.0567902	X	16210774	16213344	2571	-	199	148	194	147	FBtr0100384; FBtr0074250
FBgn0000459:E003	FBgn0000459	E003	140.936	0.0176308	0.590988	0.442037	0.999917	2.11625	2.1836	0.22533	X	16216251	16216746	496	-	121	135	185	122	FBtr0100384; FBtr0074250
FBgn0000459:E004	FBgn0000459	E004	13.5107	0.000559345	0.084147	0.771754	NA	NA	NA	NA	X	16216747	16216750	4	-	14	11	13	16	FBtr0074250
FBgn0000463:E001	FBgn0000463	E001	215.498	0.000248073	0.400367	0.5269	0.999917	2.32438	2.34713	0.0759321	3R	19302731	19303427	697	-	231	184	257	191	FBtr0083739
FBgn0000463:E002	FBgn0000463	E002	314.563	0.000201359	0.112967	0.736791	0.999917	2.50088	2.49803	-0.0094763	3R	19303428	19304462	1035	-	322	302	378	257	FBtr0083739; FBtr0304658
FBgn0000463:E003	FBgn0000463	E003	605.301	0.000178865	0.496585	0.481005	0.999917	2.77539	2.79044	0.0500795	3R	19304463	19306589	2127	-	637	539	705	542	FBtr0083739; FBtr0304658; FBtr0083740
FBgn0000463:E004	FBgn0000463	E004	50.1763	0.00054871	1.03589	0.308778	0.999917	1.73765	1.68078	-0.192696	3R	19308707	19308761	55	-	54	52	60	35	FBtr0083739; FBtr0304658; FBtr0083740
FBgn0000463:E005	FBgn0000463	E005	73.016	0.000448138	3.04174	0.081149	0.983854	1.91103	1.82752	-0.281242	3R	19311816	19312064	249	-	90	69	80	54	FBtr0083739; FBtr0304658; FBtr0083740
FBgn0000463:E006	FBgn0000463	E006	48.3009	0.00674861	4.22909	0.0397367	0.83844	1.76811	1.60794	-0.543298	3R	19316006	19316072	67	-	68	46	38	42	FBtr0083739; FBtr0304658; FBtr0083740
FBgn0000463:E007	FBgn0000463	E007	79.0128	0.00041153	5.12304	0.0236102	0.729469	1.95465	1.84931	-0.354367	3R	19319818	19320129	312	-	97	79	84	57	FBtr0083739; FBtr0304658; FBtr0083740
FBgn0000463:E008	FBgn0000463	E008	307.966	0.00277398	2.91362	0.0878343	0.998536	2.45531	2.52025	0.216436	3R	19325482	19326217	736	-	264	297	395	274	FBtr0083739; FBtr0304658; FBtr0083740
FBgn0000464:E001	FBgn0000464	E001	10.7542	0.000403575	0.00693517	0.933631	NA	NA	NA	NA	2L	19586623	19587086	464	+	11	11	11	10	FBtr0331242
FBgn0000464:E002	FBgn0000464	E002	79.4488	0.000465365	0.00499114	0.943678	0.999917	1.88945	1.92241	0.110848	2L	19587226	19587527	302	+	82	78	94	64	FBtr0331241
FBgn0000464:E003	FBgn0000464	E003	45.204	0.0355986	0.0684426	0.793618	0.999917	1.65832	1.67129	0.0440338	2L	19600858	19600931	74	+	45	48	60	28	FBtr0331242; FBtr0331241
FBgn0000464:E004	FBgn0000464	E004	14.7908	0.00234872	0.00196669	0.964627	NA	NA	NA	NA	2L	19606569	19607081	513	+	14	16	12	17	FBtr0112800; FBtr0331240; FBtr0331239
FBgn0000464:E005	FBgn0000464	E005	14.2988	0.000540189	1.01778	0.313047	NA	NA	NA	NA	2L	19610610	19610799	190	+	11	14	17	15	FBtr0331240; FBtr0331239
FBgn0000464:E006	FBgn0000464	E006	19.9712	0.000632725	0.00890544	0.924816	NA	NA	NA	NA	2L	19610800	19611303	504	+	22	18	23	17	FBtr0331240
FBgn0000464:E007	FBgn0000464	E007	31.9826	0.000648149	0.0562078	0.812593	0.999917	1.51279	1.52412	0.0388251	2L	19611304	19611409	106	+	33	33	37	25	FBtr0331242; FBtr0331240; FBtr0331241; FBtr0331239
FBgn0000464:E008	FBgn0000464	E008	23.8151	0.00611866	0.540302	0.462308	0.999917	1.41313	1.37097	-0.145982	2L	19611410	19611626	217	+	22	30	20	23	FBtr0305950; FBtr0081260; FBtr0331239; FBtr0331242; FBtr0331240; FBtr0331241
FBgn0000464:E009	FBgn0000464	E009	11.0042	0.000413846	0.00493582	0.94399	NA	NA	NA	NA	2L	19643331	19643372	42	+	11	11	12	10	FBtr0331242; FBtr0305950; FBtr0112800
FBgn0000464:E010	FBgn0000464	E010	10.7542	0.000403575	0.00693517	0.933631	NA	NA	NA	NA	2L	19643373	19643376	4	+	11	11	11	10	FBtr0305950; FBtr0112800
FBgn0000464:E011	FBgn0000464	E011	14.2778	0.000536937	0.0451199	0.831784	NA	NA	NA	NA	2L	19644268	19644399	132	+	13	15	15	14	FBtr0112800; FBtr0305950; FBtr0081260; FBtr0331239; FBtr0331242; FBtr0331240; FBtr0331241
FBgn0000464:E012	FBgn0000464	E012	15.27	0.000563321	0.0447008	0.832555	NA	NA	NA	NA	2L	19644474	19644635	162	+	15	15	15	16	FBtr0112800; FBtr0305950; FBtr0081260; FBtr0331239; FBtr0331242; FBtr0331240; FBtr0331241
FBgn0000464:E013	FBgn0000464	E013	12.5221	0.000480316	0.00565764	0.940042	NA	NA	NA	NA	2L	19691018	19691197	180	+	12	13	12	13	FBtr0112800; FBtr0305950; FBtr0081260; FBtr0331239; FBtr0331242; FBtr0331240; FBtr0331241
FBgn0000464:E014	FBgn0000464	E014	17.777	0.000606386	0.847655	0.357216	NA	NA	NA	NA	2L	19701224	19701460	237	+	16	16	21	18	FBtr0112800; FBtr0305950; FBtr0081260; FBtr0331239; FBtr0331242; FBtr0331240; FBtr0331241
FBgn0000464:E015	FBgn0000464	E015	18.2644	0.000618257	0.830978	0.36199	NA	NA	NA	NA	2L	19701522	19701668	147	+	18	15	20	20	FBtr0112800; FBtr0305950; FBtr0081260; FBtr0331239; FBtr0331242; FBtr0331240; FBtr0331241
FBgn0000464:E016	FBgn0000464	E016	22.316	0.000705555	2.18967	0.138939	NA	NA	NA	NA	2L	19701750	19702025	276	+	19	19	24	27	FBtr0112800; FBtr0305950; FBtr0081260; FBtr0331239; FBtr0331242; FBtr0331240; FBtr0331241
FBgn0000464:E017	FBgn0000464	E017	15.5495	0.000593193	2.60504	0.106524	NA	NA	NA	NA	2L	19702026	19702034	9	+	13	12	17	20	FBtr0112800; FBtr0081260; FBtr0305950
FBgn0000464:E018	FBgn0000464	E018	12.0245	0.000903676	0.131679	0.716697	NA	NA	NA	NA	2L	19702327	19702350	24	+	12	11	10	15	FBtr0331240; FBtr0331239
FBgn0000464:E019	FBgn0000464	E019	11.9806	0.000453007	0.0464199	0.829414	NA	NA	NA	NA	2L	19714889	19714989	101	+	14	11	12	11	FBtr0112800; FBtr0305950; FBtr0081260; FBtr0331239; FBtr0331242; FBtr0331240; FBtr0331241
FBgn0000464:E020	FBgn0000464	E020	12.7197	0.000488548	0.246188	0.619772	NA	NA	NA	NA	2L	19715761	19715953	193	+	14	10	17	10	FBtr0112800; FBtr0305950; FBtr0081260; FBtr0331239; FBtr0331242; FBtr0331240; FBtr0331241
FBgn0000464:E021	FBgn0000464	E021	12.2456	0.000463633	0.624293	0.429456	NA	NA	NA	NA	2L	19717059	19717209	151	+	12	10	16	11	FBtr0112800; FBtr0305950; FBtr0081260; FBtr0331239; FBtr0331242; FBtr0331240; FBtr0331241
FBgn0000464:E022	FBgn0000464	E022	13.4926	0.000505025	0.388692	0.532988	NA	NA	NA	NA	2L	19717318	19717454	137	+	14	11	16	13	FBtr0112800; FBtr0305950; FBtr0081260; FBtr0331239; FBtr0331242; FBtr0331240; FBtr0331241
FBgn0000464:E023	FBgn0000464	E023	11.9854	0.000453585	0.255029	0.613556	NA	NA	NA	NA	2L	19719703	19719708	6	+	14	12	11	11	FBtr0112800; FBtr0081260
FBgn0000464:E024	FBgn0000464	E024	14.7201	0.000542013	0.326314	0.567838	NA	NA	NA	NA	2L	19719709	19719999	291	+	17	15	16	11	FBtr0112800; FBtr0081260; FBtr0331239
FBgn0000464:E025	FBgn0000464	E025	11.0103	0.000415325	0.00497331	0.943778	NA	NA	NA	NA	2L	19725895	19726034	140	+	11	11	11	11	FBtr0112800; FBtr0305950; FBtr0081260; FBtr0331239; FBtr0331242; FBtr0331240; FBtr0331241
FBgn0000464:E026	FBgn0000464	E026	60.7558	0.0333604	0.0644083	0.799659	0.999917	1.76185	1.81922	0.193727	2L	19726131	19729472	3342	+	68	51	52	72	FBtr0112800; FBtr0305950; FBtr0081260; FBtr0331239; FBtr0331242; FBtr0331240; FBtr0331241
FBgn0000464:E027	FBgn0000464	E027	23.4271	0.000652886	0.522527	0.469766	0.999917	1.40469	1.37091	-0.11701	2L	19729539	19729649	111	+	29	22	25	18	FBtr0112800; FBtr0305950; FBtr0081260; FBtr0331239; FBtr0331242; FBtr0331240; FBtr0331241
FBgn0000464:E028	FBgn0000464	E028	33.1073	0.00199158	0.221212	0.638118	0.999917	1.53743	1.53081	-0.0226777	2L	19729720	19730025	306	+	42	28	40	23	FBtr0112800; FBtr0305950; FBtr0081260; FBtr0331239; FBtr0331242; FBtr0331240; FBtr0331241
FBgn0000464:E029	FBgn0000464	E029	155.27	0.000386111	1.88319	0.169972	0.999917	2.20215	2.18674	-0.0515367	2L	19730094	19731561	1468	+	192	139	167	125	FBtr0112800; FBtr0305950; FBtr0081260; FBtr0331239; FBtr0331242; FBtr0331240; FBtr0331241
FBgn0000464:E030	FBgn0000464	E030	74.751	0.000758804	0.389879	0.532363	0.999917	1.88124	1.87962	-0.00545171	2L	19731562	19732069	508	+	92	65	85	58	FBtr0331242; FBtr0112800
FBgn0000473:E001	FBgn0000473	E001	11.0042	0.000422407	0.274229	0.600509	NA	NA	NA	NA	2R	6779749	6780261	513	-	11	11	12	10	FBtr0086133
FBgn0000473:E002	FBgn0000473	E002	11.2245	0.000432291	0.274196	0.600531	NA	NA	NA	NA	2R	6780331	6781491	1161	-	14	11	10	10	FBtr0086133
FBgn0000477:E001	FBgn0000477	E001	10.2642	0.000387736	0.670824	0.412765	NA	NA	NA	NA	3R	18019375	18019516	142	+	10	11	10	10	FBtr0083538
FBgn0000477:E002	FBgn0000477	E002	16.0137	0.000597898	0.669059	0.41338	NA	NA	NA	NA	3R	18020076	18021161	1086	+	16	22	15	11	FBtr0083538
FBgn0000479:E001	FBgn0000479	E001	18.4787	0.000646385	0.0985951	0.753522	NA	NA	NA	NA	X	3176440	3176685	246	+	21	15	19	19	FBtr0070509; FBtr0333316; FBtr0333317; FBtr0333315
FBgn0000479:E002	FBgn0000479	E002	15.4839	0.000680237	1.07607	0.299578	NA	NA	NA	NA	X	3189534	3189811	278	+	15	10	23	14	FBtr0333316; FBtr0333317; FBtr0333315
FBgn0000479:E003	FBgn0000479	E003	13.0335	0.000490969	1.50424	0.22002	NA	NA	NA	NA	X	3189812	3190576	765	+	10	10	18	14	FBtr0333317; FBtr0333315
FBgn0000479:E004	FBgn0000479	E004	11.2654	0.000423961	0.105192	0.745686	NA	NA	NA	NA	X	3244735	3244854	120	+	10	10	14	11	FBtr0070509; FBtr0333315
FBgn0000479:E005	FBgn0000479	E005	16.3172	0.000585268	4.57626	0.0324178	NA	NA	NA	NA	X	3245073	3246195	1123	+	10	12	25	18	FBtr0070509; FBtr0333316; FBtr0333317; FBtr0333315
FBgn0000479:E006	FBgn0000479	E006	12.5296	0.000477181	0.480114	0.488371	NA	NA	NA	NA	X	3246295	3246685	391	+	11	10	14	15	FBtr0070509; FBtr0333316; FBtr0333317; FBtr0333315
FBgn0000479:E007	FBgn0000479	E007	10.5142	0.000392125	0.170585	0.679593	NA	NA	NA	NA	X	3256068	3256211	144	+	10	11	11	10	FBtr0070519; FBtr0070511; FBtr0070512; FBtr0070513; FBtr0070515; FBtr0333312
FBgn0000479:E008	FBgn0000479	E008	10.519	0.00039323	0.523803	0.469224	NA	NA	NA	NA	X	3256287	3256317	31	+	10	12	10	10	FBtr0333312
FBgn0000479:E009	FBgn0000479	E009	10.5142	0.000392125	0.170585	0.679593	NA	NA	NA	NA	X	3258611	3258613	3	+	10	11	11	10	FBtr0333312; FBtr0070511; FBtr0070515; FBtr0070519
FBgn0000479:E010	FBgn0000479	E010	11.2702	0.000424172	0.000538529	0.981486	NA	NA	NA	NA	X	3258614	3258878	265	+	10	11	13	11	FBtr0070519; FBtr0070511; FBtr0070512; FBtr0070513; FBtr0070515; FBtr0333312
FBgn0000479:E011	FBgn0000479	E011	11.5383	0.000447585	0.0265643	0.87053	NA	NA	NA	NA	X	3279947	3281155	1209	+	10	11	11	14	FBtr0070519; FBtr0070511; FBtr0070512; FBtr0070513; FBtr0070515; FBtr0333312
FBgn0000479:E012	FBgn0000479	E012	15.2258	0.000553484	2.76004	0.0966456	NA	NA	NA	NA	X	3289381	3290291	911	+	18	17	14	12	FBtr0333313
FBgn0000479:E013	FBgn0000479	E013	10.0093	0.00036913	0.162372	0.686982	NA	NA	NA	NA	X	3291010	3291113	104	+	10	10	10	10	FBtr0333314
FBgn0000479:E014	FBgn0000479	E014	10.0093	0.00036913	0.162372	0.686982	NA	NA	NA	NA	X	3291114	3291243	130	+	10	10	10	10	FBtr0333313; FBtr0333314
FBgn0000479:E015	FBgn0000479	E015	10.2494	0.000380648	0.319548	0.57188	NA	NA	NA	NA	X	3291244	3291871	628	+	11	10	10	10	FBtr0333313; FBtr0333314; FBtr0070517
FBgn0000479:E016	FBgn0000479	E016	10.2494	0.000380648	0.319548	0.57188	NA	NA	NA	NA	X	3291872	3291877	6	+	11	10	10	10	FBtr0333313; FBtr0333314
FBgn0000479:E017	FBgn0000479	E017	14.0428	0.000524784	0.110246	0.739864	NA	NA	NA	NA	X	3293600	3295280	1681	+	11	14	17	14	FBtr0333312; FBtr0070519
FBgn0000479:E018	FBgn0000479	E018	11.4953	0.000436145	1.05351	0.3047	NA	NA	NA	NA	X	3295281	3295383	103	+	13	12	10	11	FBtr0333312; FBtr0070519; FBtr0070518
FBgn0000479:E019	FBgn0000479	E019	12.4902	0.000472191	1.0423	0.307288	NA	NA	NA	NA	X	3295384	3295453	70	+	14	13	12	11	FBtr0333312; FBtr0070518
FBgn0000479:E020	FBgn0000479	E020	11.9965	0.000455966	0.19497	0.658812	NA	NA	NA	NA	X	3313500	3314178	679	+	13	11	12	12	FBtr0070519
FBgn0000479:E021	FBgn0000479	E021	12.9755	0.000492199	0.546927	0.459576	NA	NA	NA	NA	X	3314179	3314608	430	+	15	12	14	11	FBtr0070519; FBtr0070520
FBgn0000479:E022	FBgn0000479	E022	11.7723	0.00044749	1.96378e-05	0.996464	NA	NA	NA	NA	X	3321041	3321217	177	+	11	11	12	13	FBtr0070518; FBtr0070519; FBtr0070509; FBtr0070511; FBtr0070512; FBtr0070513; FBtr0070515; FBtr0070517; FBtr0070520; FBtr0333312; FBtr0333313; FBtr0333316; FBtr0333317; FBtr0333314; FBtr0333315
FBgn0000479:E023	FBgn0000479	E023	11.2762	0.000425726	0.000548731	0.981311	NA	NA	NA	NA	X	3325927	3325965	39	+	10	11	12	12	FBtr0070518; FBtr0070509; FBtr0070511; FBtr0070513; FBtr0070515; FBtr0070517; FBtr0333312; FBtr0333313; FBtr0333316; FBtr0333317; FBtr0333314; FBtr0333315
FBgn0000479:E024	FBgn0000479	E024	10.5214	0.000399025	0.0103489	0.918971	NA	NA	NA	NA	X	3329407	3329844	438	+	10	10	10	12	FBtr0070521
FBgn0000479:E025	FBgn0000479	E025	13.2634	0.000500214	0.0023499	0.961337	NA	NA	NA	NA	X	3332442	3332546	105	+	13	12	14	14	FBtr0070518; FBtr0070519; FBtr0070509; FBtr0070511; FBtr0070512; FBtr0070513; FBtr0070521; FBtr0070515; FBtr0070517; FBtr0070520; FBtr0333312; FBtr0333313; FBtr0333316; FBtr0333317; FBtr0333314; FBtr0333315
FBgn0000479:E026	FBgn0000479	E026	10.0093	0.00036913	0.162372	0.686982	NA	NA	NA	NA	X	3333870	3334144	275	+	10	10	10	10	FBtr0070522
FBgn0000479:E027	FBgn0000479	E027	10.7603	0.000404458	0.326429	0.567769	NA	NA	NA	NA	X	3334145	3334150	6	+	11	11	10	11	FBtr0070518; FBtr0070519; FBtr0070509; FBtr0070511; FBtr0070512; FBtr0070513; FBtr0070521; FBtr0070520; FBtr0070517; FBtr0333312; FBtr0333313; FBtr0070522; FBtr0333316; FBtr0333317; FBtr0333314; FBtr0333315
FBgn0000479:E028	FBgn0000479	E028	12.7561	0.000481086	0.355684	0.550913	NA	NA	NA	NA	X	3334151	3334331	181	+	13	13	13	12	FBtr0070518; FBtr0070519; FBtr0070509; FBtr0070511; FBtr0070512; FBtr0070513; FBtr0070521; FBtr0070515; FBtr0070520; FBtr0070522; FBtr0333312; FBtr0333313; FBtr0070517; FBtr0333316; FBtr0333317; FBtr0333314; FBtr0333315
FBgn0000479:E029	FBgn0000479	E029	11.7919	0.000456476	0.0838456	0.772152	NA	NA	NA	NA	X	3334555	3334648	94	+	10	13	11	13	FBtr0070518; FBtr0070519; FBtr0070509; FBtr0070511; FBtr0070512; FBtr0070513; FBtr0070521; FBtr0070515; FBtr0070520; FBtr0070522; FBtr0333312; FBtr0333313; FBtr0070517; FBtr0333316; FBtr0333317; FBtr0333314; FBtr0333315
FBgn0000479:E030	FBgn0000479	E030	15.7751	0.000565668	0.147589	0.70085	NA	NA	NA	NA	X	3337242	3337582	341	+	14	14	19	16	FBtr0070518; FBtr0070519; FBtr0070509; FBtr0070511; FBtr0070512; FBtr0070513; FBtr0070521; FBtr0070515; FBtr0070520; FBtr0070522; FBtr0333312; FBtr0333313; FBtr0070517; FBtr0333316; FBtr0333317; FBtr0333314; FBtr0333315
FBgn0000479:E031	FBgn0000479	E031	15.7334	0.00057115	0.144177	0.704163	NA	NA	NA	NA	X	3337689	3337953	265	+	17	14	18	14	FBtr0070518; FBtr0070519; FBtr0070509; FBtr0070511; FBtr0070512; FBtr0070513; FBtr0070521; FBtr0070515; FBtr0070520; FBtr0070522; FBtr0333312; FBtr0333313; FBtr0070517; FBtr0333316; FBtr0333317; FBtr0333314; FBtr0333315
FBgn0000479:E032	FBgn0000479	E032	14.3097	0.000540377	0.0350846	0.851419	NA	NA	NA	NA	X	3338026	3338140	115	+	11	15	15	16	FBtr0070518; FBtr0070519; FBtr0070509; FBtr0070511; FBtr0070512; FBtr0070513; FBtr0070521; FBtr0070515; FBtr0070520; FBtr0070522; FBtr0333312; FBtr0333313; FBtr0070517; FBtr0333316; FBtr0333317; FBtr0333314; FBtr0333315
FBgn0000479:E033	FBgn0000479	E033	16.072	0.00171623	0.23971	0.624416	NA	NA	NA	NA	X	3338215	3338377	163	+	10	18	22	14	FBtr0070518; FBtr0070519; FBtr0070509; FBtr0070511; FBtr0070512; FBtr0070513; FBtr0070521; FBtr0070515; FBtr0070520; FBtr0070522; FBtr0333312; FBtr0333313; FBtr0070517; FBtr0333316; FBtr0333317; FBtr0333314; FBtr0333315
FBgn0000479:E034	FBgn0000479	E034	19.7989	0.000854439	0.0507304	0.821797	NA	NA	NA	NA	X	3338448	3338816	369	+	15	21	27	16	FBtr0070518; FBtr0070519; FBtr0070509; FBtr0070511; FBtr0070512; FBtr0070513; FBtr0070521; FBtr0070515; FBtr0070520; FBtr0070522; FBtr0333312; FBtr0333313; FBtr0070517; FBtr0333316; FBtr0333317; FBtr0333314; FBtr0333315
FBgn0000479:E035	FBgn0000479	E035	17.2385	0.0011112	0.639121	0.424029	NA	NA	NA	NA	X	3338970	3339327	358	+	16	13	26	14	FBtr0070518; FBtr0070519; FBtr0070509; FBtr0070511; FBtr0070512; FBtr0070513; FBtr0070521; FBtr0070515; FBtr0070520; FBtr0070522; FBtr0333312; FBtr0333313; FBtr0070517; FBtr0333316; FBtr0333317; FBtr0333314; FBtr0333315
FBgn0000479:E036	FBgn0000479	E036	35.5941	0.00115323	1.59542	0.206553	0.999917	NA	NA	NA	X	3339328	3343767	4440	+	26	33	51	32	FBtr0070519; FBtr0333312; FBtr0333313; FBtr0333316; FBtr0333317; FBtr0333314; FBtr0333315
FBgn0000482:E001	FBgn0000482	E001	34.7009	0.00106824	0.00302309	0.956152	0.999917	1.55063	1.55442	0.012958	X	1665052	1665411	360	+	39	35	37	28	FBtr0070269
FBgn0000482:E002	FBgn0000482	E002	72.3548	0.00046594	0.15593	0.692931	0.999917	1.85688	1.87495	0.0608334	X	1665474	1666132	659	+	87	65	71	67	FBtr0070269
FBgn0000482:E003	FBgn0000482	E003	141.853	0.000368022	0.123386	0.725391	0.999917	2.15911	2.14901	-0.0338052	X	1666187	1667612	1426	+	171	136	113	148	FBtr0070269
FBgn0000482:E004	FBgn0000482	E004	48.9049	0.000536744	0.87859	0.348588	0.999917	1.72261	1.6681	-0.184795	X	1667674	1667825	152	+	62	49	38	47	FBtr0070269
FBgn0000482:E005	FBgn0000482	E005	62.137	0.000483762	0.703487	0.401614	0.999917	1.78002	1.8222	0.142345	X	1667888	1668451	564	+	75	52	59	63	FBtr0070269
FBgn0000489:E001	FBgn0000489	E001	11.2822	0.000429965	0.982527	0.321576	NA	NA	NA	NA	3L	15925805	15926000	196	-	10	11	11	13	FBtr0075529
FBgn0000489:E002	FBgn0000489	E002	12.7411	0.00048587	0.216928	0.641391	NA	NA	NA	NA	3L	15926001	15926336	336	-	15	14	10	12	FBtr0075528; FBtr0075529
FBgn0000489:E003	FBgn0000489	E003	11.9742	0.000457751	0.441956	0.50618	NA	NA	NA	NA	3L	15927065	15927142	78	-	15	13	10	10	FBtr0075528; FBtr0075529
FBgn0000489:E004	FBgn0000489	E004	13.7285	0.000523845	0.0150608	0.902327	NA	NA	NA	NA	3L	15927736	15927917	182	-	17	13	11	14	FBtr0075528; FBtr0075529
FBgn0000489:E005	FBgn0000489	E005	12.4974	0.000477473	0.0678873	0.794438	NA	NA	NA	NA	3L	15927978	15928223	246	-	14	12	11	13	FBtr0075528; FBtr0075529
FBgn0000489:E006	FBgn0000489	E006	10.7443	0.000405886	0.00137506	0.97042	NA	NA	NA	NA	3L	15928289	15928398	110	-	12	11	10	10	FBtr0075528; FBtr0075529
FBgn0000489:E007	FBgn0000489	E007	11.5247	0.000442661	0.00697835	0.933425	NA	NA	NA	NA	3L	15928760	15928928	169	-	11	14	10	11	FBtr0075528; FBtr0075529
FBgn0000489:E008	FBgn0000489	E008	11.51	0.000439289	0.00696603	0.933484	NA	NA	NA	NA	3L	15946908	15947579	672	-	12	13	10	11	FBtr0075528; FBtr0075529
FBgn0000489:E009	FBgn0000489	E009	16.963	0.000602647	0.399102	0.527553	NA	NA	NA	NA	3L	15952102	15952993	892	-	21	18	15	14	FBtr0075529
FBgn0000489:E010	FBgn0000489	E010	10.0093	0.000371981	0.243612	0.621609	NA	NA	NA	NA	3L	15954525	15954587	63	-	10	10	10	10	FBtr0075528
FBgn0000489:E011	FBgn0000489	E011	10.0093	0.000371981	0.243612	0.621609	NA	NA	NA	NA	3L	15954651	15954797	147	-	10	10	10	10	FBtr0075528
FBgn0000490:E001	FBgn0000490	E001	19.713	0.00100126	0.0768991	0.781544	NA	NA	NA	NA	2L	2428372	2429050	679	+	21	18	26	14	FBtr0077771
FBgn0000490:E002	FBgn0000490	E002	13.7339	0.000563317	0.284999	0.593444	NA	NA	NA	NA	2L	2450193	2450325	133	+	15	15	15	10	FBtr0077772
FBgn0000490:E003	FBgn0000490	E003	153.256	0.0255805	0.0122927	0.911718	0.999917	2.17013	2.20636	0.121134	2L	2451229	2452414	1186	+	159	147	162	145	FBtr0077773
FBgn0000490:E004	FBgn0000490	E004	16.2135	0.000577711	0.00110137	0.973526	NA	NA	NA	NA	2L	2454737	2454908	172	+	19	14	18	14	FBtr0077775
FBgn0000490:E005	FBgn0000490	E005	116.074	0.000326861	1.05665	0.30398	0.999917	2.07955	2.05894	-0.0690406	2L	2455057	2455938	882	+	151	97	118	100	FBtr0077775; FBtr0077771; FBtr0077773; FBtr0077772
FBgn0000490:E006	FBgn0000490	E006	353.603	0.0191667	0.0875934	0.767259	0.999917	2.53694	2.56309	0.087124	2L	2457662	2459823	2162	+	473	247	394	307	FBtr0077775; FBtr0077771; FBtr0077773; FBtr0077772
FBgn0000492:E001	FBgn0000492	E001	21.5616	0.000687131	0.0874849	0.767399	NA	NA	NA	NA	3R	29556386	29557845	1460	+	17	24	26	19	FBtr0085441
FBgn0000492:E002	FBgn0000492	E002	27.9987	0.000699756	0.0874498	0.767445	0.999917	NA	NA	NA	3R	29564153	29565244	1092	+	27	24	36	25	FBtr0085441
FBgn0000497:E001	FBgn0000497	E001	200.97	0.00112724	0.0711291	0.7897	0.999917	2.31034	2.30155	-0.0293728	2L	640013	640305	293	-	240	181	223	162	FBtr0078045
FBgn0000497:E002	FBgn0000497	E002	801.846	0.000111076	2.35152	0.125161	0.999917	2.91436	2.89498	-0.064466	2L	640306	644314	4009	-	915	782	827	688	FBtr0343249; FBtr0078045
FBgn0000497:E003	FBgn0000497	E003	62.3081	0.00558472	1.49975	0.220709	0.999917	1.75932	1.8439	0.285462	2L	644437	645716	1280	-	73	44	80	53	FBtr0343249; FBtr0078045
FBgn0000497:E004	FBgn0000497	E004	35.4746	0.000620783	1.50977	0.219174	0.999917	1.51714	1.60574	0.302647	2L	647989	648361	373	-	36	30	45	31	FBtr0343249; FBtr0078045
FBgn0000497:E005	FBgn0000497	E005	33.5119	0.000614546	3.0883	0.0788572	0.978496	1.47001	1.60014	0.445305	2L	648479	648886	408	-	32	27	42	33	FBtr0343249; FBtr0078045
FBgn0000497:E006	FBgn0000497	E006	32.6177	0.00844888	0.104632	0.74634	0.999917	1.51118	1.53981	0.0980164	2L	648991	649765	775	-	28	37	29	36	FBtr0343249; FBtr0078045
FBgn0000497:E007	FBgn0000497	E007	40.1633	0.00473969	0.564632	0.4524	0.999917	1.58723	1.64316	0.19042	2L	649934	650293	360	-	49	29	40	43	FBtr0343249; FBtr0078045
FBgn0000497:E008	FBgn0000497	E008	43.8725	0.000654589	0.200261	0.65451	0.999917	1.63872	1.66794	0.0992796	2L	652786	653288	503	-	53	35	50	38	FBtr0343249; FBtr0078045
FBgn0000497:E009	FBgn0000497	E009	35.6097	0.00330343	1.67385	0.195744	0.999917	1.51082	1.61136	0.343432	2L	654247	654700	454	-	31	34	35	42	FBtr0343249; FBtr0078045
FBgn0000497:E010	FBgn0000497	E010	43.3565	0.0029499	0.109234	0.741018	0.999917	1.63416	1.65817	0.0816214	2L	655274	655866	593	-	38	49	45	41	FBtr0343249; FBtr0078045
FBgn0000497:E011	FBgn0000497	E011	120.327	0.000311811	0.0258127	0.872359	0.999917	2.08742	2.08126	-0.0206354	2L	656712	657384	673	-	136	115	128	103	FBtr0343249; FBtr0078045
FBgn0000497:E012	FBgn0000497	E012	468.596	0.000321876	0.463041	0.496206	0.999917	2.67812	2.66484	-0.0442109	2L	705871	707867	1997	-	505	479	469	422	FBtr0343249; FBtr0078045
FBgn0000497:E013	FBgn0000497	E013	201.735	0.000293683	0.131324	0.717064	0.999917	2.3013	2.31273	0.038176	2L	714275	714983	709	-	207	205	221	174	FBtr0343249; FBtr0078045
FBgn0000499:E001	FBgn0000499	E001	109.339	NA	NA	NA	NA	NA	NA	NA	X	11355881	11358724	2844	+	122	115	119	82	FBtr0073454
FBgn0000500:E001	FBgn0000500	E001	10.9943	NA	NA	NA	NA	NA	NA	NA	3R	4189692	4190260	569	-	12	11	11	10	FBtr0078989
FBgn0000504:E001	FBgn0000504	E001	71.9566	0.000456407	0.641202	0.423276	0.999917	1.88102	1.84188	-0.131812	3R	7924323	7925360	1038	-	80	78	68	62	FBtr0330073; FBtr0081759; FBtr0330074
FBgn0000504:E002	FBgn0000504	E002	12.2786	0.000485061	0.269074	0.603954	NA	NA	NA	NA	3R	7930171	7930687	517	-	10	14	15	10	FBtr0330073; FBtr0081759; FBtr0330074
FBgn0000504:E003	FBgn0000504	E003	27.2343	0.00065994	3.35139	0.0671482	0.942031	1.37647	1.52027	0.495413	3R	7931168	7934481	3314	-	27	21	36	25	FBtr0339710
FBgn0000504:E004	FBgn0000504	E004	100.425	0.000463193	0.731828	0.392291	0.999917	2.02308	1.98857	-0.115795	3R	7934482	7935653	1172	-	128	92	100	83	FBtr0339710; FBtr0081761; FBtr0081760
FBgn0000504:E005	FBgn0000504	E005	20.2308	0.000634537	0.0214359	0.883598	NA	NA	NA	NA	3R	7935768	7935905	138	-	22	20	22	17	FBtr0081760; FBtr0081761; FBtr0081759; FBtr0339710; FBtr0330073; FBtr0330074
FBgn0000504:E006	FBgn0000504	E006	69.7035	0.000466742	1.06931	0.301101	0.999917	1.8728	1.82166	-0.172338	3R	7959752	7961122	1371	-	78	77	65	59	FBtr0081760; FBtr0081761; FBtr0081759; FBtr0339710; FBtr0330073; FBtr0330074
FBgn0000504:E007	FBgn0000504	E007	20.702	0.000645786	0.538108	0.463218	NA	NA	NA	NA	3R	7962230	7962786	557	-	26	21	18	18	FBtr0330073; FBtr0081761
FBgn0000504:E008	FBgn0000504	E008	100.476	0.000376801	2.29903	0.129455	0.999917	1.97786	2.03528	0.192627	3R	7966463	7967408	946	-	102	96	117	87	FBtr0339710; FBtr0081760; FBtr0081759; FBtr0330074
FBgn0000520:E001	FBgn0000520	E001	57.2612	0.000750996	0.25757	0.611795	0.999917	1.77854	1.75235	-0.0885287	X	2727698	2728263	566	+	61	54	55	59	FBtr0070487
FBgn0000520:E002	FBgn0000520	E002	58.7292	0.000505866	0.249652	0.61732	0.999917	1.76343	1.78821	0.0837243	X	2728545	2728934	390	+	59	52	72	52	FBtr0070487
FBgn0000520:E003	FBgn0000520	E003	122.056	0.000367702	8.3867e-05	0.992693	0.999917	2.09063	2.09086	0.000767069	X	2728997	2730042	1046	+	134	104	146	105	FBtr0070487
FBgn0000524:E001	FBgn0000524	E001	156.839	0.0032431	0.055761	0.813326	0.999917	2.19986	2.1948	-0.0169025	X	6533999	6534901	903	+	165	169	142	151	FBtr0070914
FBgn0000524:E002	FBgn0000524	E002	294.078	0.00115207	0.0106088	0.917964	0.999917	2.46506	2.47393	0.029534	X	6535521	6536804	1284	+	307	310	289	270	FBtr0070914
FBgn0000524:E003	FBgn0000524	E003	90.6616	0.000405438	0.572443	0.44929	0.999917	1.97448	1.94747	-0.090716	X	6536867	6537009	143	+	99	99	96	69	FBtr0070914
FBgn0000524:E004	FBgn0000524	E004	543.751	0.013582	0.0314985	0.859133	0.999917	2.72872	2.74348	0.0490971	X	6537078	6538575	1498	+	636	501	605	438	FBtr0070914
FBgn0000527:E001	FBgn0000527	E001	10.0093	0.000372355	0.00512104	0.942951	NA	NA	NA	NA	3R	21229839	21230366	528	-	10	10	10	10	FBtr0084106
FBgn0000527:E002	FBgn0000527	E002	10.2642	0.000384417	0.00914233	0.923826	NA	NA	NA	NA	3R	21230423	21230598	176	-	10	11	10	10	FBtr0084106
FBgn0000527:E003	FBgn0000527	E003	10.2642	0.000384417	0.00914233	0.923826	NA	NA	NA	NA	3R	21230660	21230750	91	-	10	11	10	10	FBtr0084106
FBgn0000527:E004	FBgn0000527	E004	10.775	0.000408382	0.00813954	0.928113	NA	NA	NA	NA	3R	21230817	21231588	772	-	10	12	10	11	FBtr0084106
FBgn0000527:E005	FBgn0000527	E005	10.0093	0.000372355	0.00512104	0.942951	NA	NA	NA	NA	3R	21231676	21231843	168	-	10	10	10	10	FBtr0084106
FBgn0000527:E006	FBgn0000527	E006	10.0093	0.000372355	0.00512104	0.942951	NA	NA	NA	NA	3R	21231910	21233033	1124	-	10	10	10	10	FBtr0084106
FBgn0000527:E007	FBgn0000527	E007	10.0093	0.000372355	0.00512104	0.942951	NA	NA	NA	NA	3R	21236895	21237177	283	-	10	10	10	10	FBtr0084106
FBgn0000529:E001	FBgn0000529	E001	10.2654	0.000384953	0.00471664	0.945246	NA	NA	NA	NA	2L	19765776	19766284	509	-	10	10	10	11	FBtr0089320
FBgn0000529:E002	FBgn0000529	E002	10.0093	0.000372792	0.0108128	0.917182	NA	NA	NA	NA	2L	19766285	19766628	344	-	10	10	10	10	FBtr0089320; FBtr0343855
FBgn0000529:E003	FBgn0000529	E003	10.5214	0.000397246	0.0567517	0.811706	NA	NA	NA	NA	2L	19767048	19767350	303	-	10	10	10	12	FBtr0089320; FBtr0343855
FBgn0000529:E004	FBgn0000529	E004	10.0093	0.000372792	0.0108128	0.917182	NA	NA	NA	NA	2L	19767740	19768014	275	-	10	10	10	10	FBtr0089320; FBtr0343855
FBgn0000529:E005	FBgn0000529	E005	10.0093	0.000372792	0.0108128	0.917182	NA	NA	NA	NA	2L	19768487	19769067	581	-	10	10	10	10	FBtr0089320; FBtr0343855
FBgn0000533:E001	FBgn0000533	E001	76.3938	0.000422321	0.647506	0.421006	0.999917	1.87037	1.90805	0.126803	3R	15328729	15328993	265	+	90	68	72	76	FBtr0334588; FBtr0083083
FBgn0000533:E002	FBgn0000533	E002	10.7603	0.000408683	0.119227	0.729875	NA	NA	NA	NA	3R	15329083	15329179	97	+	11	11	10	11	FBtr0334588
FBgn0000533:E003	FBgn0000533	E003	132.757	0.000306825	1.77179	0.18316	0.999917	2.10538	2.14878	0.145253	3R	15329180	15329566	387	+	159	114	129	130	FBtr0334588; FBtr0083083
FBgn0000533:E004	FBgn0000533	E004	209.576	0.000244931	3.819	0.0506745	0.891338	2.34261	2.30042	-0.140822	3R	15329631	15330408	778	+	277	196	181	187	FBtr0334588; FBtr0083083
FBgn0000535:E001	FBgn0000535	E001	10.0093	0.000371542	4.8948e-05	0.994418	NA	NA	NA	NA	X	14955477	14955549	73	+	10	10	10	10	FBtr0073955; FBtr0303286; FBtr0303285; FBtr0310016; FBtr0111009; FBtr0310014; FBtr0310015
FBgn0000535:E002	FBgn0000535	E002	10.0093	0.000371542	4.8948e-05	0.994418	NA	NA	NA	NA	X	14955865	14956129	265	+	10	10	10	10	FBtr0073955; FBtr0303286; FBtr0303285; FBtr0310016; FBtr0111009; FBtr0310014; FBtr0310015
FBgn0000535:E003	FBgn0000535	E003	10.2494	0.000383013	0.0231325	0.879113	NA	NA	NA	NA	X	14971099	14971798	700	+	11	10	10	10	FBtr0073955; FBtr0303286; FBtr0303285; FBtr0310016; FBtr0111009; FBtr0310014; FBtr0310015
FBgn0000535:E004	FBgn0000535	E004	10.0093	0.000371542	4.8948e-05	0.994418	NA	NA	NA	NA	X	14986273	14986393	121	+	10	10	10	10	FBtr0073955; FBtr0303286; FBtr0303285; FBtr0310016; FBtr0111009; FBtr0310014; FBtr0310015
FBgn0000535:E005	FBgn0000535	E005	10.0093	0.000371542	4.8948e-05	0.994418	NA	NA	NA	NA	X	14986394	14986399	6	+	10	10	10	10	FBtr0073955; FBtr0303285; FBtr0310016; FBtr0111009; FBtr0310014; FBtr0310015
FBgn0000535:E006	FBgn0000535	E006	10.0093	0.000371542	4.8948e-05	0.994418	NA	NA	NA	NA	X	14990320	14990432	113	+	10	10	10	10	FBtr0073955; FBtr0303286; FBtr0303285; FBtr0310016; FBtr0111009; FBtr0310014; FBtr0310015
FBgn0000535:E007	FBgn0000535	E007	10.0093	0.000371542	4.8948e-05	0.994418	NA	NA	NA	NA	X	14991346	14991396	51	+	10	10	10	10	FBtr0073955; FBtr0303286; FBtr0111009
FBgn0000535:E008	FBgn0000535	E008	10.0093	0.000371542	4.8948e-05	0.994418	NA	NA	NA	NA	X	14992720	14992851	132	+	10	10	10	10	FBtr0073955; FBtr0303286; FBtr0303285; FBtr0310016; FBtr0111009; FBtr0310014; FBtr0310015
FBgn0000535:E009	FBgn0000535	E009	10.0093	0.000371542	4.8948e-05	0.994418	NA	NA	NA	NA	X	14993425	14993445	21	+	10	10	10	10	FBtr0310015
FBgn0000535:E010	FBgn0000535	E010	10.0093	0.000371542	4.8948e-05	0.994418	NA	NA	NA	NA	X	14993446	14993451	6	+	10	10	10	10	FBtr0073955; FBtr0303286; FBtr0303285; FBtr0310016; FBtr0111009; FBtr0310015
FBgn0000535:E011	FBgn0000535	E011	10.0093	0.000371542	4.8948e-05	0.994418	NA	NA	NA	NA	X	14993452	14993558	107	+	10	10	10	10	FBtr0073955; FBtr0303286; FBtr0303285; FBtr0310016; FBtr0111009; FBtr0310014; FBtr0310015
FBgn0000535:E012	FBgn0000535	E012	10.0093	0.000371542	4.8948e-05	0.994418	NA	NA	NA	NA	X	14993623	14993766	144	+	10	10	10	10	FBtr0073955; FBtr0303286; FBtr0303285; FBtr0310016; FBtr0111009; FBtr0310014; FBtr0310015
FBgn0000535:E013	FBgn0000535	E013	10.0093	0.000371542	4.8948e-05	0.994418	NA	NA	NA	NA	X	14995793	14995889	97	+	10	10	10	10	FBtr0073955; FBtr0303286; FBtr0303285; FBtr0310016; FBtr0111009; FBtr0310014; FBtr0310015
FBgn0000535:E014	FBgn0000535	E014	10.0093	0.000371542	4.8948e-05	0.994418	NA	NA	NA	NA	X	14995946	14996292	347	+	10	10	10	10	FBtr0073955; FBtr0303286; FBtr0303285; FBtr0310016; FBtr0111009; FBtr0310014; FBtr0310015
FBgn0000535:E015	FBgn0000535	E015	10.0093	0.000371542	4.8948e-05	0.994418	NA	NA	NA	NA	X	14996355	14996510	156	+	10	10	10	10	FBtr0073955; FBtr0303286; FBtr0303285; FBtr0310016; FBtr0111009; FBtr0310014; FBtr0310015
FBgn0000535:E016	FBgn0000535	E016	10.0093	0.000371542	4.8948e-05	0.994418	NA	NA	NA	NA	X	14996634	14996706	73	+	10	10	10	10	FBtr0073955; FBtr0303286; FBtr0303285; FBtr0310016; FBtr0111009; FBtr0310014; FBtr0310015
FBgn0000535:E017	FBgn0000535	E017	10.0093	0.000371542	4.8948e-05	0.994418	NA	NA	NA	NA	X	14997934	14998133	200	+	10	10	10	10	FBtr0073955; FBtr0303286; FBtr0303285; FBtr0310016; FBtr0111009; FBtr0310014; FBtr0310015
FBgn0000535:E018	FBgn0000535	E018	10.0093	0.000371542	4.8948e-05	0.994418	NA	NA	NA	NA	X	14998134	14999242	1109	+	10	10	10	10	FBtr0303285; FBtr0310014; FBtr0310015
FBgn0000535:E019	FBgn0000535	E019	10.0093	0.000371542	4.8948e-05	0.994418	NA	NA	NA	NA	X	14999858	15000110	253	+	10	10	10	10	FBtr0073955; FBtr0310016; FBtr0303286; FBtr0111009
FBgn0000535:E020	FBgn0000535	E020	10.0093	0.000371542	4.8948e-05	0.994418	NA	NA	NA	NA	X	15000413	15000828	416	+	10	10	10	10	FBtr0073955; FBtr0310016; FBtr0303286; FBtr0111009
FBgn0000535:E021	FBgn0000535	E021	10.0093	0.000371542	4.8948e-05	0.994418	NA	NA	NA	NA	X	15002112	15002114	3	+	10	10	10	10	FBtr0310016
FBgn0000535:E022	FBgn0000535	E022	10.0093	0.000371542	4.8948e-05	0.994418	NA	NA	NA	NA	X	15002115	15002402	288	+	10	10	10	10	FBtr0310016; FBtr0111009; FBtr0303286
FBgn0000535:E023	FBgn0000535	E023	10.0093	0.000371542	4.8948e-05	0.994418	NA	NA	NA	NA	X	15004035	15009989	5955	+	10	10	10	10	FBtr0073955; FBtr0310016; FBtr0303286; FBtr0111009
FBgn0000536:E001	FBgn0000536	E001	10.2593	0.000385253	0.543719	0.460895	NA	NA	NA	NA	X	16278328	16278356	29	+	10	10	11	10	FBtr0343520; FBtr0308617
FBgn0000536:E002	FBgn0000536	E002	26.9155	0.000656865	0.886888	0.346322	0.999917	1.40529	1.48943	0.289883	X	16278357	16278547	191	+	32	22	33	21	FBtr0343519; FBtr0308619; FBtr0308618; FBtr0308617; FBtr0343520; FBtr0074212; FBtr0074211
FBgn0000536:E003	FBgn0000536	E003	22.1749	0.000644153	0.101762	0.749726	NA	NA	NA	NA	X	16278548	16278578	31	+	28	22	23	16	FBtr0074211; FBtr0343519; FBtr0343520; FBtr0308617; FBtr0308618
FBgn0000536:E004	FBgn0000536	E004	21.9592	0.000651604	0.4284	0.512775	NA	NA	NA	NA	X	16278579	16278615	37	+	26	25	21	16	FBtr0343520; FBtr0308618; FBtr0308617; FBtr0343519; FBtr0074211; FBtr0074214
FBgn0000536:E005	FBgn0000536	E005	22.1833	0.000646375	0.929111	0.335094	NA	NA	NA	NA	X	16278616	16278693	78	+	28	25	21	15	FBtr0343520; FBtr0308617; FBtr0074214
FBgn0000536:E006	FBgn0000536	E006	20.9784	0.00065498	0.151003	0.697578	NA	NA	NA	NA	X	16278694	16278761	68	+	22	22	25	15	FBtr0308617; FBtr0343520; FBtr0343519; FBtr0074214
FBgn0000536:E007	FBgn0000536	E007	30.97	0.000678988	0.645702	0.421653	0.999917	1.52598	1.47359	-0.179745	X	16278762	16278969	208	+	35	37	29	23	FBtr0343520; FBtr0308617; FBtr0074214
FBgn0000536:E008	FBgn0000536	E008	26.4484	0.00070041	0.406949	0.523522	0.999917	1.4563	1.41305	-0.14917	X	16278970	16279021	52	+	30	31	29	16	FBtr0308617
FBgn0000536:E009	FBgn0000536	E009	38.2146	0.0652601	0.0117104	0.913826	0.999917	1.58203	1.60333	0.072607	X	16279022	16279705	684	+	37	45	52	19	FBtr0343520; FBtr0308617
FBgn0000536:E010	FBgn0000536	E010	13.7204	0.000511802	0.070431	0.79071	NA	NA	NA	NA	X	16279706	16279828	123	+	16	13	15	11	FBtr0308619; FBtr0308617; FBtr0343520; FBtr0308618
FBgn0000536:E011	FBgn0000536	E011	12.0235	0.000522268	0.00214762	0.963037	NA	NA	NA	NA	X	16279829	16279908	80	+	11	15	12	10	FBtr0343520; FBtr0308617
FBgn0000536:E012	FBgn0000536	E012	13.9947	0.000527568	0.0166961	0.897189	NA	NA	NA	NA	X	16279909	16279991	83	+	15	16	14	11	FBtr0308619; FBtr0308617; FBtr0343520; FBtr0308618
FBgn0000536:E013	FBgn0000536	E013	20.7402	0.00067659	0.515248	0.472876	NA	NA	NA	NA	X	16279992	16280885	894	+	23	19	20	21	FBtr0343520; FBtr0308617
FBgn0000536:E014	FBgn0000536	E014	30.0027	0.000655818	0.652773	0.419123	0.999917	1.4563	1.5267	0.241651	X	16280886	16280977	92	+	30	31	34	25	FBtr0343520; FBtr0308619; FBtr0308617; FBtr0343519; FBtr0074212; FBtr0074211; FBtr0074214
FBgn0000536:E015	FBgn0000536	E015	52.6945	0.000524031	0.17743	0.673591	0.999917	1.71321	1.74623	0.111787	X	16280978	16281273	296	+	58	54	56	43	FBtr0343519; FBtr0308619; FBtr0308618; FBtr0308617; FBtr0343520; FBtr0074212; FBtr0074211; FBtr0074214
FBgn0000536:E016	FBgn0000536	E016	13.2598	0.000507576	2.64763	0.103705	NA	NA	NA	NA	X	16281439	16281503	65	+	13	10	15	15	FBtr0343520; FBtr0308617; FBtr0308618
FBgn0000536:E017	FBgn0000536	E017	83.3953	0.000403761	3.09939	0.0783217	0.977498	1.95693	1.88515	-0.241369	X	16283670	16284238	569	+	113	85	78	59	FBtr0343519; FBtr0308619; FBtr0308618; FBtr0308617; FBtr0343520; FBtr0074212; FBtr0074211; FBtr0074214
FBgn0000536:E018	FBgn0000536	E018	94.2992	0.00073251	0.760428	0.383195	0.999917	1.99222	1.96232	-0.100368	X	16284312	16284761	450	+	130	85	93	71	FBtr0343519; FBtr0308619; FBtr0308618; FBtr0308617; FBtr0343520; FBtr0074212; FBtr0074211; FBtr0074214
FBgn0000536:E019	FBgn0000536	E019	99.0773	0.00368597	1.38909	0.238559	0.999917	1.96899	2.03439	0.219426	X	16285022	16285618	597	+	129	75	112	82	FBtr0343519; FBtr0308619; FBtr0308618; FBtr0308617; FBtr0343520; FBtr0074212; FBtr0074211; FBtr0074214
FBgn0000541:E001	FBgn0000541	E001	98.2854	0.000358091	4.29415	0.0382438	0.830199	2.04026	1.94981	-0.303529	3L	233926	234504	579	-	116	104	102	72	FBtr0072522; FBtr0072521; FBtr0301348; FBtr0332101; FBtr0332102; FBtr0332103; FBtr0332104
FBgn0000541:E002	FBgn0000541	E002	48.6388	0.000543698	0.265535	0.606343	0.999917	1.68071	1.71285	0.108983	3L	234568	234652	85	-	55	40	60	40	FBtr0072522; FBtr0072521; FBtr0301348; FBtr0332101; FBtr0332102; FBtr0332103; FBtr0332104
FBgn0000541:E003	FBgn0000541	E003	73.1241	0.000511333	0.676157	0.410913	0.999917	1.84924	1.89179	0.143267	3L	234982	235345	364	-	78	63	95	57	FBtr0072522; FBtr0072521; FBtr0301348; FBtr0332101; FBtr0332102; FBtr0332103; FBtr0332104
FBgn0000541:E004	FBgn0000541	E004	34.9878	0.000657135	0.491073	0.483449	0.999917	1.58051	1.53028	-0.171661	3L	235410	235514	105	-	36	39	39	26	FBtr0072522; FBtr0072521; FBtr0301348; FBtr0332101; FBtr0332102; FBtr0332103; FBtr0332104
FBgn0000541:E005	FBgn0000541	E005	72.5318	0.00123569	0.298854	0.584602	0.999917	1.88136	1.85342	-0.0940955	3L	235579	236074	496	-	85	67	89	50	FBtr0072522; FBtr0072521; FBtr0301348; FBtr0332101; FBtr0332102; FBtr0332103; FBtr0332104
FBgn0000541:E006	FBgn0000541	E006	69.8333	0.00648195	0.354312	0.551682	0.999917	1.86705	1.83411	-0.11098	3L	236139	236427	289	-	77	70	90	43	FBtr0072522; FBtr0072521; FBtr0301348; FBtr0332101; FBtr0332102; FBtr0332103; FBtr0332104
FBgn0000541:E007	FBgn0000541	E007	19.77	0.0582514	0.216369	0.64182	NA	NA	NA	NA	3L	236428	236501	74	-	15	20	32	12	FBtr0332102
FBgn0000541:E008	FBgn0000541	E008	25.7645	0.000733515	2.48206	0.115152	0.999917	1.35686	1.48951	0.45802	3L	236554	236755	202	-	22	22	38	21	FBtr0332102
FBgn0000541:E009	FBgn0000541	E009	24.9117	0.005605	0.622033	0.430293	0.999917	1.37506	1.45214	0.266365	3L	236863	236906	44	-	28	18	37	17	FBtr0332101
FBgn0000541:E010	FBgn0000541	E010	117.314	0.00493646	0.016568	0.897582	0.999917	2.07303	2.07523	0.00736351	3L	238323	239054	732	-	150	88	129	104	FBtr0301349; FBtr0072523
FBgn0000541:E011	FBgn0000541	E011	69.8788	0.00115669	0.380065	0.537568	0.999917	1.83377	1.86856	0.117223	3L	239055	239185	131	-	74	62	92	52	FBtr0072523; FBtr0072522; FBtr0072521; FBtr0301349; FBtr0301348; FBtr0332101; FBtr0332102; FBtr0332103; FBtr0332104
FBgn0000541:E012	FBgn0000541	E012	168.278	0.000280656	1.42054	0.233315	0.999917	2.20845	2.24839	0.133486	3L	239243	240116	874	-	167	158	195	153	FBtr0072523; FBtr0072522; FBtr0072521; FBtr0301349; FBtr0301348; FBtr0332101; FBtr0332102; FBtr0332103; FBtr0332104
FBgn0000541:E013	FBgn0000541	E013	36.2941	0.00064422	0.298929	0.584555	0.999917	1.55137	1.59072	0.134328	3L	240117	240176	60	-	33	37	43	32	FBtr0072523; FBtr0072521; FBtr0301348; FBtr0332101; FBtr0332102; FBtr0332103; FBtr0332104
FBgn0000541:E014	FBgn0000541	E014	107.935	0.000483347	0.129806	0.718633	0.999917	2.046	2.03064	-0.0514796	3L	240177	240667	491	-	132	91	118	92	FBtr0072523; FBtr0072522; FBtr0072521; FBtr0301349; FBtr0301348; FBtr0332101; FBtr0332102; FBtr0332103; FBtr0332104
FBgn0000541:E015	FBgn0000541	E015	75.1895	0.000421995	0.0964789	0.756097	0.999917	1.88983	1.87456	-0.0514066	3L	240734	241057	324	-	81	74	82	64	FBtr0072523; FBtr0072522; FBtr0072521; FBtr0301349; FBtr0301348; FBtr0332101; FBtr0332102; FBtr0332103; FBtr0332104
FBgn0000541:E016	FBgn0000541	E016	68.0441	0.000451249	1.92786	0.164993	0.999917	1.80116	1.87455	0.247389	3L	241118	241498	381	-	64	62	83	63	FBtr0072523; FBtr0072522; FBtr0072521; FBtr0301349; FBtr0301348; FBtr0332101; FBtr0332102; FBtr0332103; FBtr0332104
FBgn0000541:E017	FBgn0000541	E017	26.1841	0.000652633	0.000480499	0.982512	0.999917	1.4344	1.43656	0.00746051	3L	241499	241501	3	-	30	23	32	20	FBtr0072523; FBtr0072522; FBtr0072521; FBtr0332101; FBtr0301348; FBtr0301349; FBtr0332102; FBtr0332104
FBgn0000541:E018	FBgn0000541	E018	652.868	0.000395015	1.56335	0.211176	0.999917	2.82629	2.80535	-0.0696637	3L	241564	245475	3912	-	738	617	686	574	FBtr0072523; FBtr0072522; FBtr0072521; FBtr0301349; FBtr0301348; FBtr0332101; FBtr0332102; FBtr0332103; FBtr0332104
FBgn0000541:E019	FBgn0000541	E019	131.616	0.000352239	0.788337	0.374603	0.999917	2.13949	2.10573	-0.112983	3L	245928	246323	396	-	148	129	132	118	FBtr0072523; FBtr0072522; FBtr0072521; FBtr0301349; FBtr0301348; FBtr0332101; FBtr0332102; FBtr0332103; FBtr0332104
FBgn0000541:E020	FBgn0000541	E020	31.2891	0.000721007	0.00154523	0.968644	0.999917	1.50697	1.51038	0.0116978	3L	246383	246427	45	-	29	34	35	27	FBtr0332102; FBtr0072523; FBtr0072522; FBtr0072521
FBgn0000541:E021	FBgn0000541	E021	60.5195	0.00172612	1.92537	0.165265	0.999917	1.74694	1.82816	0.274298	3L	246428	246794	367	-	62	49	65	66	FBtr0301348; FBtr0332102; FBtr0072523; FBtr0072522; FBtr0072521
FBgn0000541:E022	FBgn0000541	E022	36.5165	0.000638067	0.637932	0.424461	0.999917	1.54526	1.60187	0.193231	3L	246795	246885	91	-	37	32	39	38	FBtr0072523; FBtr0072522; FBtr0072521; FBtr0301349; FBtr0301348; FBtr0332101; FBtr0332102; FBtr0332103
FBgn0000541:E023	FBgn0000541	E023	18.9666	0.000622835	0.311991	0.576461	NA	NA	NA	NA	3L	246886	246912	27	-	21	15	23	17	FBtr0072523; FBtr0072522; FBtr0072521; FBtr0301349; FBtr0301348; FBtr0332101; FBtr0332102; FBtr0332103; FBtr0332104
FBgn0000542:E001	FBgn0000542	E001	121.35	0.0334545	0.00449073	0.946571	0.999917	2.08481	2.08993	0.0171475	X	3811698	3812272	575	+	110	127	152	96	FBtr0112801
FBgn0000542:E002	FBgn0000542	E002	34.8571	0.00252414	1.72212	0.189421	0.999917	1.50469	1.59603	0.312218	X	3820726	3821015	290	+	27	34	43	35	FBtr0112801
FBgn0000542:E003	FBgn0000542	E003	167.109	0.000272023	0.0665335	0.796453	0.999917	2.23556	2.21659	-0.0633886	X	3836080	3836840	761	+	182	155	180	152	FBtr0070606
FBgn0000542:E004	FBgn0000542	E004	51.4376	0.00051347	0.149951	0.698582	0.999917	1.71387	1.72635	0.0422895	X	3841324	3841416	93	+	57	43	57	49	FBtr0112801; FBtr0070606
FBgn0000542:E005	FBgn0000542	E005	28.1031	0.00786367	0.00129472	0.971297	0.999917	1.46902	1.45657	-0.042832	X	3845898	3846207	310	+	24	32	25	31	FBtr0112802
FBgn0000542:E006	FBgn0000542	E006	23.825	0.00764881	0.433059	0.510492	0.999917	1.42988	1.35589	-0.256161	X	3850246	3850711	466	+	21	30	21	23	FBtr0112802
FBgn0000542:E007	FBgn0000542	E007	43.1051	0.00122856	0.500018	0.479492	0.999917	1.62439	1.66146	0.126005	X	3850963	3851256	294	+	39	42	43	48	FBtr0112801; FBtr0112802; FBtr0070606
FBgn0000542:E008	FBgn0000542	E008	36.0493	0.000690586	0.221564	0.637851	0.999917	1.5565	1.57949	0.0784894	X	3851937	3852065	129	+	36	33	34	41	FBtr0112801; FBtr0112802; FBtr0070606
FBgn0000542:E009	FBgn0000542	E009	827.762	0.013582	0.0491844	0.824489	0.999917	2.92755	2.90945	-0.0602138	X	3852140	3857621	5482	+	975	697	846	799	FBtr0112801; FBtr0112802; FBtr0070606
FBgn0000543:E001	FBgn0000543	E001	538.272	0.000164618	0.318543	0.572484	0.999917	2.73408	2.72994	-0.0137773	3L	2263581	2265422	1842	-	633	506	544	474	FBtr0072903
FBgn0000543:E002	FBgn0000543	E002	86.312	0.000392977	0.31019	0.577564	0.999917	1.92989	1.95414	0.0814657	3L	2265496	2265857	362	-	103	74	90	79	FBtr0072903
FBgn0000546:E001	FBgn0000546	E001	20.3287	0.00351727	9.16372	0.0024686	NA	NA	NA	NA	2R	6087873	6090418	2546	-	12	16	33	20	FBtr0302439
FBgn0000546:E002	FBgn0000546	E002	304.723	0.000950984	0.303646	0.581606	0.999917	2.47691	2.49533	0.0614061	2R	6090419	6091865	1447	-	364	266	335	257	FBtr0086010; FBtr0086012; FBtr0086008; FBtr0302439
FBgn0000546:E003	FBgn0000546	E003	140.21	0.00109805	4.51225	0.0336529	0.805725	2.18833	2.10528	-0.277862	2R	6091866	6092276	411	-	182	141	143	97	FBtr0086009; FBtr0086010; FBtr0302439; FBtr0086008; FBtr0086012
FBgn0000546:E004	FBgn0000546	E004	696.509	0.000253605	0.372421	0.541687	0.999917	2.84746	2.83995	-0.0249787	2R	6092277	6093733	1457	-	837	644	697	614	FBtr0086009; FBtr0302439; FBtr0086008; FBtr0086010; FBtr0086011; FBtr0086012
FBgn0000546:E005	FBgn0000546	E005	135.634	0.00102949	0.755857	0.384628	0.999917	2.11742	2.15459	0.124379	2R	6093797	6093949	153	-	154	120	131	138	FBtr0086009; FBtr0302439; FBtr0086008; FBtr0086010; FBtr0086011; FBtr0086012
FBgn0000546:E006	FBgn0000546	E006	124.51	0.00316321	0.271323	0.602446	0.999917	2.08476	2.11264	0.0933374	2R	6094010	6094153	144	-	136	118	113	131	FBtr0086009; FBtr0302439; FBtr0086008; FBtr0086010; FBtr0086011; FBtr0086012
FBgn0000546:E007	FBgn0000546	E007	181.825	0.0026172	0.0187169	0.891181	0.999917	2.26237	2.26058	-0.00598732	2R	6094557	6095071	515	-	184	199	188	156	FBtr0086009; FBtr0302439; FBtr0086008; FBtr0086010; FBtr0086011; FBtr0086012
FBgn0000546:E008	FBgn0000546	E008	170.151	0.000265422	3.71345	0.0539758	0.902898	2.26205	2.20016	-0.206836	2R	6122882	6123847	966	-	203	180	167	132	FBtr0086011; FBtr0302439
FBgn0000546:E009	FBgn0000546	E009	465.002	0.000211277	0.329657	0.565861	0.999917	2.67256	2.66371	-0.0294803	2R	6131066	6131841	776	-	530	459	451	422	FBtr0086011; FBtr0302439; FBtr0086012
FBgn0000546:E010	FBgn0000546	E010	67.0171	0.000468449	0.497885	0.480431	0.999917	1.84993	1.81481	-0.118415	2R	6131842	6131922	81	-	86	61	68	54	FBtr0086011; FBtr0086012
FBgn0000546:E011	FBgn0000546	E011	82.9118	0.00532834	0.351432	0.553304	0.999917	1.90262	1.94409	0.139418	2R	6151830	6151996	167	-	74	92	90	75	FBtr0086010; FBtr0086009; FBtr0086008
FBgn0000546:E012	FBgn0000546	E012	178.387	0.000243907	2.32424	0.127372	0.999917	2.22805	2.28033	0.174652	2R	6152069	6152550	482	-	191	163	195	165	FBtr0086010; FBtr0086009; FBtr0086008
FBgn0000546:E013	FBgn0000546	E013	124.222	0.000349606	0.0261752	0.871473	0.999917	2.09987	2.09629	-0.0120002	2R	6156158	6156368	211	-	145	118	137	98	FBtr0086010; FBtr0086009
FBgn0000546:E014	FBgn0000546	E014	51.9202	0.000508793	0.0154425	0.901103	0.999917	1.72611	1.7213	-0.0162771	2R	6156369	6156414	46	-	59	51	55	43	FBtr0086010
FBgn0000546:E015	FBgn0000546	E015	57.2049	0.000487203	2.08642	0.148614	0.999917	1.72221	1.80774	0.289095	2R	6156930	6157129	200	-	60	49	68	52	FBtr0086010; FBtr0086009
FBgn0000546:E016	FBgn0000546	E016	38.3022	0.000642344	2.15205	0.142379	0.999917	1.54047	1.64549	0.358046	2R	6168756	6169087	332	-	34	37	47	35	FBtr0086008
FBgn0000547:E001	FBgn0000547	E001	190.783	0.000251285	0.00478116	0.944873	0.999917	2.27896	2.28591	0.0232205	2L	4031377	4031555	179	+	219	189	183	173	FBtr0077465; FBtr0334266; FBtr0334265
FBgn0000547:E002	FBgn0000547	E002	247.136	0.000307334	0.910565	0.339964	0.999917	2.37627	2.41331	0.123513	2L	4032423	4032769	347	+	267	244	253	225	FBtr0077465; FBtr0334266; FBtr0334265
FBgn0000547:E003	FBgn0000547	E003	139.756	0.00431727	0.186741	0.665643	0.999917	2.15347	2.14035	-0.0438714	2L	4074514	4074712	199	+	155	150	118	136	FBtr0077465; FBtr0334266; FBtr0334265
FBgn0000547:E004	FBgn0000547	E004	209.622	0.0158555	0.0600979	0.806341	0.999917	2.32656	2.31781	-0.0292082	2L	4079504	4079764	261	+	224	231	179	204	FBtr0077465; FBtr0334266; FBtr0334265
FBgn0000547:E005	FBgn0000547	E005	238.143	0.00273076	0.309366	0.578069	0.999917	2.38381	2.37065	-0.0439277	2L	4079826	4080022	197	+	269	251	209	224	FBtr0077465; FBtr0334266; FBtr0334265
FBgn0000547:E006	FBgn0000547	E006	1391.82	7.70593e-05	8.67222	0.00323097	0.271484	3.15449	3.13097	-0.0782032	2L	4097850	4100039	2190	+	1716	1362	1340	1163	FBtr0077465; FBtr0334266; FBtr0334265
FBgn0000547:E007	FBgn0000547	E007	532.78	0.00218495	0.0137115	0.906784	0.999917	2.72088	2.73314	0.0407811	2L	4100622	4101128	507	+	631	503	484	516	FBtr0077465; FBtr0334266; FBtr0334265
FBgn0000547:E008	FBgn0000547	E008	617.44	0.00105711	0.00384093	0.950583	0.999917	2.78749	2.79439	0.022963	2L	4107436	4107804	369	+	741	581	574	578	FBtr0077465; FBtr0334266; FBtr0334265
FBgn0000547:E009	FBgn0000547	E009	16.0047	0.000592491	5.11273	0.0237509	NA	NA	NA	NA	2L	4113298	4113344	47	+	14	11	24	15	FBtr0334266
FBgn0000547:E010	FBgn0000547	E010	1785.93	0.000958017	0.409016	0.52247	0.999917	3.24198	3.26219	0.0671508	2L	4113621	4114436	816	+	2140	1632	1892	1497	FBtr0077465; FBtr0334266; FBtr0334265
FBgn0000547:E011	FBgn0000547	E011	869.829	0.00885036	0.311422	0.576809	0.999917	2.9187	2.96132	0.141728	2L	4114437	4115749	1313	+	1016	776	1006	690	FBtr0334265
FBgn0000551:E001	FBgn0000551	E001	10.0093	0.000373773	-1.27898e-13	1	NA	NA	NA	NA	3L	21296763	21297183	421	-	10	10	10	10	FBtr0078408
FBgn0000551:E002	FBgn0000551	E002	10.0093	0.000373773	-1.27898e-13	1	NA	NA	NA	NA	3L	21297184	21297641	458	-	10	10	10	10	FBtr0078408; FBtr0344634
FBgn0000551:E003	FBgn0000551	E003	10.0093	0.000373773	-1.27898e-13	1	NA	NA	NA	NA	3L	21297716	21297803	88	-	10	10	10	10	FBtr0078408; FBtr0344634
FBgn0000552:E001	FBgn0000552	E001	10.0093	0.000375174	0.0119989	0.912775	NA	NA	NA	NA	3R	6684445	6684517	73	+	10	10	10	10	FBtr0081688
FBgn0000552:E002	FBgn0000552	E002	10.2642	0.000387596	0.0119973	0.91278	NA	NA	NA	NA	3R	6684579	6685157	579	+	10	11	10	10	FBtr0081688
FBgn0000556:E001	FBgn0000556	E001	10.0093	0.000374358	0.0392697	0.842915	NA	NA	NA	NA	2R	11891135	11891244	110	+	10	10	10	10	FBtr0345023
FBgn0000556:E002	FBgn0000556	E002	10.2654	0.000387266	0.12685	0.721721	NA	NA	NA	NA	2R	11891396	11891465	70	+	10	10	10	11	FBtr0331927
FBgn0000556:E003	FBgn0000556	E003	5725.79	0.00124917	0.487505	0.485042	0.999917	3.7515	3.76444	0.0430005	2R	11892122	11892184	63	+	6475	5116	5513	5817	FBtr0088035
FBgn0000556:E004	FBgn0000556	E004	28.2173	0.000635068	0.177575	0.673465	0.999917	1.45207	1.48044	0.0975879	2R	11893542	11893554	13	+	32	24	29	28	FBtr0345022
FBgn0000556:E005	FBgn0000556	E005	153984	0.00150007	0.314652	0.57484	0.999917	5.18977	5.18504	-0.0157417	2R	11893555	11895520	1966	+	184791	133747	153453	145192	FBtr0088035; FBtr0345023; FBtr0345022; FBtr0331927
FBgn0000556:E006	FBgn0000556	E006	412.209	0.00131279	0.31739	0.573181	0.999917	2.62935	2.60416	-0.0839051	2R	11895521	11895762	242	+	540	333	416	366	FBtr0331927
FBgn0000557:E001	FBgn0000557	E001	12.2267	0.000470695	0.205994	0.649926	NA	NA	NA	NA	3R	31738468	31738529	62	+	15	11	11	12	FBtr0085832; FBtr0085835
FBgn0000557:E002	FBgn0000557	E002	11.9842	0.000455323	5.38516e-05	0.994145	NA	NA	NA	NA	3R	31739660	31739709	50	+	14	13	11	10	FBtr0085833; FBtr0085834
FBgn0000557:E003	FBgn0000557	E003	17.9492	0.000615627	0.0171677	0.895755	NA	NA	NA	NA	3R	31739777	31739864	88	+	23	18	16	15	FBtr0085833; FBtr0085832; FBtr0085835; FBtr0085834
FBgn0000557:E004	FBgn0000557	E004	13.2462	0.000500334	0.623229	0.42985	NA	NA	NA	NA	3R	31740317	31740319	3	+	14	13	14	12	FBtr0085833; FBtr0085832
FBgn0000557:E005	FBgn0000557	E005	46.8362	0.000553593	1.45421	0.227854	0.999917	1.69907	1.646	-0.180129	3R	31740320	31741169	850	+	62	51	41	34	FBtr0085833; FBtr0085832; FBtr0085835; FBtr0085834
FBgn0000557:E006	FBgn0000557	E006	21.2254	0.000651359	0.030455	0.861462	NA	NA	NA	NA	3R	31741627	31741832	206	+	24	23	21	17	FBtr0085833; FBtr0085832; FBtr0085835; FBtr0085834
FBgn0000557:E007	FBgn0000557	E007	83.7019	0.000493153	0.149079	0.699417	0.999917	1.91206	1.94205	0.100807	3R	31741910	31743306	1397	+	104	82	94	56	FBtr0085833; FBtr0085832; FBtr0085835; FBtr0085834
FBgn0000559:E001	FBgn0000559	E001	1182.41	0.00148895	1.58961	0.207382	0.999917	3.08962	3.05663	-0.109701	2L	21677913	21678149	237	-	1532	989	1218	1008	FBtr0332966
FBgn0000559:E002	FBgn0000559	E002	27996.4	0.00115854	0.0497412	0.823514	0.999917	4.44487	4.44941	0.0151002	2L	21678150	21679402	1253	-	33701	23507	29137	25899	FBtr0332966; FBtr0085911; FBtr0085912
FBgn0000559:E003	FBgn0000559	E003	14290.8	0.000305029	0.00440648	0.947074	0.999917	4.15348	4.15697	0.011599	2L	21679484	21680180	697	-	16838	12369	14181	13870	FBtr0332966; FBtr0085911; FBtr0085912
FBgn0000559:E004	FBgn0000559	E004	8993.65	0.000556001	0.0881193	0.766582	0.999917	3.95417	3.95397	-0.000663079	2L	21680757	21681284	528	-	10511	7941	8814	8761	FBtr0332966; FBtr0085911; FBtr0085912
FBgn0000559:E005	FBgn0000559	E005	3402.17	0.0012904	0.00123058	0.972016	0.999917	3.52938	3.53457	0.017252	2L	21681344	21681558	215	-	3898	3036	3259	3429	FBtr0332966; FBtr0085911; FBtr0085912
FBgn0000559:E006	FBgn0000559	E006	1407.57	0.00074748	0.0040659	0.949158	0.999917	3.14812	3.14997	0.00615026	2L	21682039	21682116	78	-	1631	1248	1352	1406	FBtr0332966; FBtr0085911; FBtr0085912
FBgn0000559:E007	FBgn0000559	E007	41.6639	0.000572504	1.37635	0.240725	0.999917	1.66717	1.58954	-0.264114	2L	21682117	21682164	48	-	51	42	38	36	FBtr0085912
FBgn0000560:E001	FBgn0000560	E001	10.0093	0.000372501	0.240984	0.623497	NA	NA	NA	NA	3L	21808703	21808804	102	+	10	10	10	10	FBtr0078437
FBgn0000560:E002	FBgn0000560	E002	18.3209	0.000630514	1.10796	0.292527	NA	NA	NA	NA	3L	21808839	21809237	399	+	14	16	21	22	FBtr0078438
FBgn0000560:E003	FBgn0000560	E003	12.288	0.000472936	0.157175	0.691771	NA	NA	NA	NA	3L	21814779	21814856	78	+	11	13	11	14	FBtr0078438; FBtr0078437
FBgn0000560:E004	FBgn0000560	E004	10.0093	0.000372501	0.240984	0.623497	NA	NA	NA	NA	3L	21815413	21815543	131	+	10	10	10	10	FBtr0332810
FBgn0000560:E005	FBgn0000560	E005	19.0067	0.000651489	0.0050658	0.943259	NA	NA	NA	NA	3L	21816278	21817600	1323	+	20	15	19	22	FBtr0078438; FBtr0078437; FBtr0332810
FBgn0000562:E001	FBgn0000562	E001	170.501	0.000298888	3.76581	0.0523105	0.896916	2.2636	2.20314	-0.202027	2R	23734904	23735788	885	-	219	158	156	151	FBtr0343272; FBtr0114586
FBgn0000562:E002	FBgn0000562	E002	54.4061	0.000526365	0.116676	0.732668	0.999917	1.75339	1.73418	-0.0649886	2R	23735854	23735942	89	-	62	53	59	44	FBtr0343272; FBtr0114586
FBgn0000562:E003	FBgn0000562	E003	77.2325	0.000450104	2.39263	0.121908	0.999917	1.85542	1.93057	0.252886	2R	23736002	23736251	250	-	78	68	92	71	FBtr0343272; FBtr0114586
FBgn0000562:E004	FBgn0000562	E004	70.4426	0.000504043	0.809178	0.368363	0.999917	1.83129	1.87741	0.155378	2R	23736314	23736412	99	-	74	64	83	61	FBtr0343272; FBtr0114586
FBgn0000562:E005	FBgn0000562	E005	306.66	0.000235234	0.0438682	0.834099	0.999917	2.49045	2.48629	-0.0138808	2R	23736474	23738424	1951	-	353	284	294	297	FBtr0343272; FBtr0114586
FBgn0000562:E006	FBgn0000562	E006	63.9444	0.000463668	0.0201191	0.887205	0.999917	1.80902	1.81686	0.0264515	2R	23738626	23738871	246	-	72	59	63	62	FBtr0343272; FBtr0114586
FBgn0000562:E007	FBgn0000562	E007	78.5248	0.000435034	0.331697	0.564661	0.999917	1.88655	1.9145	0.0940318	2R	23744337	23744614	278	-	82	75	78	79	FBtr0343272; FBtr0114586
FBgn0000562:E008	FBgn0000562	E008	11.2542	0.000425857	0.133339	0.714995	NA	NA	NA	NA	2R	23745098	23745184	87	-	11	11	13	10	FBtr0343272
FBgn0000562:E009	FBgn0000562	E009	112.764	0.000351258	0.0154366	0.901122	0.999917	2.05426	2.05948	0.0174988	2R	23746200	23746829	630	-	132	100	122	98	FBtr0114586
FBgn0000564:E001	FBgn0000564	E001	10.0093	0.000372747	-2.84217e-14	1	NA	NA	NA	NA	3R	17446642	17447044	403	-	10	10	10	10	FBtr0083444; FBtr0334930
FBgn0000564:E002	FBgn0000564	E002	10.0093	0.000372747	-2.84217e-14	1	NA	NA	NA	NA	3R	17447246	17447274	29	-	10	10	10	10	FBtr0083444; FBtr0334930
FBgn0000564:E003	FBgn0000564	E003	10.0093	0.000372747	-2.84217e-14	1	NA	NA	NA	NA	3R	17447351	17447526	176	-	10	10	10	10	FBtr0083444; FBtr0334930
FBgn0000564:E004	FBgn0000564	E004	10.0093	0.000372747	-2.84217e-14	1	NA	NA	NA	NA	3R	17447527	17447530	4	-	10	10	10	10	FBtr0083444
FBgn0000564:E005	FBgn0000564	E005	10.0093	0.000372747	-2.84217e-14	1	NA	NA	NA	NA	3R	17448767	17448858	92	-	10	10	10	10	FBtr0083444; FBtr0334930
FBgn0000565:E001	FBgn0000565	E001	20.7116	0.000656029	2.94153	0.0863291	NA	NA	NA	NA	3L	15511052	15511169	118	+	26	23	16	18	FBtr0075553; FBtr0075554; FBtr0330177; FBtr0075552
FBgn0000565:E002	FBgn0000565	E002	13.9776	0.000520189	0.00279343	0.957849	NA	NA	NA	NA	3L	15511563	15511632	70	+	16	12	15	13	FBtr0303531
FBgn0000565:E003	FBgn0000565	E003	53.9933	0.000513227	0.740585	0.389474	0.999917	1.71714	1.76209	0.152083	3L	15511889	15512082	194	+	56	45	60	55	FBtr0330176
FBgn0000565:E004	FBgn0000565	E004	129.15	0.000614602	0.010888	0.916895	0.999917	2.11928	2.1105	-0.0293971	3L	15512172	15512353	182	+	144	114	130	129	FBtr0330177; FBtr0330176; FBtr0303531; FBtr0075554; FBtr0075553; FBtr0075552
FBgn0000565:E005	FBgn0000565	E005	51.3659	0.000561438	4.9587	0.0259597	0.750039	1.6488	1.77669	0.433249	3L	15512354	15512365	12	+	44	42	61	58	FBtr0303531; FBtr0075553; FBtr0330177; FBtr0330176; FBtr0075552
FBgn0000565:E006	FBgn0000565	E006	12.7525	0.000481924	0.137318	0.710962	NA	NA	NA	NA	3L	15512366	15512475	110	+	13	11	14	13	FBtr0075552
FBgn0000565:E007	FBgn0000565	E007	235.82	0.000276811	0.00495921	0.943858	0.999917	2.37828	2.37231	-0.0199126	3L	15512476	15512736	261	+	264	206	277	198	FBtr0330177; FBtr0330176; FBtr0303531; FBtr0075554; FBtr0075553; FBtr0075552
FBgn0000565:E008	FBgn0000565	E008	255.334	0.00024992	0.945834	0.330782	0.999917	2.42286	2.39622	-0.088838	3L	15512796	15513202	407	+	285	236	291	211	FBtr0330177; FBtr0330176; FBtr0303531; FBtr0075554; FBtr0075553; FBtr0075552
FBgn0000566:E001	FBgn0000566	E001	1201.39	0.000124766	2.61263	0.106016	0.999917	NA	NA	NA	2R	18627918	18629279	1362	+	1343	1120	1218	1129	FBtr0086710; FBtr0345422
FBgn0000566:E002	FBgn0000566	E002	21.3211	0.000671762	2.55402	0.110014	NA	NA	NA	NA	2R	18629280	18629395	116	+	18	18	22	27	FBtr0345422
FBgn0000567:E001	FBgn0000567	E001	14.2634	0.000530808	0.339461	0.560141	NA	NA	NA	NA	3L	17558672	17560157	1486	-	13	12	18	14	FBtr0100411
FBgn0000567:E002	FBgn0000567	E002	231.992	0.000230815	6.46874e-06	0.997971	0.999917	2.3685	2.36643	-0.00688934	3L	17560158	17562758	2601	-	250	193	272	214	FBtr0075203; FBtr0305796; FBtr0075204; FBtr0100411; FBtr0075202
FBgn0000567:E003	FBgn0000567	E003	27.2202	0.000642487	0.0381618	0.845119	0.999917	1.45988	1.44212	-0.0611574	3L	17564606	17564860	255	-	30	23	30	26	FBtr0075203; FBtr0305796; FBtr0075204; FBtr0100411; FBtr0075202
FBgn0000567:E004	FBgn0000567	E004	35.948	0.000607287	0.312483	0.57616	0.999917	1.58893	1.54776	-0.140563	3L	17565357	17565725	369	-	41	31	38	34	FBtr0075203; FBtr0305796; FBtr0075204; FBtr0100411; FBtr0075202
FBgn0000567:E005	FBgn0000567	E005	176.591	0.000293583	1.12868	0.288056	0.999917	2.26662	2.23436	-0.107764	3L	17574793	17576320	1528	-	209	141	195	163	FBtr0075204; FBtr0100411
FBgn0000567:E006	FBgn0000567	E006	48.7806	0.00054403	7.80332	0.00521504	0.364275	1.60053	1.76819	0.568795	3L	17576321	17576626	306	-	43	31	70	51	FBtr0075204
FBgn0000567:E007	FBgn0000567	E007	10.0093	0.00037428	0.0861213	0.769167	NA	NA	NA	NA	3L	17597460	17597967	508	-	10	10	10	10	FBtr0305796; FBtr0075203; FBtr0075202
FBgn0000567:E008	FBgn0000567	E008	10.0093	0.00037428	0.0861213	0.769167	NA	NA	NA	NA	3L	17598187	17598468	282	-	10	10	10	10	FBtr0305796; FBtr0075203; FBtr0075202
FBgn0000567:E009	FBgn0000567	E009	10.0093	0.00037428	0.0861213	0.769167	NA	NA	NA	NA	3L	17598821	17599433	613	-	10	10	10	10	FBtr0305796; FBtr0075203; FBtr0075202
FBgn0000567:E010	FBgn0000567	E010	10.0093	0.00037428	0.0861213	0.769167	NA	NA	NA	NA	3L	17602675	17603383	709	-	10	10	10	10	FBtr0305796; FBtr0075203; FBtr0075202
FBgn0000567:E011	FBgn0000567	E011	10.0093	0.00037428	0.0861213	0.769167	NA	NA	NA	NA	3L	17618651	17619325	675	-	10	10	10	10	FBtr0305796; FBtr0075203; FBtr0075202
FBgn0000568:E001	FBgn0000568	E001	31.3864	0.00386012	0.276462	0.59903	0.999917	1.48547	1.53433	0.167487	3L	17950953	17952161	1209	-	37	20	43	26	FBtr0306814
FBgn0000568:E002	FBgn0000568	E002	121.615	0.00235952	3.47054	0.0624709	0.934132	2.03723	2.13129	0.315056	3L	17952162	17953357	1196	-	121	87	172	107	FBtr0306814; FBtr0075150; FBtr0075149
FBgn0000568:E003	FBgn0000568	E003	357.959	0.000559911	0.2626	0.60834	0.999917	2.55904	2.55197	-0.0235524	3L	17953358	17955049	1692	-	404	292	397	341	FBtr0075148; FBtr0075149; FBtr0347013; FBtr0306814; FBtr0075151; FBtr0075150; FBtr0306813
FBgn0000568:E004	FBgn0000568	E004	168.64	0.00428237	0.455319	0.49982	0.999917	2.21256	2.245	0.108397	3L	17955215	17956223	1009	-	196	117	194	169	FBtr0075148; FBtr0075149; FBtr0347013; FBtr0306814; FBtr0075151; FBtr0075150; FBtr0306813
FBgn0000568:E005	FBgn0000568	E005	69.8725	0.000479549	3.21322	0.0730454	0.965122	1.89422	1.80685	-0.294414	3L	17959382	17959620	239	-	84	65	66	65	FBtr0075148; FBtr0075149; FBtr0347013; FBtr0306814; FBtr0075151; FBtr0075150; FBtr0306813
FBgn0000568:E006	FBgn0000568	E006	90.9131	0.00049686	0.545445	0.460185	0.999917	1.94312	1.98176	0.129771	3L	17961005	17961814	810	-	99	68	103	94	FBtr0075151
FBgn0000568:E007	FBgn0000568	E007	63.2616	0.00049666	0.785275	0.375533	0.999917	1.82921	1.7868	-0.143118	3L	17969363	17969507	145	-	64	64	69	56	FBtr0075148; FBtr0075149; FBtr0347013; FBtr0306814; FBtr0075150; FBtr0306813
FBgn0000568:E008	FBgn0000568	E008	16.0461	0.00461931	0.0144151	0.904433	NA	NA	NA	NA	3L	17969644	17971439	1796	-	12	18	21	13	FBtr0075150
FBgn0000568:E009	FBgn0000568	E009	65.6857	0.000454958	1.59088	0.2072	0.999917	1.85513	1.79358	-0.207566	3L	17992908	17992996	89	-	73	63	68	59	FBtr0075148; FBtr0306814; FBtr0347013; FBtr0306813; FBtr0075149
FBgn0000568:E010	FBgn0000568	E010	258.946	0.0170793	0.0308029	0.860681	0.999917	2.40394	2.42349	0.0652078	3L	17998423	17999821	1399	-	227	258	308	241	FBtr0075149
FBgn0000568:E011	FBgn0000568	E011	16.0504	0.00237973	0.117012	0.732298	NA	NA	NA	NA	3L	18025331	18026032	702	-	14	18	15	17	FBtr0347013
FBgn0000568:E012	FBgn0000568	E012	24.9633	0.000654619	0.401265	0.526437	0.999917	1.43915	1.39096	-0.166458	3L	18058237	18059598	1362	-	29	22	25	24	FBtr0075148; FBtr0306814; FBtr0306813
FBgn0000568:E013	FBgn0000568	E013	46.9665	0.00100214	0.78239	0.376411	0.999917	1.70642	1.65618	-0.170447	3L	18059599	18060274	676	-	48	48	57	35	FBtr0306814; FBtr0306813
FBgn0000568:E014	FBgn0000568	E014	22.68	0.000661562	0.882669	0.347472	NA	NA	NA	NA	3L	18060422	18060550	129	-	27	21	27	16	FBtr0306814; FBtr0306813
FBgn0000568:E015	FBgn0000568	E015	23.9155	0.000665885	2.69591	0.100606	0.999917	1.46308	1.32695	-0.471265	3L	18060551	18060854	304	-	32	22	21	21	FBtr0306814
FBgn0000568:E016	FBgn0000568	E016	103.918	0.00377305	0.557524	0.45526	0.999917	1.99394	2.04422	0.168644	3L	18060946	18061453	508	-	101	87	145	83	FBtr0306813
FBgn0000568:E017	FBgn0000568	E017	20.8469	0.0359083	0.0108388	0.917082	NA	NA	NA	NA	3L	18064511	18064696	186	-	16	23	20	24	FBtr0306814
FBgn0000575:E001	FBgn0000575	E001	2662.84	0.000639266	0.847832	0.357166	0.999917	3.42935	3.42002	-0.0309891	3L	749400	750227	828	+	2629	2405	3074	2540	FBtr0072578
FBgn0000575:E002	FBgn0000575	E002	3942.56	0.000630247	0.855693	0.354947	0.999917	3.59043	3.59856	0.0269973	3L	752272	753492	1221	+	4016	3288	4736	3736	FBtr0072578
FBgn0000576:E001	FBgn0000576	E001	320.27	0.0006147	0.034087	0.853522	0.999917	2.5074	2.5041	-0.0109942	3R	13901853	13903313	1461	+	318	281	338	343	FBtr0082863
FBgn0000576:E002	FBgn0000576	E002	261.295	0.000914574	0.030981	0.860283	0.999917	2.41588	2.42006	0.0139408	3R	13903604	13904620	1017	+	272	213	318	243	FBtr0082863
FBgn0000577:E001	FBgn0000577	E001	86.9796	0.000486767	0.313244	0.575696	0.999917	1.92468	1.96256	0.127299	2R	11524006	11524847	842	-	88	98	99	63	FBtr0088096; FBtr0088095
FBgn0000577:E002	FBgn0000577	E002	22.467	0.000655702	1.29848	0.25449	NA	NA	NA	NA	2R	11525128	11525225	98	-	24	20	28	18	FBtr0088096; FBtr0088095
FBgn0000577:E003	FBgn0000577	E003	85.7391	0.000464855	2.3615	0.124362	0.999917	1.9536	1.91499	-0.129749	2R	11526359	11527883	1525	-	109	90	81	64	FBtr0088096; FBtr0088095
FBgn0000577:E004	FBgn0000577	E004	10.0093	0.000374561	0.359226	0.548937	NA	NA	NA	NA	2R	11527884	11528210	327	-	10	10	10	10	FBtr0088095
FBgn0000578:E001	FBgn0000578	E001	57.5118	0.000487219	0.635901	0.425199	0.999917	1.74472	1.78987	0.152599	2R	19141632	19141770	139	+	59	55	61	55	FBtr0086582; FBtr0340450; FBtr0100176; FBtr0086583; FBtr0100174
FBgn0000578:E002	FBgn0000578	E002	46.655	0.00576869	0.934393	0.333724	0.999917	1.63991	1.71351	0.249734	2R	19141771	19141846	76	+	37	52	52	45	FBtr0086582; FBtr0100176
FBgn0000578:E003	FBgn0000578	E003	90.9822	0.00692857	0.0371462	0.847168	0.999917	1.95742	1.96853	0.0373025	2R	19141847	19142206	360	+	81	106	89	87	FBtr0086582
FBgn0000578:E004	FBgn0000578	E004	91.911	0.000385236	1.24286	0.26492	0.999917	1.99187	1.94081	-0.171467	2R	19142207	19142354	148	+	106	97	83	82	FBtr0086582; FBtr0340450; FBtr0100176; FBtr0086583; FBtr0100174
FBgn0000578:E005	FBgn0000578	E005	87.2102	0.000576213	0.0776836	0.780461	0.999917	1.95196	1.93821	-0.046207	2R	19151905	19152027	123	+	98	87	79	85	FBtr0086582; FBtr0340450; FBtr0100176; FBtr0086583; FBtr0100174
FBgn0000578:E006	FBgn0000578	E006	53.3204	0.000535117	1.24204	0.265078	0.999917	1.76658	1.70017	-0.224741	2R	19155221	19155914	694	+	67	53	56	38	FBtr0114623; FBtr0086584
FBgn0000578:E007	FBgn0000578	E007	14.4602	0.000532747	0.504993	0.477314	NA	NA	NA	NA	2R	19155915	19156367	453	+	18	15	14	11	FBtr0114623
FBgn0000578:E008	FBgn0000578	E008	155.474	0.000296465	0.153124	0.695567	0.999917	2.1879	2.20107	0.0440183	2R	19158734	19159055	322	+	167	153	154	148	FBtr0114623; FBtr0100176; FBtr0086584; FBtr0086582; FBtr0086583; FBtr0100174; FBtr0340450
FBgn0000578:E009	FBgn0000578	E009	121.709	0.000316835	0.22928	0.632058	0.999917	2.07976	2.09836	0.0622779	2R	19159120	19159352	233	+	128	121	131	107	FBtr0114623; FBtr0100176; FBtr0086584; FBtr0086582; FBtr0086583; FBtr0100174; FBtr0340450
FBgn0000578:E010	FBgn0000578	E010	37.9123	0.000613801	1.12143	0.28961	0.999917	1.62483	1.55028	-0.25424	2R	19159783	19159794	12	+	48	38	32	34	FBtr0086584; FBtr0340450; FBtr0100174
FBgn0000578:E011	FBgn0000578	E011	115.14	0.000353115	0.00585553	0.939004	0.999917	2.06388	2.06646	0.00864502	2R	19159795	19160035	241	+	131	109	111	110	FBtr0114623; FBtr0100176; FBtr0086584; FBtr0086582; FBtr0086583; FBtr0100174; FBtr0340450
FBgn0000578:E012	FBgn0000578	E012	31.2604	0.00064334	0.164362	0.685172	0.999917	1.49344	1.52391	0.104467	2R	19160177	19160179	3	+	33	30	30	32	FBtr0114623; FBtr0100176; FBtr0086584; FBtr0086582; FBtr0086583
FBgn0000578:E013	FBgn0000578	E013	90.1231	0.000378492	0.00204584	0.963923	0.999917	1.96114	1.95865	-0.00837126	2R	19160180	19160248	69	+	104	85	90	82	FBtr0114623; FBtr0086582; FBtr0086584; FBtr0100176; FBtr0086583; FBtr0100174
FBgn0000578:E014	FBgn0000578	E014	161.464	0.00027332	0.180224	0.671181	0.999917	2.20379	2.21788	0.0470859	2R	19160249	19160902	654	+	172	160	165	149	FBtr0114623; FBtr0100176; FBtr0086584; FBtr0086582; FBtr0086583; FBtr0100174; FBtr0340450
FBgn0000578:E015	FBgn0000578	E015	85.2803	0.000421631	0.00979666	0.921156	0.999917	1.93785	1.93293	-0.0165393	2R	19160974	19161132	159	+	88	91	85	77	FBtr0114623; FBtr0100176; FBtr0086584; FBtr0086582; FBtr0086583; FBtr0100174; FBtr0340450
FBgn0000578:E016	FBgn0000578	E016	139.587	0.000289625	0.26489	0.606781	0.999917	2.15717	2.13811	-0.0637737	2R	19161194	19161415	222	+	156	142	145	116	FBtr0114623; FBtr0100176; FBtr0086584; FBtr0086582; FBtr0086583; FBtr0100174; FBtr0340450
FBgn0000578:E017	FBgn0000578	E017	30.2148	0.000641351	0.869741	0.351027	0.999917	1.45871	1.53063	0.246822	2R	19161473	19161475	3	+	32	26	37	26	FBtr0086584
FBgn0000578:E018	FBgn0000578	E018	125.988	0.000588966	0.330733	0.565228	0.999917	2.0933	2.11605	0.0761822	2R	19161476	19161593	118	+	144	113	145	103	FBtr0114623; FBtr0100176; FBtr0086584; FBtr0086582; FBtr0086583; FBtr0100174; FBtr0340450
FBgn0000578:E019	FBgn0000578	E019	230.076	0.000870523	0.902245	0.34218	0.999917	2.37873	2.34856	-0.100643	2R	19161660	19162097	438	+	284	214	241	184	FBtr0114623; FBtr0100176; FBtr0086584; FBtr0086582; FBtr0086583; FBtr0100174; FBtr0340450
FBgn0000578:E020	FBgn0000578	E020	171.626	0.000890837	0.0853245	0.770207	0.999917	2.23256	2.24315	0.0353723	2R	19162098	19162598	501	+	198	157	195	138	FBtr0114623; FBtr0086582; FBtr0086584; FBtr0100176; FBtr0086583; FBtr0340450
FBgn0000578:E021	FBgn0000578	E021	170.814	0.00101845	0.0363838	0.848725	0.999917	2.23249	2.23924	0.0225704	2R	19162599	19163705	1107	+	203	152	190	140	FBtr0340450
FBgn0000579:E001	FBgn0000579	E001	120.772	0.000326206	1.00155	0.316935	0.999917	2.06249	2.10867	0.154683	2L	1724768	1724973	206	-	130	108	114	131	FBtr0077906
FBgn0000579:E002	FBgn0000579	E002	404.349	0.000618774	3.47981	0.0621219	0.934132	2.62803	2.58534	-0.142146	2L	1724974	1725059	86	-	475	406	348	390	FBtr0077908; FBtr0077909; FBtr0077906; FBtr0077907; FBtr0077905
FBgn0000579:E003	FBgn0000579	E003	7289	0.000494441	1.30699	0.252941	0.999917	3.85764	3.86756	0.0329421	2L	1725060	1726655	1596	-	7716	7261	6234	7920	FBtr0077908; FBtr0077909; FBtr0077906; FBtr0077907; FBtr0077905; FBtr0302115
FBgn0000579:E004	FBgn0000579	E004	62.7581	0.0934056	0.157822	0.69117	0.999917	1.76274	1.845	0.277642	2L	1726753	1727645	893	-	75	44	85	48	FBtr0302115
FBgn0000579:E005	FBgn0000579	E005	530.446	0.000282319	2.22316	0.135955	0.999917	2.73644	2.71224	-0.0805568	2L	1727646	1727717	72	-	575	556	414	575	FBtr0077908; FBtr0077909; FBtr0077906; FBtr0077907; FBtr0077905; FBtr0302115
FBgn0000579:E006	FBgn0000579	E006	54.2814	0.000501253	0.861364	0.353357	0.999917	1.71184	1.77272	0.205965	2L	1727718	1727880	163	-	58	47	49	63	FBtr0077908; FBtr0077906; FBtr0077907; FBtr0077905
FBgn0000579:E007	FBgn0000579	E007	32.4133	0.00359821	0.0145156	0.904102	0.999917	1.52755	1.52172	-0.0199627	2L	1728054	1728232	179	-	40	28	33	29	FBtr0077908; FBtr0077906; FBtr0077907; FBtr0077905
FBgn0000579:E008	FBgn0000579	E008	20.1422	0.00738955	0.353879	0.551925	NA	NA	NA	NA	2L	1728303	1728361	59	-	29	16	19	17	FBtr0077907
FBgn0000579:E009	FBgn0000579	E009	22.4187	0.00432009	0.0783491	0.779547	NA	NA	NA	NA	2L	1728362	1728463	102	-	29	19	23	19	FBtr0077908; FBtr0077907
FBgn0000579:E010	FBgn0000579	E010	10.0093	0.000369657	0.0413195	0.838923	NA	NA	NA	NA	2L	1729275	1729549	275	-	10	10	10	10	FBtr0077906
FBgn0000579:E011	FBgn0000579	E011	10.0093	0.000369657	0.0413195	0.838923	NA	NA	NA	NA	2L	1729550	1729636	87	-	10	10	10	10	FBtr0077906; FBtr0077905
FBgn0000581:E001	FBgn0000581	E001	10.7714	0.000415247	0.146999	0.70142	NA	NA	NA	NA	2R	11452043	11452188	146	+	10	10	11	12	FBtr0330623; FBtr0330622
FBgn0000581:E002	FBgn0000581	E002	68.6668	0.00402673	1.05735	0.30382	0.999917	1.81268	1.8707	0.195565	2R	11452189	11452383	195	+	67	58	100	50	FBtr0088139; FBtr0330623; FBtr0330622
FBgn0000581:E003	FBgn0000581	E003	57.8616	0.00592935	0.825477	0.363584	0.999917	1.7388	1.79614	0.193786	2R	11452769	11452880	112	+	46	59	79	47	FBtr0088140; FBtr0330621
FBgn0000581:E004	FBgn0000581	E004	32.4902	0.000621797	1.62186	0.202833	0.999917	1.47963	1.56442	0.290399	2R	11452881	11452885	5	+	32	25	42	31	FBtr0330621
FBgn0000581:E005	FBgn0000581	E005	115.953	0.000471084	0.0305817	0.861177	0.999917	2.07643	2.06021	-0.0543568	2R	11453393	11454469	1077	+	116	115	142	91	FBtr0330623; FBtr0088139; FBtr0330622; FBtr0330621; FBtr0088140
FBgn0000581:E006	FBgn0000581	E006	13.0317	0.000598834	0.129443	0.71901	NA	NA	NA	NA	2R	11454534	11454669	136	+	12	15	12	13	FBtr0330623; FBtr0088139; FBtr0330622; FBtr0330621; FBtr0088140
FBgn0000581:E007	FBgn0000581	E007	14.7324	0.00054042	0.00175112	0.966621	NA	NA	NA	NA	2R	11454825	11455063	239	+	16	13	17	13	FBtr0330623; FBtr0088139; FBtr0330622; FBtr0330621; FBtr0088140
FBgn0000581:E008	FBgn0000581	E008	13.7708	0.000520163	0.101438	0.750111	NA	NA	NA	NA	2R	11455133	11455287	155	+	12	14	17	12	FBtr0330623; FBtr0088139; FBtr0330622; FBtr0330621; FBtr0088140
FBgn0000581:E009	FBgn0000581	E009	15.017	0.0005536	0.469188	0.493361	NA	NA	NA	NA	2R	11455588	11455755	168	+	13	14	20	13	FBtr0330623; FBtr0088139; FBtr0330622; FBtr0330621; FBtr0088140
FBgn0000581:E010	FBgn0000581	E010	10.7593	0.000403612	0.146403	0.701997	NA	NA	NA	NA	2R	11455756	11455790	35	+	10	10	13	10	FBtr0330621
FBgn0000581:E011	FBgn0000581	E011	14.7399	0.000545741	0.0484652	0.825756	NA	NA	NA	NA	2R	11455820	11456001	182	+	15	15	18	11	FBtr0088140; FBtr0088139; FBtr0330623; FBtr0330622
FBgn0000581:E012	FBgn0000581	E012	16.4524	0.000581507	0.343282	0.557941	NA	NA	NA	NA	2R	11456367	11456734	368	+	20	15	18	13	FBtr0330623; FBtr0088139; FBtr0330622; FBtr0330621; FBtr0088140
FBgn0000581:E013	FBgn0000581	E013	13.7385	0.000538515	0.238675	0.625165	NA	NA	NA	NA	2R	11456805	11456920	116	+	16	13	12	14	FBtr0330623; FBtr0088139; FBtr0330622; FBtr0330621; FBtr0088140
FBgn0000581:E014	FBgn0000581	E014	115.719	0.0310714	0.662668	0.415619	0.999917	2.11592	2.01585	-0.335308	2R	11456988	11460319	3332	+	148	106	98	112	FBtr0330623; FBtr0088139; FBtr0330622; FBtr0330621; FBtr0088140
FBgn0000581:E015	FBgn0000581	E015	361.101	0.000221795	0.0137683	0.906592	0.999917	2.56575	2.55359	-0.0405305	2R	11460591	11464030	3440	+	403	314	426	304	FBtr0330623; FBtr0088139; FBtr0330622; FBtr0330621; FBtr0088140
FBgn0000581:E016	FBgn0000581	E016	12.0064	0.000456493	0.0439354	0.833974	NA	NA	NA	NA	2R	11464031	11465270	1240	+	12	11	13	12	FBtr0330623; FBtr0330621
FBgn0000588:E001	FBgn0000588	E001	193.307	0.00034315	0.829599	0.362388	0.999917	2.29803	2.27899	-0.0635865	2L	11827204	11828371	1168	-	193	195	214	171	FBtr0080325
FBgn0000588:E002	FBgn0000588	E002	59.4798	0.000594623	0.181562	0.670034	0.999917	1.79318	1.77059	-0.0762957	2L	11828736	11828907	172	-	66	54	56	62	FBtr0080325
FBgn0000588:E003	FBgn0000588	E003	40.0106	0.000602588	0.355382	0.551082	0.999917	1.59325	1.63097	0.128444	2L	11828970	11829103	134	-	41	34	43	42	FBtr0080325
FBgn0000588:E004	FBgn0000588	E004	35.0222	0.000628416	1.86797	0.171708	0.999917	1.50605	1.59994	0.320913	2L	11829176	11829405	230	-	34	27	41	38	FBtr0080325
FBgn0000591:E001	FBgn0000591	E001	522.231	NA	NA	NA	NA	NA	NA	NA	3R	26040240	26041008	769	+	555	456	618	462	FBtr0084961
FBgn0000592:E001	FBgn0000592	E001	15.2844	0.000574315	1.74818	0.186106	NA	NA	NA	NA	3L	12188818	12190245	1428	+	11	11	24	15	FBtr0076003; FBtr0333383
FBgn0000592:E002	FBgn0000592	E002	11.0093	0.000419817	0.228113	0.632926	NA	NA	NA	NA	3L	12190297	12190580	284	+	10	10	14	10	FBtr0076003; FBtr0333383
FBgn0000592:E003	FBgn0000592	E003	10.2593	0.00038683	0.91907	0.337719	NA	NA	NA	NA	3L	12190581	12190705	125	+	10	10	11	10	FBtr0333383
FBgn0000594:E001	FBgn0000594	E001	10.0093	0.000375174	-3.33955e-13	1	NA	NA	NA	NA	3L	12190733	12192124	1392	+	10	10	10	10	FBtr0076004
FBgn0000594:E002	FBgn0000594	E002	10.0093	0.000375174	-3.33955e-13	1	NA	NA	NA	NA	3L	12192181	12192528	348	+	10	10	10	10	FBtr0076004
FBgn0000606:E001	FBgn0000606	E001	10.0093	0.000375174	-3.33955e-13	1	NA	NA	NA	NA	2R	9979319	9979553	235	+	10	10	10	10	FBtr0088390
FBgn0000606:E002	FBgn0000606	E002	10.0093	0.000375174	-3.33955e-13	1	NA	NA	NA	NA	2R	9979625	9980795	1171	+	10	10	10	10	FBtr0088390
FBgn0000611:E001	FBgn0000611	E001	318.687	0.00018144	0.912356	0.33949	0.999917	2.49331	2.51722	0.0796865	X	15992468	15992661	194	+	352	290	339	295	FBtr0074135
FBgn0000611:E002	FBgn0000611	E002	40.2733	0.000727453	0.0777321	0.780395	0.999917	1.62429	1.60556	-0.0637682	X	15992700	15992854	155	+	43	42	35	41	FBtr0333322; FBtr0074137
FBgn0000611:E003	FBgn0000611	E003	19.7209	0.000628503	0.235358	0.627579	NA	NA	NA	NA	X	15992855	15992924	70	+	23	20	19	17	FBtr0333322
FBgn0000611:E004	FBgn0000611	E004	19.4934	0.000627035	0.934145	0.333788	NA	NA	NA	NA	X	15992936	15993113	178	+	20	16	23	19	FBtr0333323
FBgn0000611:E005	FBgn0000611	E005	581.179	0.00013786	2.52373	0.112145	0.999917	2.75141	2.78012	0.0955244	X	15993472	15993773	302	+	666	499	603	560	FBtr0333323; FBtr0333322; FBtr0074137; FBtr0074135
FBgn0000611:E006	FBgn0000611	E006	601.155	0.000120183	0.355704	0.550902	0.999917	2.78509	2.77487	-0.0340047	X	15993965	15994283	319	+	698	561	590	559	FBtr0333323; FBtr0333322; FBtr0074137; FBtr0074135
FBgn0000611:E007	FBgn0000611	E007	553.106	0.000144749	5.61996	0.0177571	0.63901	2.76466	2.7211	-0.144952	X	15994347	15994605	259	+	650	551	535	480	FBtr0333323; FBtr0333322; FBtr0074137; FBtr0074135
FBgn0000611:E008	FBgn0000611	E008	2155.93	7.37793e-05	0.038458	0.844526	0.999917	3.33333	3.33518	0.00613788	X	15994685	15995996	1312	+	2465	1990	2186	1994	FBtr0333323; FBtr0333322; FBtr0074137; FBtr0074135
FBgn0000611:E009	FBgn0000611	E009	523.299	0.000404094	0.0923992	0.761149	0.999917	2.71718	2.72325	0.0202251	X	15995997	15996509	513	+	624	453	514	506	FBtr0333323; FBtr0333322
FBgn0000615:E001	FBgn0000615	E001	21.4091	0.000679408	0.0125349	0.910856	NA	NA	NA	NA	2R	20667427	20668282	856	-	29	17	21	19	FBtr0086244; FBtr0302285
FBgn0000615:E002	FBgn0000615	E002	15.6985	0.000577148	0.284474	0.593783	NA	NA	NA	NA	2R	20668352	20668574	223	-	21	15	13	14	FBtr0086243; FBtr0086242
FBgn0000615:E003	FBgn0000615	E003	19.6304	0.000685177	1.14583	0.284423	NA	NA	NA	NA	2R	20668575	20669895	1321	-	28	19	21	11	FBtr0086244; FBtr0302285; FBtr0086243; FBtr0086242
FBgn0000615:E004	FBgn0000615	E004	10.9943	0.000415005	0.0596592	0.807035	NA	NA	NA	NA	2R	20669979	20670131	153	-	12	11	11	10	FBtr0086244; FBtr0302285; FBtr0086243; FBtr0086242
FBgn0000615:E005	FBgn0000615	E005	10.7443	0.000404027	0.00541713	0.941328	NA	NA	NA	NA	2R	20670201	20670377	177	-	12	11	10	10	FBtr0086244; FBtr0302285; FBtr0086243; FBtr0086242
FBgn0000615:E006	FBgn0000615	E006	10.0093	0.000373338	0.283985	0.594101	NA	NA	NA	NA	2R	20670378	20670491	114	-	10	10	10	10	FBtr0086244; FBtr0086243
FBgn0000615:E007	FBgn0000615	E007	10.0093	0.000373338	0.283985	0.594101	NA	NA	NA	NA	2R	20670638	20670761	124	-	10	10	10	10	FBtr0302285; FBtr0086242
FBgn0000615:E008	FBgn0000615	E008	10.0093	0.000373338	0.283985	0.594101	NA	NA	NA	NA	2R	20670762	20671083	322	-	10	10	10	10	FBtr0086242
FBgn0000617:E001	FBgn0000617	E001	128.378	0.000658311	0.0135184	0.90744	0.999917	2.10707	2.11143	0.0145902	X	17842161	17842409	249	+	114	116	167	116	FBtr0074463
FBgn0000617:E002	FBgn0000617	E002	322.829	0.000317807	0.016145	0.898891	0.999917	2.50888	2.50711	-0.0058945	X	17842474	17843348	875	+	310	273	361	346	FBtr0074463
FBgn0000618:E001	FBgn0000618	E001	288.634	NA	NA	NA	NA	NA	NA	NA	X	11576118	11576620	503	-	311	251	344	250	FBtr0073540
FBgn0000625:E001	FBgn0000625	E001	19.7945	0.000664565	1.2308	0.267251	NA	NA	NA	NA	3L	12462537	12462993	457	-	18	20	20	21	FBtr0339921
FBgn0000625:E002	FBgn0000625	E002	70.4767	0.00058255	0.0423668	0.836922	0.999917	1.86001	1.84792	-0.0407101	3L	12462994	12464102	1109	-	93	62	70	58	FBtr0339921; FBtr0075979; FBtr0100170
FBgn0000625:E003	FBgn0000625	E003	43.4336	0.00146736	0.765802	0.381519	0.999917	1.67301	1.61446	-0.199	3L	12464314	12464897	584	-	54	46	33	41	FBtr0339921; FBtr0075979; FBtr0100170
FBgn0000625:E004	FBgn0000625	E004	27.4868	0.000693909	0.269665	0.603557	0.999917	1.43581	1.47365	0.130249	3L	12465023	12465163	141	-	31	26	25	28	FBtr0339921; FBtr0075979; FBtr0100170
FBgn0000625:E005	FBgn0000625	E005	30.7324	0.000647595	0.250952	0.616406	0.999917	1.48438	1.51873	0.117819	3L	12465844	12466164	321	-	34	30	30	29	FBtr0339921; FBtr0075979; FBtr0100170
FBgn0000625:E006	FBgn0000625	E006	20.4558	0.000648589	2.23891	0.134576	NA	NA	NA	NA	3L	12467486	12467644	159	-	25	26	18	13	FBtr0339921; FBtr0075979; FBtr0100170
FBgn0000625:E007	FBgn0000625	E007	28.2409	0.000851039	0.119554	0.729519	0.999917	1.47781	1.44918	-0.0984784	3L	12467645	12467711	67	-	29	34	31	19	FBtr0339921; FBtr0075979
FBgn0000625:E008	FBgn0000625	E008	68.3435	0.00216362	0.402455	0.525824	0.999917	1.82557	1.85765	0.108104	3L	12467712	12468021	310	-	75	68	88	43	FBtr0339921; FBtr0075979; FBtr0100170
FBgn0000629:E001	FBgn0000629	E001	136.176	0.00032677	0.448539	0.50303	0.999917	2.12481	2.15042	0.0856958	3L	10634575	10635047	473	-	151	125	133	136	FBtr0334067; FBtr0076279; FBtr0273338
FBgn0000629:E002	FBgn0000629	E002	189.241	0.00036431	0.00267021	0.958788	0.999917	2.27946	2.2798	0.00112262	3L	10635116	10635685	570	-	225	170	172	191	FBtr0334067; FBtr0076279; FBtr0273338
FBgn0000629:E003	FBgn0000629	E003	96.8891	0.000383483	2.32582	0.127243	0.999917	2.02121	1.95791	-0.212474	3L	10635748	10635937	190	-	127	90	95	77	FBtr0334067; FBtr0076279; FBtr0273338
FBgn0000629:E004	FBgn0000629	E004	68.2816	0.000476099	0.0997662	0.75211	0.999917	1.83314	1.85084	0.0596699	3L	10635996	10636093	98	-	86	54	72	62	FBtr0334067; FBtr0076279; FBtr0273338
FBgn0000629:E005	FBgn0000629	E005	10.5093	0.000395384	0.326473	0.567743	NA	NA	NA	NA	3L	10636426	10636440	15	-	10	10	12	10	FBtr0334067
FBgn0000629:E006	FBgn0000629	E006	88.9885	0.000403436	0.0906862	0.763307	0.999917	1.94795	1.96288	0.0501492	3L	10636624	10636784	161	-	112	71	90	84	FBtr0334067; FBtr0076279; FBtr0273338
FBgn0000629:E007	FBgn0000629	E007	207.757	0.000235696	0.0021622	0.962912	0.999917	2.32015	2.32063	0.00158965	3L	10636846	10637577	732	-	254	180	207	192	FBtr0334067; FBtr0076279; FBtr0273338
FBgn0000629:E008	FBgn0000629	E008	63.1597	0.000544219	0.00304933	0.955963	0.999917	1.80803	1.80717	-0.00290194	3L	10637640	10637879	240	-	71	61	68	53	FBtr0334067; FBtr0076279; FBtr0273338
FBgn0000629:E009	FBgn0000629	E009	11.0042	0.000417401	0.0719227	0.788558	NA	NA	NA	NA	3L	10637880	10637976	97	-	11	11	12	10	FBtr0076279
FBgn0000629:E010	FBgn0000629	E010	10.0093	0.000373308	0.0655137	0.797985	NA	NA	NA	NA	3L	10638042	10638130	89	-	10	10	10	10	FBtr0076279
FBgn0000633:E001	FBgn0000633	E001	11.2456	0.000428548	0.0240444	0.876772	NA	NA	NA	NA	2R	13623044	13623684	641	+	12	10	12	11	FBtr0087625; FBtr0339940
FBgn0000633:E002	FBgn0000633	E002	10.0093	0.000371803	2.46985e-11	0.999996	NA	NA	NA	NA	2R	13643722	13643820	99	+	10	10	10	10	FBtr0087625
FBgn0000633:E003	FBgn0000633	E003	11.0055	0.000417524	0.0982344	0.753959	NA	NA	NA	NA	2R	13654284	13654454	171	+	11	10	12	11	FBtr0087625; FBtr0339940
FBgn0000633:E004	FBgn0000633	E004	10.0093	0.000371803	2.46985e-11	0.999996	NA	NA	NA	NA	2R	13706435	13707198	764	+	10	10	10	10	FBtr0087625; FBtr0339940
FBgn0000633:E005	FBgn0000633	E005	10.0093	0.000371803	2.46985e-11	0.999996	NA	NA	NA	NA	2R	13713129	13713306	178	+	10	10	10	10	FBtr0087625; FBtr0339940
FBgn0000633:E006	FBgn0000633	E006	10.0093	0.000371803	2.46985e-11	0.999996	NA	NA	NA	NA	2R	13713763	13713989	227	+	10	10	10	10	FBtr0087625; FBtr0339940
FBgn0000633:E007	FBgn0000633	E007	10.0093	0.000371803	2.46985e-11	0.999996	NA	NA	NA	NA	2R	13714717	13714873	157	+	10	10	10	10	FBtr0087625; FBtr0339940
FBgn0000633:E008	FBgn0000633	E008	10.0093	0.000371803	2.46985e-11	0.999996	NA	NA	NA	NA	2R	13718378	13718517	140	+	10	10	10	10	FBtr0087625; FBtr0339940
FBgn0000633:E009	FBgn0000633	E009	10.0093	0.000371803	2.46985e-11	0.999996	NA	NA	NA	NA	2R	13719086	13719215	130	+	10	10	10	10	FBtr0087625; FBtr0339940
FBgn0000633:E010	FBgn0000633	E010	10.0093	0.000371803	2.46985e-11	0.999996	NA	NA	NA	NA	2R	13725546	13725674	129	+	10	10	10	10	FBtr0087625; FBtr0339940
FBgn0000633:E011	FBgn0000633	E011	10.0093	0.000371803	2.46985e-11	0.999996	NA	NA	NA	NA	2R	13726078	13726278	201	+	10	10	10	10	FBtr0087625; FBtr0339940
FBgn0000633:E012	FBgn0000633	E012	10.0093	0.000371803	2.46985e-11	0.999996	NA	NA	NA	NA	2R	13746163	13746341	179	+	10	10	10	10	FBtr0087625; FBtr0339940
FBgn0000633:E013	FBgn0000633	E013	11.7687	0.000452183	0.208041	0.648307	NA	NA	NA	NA	2R	13746406	13749367	2962	+	11	14	12	10	FBtr0087625; FBtr0339940
FBgn0000635:E001	FBgn0000635	E001	315.063	0.000308714	0.148132	0.700327	0.999917	2.50192	2.49891	-0.010038	X	4132887	4134382	1496	-	349	292	353	268	FBtr0336884
FBgn0000635:E002	FBgn0000635	E002	340.71	0.00017717	1.69214	0.193319	0.999917	2.51524	2.55264	0.124598	X	4134383	4134903	521	-	364	297	390	313	FBtr0343523; FBtr0070665; FBtr0336884; FBtr0336882
FBgn0000635:E003	FBgn0000635	E003	95.0767	0.00153063	0.289387	0.590614	0.999917	1.96566	1.99891	0.111602	X	4135411	4135497	87	-	95	90	98	97	FBtr0343523; FBtr0070665
FBgn0000635:E004	FBgn0000635	E004	16.299	0.00527651	0.147293	0.701135	NA	NA	NA	NA	X	4135498	4135533	36	-	15	16	14	20	FBtr0343523
FBgn0000635:E005	FBgn0000635	E005	20.7767	0.00113362	2.07383	0.149845	NA	NA	NA	NA	X	4135870	4136298	429	-	17	18	30	18	FBtr0343524
FBgn0000635:E006	FBgn0000635	E006	162.006	0.000272348	0.00309228	0.955654	0.999917	2.21092	2.215	0.0136126	X	4136569	4136770	202	-	187	140	167	155	FBtr0336884; FBtr0070665; FBtr0343524; FBtr0343523; FBtr0336882
FBgn0000635:E007	FBgn0000635	E007	12.9694	0.00048941	0.057179	0.811011	NA	NA	NA	NA	X	4139053	4139317	265	-	15	12	15	10	FBtr0070666
FBgn0000635:E008	FBgn0000635	E008	572.872	0.000146664	0.933652	0.333916	0.999917	2.76551	2.75405	-0.0381259	X	4140175	4141770	1596	-	686	492	613	506	FBtr0070667
FBgn0000635:E009	FBgn0000635	E009	415.841	0.000602632	1.1099	0.292104	0.999917	2.60465	2.63592	0.104153	X	4141771	4141954	184	-	464	349	436	416	FBtr0070666; FBtr0070667; FBtr0070665; FBtr0343524; FBtr0336882; FBtr0336884; FBtr0343523
FBgn0000635:E010	FBgn0000635	E010	1318.41	0.00222576	0.00561287	0.940279	0.999917	3.11946	3.12175	0.00762392	X	4142050	4143543	1494	-	1555	1116	1335	1277	FBtr0070666; FBtr0070667; FBtr0070665; FBtr0343524; FBtr0336882; FBtr0336884; FBtr0343523
FBgn0000635:E011	FBgn0000635	E011	192.057	0.000311074	3.3656	0.0665714	0.942031	2.31275	2.25953	-0.1777	X	4143627	4143751	125	-	248	166	197	160	FBtr0070666; FBtr0070667; FBtr0070665; FBtr0343524; FBtr0336882; FBtr0336884; FBtr0343523
FBgn0000635:E012	FBgn0000635	E012	180.684	0.000407064	0.893838	0.344439	0.999917	2.27341	2.24727	-0.0873251	X	4149388	4149551	164	-	228	150	186	161	FBtr0070666; FBtr0070667; FBtr0070665; FBtr0343524; FBtr0336882; FBtr0336884; FBtr0343523
FBgn0000635:E013	FBgn0000635	E013	13.6991	0.000596086	0.396397	0.528956	NA	NA	NA	NA	X	4154387	4154431	45	-	19	11	11	14	FBtr0336884
FBgn0000635:E014	FBgn0000635	E014	117.035	0.000523119	1.6737	0.195764	0.999917	2.09677	2.0488	-0.160707	X	4154585	4154756	172	-	153	98	123	96	FBtr0070666; FBtr0070667; FBtr0070665; FBtr0343524; FBtr0336882; FBtr0336884; FBtr0343523
FBgn0000635:E015	FBgn0000635	E015	225.449	0.00263719	0.401332	0.526402	0.999917	2.36298	2.34758	-0.0513873	X	4203191	4203486	296	-	245	220	261	177	FBtr0070666; FBtr0070667; FBtr0070665; FBtr0343524; FBtr0336882; FBtr0336884; FBtr0343523
FBgn0000635:E016	FBgn0000635	E016	545.073	0.0226346	0.1175	0.731762	0.999917	2.71305	2.76029	0.157227	X	4205900	4206093	194	-	530	513	706	432	FBtr0070666; FBtr0070667; FBtr0070665; FBtr0343524; FBtr0336882; FBtr0336884; FBtr0343523
FBgn0000636:E001	FBgn0000636	E001	2713.79	0.00159029	1.61458	0.20385	0.999917	3.41692	3.45057	0.111824	2L	18320102	18320730	629	+	3008	2344	3147	2373	FBtr0344782; FBtr0301391; FBtr0340580; FBtr0112805; FBtr0112804; FBtr0081052; FBtr0081051
FBgn0000636:E002	FBgn0000636	E002	704.78	0.00174517	0.704244	0.401361	0.999917	2.85825	2.83937	-0.0628242	2L	18383402	18383719	318	+	858	619	676	672	FBtr0344782; FBtr0301391; FBtr0340580; FBtr0112805; FBtr0112804; FBtr0081052; FBtr0081051
FBgn0000636:E003	FBgn0000636	E003	1076.22	9.69053e-05	4.97085	0.025778	0.749248	3.04509	3.02074	-0.0809777	2L	18383839	18384180	342	+	1320	948	1097	951	FBtr0344782; FBtr0301391; FBtr0340580; FBtr0112805; FBtr0112804; FBtr0081052; FBtr0081051
FBgn0000636:E004	FBgn0000636	E004	1641.01	8.72614e-05	1.76257	0.184305	0.999917	3.22059	3.21207	-0.0283274	2L	18384459	18384893	435	+	2004	1395	1748	1435	FBtr0344782; FBtr0301391; FBtr0340580; FBtr0112805; FBtr0112804; FBtr0081052; FBtr0081051
FBgn0000636:E005	FBgn0000636	E005	845.979	0.000705686	9.63301	0.00191111	0.198173	2.95679	2.89761	-0.196831	2L	18386157	18387103	947	+	1098	755	800	742	FBtr0112804
FBgn0000636:E006	FBgn0000636	E006	307.991	0.00252216	0.866362	0.351965	0.999917	2.47251	2.50889	0.121249	2L	18387287	18387317	31	+	387	220	336	293	FBtr0344782; FBtr0301391; FBtr0340580; FBtr0081051; FBtr0081052; FBtr0112805
FBgn0000636:E007	FBgn0000636	E007	60.6951	0.000486795	0.0899817	0.7642	0.999917	1.77928	1.80227	0.0776187	2L	18388382	18388956	575	+	65	56	69	53	FBtr0112805; FBtr0301391
FBgn0000636:E008	FBgn0000636	E008	27.9378	0.000639991	0.583171	0.445072	0.999917	1.48886	1.43292	-0.192506	2L	18388957	18389011	55	+	34	27	27	24	FBtr0112805
FBgn0000636:E009	FBgn0000636	E009	44.0564	0.000554123	4.9518	0.0260635	0.750039	1.71875	1.57798	-0.478435	2L	18389012	18389248	237	+	61	44	39	33	FBtr0112805; FBtr0301391
FBgn0000636:E010	FBgn0000636	E010	86.9151	0.00121986	0.371353	0.542268	0.999917	1.95643	1.93163	-0.0833093	2L	18389249	18390710	1462	+	100	83	81	84	FBtr0112805
FBgn0000636:E011	FBgn0000636	E011	231.449	0.000592289	1.43269	0.231326	0.999917	2.38276	2.35134	-0.104808	2L	18391052	18391364	313	+	289	203	257	180	FBtr0344782; FBtr0081051
FBgn0000636:E012	FBgn0000636	E012	19.4816	0.000649417	2.20279	0.137761	NA	NA	NA	NA	2L	18392065	18392135	71	+	19	14	28	17	FBtr0081051
FBgn0000636:E013	FBgn0000636	E013	937.811	9.11386e-05	14.2967	0.000156135	0.0351263	2.94269	3.003	0.200579	2L	18392245	18392911	667	+	1047	744	1078	888	FBtr0344782; FBtr0081051; FBtr0340580; FBtr0081052
FBgn0000636:E014	FBgn0000636	E014	287.527	0.000198632	2.26099	0.13267	0.999917	2.43813	2.48349	0.151235	2L	18392912	18393441	530	+	330	229	312	281	FBtr0344782; FBtr0081051; FBtr0081052
FBgn0000639:E001	FBgn0000639	E001	14.2349	0.000543083	0.106799	0.743818	NA	NA	NA	NA	3L	14094589	14097808	3220	-	16	11	15	15	FBtr0075750; FBtr0339515; FBtr0075749
FBgn0000639:E002	FBgn0000639	E002	10.2494	0.000384453	0.0895414	0.764761	NA	NA	NA	NA	3L	14097809	14097868	60	-	11	10	10	10	FBtr0075750
FBgn0000639:E003	FBgn0000639	E003	10.0093	0.000373306	0.0144103	0.904449	NA	NA	NA	NA	3L	14097869	14097874	6	-	10	10	10	10	FBtr0075750; FBtr0075749
FBgn0000639:E004	FBgn0000639	E004	10.2593	0.000385372	0.00306666	0.955838	NA	NA	NA	NA	3L	14097875	14098053	179	-	10	10	11	10	FBtr0075750; FBtr0339515; FBtr0075749
FBgn0000640:E001	FBgn0000640	E001	11.0091	0.028826	0.160988	0.688248	NA	NA	NA	NA	2L	9426784	9426859	76	+	11	12	11	10	FBtr0343428
FBgn0000640:E002	FBgn0000640	E002	35.4334	0.000719317	1.03434	0.30914	0.999917	1.58837	1.52218	-0.226182	2L	9426860	9426870	11	+	41	43	36	22	FBtr0079808; FBtr0343428
FBgn0000640:E003	FBgn0000640	E003	230.91	0.000236286	0.466894	0.49442	0.999917	2.36805	2.36011	-0.0264961	2L	9426871	9427258	388	+	274	243	293	117	FBtr0079808; FBtr0343429; FBtr0343428
FBgn0000640:E004	FBgn0000640	E004	262.135	0.000255482	0.176606	0.674307	0.999917	2.41179	2.42826	0.0549229	2L	9427319	9427801	483	+	299	273	350	130	FBtr0079808; FBtr0343429; FBtr0343428
FBgn0000640:E005	FBgn0000640	E005	14.0317	0.0323197	0.773292	0.379201	NA	NA	NA	NA	2L	9427802	9427835	34	+	12	15	16	13	FBtr0079808; FBtr0343428
FBgn0000640:E006	FBgn0000640	E006	11.7603	0.000797491	1.25204	0.263164	NA	NA	NA	NA	2L	9427836	9427869	34	+	11	11	14	11	FBtr0343428
FBgn0000644:E001	FBgn0000644	E001	16.5125	0.000606875	0.0298088	0.862925	NA	NA	NA	NA	X	3173376	3173595	220	-	16	18	18	14	FBtr0070542
FBgn0000644:E002	FBgn0000644	E002	18.8008	0.00064254	0.0444525	0.833014	NA	NA	NA	NA	X	3173668	3174278	611	-	17	23	17	18	FBtr0070542
FBgn0000644:E003	FBgn0000644	E003	12.0455	0.000463887	0.0022995	0.961754	NA	NA	NA	NA	X	3174343	3174474	132	-	10	15	11	12	FBtr0070542
FBgn0000658:E001	FBgn0000658	E001	2405.42	NA	NA	NA	NA	NA	NA	NA	2R	18232761	18236311	3551	+	2621	2064	2885	2066	FBtr0086754
FBgn0000659:E001	FBgn0000659	E001	10.0093	0.000373062	0.00739915	0.931452	NA	NA	NA	NA	3R	28580976	28581082	107	-	10	10	10	10	FBtr0345227
FBgn0000659:E002	FBgn0000659	E002	10.2494	0.00038484	0.0084088	0.926937	NA	NA	NA	NA	3R	28581083	28581832	750	-	11	10	10	10	FBtr0300259; FBtr0330333; FBtr0345227; FBtr0346765
FBgn0000659:E003	FBgn0000659	E003	11.7759	0.000452821	0.00568677	0.939888	NA	NA	NA	NA	3R	28581833	28585112	3280	-	11	13	11	12	FBtr0300259; FBtr0330333; FBtr0345227; FBtr0346765; FBtr0085321
FBgn0000659:E004	FBgn0000659	E004	10.0093	0.000373062	0.00739915	0.931452	NA	NA	NA	NA	3R	28585113	28585264	152	-	10	10	10	10	FBtr0345227
FBgn0000662:E001	FBgn0000662	E001	376.365	0.000231079	0.250966	0.616395	0.999917	2.57219	2.58013	0.0264675	2R	13819624	13820969	1346	-	418	391	387	311	FBtr0087648; FBtr0087647; FBtr0304697; FBtr0304696
FBgn0000662:E002	FBgn0000662	E002	174.394	0.000343248	5.05143	0.0246056	0.740089	2.27702	2.20179	-0.251348	2R	13821036	13821369	334	-	231	178	154	137	FBtr0087648; FBtr0087647; FBtr0304697; FBtr0304696
FBgn0000662:E003	FBgn0000662	E003	116.184	0.00563653	1.88741	0.169495	0.999917	2.10634	2.0204	-0.287978	2R	13821433	13821557	125	-	168	108	95	96	FBtr0087648; FBtr0087647; FBtr0304697; FBtr0304696
FBgn0000662:E004	FBgn0000662	E004	40.2534	0.000583439	3.18344	0.0743881	0.966558	1.55612	1.67389	0.400981	2R	13821766	13822125	360	-	41	35	45	40	FBtr0087648; FBtr0304697; FBtr0304696
FBgn0000662:E005	FBgn0000662	E005	18.5057	0.000619876	0.250989	0.616379	NA	NA	NA	NA	2R	13822126	13822175	50	-	19	19	19	17	FBtr0304697
FBgn0000662:E006	FBgn0000662	E006	388.168	0.000176507	0.0365718	0.848339	0.999917	2.58895	2.59055	0.00535025	2R	13823792	13824283	492	-	456	385	411	304	FBtr0087647
FBgn0000662:E007	FBgn0000662	E007	164.104	0.000355157	1.30802	0.252753	0.999917	2.19986	2.23597	0.120683	2R	13824284	13824470	187	-	175	167	185	130	FBtr0087647; FBtr0304697; FBtr0304696
FBgn0000662:E008	FBgn0000662	E008	57.6807	0.000620046	2.16674	0.141025	0.999917	1.72817	1.81009	0.276857	2R	13824471	13824553	83	-	60	54	73	44	FBtr0087648; FBtr0087647; FBtr0304697; FBtr0304696
FBgn0000667:E001	FBgn0000667	E001	12.0064	0.00207974	0.0430196	0.835688	NA	NA	NA	NA	X	2023822	2024755	934	-	12	11	13	12	FBtr0070345
FBgn0000667:E002	FBgn0000667	E002	15.2606	0.0867504	0.00658879	0.935306	NA	NA	NA	NA	X	2024756	2025115	360	-	14	16	19	12	FBtr0310657; FBtr0070345
FBgn0000667:E003	FBgn0000667	E003	440.575	0.0107952	0.0121687	0.912162	0.999917	2.64386	2.64586	0.00666667	X	2025116	2025699	584	-	454	419	380	507	FBtr0310657; FBtr0310658; FBtr0070343; FBtr0070345; FBtr0310659; FBtr0070344; FBtr0333802; FBtr0303048; FBtr0333801
FBgn0000667:E004	FBgn0000667	E004	781.723	0.000109747	0.569543	0.450441	0.999917	2.89514	2.89009	-0.0167978	X	2025775	2026909	1135	-	763	795	572	988	FBtr0310657; FBtr0310658; FBtr0070343; FBtr0070345; FBtr0310659; FBtr0070344; FBtr0333802; FBtr0303048; FBtr0333801
FBgn0000667:E005	FBgn0000667	E005	11.0142	0.0376268	0.0573554	0.810726	NA	NA	NA	NA	X	2027184	2027189	6	-	10	11	13	10	FBtr0310657
FBgn0000667:E006	FBgn0000667	E006	213.229	0.000220822	1.43074	0.231644	0.999917	2.30836	2.34958	0.137572	X	2027284	2027462	179	-	197	205	167	281	FBtr0310657; FBtr0310658; FBtr0070343; FBtr0070345; FBtr0310659; FBtr0070344; FBtr0333802; FBtr0303048; FBtr0333801
FBgn0000667:E007	FBgn0000667	E007	305.343	0.000179806	0.0827498	0.773605	0.999917	2.48588	2.48454	-0.00446364	X	2027521	2027871	351	-	301	305	221	391	FBtr0310657; FBtr0310658; FBtr0070343; FBtr0070345; FBtr0310659; FBtr0070344; FBtr0333802; FBtr0303048; FBtr0333801
FBgn0000667:E008	FBgn0000667	E008	176.653	0.000261022	0.372694	0.541539	0.999917	2.25583	2.24168	-0.0472865	X	2027935	2028027	93	-	182	174	122	227	FBtr0310657; FBtr0310658; FBtr0070343; FBtr0070345; FBtr0310659; FBtr0070344; FBtr0333802; FBtr0303048; FBtr0333801
FBgn0000667:E009	FBgn0000667	E009	158.019	0.0280859	0.242296	0.622553	0.999917	2.23104	2.17088	-0.201131	X	2028665	2028750	86	-	191	146	137	159	FBtr0310657; FBtr0070344
FBgn0000667:E010	FBgn0000667	E010	40.6648	0.137434	0.134864	0.713441	0.999917	1.51688	1.69936	0.621637	X	2029775	2029840	66	-	26	37	16	82	FBtr0310658; FBtr0333802; FBtr0070345; FBtr0310659
FBgn0000667:E011	FBgn0000667	E011	57.496	0.19958	0.395328	0.529512	0.999917	1.59753	1.88445	0.97111	X	2029841	2029926	86	-	27	49	22	129	FBtr0310658; FBtr0070343; FBtr0070345; FBtr0310659; FBtr0333802; FBtr0303048; FBtr0333801
FBgn0000667:E012	FBgn0000667	E012	243.53	0.000220869	0.0572826	0.810844	0.999917	2.38137	2.3936	0.0407766	X	2030215	2030368	154	-	247	229	185	311	FBtr0310657; FBtr0310658; FBtr0070343; FBtr0070345; FBtr0310659; FBtr0070344; FBtr0333802; FBtr0303048; FBtr0333801
FBgn0000667:E013	FBgn0000667	E013	303.691	0.000296414	0.255739	0.613063	0.999917	2.48591	2.47963	-0.02093	X	2030443	2030859	417	-	298	308	205	400	FBtr0310657; FBtr0310658; FBtr0070343; FBtr0070345; FBtr0310659; FBtr0070344; FBtr0333802; FBtr0303048; FBtr0333801
FBgn0000667:E014	FBgn0000667	E014	157.927	0.00246312	0.92854	0.335243	0.999917	2.21704	2.1825	-0.115466	X	2034955	2035195	241	-	143	182	102	202	FBtr0310657; FBtr0310658; FBtr0070343; FBtr0070345; FBtr0310659; FBtr0070344; FBtr0333802; FBtr0303048; FBtr0333801
FBgn0000667:E015	FBgn0000667	E015	21.6646	0.00425469	0.215952	0.642142	NA	NA	NA	NA	X	2035196	2035198	3	-	15	25	14	32	FBtr0310657; FBtr0070345; FBtr0070343; FBtr0310658; FBtr0310659; FBtr0070344; FBtr0303048; FBtr0333801
FBgn0000667:E016	FBgn0000667	E016	19.8932	0.000734774	0.783638	0.376031	NA	NA	NA	NA	X	2035199	2035201	3	-	14	21	14	30	FBtr0310657; FBtr0070343; FBtr0310659; FBtr0070344; FBtr0303048; FBtr0333801
FBgn0000667:E017	FBgn0000667	E017	14.7225	0.0432471	0.00358424	0.95226	NA	NA	NA	NA	X	2035202	2035411	210	-	17	13	16	13	FBtr0333801
FBgn0000667:E018	FBgn0000667	E018	20.1956	0.0644333	0.0998658	0.751991	NA	NA	NA	NA	X	2036407	2036466	60	-	12	24	11	33	FBtr0310658; FBtr0333802; FBtr0303048; FBtr0333801
FBgn0000667:E019	FBgn0000667	E019	10.0093	0.000398557	0.00638839	0.936295	NA	NA	NA	NA	X	2036581	2036619	39	-	10	10	10	10	FBtr0310659
FBgn0000709:E001	FBgn0000709	E001	17.255	0.000611521	0.129278	0.719182	NA	NA	NA	NA	X	21339741	21339947	207	+	17	16	20	16	FBtr0077192
FBgn0000709:E002	FBgn0000709	E002	149.214	0.00042082	0.0570939	0.81115	0.999917	2.17261	2.18126	0.0289374	X	21340111	21343265	3155	+	166	130	138	163	FBtr0077192
FBgn0000709:E003	FBgn0000709	E003	36.1854	0.000607474	0.00893002	0.924713	0.999917	1.57349	1.56901	-0.0153145	X	21343501	21343651	151	+	43	30	36	36	FBtr0077192
FBgn0000709:E004	FBgn0000709	E004	130.69	0.000414204	0.117704	0.731539	0.999917	2.12487	2.11641	-0.0283353	X	21343775	21345088	1314	+	156	109	141	118	FBtr0077192
FBgn0000711:E001	FBgn0000711	E001	280.175	0.000235223	0.0607203	0.805361	0.999917	2.44916	2.44974	0.00192752	X	10385960	10386563	604	+	325	264	306	228	FBtr0333305; FBtr0071447; FBtr0071446
FBgn0000711:E002	FBgn0000711	E002	12.5503	0.00270334	0.000177354	0.989375	NA	NA	NA	NA	X	10388443	10388835	393	+	10	16	12	12	FBtr0071446
FBgn0000711:E003	FBgn0000711	E003	154.76	0.00028442	4.61224	0.0317445	0.799288	2.22298	2.15669	-0.221658	X	10406353	10406700	348	+	182	167	145	126	FBtr0333305; FBtr0071447; FBtr0071446
FBgn0000711:E004	FBgn0000711	E004	202.447	0.000230573	0.0303405	0.86172	0.999917	2.30806	2.30939	0.00445894	X	10406762	10407105	344	+	230	195	214	172	FBtr0333305; FBtr0071447; FBtr0071446
FBgn0000711:E005	FBgn0000711	E005	138.802	0.00200941	0.321749	0.570558	0.999917	2.15351	2.13551	-0.0602502	X	10407166	10407300	135	+	146	151	130	128	FBtr0333305; FBtr0071447; FBtr0071446
FBgn0000711:E006	FBgn0000711	E006	355.533	0.000216414	1.1204	0.289833	0.999917	2.53852	2.56634	0.0926622	X	10407366	10408065	700	+	387	337	368	331	FBtr0333305; FBtr0071447; FBtr0071446
FBgn0000711:E007	FBgn0000711	E007	89.4085	0.0416151	0.69435	0.404689	0.999917	1.89813	2.01155	0.381013	X	10408066	10409817	1752	+	105	60	126	68	FBtr0333305
FBgn0000715:E001	FBgn0000715	E001	10.5093	0.00040517	1.61919	0.203205	NA	NA	NA	NA	2R	9906294	9906401	108	+	10	10	12	10	FBtr0088383
FBgn0000715:E002	FBgn0000715	E002	14.9994	0.000582634	1.61353	0.203997	NA	NA	NA	NA	2R	9909139	9910457	1319	+	11	10	29	10	FBtr0088383
FBgn0000719:E001	FBgn0000719	E001	14.0119	0.000526581	0.115219	0.734279	NA	NA	NA	NA	X	22824317	22826161	1845	-	14	15	14	13	FBtr0333182
FBgn0000719:E002	FBgn0000719	E002	65.1991	0.000519544	12.8792	0.000332246	0.0612286	1.86317	1.75301	-0.371756	X	22826162	22829277	3116	-	92	73	54	43	FBtr0100538; FBtr0077342; FBtr0333179; FBtr0333182; FBtr0333181; FBtr0333180
FBgn0000719:E003	FBgn0000719	E003	10.775	0.000413682	0.143979	0.704357	NA	NA	NA	NA	X	22836188	22836259	72	-	10	12	10	11	FBtr0333180
FBgn0000719:E004	FBgn0000719	E004	13.5371	0.000512615	4.04644	0.0442647	NA	NA	NA	NA	X	22844759	22844901	143	-	10	12	19	13	FBtr0100538; FBtr0333181; FBtr0077342; FBtr0333182
FBgn0000719:E005	FBgn0000719	E005	28.1642	0.000754257	1.44557	0.22924	0.999917	1.3978	1.53477	0.471176	X	22853807	22854332	526	-	32	23	38	20	FBtr0100538; FBtr0333179; FBtr0333181; FBtr0077342
FBgn0000719:E006	FBgn0000719	E006	23.2949	0.000679648	0.847201	0.357345	0.999917	1.32364	1.44643	0.425483	X	22854333	22855042	710	-	21	25	25	22	FBtr0333179; FBtr0077342
FBgn0000719:E007	FBgn0000719	E007	14.007	0.000523421	0.379333	0.53796	NA	NA	NA	NA	X	22855043	22855154	112	-	14	14	15	13	FBtr0100538; FBtr0333179; FBtr0333182; FBtr0077342
FBgn0000719:E008	FBgn0000719	E008	13.2609	0.000501373	0.2081	0.64826	NA	NA	NA	NA	X	22855155	22855194	40	-	13	14	14	12	FBtr0100538; FBtr0333179; FBtr0333181; FBtr0077342; FBtr0333182
FBgn0000721:E001	FBgn0000721	E001	117.378	0.000337102	3.76158	0.0524429	0.897696	2.0346	2.11064	0.254732	2L	3622074	3622616	543	-	114	111	124	120	FBtr0089304; FBtr0089307; FBtr0089306; FBtr0089309; FBtr0089308; FBtr0100363; FBtr0089312; FBtr0089310
FBgn0000721:E002	FBgn0000721	E002	87.2094	0.000440895	0.243174	0.621923	0.999917	1.93386	1.95768	0.0800454	2L	3622617	3622943	327	-	97	81	83	88	FBtr0089304; FBtr0089307; FBtr0089306; FBtr0089309; FBtr0089308; FBtr0301399; FBtr0100363; FBtr0089312; FBtr0089310
FBgn0000721:E003	FBgn0000721	E003	70.2764	0.000442711	0.0603944	0.805874	0.999917	1.85764	1.84668	-0.0369417	2L	3623006	3623195	190	-	76	73	61	71	FBtr0089304; FBtr0089307; FBtr0089306; FBtr0089309; FBtr0089308; FBtr0301399; FBtr0100363; FBtr0089312; FBtr0089310
FBgn0000721:E004	FBgn0000721	E004	109.622	0.000349353	1.1587	0.281736	0.999917	2.06242	2.02071	-0.139816	2L	3623262	3623881	620	-	114	126	91	107	FBtr0089304; FBtr0089307; FBtr0089306; FBtr0089309; FBtr0089308; FBtr0301399; FBtr0100363; FBtr0089312; FBtr0089310
FBgn0000721:E005	FBgn0000721	E005	41.858	0.00107364	0.00945076	0.922556	0.999917	1.6332	1.62784	-0.0182315	2L	3624224	3624373	150	-	37	51	41	38	FBtr0089304; FBtr0089307; FBtr0089306; FBtr0089309; FBtr0089308; FBtr0301399; FBtr0100363; FBtr0089312; FBtr0089310
FBgn0000721:E006	FBgn0000721	E006	52.3412	0.000520396	0.0334801	0.854817	0.999917	1.7202	1.73231	0.0410149	2L	3624440	3624676	237	-	50	58	50	51	FBtr0089304; FBtr0089307; FBtr0089306; FBtr0089309; FBtr0089308; FBtr0301399; FBtr0100363; FBtr0089312; FBtr0089310
FBgn0000721:E007	FBgn0000721	E007	47.0289	0.000538929	0.0378126	0.84582	0.999917	1.67445	1.68792	0.0456821	2L	3625997	3626216	220	-	49	48	44	47	FBtr0089304; FBtr0089307; FBtr0089306; FBtr0089309; FBtr0089308; FBtr0301399; FBtr0100363; FBtr0089312; FBtr0089310
FBgn0000721:E008	FBgn0000721	E008	10.2593	0.000380876	0.204358	0.651226	NA	NA	NA	NA	2L	3626217	3626336	120	-	10	10	11	10	FBtr0089306; FBtr0100363
FBgn0000721:E009	FBgn0000721	E009	47.2481	0.000966982	1.26127	0.261411	0.999917	1.64726	1.71949	0.245011	2L	3626337	3627525	1189	-	52	39	44	54	FBtr0089307; FBtr0089306; FBtr0089309; FBtr0089308; FBtr0301399; FBtr0100363
FBgn0000721:E010	FBgn0000721	E010	17.0414	0.000595095	0.0188141	0.890901	NA	NA	NA	NA	2L	3627526	3627635	110	-	16	19	15	18	FBtr0089307; FBtr0089306; FBtr0100363; FBtr0089308; FBtr0301399
FBgn0000721:E011	FBgn0000721	E011	43.6805	0.00248128	2.90717	0.0881866	0.999858	1.58764	1.7062	0.402963	2L	3631523	3631804	282	-	32	47	50	45	FBtr0089306; FBtr0089308
FBgn0000721:E012	FBgn0000721	E012	33.2661	0.00063383	0.061656	0.803897	0.999917	1.5423	1.5254	-0.0578331	2L	3631805	3631962	158	-	34	37	33	29	FBtr0089306; FBtr0089309; FBtr0089308
FBgn0000721:E013	FBgn0000721	E013	19.0829	0.000654965	1.18512	0.276316	NA	NA	NA	NA	2L	3631963	3631974	12	-	14	21	21	20	FBtr0089307; FBtr0089306; FBtr0089309; FBtr0089308
FBgn0000721:E014	FBgn0000721	E014	21.3432	0.00119539	0.278396	0.597754	NA	NA	NA	NA	2L	3631975	3632154	180	-	16	26	22	21	FBtr0089307; FBtr0089306; FBtr0089309; FBtr0089308; FBtr0301399; FBtr0100363
FBgn0000721:E015	FBgn0000721	E015	34.3029	0.000754611	0.0119702	0.912879	0.999917	1.54229	1.5518	0.0325262	2L	3634239	3634405	167	-	36	35	26	40	FBtr0089312; FBtr0089304; FBtr0089310
FBgn0000721:E016	FBgn0000721	E016	92.2874	0.00150653	9.66371	0.00187943	0.19554	2.03449	1.88699	-0.495463	2L	3638939	3640517	1579	-	122	103	62	83	FBtr0089312; FBtr0089304; FBtr0089310
FBgn0000721:E017	FBgn0000721	E017	17.5086	0.000620634	0.148719	0.699762	NA	NA	NA	NA	2L	3645856	3646138	283	-	17	18	20	15	FBtr0089310
FBgn0000721:E018	FBgn0000721	E018	29.1897	0.000660963	0.494838	0.481777	0.999917	1.50507	1.45151	-0.184051	2L	3655270	3655585	316	-	36	29	26	26	FBtr0089312; FBtr0089304
FBgn0000721:E019	FBgn0000721	E019	19.4607	0.000631292	1.99116	0.15822	NA	NA	NA	NA	2L	3656708	3656721	14	-	25	22	14	17	FBtr0089304
FBgn0000721:E020	FBgn0000721	E020	34.8302	0.000638241	0.151894	0.696732	0.999917	1.56547	1.5388	-0.0911402	2L	3656722	3656953	232	-	33	42	30	34	FBtr0089312; FBtr0089304
FBgn0000723:E001	FBgn0000723	E001	191.148	0.00142773	0.854191	0.355369	0.999917	2.26586	2.30196	0.12054	3R	9367603	9368392	790	-	198	181	222	164	FBtr0333296; FBtr0333295; FBtr0082051; FBtr0082052; FBtr0082053; FBtr0082054
FBgn0000723:E002	FBgn0000723	E002	109.328	0.0342019	0.0968059	0.755697	0.999917	2.05295	2.03219	-0.0695983	3R	9368456	9368638	183	-	134	98	135	72	FBtr0333296; FBtr0333295; FBtr0082051; FBtr0082052; FBtr0082053; FBtr0082054
FBgn0000723:E003	FBgn0000723	E003	94.5744	0.000385915	1.22261	0.268849	0.999917	2.00308	1.95621	-0.157364	3R	9368699	9368827	129	-	110	96	98	75	FBtr0333296; FBtr0333295; FBtr0082051; FBtr0082052; FBtr0082053; FBtr0082054
FBgn0000723:E004	FBgn0000723	E004	71.7091	0.000439112	0.134619	0.71369	0.999917	1.86977	1.85303	-0.0563822	3R	9368897	9368983	87	-	80	71	68	68	FBtr0333296; FBtr0333295; FBtr0082051; FBtr0082052; FBtr0082053; FBtr0082054
FBgn0000723:E005	FBgn0000723	E005	110.326	0.000360031	1.86929	0.171556	0.999917	2.0724	2.01854	-0.180523	3R	9369055	9369268	214	-	127	115	112	88	FBtr0333296; FBtr0333295; FBtr0082051; FBtr0082052; FBtr0082053; FBtr0082054
FBgn0000723:E006	FBgn0000723	E006	149.272	0.000282758	2.47667	0.115547	0.999917	2.20216	2.1494	-0.176457	3R	9369336	9369710	375	-	174	153	145	126	FBtr0333296; FBtr0333295; FBtr0082051; FBtr0082052; FBtr0082053; FBtr0082054
FBgn0000723:E007	FBgn0000723	E007	15.9233	0.000850435	0.0595061	0.807278	NA	NA	NA	NA	3R	9371015	9371539	525	-	21	11	19	13	FBtr0082052; FBtr0082054
FBgn0000723:E008	FBgn0000723	E008	21.9019	0.00523118	0.452431	0.501183	NA	NA	NA	NA	3R	9371540	9372376	837	-	29	13	25	21	FBtr0082052
FBgn0000723:E009	FBgn0000723	E009	16.768	0.00077264	0.013267	0.9083	NA	NA	NA	NA	3R	9372377	9372577	201	-	18	17	13	19	FBtr0333296; FBtr0082052; FBtr0333295
FBgn0000723:E010	FBgn0000723	E010	12.0085	0.000470486	0.0448448	0.83229	NA	NA	NA	NA	3R	9372578	9372580	3	-	13	11	10	14	FBtr0333296
FBgn0000723:E011	FBgn0000723	E011	98.683	0.00040234	0.0217637	0.882717	0.999917	1.99467	2.00322	0.0286992	3R	9372756	9372933	178	-	105	97	109	84	FBtr0333296; FBtr0082052; FBtr0082053; FBtr0333295; FBtr0082051
FBgn0000723:E012	FBgn0000723	E012	117.535	0.00141601	0.275983	0.599346	0.999917	2.06153	2.0862	0.0826643	3R	9372990	9373268	279	-	126	110	109	125	FBtr0333296; FBtr0082052; FBtr0082053; FBtr0333295; FBtr0082051
FBgn0000723:E013	FBgn0000723	E013	109.831	0.0282257	0.00120318	0.972329	0.999917	2.04265	2.04641	0.0126104	3R	9373331	9373667	337	-	120	106	87	126	FBtr0333296; FBtr0082052; FBtr0082053; FBtr0333295; FBtr0082051
FBgn0000723:E014	FBgn0000723	E014	64.5146	0.00303067	0.10852	0.741835	0.999917	1.80556	1.82719	0.072969	3R	9373779	9373875	97	-	71	59	56	72	FBtr0333296; FBtr0082052; FBtr0082053; FBtr0333295; FBtr0082051
FBgn0000723:E015	FBgn0000723	E015	10.5042	0.000392476	0.0122826	0.911754	NA	NA	NA	NA	3R	9374645	9374811	167	-	11	11	10	10	FBtr0082053
FBgn0000723:E016	FBgn0000723	E016	82.0316	0.00264756	1.09738	0.294843	0.999917	1.8914	1.94868	0.192611	3R	9390886	9391073	188	-	100	59	89	81	FBtr0333296; FBtr0082052; FBtr0333295; FBtr0082051
FBgn0000723:E017	FBgn0000723	E017	89.8829	0.000612487	0.988049	0.32022	0.999917	1.93538	1.98272	0.159008	3R	9392741	9392972	232	-	104	72	90	94	FBtr0333296; FBtr0082052; FBtr0333295; FBtr0082051
FBgn0000723:E018	FBgn0000723	E018	121.804	0.00031583	0.0514243	0.820603	0.999917	2.08464	2.09524	0.0355178	3R	9394241	9394546	306	-	141	108	126	113	FBtr0333296; FBtr0082052; FBtr0333295; FBtr0082051
FBgn0000808:E001	FBgn0000808	E001	10.9994	0.000419085	0.22026	0.638842	NA	NA	NA	NA	X	11985534	11986296	763	-	11	10	13	10	FBtr0332308; FBtr0332309; FBtr0332310
FBgn0000808:E002	FBgn0000808	E002	11.4856	0.000438775	0.0219033	0.882345	NA	NA	NA	NA	X	11986419	11986970	552	-	13	10	12	11	FBtr0332308; FBtr0332309; FBtr0332310
FBgn0000808:E003	FBgn0000808	E003	10.0093	0.000372793	0.018581	0.891575	NA	NA	NA	NA	X	11987032	11987049	18	-	10	10	10	10	FBtr0332310
FBgn0000808:E004	FBgn0000808	E004	10.9697	0.000417447	0.256826	0.612309	NA	NA	NA	NA	X	11987050	11987206	157	-	14	10	10	10	FBtr0332308; FBtr0332309; FBtr0332310
FBgn0000808:E005	FBgn0000808	E005	10.4895	0.000394869	0.0366849	0.848108	NA	NA	NA	NA	X	11987271	11987421	151	-	12	10	10	10	FBtr0332308; FBtr0332309; FBtr0332310
FBgn0000808:E006	FBgn0000808	E006	10.0093	0.000372793	0.018581	0.891575	NA	NA	NA	NA	X	11987422	11987430	9	-	10	10	10	10	FBtr0332309
FBgn0000808:E007	FBgn0000808	E007	10.4895	0.000394869	0.0366849	0.848108	NA	NA	NA	NA	X	11987474	11987764	291	-	12	10	10	10	FBtr0332308; FBtr0332309; FBtr0332310
FBgn0000810:E001	FBgn0000810	E001	124.079	0.000401408	1.76488	0.184017	0.999917	2.11802	2.07653	-0.138969	X	2242138	2243604	1467	+	146	116	116	119	FBtr0070396
FBgn0000810:E002	FBgn0000810	E002	206.249	0.000302432	1.78645	0.181359	0.999917	2.30486	2.33015	0.0844347	X	2244457	2246041	1585	+	246	158	228	195	FBtr0070396
FBgn0000826:E001	FBgn0000826	E001	20.3242	NA	NA	NA	NA	NA	NA	NA	X	1356488	1357601	1114	-	15	25	24	17	FBtr0070234
FBgn0000927:E001	FBgn0000927	E001	10.0093	0.000375174	-3.33955e-13	1	NA	NA	NA	NA	X	2724286	2724385	100	+	10	10	10	10	FBtr0070485
FBgn0000927:E002	FBgn0000927	E002	10.0093	0.000375174	-3.33955e-13	1	NA	NA	NA	NA	X	2724443	2726577	2135	+	10	10	10	10	FBtr0070485
FBgn0000928:E001	FBgn0000928	E001	10.2494	0.000384764	-4.9738e-14	1	NA	NA	NA	NA	X	2720468	2720849	382	+	11	10	10	10	FBtr0070484
FBgn0000928:E002	FBgn0000928	E002	10.5042	0.000396493	0.0303043	0.861802	NA	NA	NA	NA	X	2720909	2723125	2217	+	11	11	10	10	FBtr0070484
FBgn0000928:E003	FBgn0000928	E003	10.0093	0.000373085	0.0313074	0.859556	NA	NA	NA	NA	X	2723188	2723499	312	+	10	10	10	10	FBtr0070484
FBgn0000928:E004	FBgn0000928	E004	10.2642	0.000385467	-4.26326e-14	1	NA	NA	NA	NA	X	2723568	2724158	591	+	10	11	10	10	FBtr0070484
FBgn0000964:E001	FBgn0000964	E001	10.2593	NA	NA	NA	NA	NA	NA	NA	2L	19464267	19467758	3492	+	10	10	11	10	FBtr0301669; FBtr0329891
FBgn0000996:E001	FBgn0000996	E001	427.878	0.000245255	0.0781005	0.779888	0.999917	2.63448	2.63168	-0.00933401	2R	15376619	15378421	1803	-	517	367	419	412	FBtr0339999; FBtr0087387
FBgn0000996:E002	FBgn0000996	E002	147.629	0.000297296	0.0412208	0.839112	0.999917	2.16868	2.17635	0.0256545	2R	15379557	15380221	665	-	164	137	150	140	FBtr0339999; FBtr0087387
FBgn0000996:E003	FBgn0000996	E003	81.7006	0.000430449	0.00067484	0.979275	0.999917	1.91777	1.91773	-0.00014349	2R	15380319	15380614	296	-	89	79	84	75	FBtr0339999; FBtr0087387
FBgn0000996:E004	FBgn0000996	E004	22.2525	0.000698174	0.124818	0.723867	NA	NA	NA	NA	2R	15380615	15380988	374	-	22	22	26	19	FBtr0087387
FBgn0001075:E001	FBgn0001075	E001	1272.19	0.00159573	0.155868	0.692989	0.999917	3.1085	3.10183	-0.0221636	2L	4198404	4201799	3396	-	1429	1144	1431	1093	FBtr0077478
FBgn0001075:E002	FBgn0001075	E002	231.222	0.000513875	0.071595	0.789028	0.999917	2.36119	2.37093	0.0325213	2L	4201865	4205421	3557	-	236	222	261	206	FBtr0077478
FBgn0001075:E003	FBgn0001075	E003	245.481	0.0127574	0.151382	0.697218	0.999917	2.40078	2.3828	-0.059956	2L	4205478	4208240	2763	-	238	263	303	178	FBtr0077478
FBgn0001075:E004	FBgn0001075	E004	22.4896	0.000690533	2.82762	0.0926556	NA	NA	NA	NA	2L	4208539	4208825	287	-	25	28	20	17	FBtr0077478
FBgn0001075:E005	FBgn0001075	E005	33.9671	0.000616434	0.121177	0.727762	0.999917	1.55577	1.5323	-0.080264	2L	4208888	4209089	202	-	37	33	37	29	FBtr0077478
FBgn0001075:E006	FBgn0001075	E006	38.1327	0.000597475	0.324326	0.56902	0.999917	1.61222	1.57484	-0.127417	2L	4209150	4209383	234	-	46	34	44	29	FBtr0077478
FBgn0001075:E007	FBgn0001075	E007	45.7811	0.000674089	1.72119	0.18954	0.999917	1.7112	1.62919	-0.278384	2L	4209457	4209765	309	-	61	40	51	32	FBtr0077478
FBgn0001075:E008	FBgn0001075	E008	146.712	0.000282285	1.97717	0.159689	0.999917	2.19394	2.1454	-0.16236	2L	4212417	4217976	5560	-	170	141	158	119	FBtr0077478
FBgn0001075:E009	FBgn0001075	E009	664.183	0.00189981	3.03926	0.0812732	0.983854	2.79739	2.8474	0.166385	2L	4221253	4221796	544	-	680	575	882	523	FBtr0077478
FBgn0001077:E001	FBgn0001077	E001	10.2593	0.000387268	-3.90799e-13	1	NA	NA	NA	NA	3R	6864324	6865141	818	+	10	10	11	10	FBtr0081625
FBgn0001077:E002	FBgn0001077	E002	10.2593	0.000387268	-3.90799e-13	1	NA	NA	NA	NA	3R	6865289	6866244	956	+	10	10	11	10	FBtr0081625
FBgn0001078:E001	FBgn0001078	E001	56.5594	0.000517977	1.64451	0.199707	0.999917	1.78928	1.72135	-0.229671	3L	18750607	18751748	1142	-	72	61	56	38	FBtr0347045; FBtr0304627
FBgn0001078:E002	FBgn0001078	E002	76.0841	0.000414686	0.0569243	0.811425	0.999917	1.88925	1.88236	-0.0232033	3L	18751749	18752895	1147	-	92	76	74	63	FBtr0347045; FBtr0075087; FBtr0304627; FBtr0075086
FBgn0001078:E003	FBgn0001078	E003	25.9417	0.000925323	0.10016	0.751638	0.999917	1.41565	1.44597	0.104595	3L	18753018	18753118	101	-	33	22	22	27	FBtr0347045; FBtr0075087; FBtr0304627; FBtr0075086
FBgn0001078:E004	FBgn0001078	E004	30.1548	0.000646816	0.575703	0.448001	0.999917	1.51682	1.46272	-0.185722	3L	18753185	18753443	259	-	40	30	25	26	FBtr0347045; FBtr0075087; FBtr0304627; FBtr0075086
FBgn0001078:E005	FBgn0001078	E005	22.1551	0.000650266	0.580215	0.446228	NA	NA	NA	NA	3L	18754314	18754512	199	-	30	22	21	16	FBtr0347045; FBtr0075087; FBtr0304627; FBtr0075086
FBgn0001078:E006	FBgn0001078	E006	15.6829	0.000574927	0.00521869	0.942411	NA	NA	NA	NA	3L	18754577	18754633	57	-	21	13	16	13	FBtr0347045; FBtr0075087; FBtr0304627; FBtr0075086
FBgn0001078:E007	FBgn0001078	E007	10.5042	0.00039283	0.0702822	0.790926	NA	NA	NA	NA	3L	18754984	18755133	150	-	11	11	10	10	FBtr0347045
FBgn0001078:E008	FBgn0001078	E008	21.1996	0.000648499	0.241747	0.622948	NA	NA	NA	NA	3L	18755134	18755504	371	-	26	18	21	20	FBtr0347045; FBtr0075087; FBtr0304627; FBtr0075086
FBgn0001078:E009	FBgn0001078	E009	17.0357	0.000602662	1.4764	0.224338	NA	NA	NA	NA	3L	18755656	18755873	218	-	15	17	19	17	FBtr0347045; FBtr0075087; FBtr0304627; FBtr0075086
FBgn0001078:E010	FBgn0001078	E010	21.0463	0.00335404	0.0758819	0.782958	NA	NA	NA	NA	3L	18763329	18763862	534	-	20	27	18	19	FBtr0347045; FBtr0075087; FBtr0304627; FBtr0075086
FBgn0001078:E011	FBgn0001078	E011	12.7522	0.000486389	0.0449355	0.832123	NA	NA	NA	NA	3L	18763863	18764956	1094	-	14	13	11	13	FBtr0347045; FBtr0075087; FBtr0304627
FBgn0001078:E012	FBgn0001078	E012	23.5418	0.00416802	2.38166	0.122767	0.999917	1.31358	1.4626	0.516263	3L	18764957	18765744	788	-	19	24	32	19	FBtr0347045; FBtr0304627
FBgn0001078:E013	FBgn0001078	E013	74.6455	0.00609557	0.53523	0.464416	0.999917	1.85239	1.90386	0.173287	3L	18797537	18798855	1319	-	72	82	67	77	FBtr0075086
FBgn0001078:E014	FBgn0001078	E014	397.934	0.000237201	0.192476	0.660864	0.999917	2.60132	2.59891	-0.00803193	3L	18800108	18801309	1202	-	490	385	400	321	FBtr0075086
FBgn0001079:E001	FBgn0001079	E001	32.9173	0.000719484	0.0613776	0.804332	0.999917	1.53804	1.52042	-0.0603198	X	18657755	18657950	196	+	43	30	26	33	FBtr0074602
FBgn0001079:E002	FBgn0001079	E002	127.12	0.000426465	0.0527814	0.818292	0.999917	2.10314	2.11072	0.0253538	X	18658023	18659392	1370	+	150	124	109	126	FBtr0074602
FBgn0001079:E003	FBgn0001079	E003	79.0303	0.00103687	0.773928	0.379005	0.999917	1.88264	1.92327	0.136664	X	18659452	18660026	575	+	79	85	85	67	FBtr0074602
FBgn0001079:E004	FBgn0001079	E004	116.64	0.000420619	0.794798	0.372653	0.999917	2.08384	2.05394	-0.100151	X	18660095	18661204	1110	+	147	115	116	90	FBtr0074602
FBgn0001083:E001	FBgn0001083	E001	73.2286	0.00055714	0.0170213	0.896198	0.999917	1.87449	1.86536	-0.0307587	X	11992915	11993630	716	-	70	67	98	58	FBtr0073580; FBtr0342733; FBtr0112806
FBgn0001083:E002	FBgn0001083	E002	32.0552	0.0419404	0.263321	0.607848	0.999917	1.4722	1.55254	0.275361	X	11993792	11994316	525	-	23	30	52	23	FBtr0073580; FBtr0342733; FBtr0112806
FBgn0001083:E003	FBgn0001083	E003	23.0409	0.000659688	2.05049	0.152158	0.999917	1.31004	1.4309	0.41941	X	11994377	11994730	354	-	18	18	34	22	FBtr0073580; FBtr0342733; FBtr0112806
FBgn0001083:E004	FBgn0001083	E004	15.8242	0.000590017	1.82753	0.176419	NA	NA	NA	NA	X	11994815	11994927	113	-	11	13	19	20	FBtr0073580; FBtr0342733; FBtr0112806
FBgn0001083:E005	FBgn0001083	E005	15.3265	0.00070665	0.119067	0.730048	NA	NA	NA	NA	X	11994994	11995120	127	-	11	16	16	18	FBtr0073580; FBtr0342733; FBtr0112806
FBgn0001083:E006	FBgn0001083	E006	15.0194	0.000548307	0.563352	0.452913	NA	NA	NA	NA	X	11995185	11995364	180	-	13	12	20	15	FBtr0073580; FBtr0342733; FBtr0112806
FBgn0001083:E007	FBgn0001083	E007	15.5264	0.000566075	0.213489	0.644046	NA	NA	NA	NA	X	11995463	11995871	409	-	14	13	18	17	FBtr0073580; FBtr0342733; FBtr0112806
FBgn0001083:E008	FBgn0001083	E008	13.2522	0.000501112	0.441004	0.506638	NA	NA	NA	NA	X	11995936	11996231	296	-	14	13	13	13	FBtr0073580; FBtr0342733; FBtr0112806
FBgn0001083:E009	FBgn0001083	E009	12.9984	0.000564151	1.16434	0.280567	NA	NA	NA	NA	X	11996392	11996568	177	-	15	13	10	14	FBtr0073580; FBtr0342733; FBtr0112806
FBgn0001083:E010	FBgn0001083	E010	13.0143	0.00108044	0.626964	0.428471	NA	NA	NA	NA	X	11996641	11996790	150	-	14	13	10	15	FBtr0073580; FBtr0342733; FBtr0112806
FBgn0001083:E011	FBgn0001083	E011	11.5199	0.000438865	0.61943	0.431259	NA	NA	NA	NA	X	11996856	11997008	153	-	11	13	11	11	FBtr0073580; FBtr0342733; FBtr0112806
FBgn0001083:E012	FBgn0001083	E012	14.2471	0.000528573	0.461421	0.496961	NA	NA	NA	NA	X	11997088	11997562	475	-	15	14	15	13	FBtr0073580; FBtr0342733; FBtr0112806
FBgn0001083:E013	FBgn0001083	E013	13.2522	0.000501112	0.441004	0.506638	NA	NA	NA	NA	X	11998238	11998500	263	-	14	13	13	13	FBtr0073580; FBtr0342733; FBtr0112806
FBgn0001083:E014	FBgn0001083	E014	25.5915	0.000708085	0.459736	0.497747	0.999917	1.39335	1.44559	0.180413	X	12001928	12002307	380	-	18	26	34	24	FBtr0073580; FBtr0342733
FBgn0001083:E015	FBgn0001083	E015	61.4374	0.00059698	0.256207	0.612738	0.999917	1.81054	1.78077	-0.100472	X	12002308	12002519	212	-	67	51	69	59	FBtr0073580
FBgn0001083:E016	FBgn0001083	E016	40.714	0.00058771	1.04818	0.305927	0.999917	1.65544	1.5862	-0.235639	X	12003747	12003914	168	-	44	38	45	36	FBtr0073580
FBgn0001084:E001	FBgn0001084	E001	42.9826	0.000572574	0.603832	0.43712	0.999917	1.6206	1.66454	0.149366	2L	8401476	8401771	296	-	47	33	44	48	FBtr0331992; FBtr0079712
FBgn0001084:E002	FBgn0001084	E002	192.405	0.000272479	0.327614	0.567067	0.999917	2.2935	2.28013	-0.0446231	2L	8401831	8402945	1115	-	218	166	176	210	FBtr0331992; FBtr0079712
FBgn0001084:E003	FBgn0001084	E003	31.7186	0.000634944	0.0880678	0.766648	0.999917	1.50607	1.52398	0.0613586	2L	8403004	8403139	136	-	36	25	32	34	FBtr0331992; FBtr0079712
FBgn0001084:E004	FBgn0001084	E004	12.7522	0.000483633	0.283074	0.594694	NA	NA	NA	NA	2L	8403140	8403280	141	-	14	13	11	13	FBtr0079712
FBgn0001085:E001	FBgn0001085	E001	533.434	0.000145395	0.61487	0.43296	0.999917	2.72067	2.73246	0.0392422	3L	14274343	14275726	1384	+	624	550	512	451	FBtr0330102; FBtr0075743
FBgn0001085:E002	FBgn0001085	E002	88.5338	0.000380256	2.85001	0.0913733	0.999917	1.98311	1.90576	-0.259899	3L	14304897	14305016	120	+	113	100	72	70	FBtr0330102; FBtr0075743
FBgn0001085:E003	FBgn0001085	E003	89.6184	0.00213853	2.14211	0.143305	0.999917	1.98711	1.91185	-0.252876	3L	14311861	14312055	195	+	112	103	64	80	FBtr0330102; FBtr0075743
FBgn0001085:E004	FBgn0001085	E004	87.0801	0.000621577	2.55238	0.110129	0.999917	1.97495	1.8997	-0.252909	3L	14317112	14317337	226	+	111	98	64	76	FBtr0330102; FBtr0075743
FBgn0001085:E005	FBgn0001085	E005	420.356	0.000270711	3.23484	0.0720872	0.960314	2.60782	2.64109	0.110772	3L	14366748	14368639	1892	+	500	405	430	350	FBtr0330102; FBtr0075743
FBgn0001086:E001	FBgn0001086	E001	314.786	0.000181649	1.39641	0.237325	0.999917	2.51365	2.48635	-0.0909789	2L	16310956	16311412	457	+	361	286	326	288	FBtr0080833
FBgn0001086:E002	FBgn0001086	E002	418.426	0.000197014	0.9746	0.323536	0.999917	2.6131	2.63275	0.0654432	2L	16311506	16311827	322	+	445	369	478	383	FBtr0080833
FBgn0001086:E003	FBgn0001086	E003	1038.09	0.000118817	0.00269997	0.95856	0.999917	3.01673	3.01732	0.00196101	2L	16311881	16313097	1217	+	1126	939	1098	992	FBtr0080833
FBgn0001087:E001	FBgn0001087	E001	29.1764	0.00063458	0.878949	0.34849	0.999917	1.51163	1.44323	-0.235065	X	13727204	13727521	318	-	36	30	28	23	FBtr0331710; FBtr0331709
FBgn0001087:E002	FBgn0001087	E002	89.2188	0.000466357	0.974062	0.323669	0.999917	1.97322	1.93431	-0.130706	X	13727522	13728614	1093	-	97	98	86	76	FBtr0331710; FBtr0073842; FBtr0331709
FBgn0001087:E003	FBgn0001087	E003	31.9884	0.000628124	0.229933	0.631573	0.999917	1.49869	1.53865	0.136884	X	13728685	13728817	133	-	34	30	34	30	FBtr0331710; FBtr0073842; FBtr0331709
FBgn0001087:E004	FBgn0001087	E004	21.751	0.000655376	0.252563	0.615276	NA	NA	NA	NA	X	13728880	13728882	3	-	23	20	22	22	FBtr0331710; FBtr0073842
FBgn0001087:E005	FBgn0001087	E005	32.4406	0.000622069	0.0167324	0.897078	0.999917	1.51796	1.532	0.0480861	X	13728883	13729023	141	-	37	30	36	27	FBtr0331710; FBtr0073842; FBtr0331709
FBgn0001087:E006	FBgn0001087	E006	67.8319	0.000509911	0.499102	0.479895	0.999917	1.81866	1.85928	0.13693	X	13729084	13729693	610	-	78	58	82	54	FBtr0331710; FBtr0073842; FBtr0331709
FBgn0001087:E007	FBgn0001087	E007	69.0177	0.000450422	2.45345	0.117267	0.999917	1.88014	1.80574	-0.250786	X	13729760	13730436	677	-	88	69	69	51	FBtr0331710; FBtr0073842; FBtr0331709
FBgn0001087:E008	FBgn0001087	E008	34.3598	0.000631143	1.48065	0.223674	0.999917	1.58748	1.50438	-0.284157	X	13730496	13730644	149	-	46	33	33	26	FBtr0331710; FBtr0073842; FBtr0331709
FBgn0001087:E009	FBgn0001087	E009	32.1774	0.000639944	0.556802	0.455552	0.999917	1.49205	1.55163	0.204061	X	13731549	13731622	74	-	37	26	38	28	FBtr0331710; FBtr0073842
FBgn0001087:E010	FBgn0001087	E010	10.2642	0.000386744	0.0129312	0.909463	NA	NA	NA	NA	X	13732626	13732699	74	-	10	11	10	10	FBtr0331709
FBgn0001087:E011	FBgn0001087	E011	39.6042	0.000699922	0.0178854	0.893611	0.999917	1.60324	1.61681	0.0462114	X	13733085	13733224	140	-	49	33	47	30	FBtr0331710; FBtr0073842; FBtr0331709
FBgn0001087:E012	FBgn0001087	E012	48.9292	0.000558342	0.00050636	0.982047	0.999917	1.69593	1.70157	0.0191369	X	13733312	13733441	130	-	57	45	48	46	FBtr0331710; FBtr0073842; FBtr0331709
FBgn0001087:E013	FBgn0001087	E013	46.3043	0.000596604	0.423433	0.515229	0.999917	1.65212	1.69702	0.152357	X	13733496	13733636	141	-	44	48	50	43	FBtr0331710; FBtr0073842; FBtr0331709
FBgn0001087:E014	FBgn0001087	E014	37.5534	0.00061684	1.7938	0.180463	0.999917	1.53645	1.63304	0.329429	X	13733707	13733835	129	-	34	36	44	36	FBtr0331710; FBtr0073842; FBtr0331709
FBgn0001087:E015	FBgn0001087	E015	35.2228	0.000609119	0.00612456	0.937622	0.999917	1.55414	1.56423	0.0344851	X	13734643	13734738	96	-	38	35	38	30	FBtr0331710; FBtr0073842; FBtr0331709
FBgn0001087:E016	FBgn0001087	E016	16.0287	0.000580151	0.702714	0.401873	NA	NA	NA	NA	X	13735531	13735689	159	-	14	16	19	15	FBtr0331710
FBgn0001087:E017	FBgn0001087	E017	36.6531	0.000706211	0.00531736	0.94187	0.999917	1.57666	1.57646	-0.000674437	X	13735942	13736257	316	-	42	35	45	25	FBtr0073842; FBtr0331709
FBgn0001087:E018	FBgn0001087	E018	10.0093	0.00037144	0.0714391	0.789253	NA	NA	NA	NA	X	13736258	13736278	21	-	10	10	10	10	FBtr0073842
FBgn0001089:E001	FBgn0001089	E001	16.4007	0.000598581	0.219373	0.639518	NA	NA	NA	NA	2L	6003574	6004854	1281	-	24	15	16	11	FBtr0079230; FBtr0332603
FBgn0001089:E002	FBgn0001089	E002	12.4361	0.000473196	0.00590317	0.938757	NA	NA	NA	NA	2L	6005006	6005153	148	-	18	10	11	11	FBtr0079230; FBtr0332603
FBgn0001089:E003	FBgn0001089	E003	12.9409	0.000490057	0.0130541	0.909036	NA	NA	NA	NA	2L	6005213	6005552	340	-	18	11	12	11	FBtr0079230; FBtr0332603
FBgn0001089:E004	FBgn0001089	E004	11.4499	0.000433432	1.15221e-05	0.997292	NA	NA	NA	NA	2L	6005686	6005836	151	-	16	10	10	10	FBtr0079230; FBtr0332603
FBgn0001089:E005	FBgn0001089	E005	12.2107	0.000463571	0.044446	0.833026	NA	NA	NA	NA	2L	6005904	6006061	158	-	16	11	11	11	FBtr0079230; FBtr0332603
FBgn0001089:E006	FBgn0001089	E006	10.9844	0.000416641	0.0766118	0.781943	NA	NA	NA	NA	2L	6006062	6006067	6	-	13	11	10	10	FBtr0079230
FBgn0001089:E007	FBgn0001089	E007	11.7047	0.000443675	0.0197783	0.888158	NA	NA	NA	NA	2L	6006567	6006827	261	-	16	11	10	10	FBtr0079230; FBtr0332603
FBgn0001090:E001	FBgn0001090	E001	193.235	0.00169119	1.30944	0.252495	0.999917	2.2317	2.28186	0.167553	X	18794246	18794519	274	-	304	234	137	103	FBtr0074656
FBgn0001090:E002	FBgn0001090	E002	2685.65	8.94968e-05	17.4771	2.90793e-05	0.00924295	3.39159	3.37636	-0.0506176	X	18794520	18796294	1775	-	4349	3466	1495	1502	FBtr0074659; FBtr0074658; FBtr0074657; FBtr0074656
FBgn0001090:E003	FBgn0001090	E003	12.7976	0.00116491	9.17969	0.00244715	NA	NA	NA	NA	X	18796295	18796502	208	-	11	15	11	14	FBtr0074658
FBgn0001090:E004	FBgn0001090	E004	13.7925	0.000700662	10.0692	0.00150771	NA	NA	NA	NA	X	18796503	18796580	78	-	12	16	13	14	FBtr0074659; FBtr0074658
FBgn0001090:E005	FBgn0001090	E005	13.5377	0.000540525	10.8016	0.00101412	NA	NA	NA	NA	X	18796581	18796614	34	-	12	15	13	14	FBtr0074658
FBgn0001090:E006	FBgn0001090	E006	355.352	0.000178057	0.49491	0.481745	0.999917	2.50353	2.52507	0.0717711	X	18797331	18797469	139	-	547	461	205	216	FBtr0074657; FBtr0074656
FBgn0001090:E007	FBgn0001090	E007	44.7881	0.000557563	5.29433	0.0213949	0.694053	1.56754	1.72725	0.542851	X	18797470	18797654	185	-	66	48	31	35	FBtr0074656
FBgn0001090:E008	FBgn0001090	E008	129.396	0.000306815	3.63934	0.0564293	0.913722	2.04795	2.13059	0.276797	X	18797655	18797687	33	-	189	162	88	81	FBtr0074657; FBtr0074656
FBgn0001091:E001	FBgn0001091	E001	4160.58	9.74351e-05	0.0838524	0.772143	0.999917	NA	NA	NA	2R	7791901	7793230	1330	-	4058	4221	3522	4805	FBtr0088903; FBtr0100479
FBgn0001091:E002	FBgn0001091	E002	22.2985	0.000645814	0.0825179	0.773914	NA	NA	NA	NA	2R	7793231	7793380	150	-	21	22	21	25	FBtr0088903
FBgn0001092:E001	FBgn0001092	E001	54.6831	0.000496989	10.384	0.00127114	0.152388	1.64117	1.83201	0.645895	X	15868145	15868210	66	+	45	43	60	70	FBtr0074112
FBgn0001092:E002	FBgn0001092	E002	832.429	0.000110456	0.132762	0.715585	0.999917	2.9186	2.92302	0.0147153	X	15868211	15868243	33	+	907	797	741	884	FBtr0074112; FBtr0332618
FBgn0001092:E003	FBgn0001092	E003	11893.1	9.18726e-05	1.31296	0.25186	0.999917	4.07646	4.07408	-0.00789678	X	15868318	15869661	1344	+	13092	11457	10858	12170	FBtr0074112; FBtr0332618
FBgn0001098:E001	FBgn0001098	E001	2098.33	0.000378478	0.284139	0.594001	0.999917	3.3229	3.31552	-0.0245271	3R	23935958	23936645	688	-	2638	2121	1785	1868	FBtr0089497; FBtr0089496; FBtr0089498; FBtr0335205
FBgn0001098:E002	FBgn0001098	E002	48.002	0.000557712	0.0691643	0.792557	0.999917	1.68013	1.69594	0.0536261	3R	23936981	23937019	39	-	55	51	36	50	FBtr0089496; FBtr0089498
FBgn0001098:E003	FBgn0001098	E003	956.992	0.000107402	0.662233	0.415773	0.999917	2.9843	2.97189	-0.0412601	3R	23937423	23937627	205	-	1181	998	761	894	FBtr0089497; FBtr0089496; FBtr0089498; FBtr0335205
FBgn0001098:E004	FBgn0001098	E004	1210.75	0.000128227	1.42622	0.232382	0.999917	3.08791	3.07191	-0.0531978	3R	23937732	23938051	320	-	1504	1263	953	1131	FBtr0089497; FBtr0089496; FBtr0089498; FBtr0335205
FBgn0001098:E005	FBgn0001098	E005	1501.47	7.7751e-05	4.12436	0.0422701	0.851463	3.16479	3.18588	0.0701028	3R	23938121	23938555	435	-	1790	1513	1271	1439	FBtr0089497; FBtr0089496; FBtr0089498; FBtr0335205
FBgn0001098:E006	FBgn0001098	E006	10.9943	0.000414062	0.270091	0.603271	NA	NA	NA	NA	3R	23938623	23938770	148	-	12	11	11	10	FBtr0089496; FBtr0335205
FBgn0001098:E007	FBgn0001098	E007	1067.78	0.000106386	0.37452	0.540551	0.999917	3.02314	3.03039	0.0241385	3R	23942594	23943101	508	-	1279	1104	917	977	FBtr0089497; FBtr0089498
FBgn0001099:E001	FBgn0001099	E001	16.0222	NA	NA	NA	NA	NA	NA	NA	3L	15510838	15511047	210	+	16	15	15	18	FBtr0334082; FBtr0346516
FBgn0001104:E001	FBgn0001104	E001	951.596	0.00105732	2.25493	0.133189	0.999917	2.96379	2.99456	0.102322	3L	6972750	6973533	784	-	1046	858	1022	884	FBtr0076934
FBgn0001104:E002	FBgn0001104	E002	410.424	0.00021981	0.0612187	0.80458	0.999917	2.61449	2.6145	2.60852e-05	3L	6973590	6973778	189	-	468	382	383	410	FBtr0076934
FBgn0001104:E003	FBgn0001104	E003	244.626	0.000329797	0.056963	0.811362	0.999917	2.39161	2.38988	-0.00576262	3L	6973838	6973932	95	-	291	217	229	243	FBtr0076934
FBgn0001104:E004	FBgn0001104	E004	514.518	0.000166005	1.74826	0.186095	0.999917	2.72149	2.7027	-0.0625553	3L	6974002	6974473	472	-	592	496	475	497	FBtr0076934
FBgn0001104:E005	FBgn0001104	E005	410.497	0.000172713	0.855857	0.354901	0.999917	2.62112	2.60732	-0.0459572	3L	6979518	6980044	527	-	457	406	395	385	FBtr0076934
FBgn0001105:E001	FBgn0001105	E001	273.455	0.000246137	4.80974	0.0282993	0.76906	2.4598	2.41618	-0.145434	X	15860115	15860250	136	+	328	265	266	237	FBtr0074111; FBtr0074110; FBtr0331597; FBtr0074107; FBtr0074106; FBtr0074108
FBgn0001105:E002	FBgn0001105	E002	70.2253	0.000479483	0.681327	0.40913	0.999917	1.86726	1.83982	-0.0924365	X	15860251	15860322	72	+	89	61	80	52	FBtr0074111; FBtr0074108
FBgn0001105:E003	FBgn0001105	E003	61.3616	0.000471679	1.07749	0.29926	0.999917	1.8158	1.77341	-0.14313	X	15860745	15860833	89	+	75	58	59	54	FBtr0074110
FBgn0001105:E004	FBgn0001105	E004	99.4358	0.000348978	5.42484	0.0198522	0.667875	2.04331	1.95582	-0.293555	X	15860834	15860988	155	+	128	98	93	80	FBtr0074110; FBtr0346794
FBgn0001105:E005	FBgn0001105	E005	106.852	0.000330838	6.31273	0.0119874	0.554495	2.07629	1.98463	-0.307357	X	15860989	15861139	151	+	140	104	104	81	FBtr0074110; FBtr0346794; FBtr0074107
FBgn0001105:E006	FBgn0001105	E006	57.5682	0.000484253	4.77611	0.0288573	0.774717	1.81901	1.7083	-0.374211	X	15861140	15861153	14	+	75	59	51	46	FBtr0074110; FBtr0074111; FBtr0346794; FBtr0074107
FBgn0001105:E007	FBgn0001105	E007	67.4492	0.000446907	4.4059	0.0358149	0.816881	1.88131	1.78459	-0.326105	X	15861154	15861223	70	+	92	63	65	51	FBtr0074111; FBtr0346794; FBtr0074107
FBgn0001105:E008	FBgn0001105	E008	49.765	0.000542282	1.78461	0.181585	0.999917	1.73856	1.67167	-0.226674	X	15861224	15861235	12	+	67	44	53	36	FBtr0074111; FBtr0346794; FBtr0074108; FBtr0074107
FBgn0001105:E009	FBgn0001105	E009	91.7608	0.000416047	10.5837	0.00114087	0.144257	2.02973	1.89458	-0.453936	X	15861236	15861376	141	+	129	90	91	59	FBtr0074110; FBtr0074111; FBtr0346794; FBtr0074108; FBtr0074107
FBgn0001105:E010	FBgn0001105	E010	435.595	0.00110819	0.237576	0.625962	0.999917	2.63887	2.64176	0.00962379	X	15861377	15861486	110	+	485	412	446	401	FBtr0074111; FBtr0074110; FBtr0331597; FBtr0074107; FBtr0074106; FBtr0346794; FBtr0074108
FBgn0001105:E011	FBgn0001105	E011	284.577	0.000868364	0.345777	0.556514	0.999917	2.45743	2.45482	-0.00867242	X	15861487	15861492	6	+	331	259	283	267	FBtr0074110; FBtr0074111; FBtr0074107; FBtr0074106; FBtr0346794; FBtr0074108
FBgn0001105:E012	FBgn0001105	E012	2668.53	0.000104359	0.273146	0.601229	0.999917	3.4174	3.43688	0.0647419	X	15861566	15863177	1612	+	3064	2334	2906	2389	FBtr0074111; FBtr0074110; FBtr0331597; FBtr0074107; FBtr0074106; FBtr0346794; FBtr0074108
FBgn0001105:E013	FBgn0001105	E013	98.8447	0.000346548	0.129404	0.71905	0.999917	1.98425	2.01599	0.106511	X	15863178	15863398	221	+	111	86	111	88	FBtr0074111; FBtr0074110; FBtr0331597; FBtr0074106; FBtr0346794; FBtr0074108
FBgn0001105:E014	FBgn0001105	E014	138.739	0.00104698	1.08289	0.298052	0.999917	2.11515	2.17516	0.200793	X	15863399	15863485	87	+	138	129	166	122	FBtr0074110; FBtr0331597; FBtr0346794; FBtr0074108; FBtr0074111
FBgn0001105:E015	FBgn0001105	E015	832.746	0.00862546	2.52891	0.111777	0.999917	2.86963	2.96898	0.330445	X	15863486	15866084	2599	+	912	621	1093	712	FBtr0074111; FBtr0074110; FBtr0331597; FBtr0074106; FBtr0346794; FBtr0074108
FBgn0001105:E016	FBgn0001105	E016	20.2939	0.000648537	3.13274	0.0767345	NA	NA	NA	NA	X	15866085	15866175	91	+	16	17	28	20	FBtr0074108
FBgn0001108:E001	FBgn0001108	E001	27.1768	0.000719176	0.842661	0.358637	0.999917	1.41484	1.48723	0.249316	3L	13929387	13929541	155	+	35	18	25	31	FBtr0075756
FBgn0001108:E002	FBgn0001108	E002	27.7347	0.000639835	2.22659	0.135653	0.999917	1.39883	1.51624	0.404177	3L	13929651	13929715	65	+	30	21	30	30	FBtr0075756
FBgn0001108:E003	FBgn0001108	E003	142.247	0.000297377	0.542917	0.461226	0.999917	2.145	2.16852	0.0786742	3L	13929780	13931198	1419	+	169	125	140	136	FBtr0075756
FBgn0001108:E004	FBgn0001108	E004	414.435	0.000175279	3.01466	0.0825146	0.99011	2.62921	2.60712	-0.0735681	3L	13931746	13934656	2911	+	525	376	375	386	FBtr0075756
FBgn0001112:E001	FBgn0001112	E001	99.8775	0.00041234	1.15898	0.281677	0.999917	NA	NA	NA	3R	7252063	7254324	2262	-	159	99	65	79	FBtr0081596
FBgn0001112:E002	FBgn0001112	E002	15.9335	0.00057212	0.0871078	0.767887	NA	NA	NA	NA	3R	7257124	7257244	121	-	23	16	11	14	FBtr0081596
FBgn0001112:E003	FBgn0001112	E003	18.189	0.000621898	0.0342096	0.853262	NA	NA	NA	NA	3R	7257317	7257493	177	-	25	20	13	15	FBtr0081596
FBgn0001112:E004	FBgn0001112	E004	16.4949	0.000605184	1.31926	0.250725	NA	NA	NA	NA	3R	7265365	7265703	339	-	19	18	13	16	FBtr0081596
FBgn0001114:E001	FBgn0001114	E001	10.0093	0.000416944	0.994755	0.318583	NA	NA	NA	NA	2L	8672698	8672783	86	+	10	10	10	10	FBtr0079727
FBgn0001114:E002	FBgn0001114	E002	10.0093	0.000416944	0.994755	0.318583	NA	NA	NA	NA	2L	8673125	8673151	27	+	10	10	10	10	FBtr0079727
FBgn0001114:E003	FBgn0001114	E003	84.5952	0.000431642	1.33723	0.247523	0.999917	1.94478	1.90786	-0.124093	2L	8673152	8674369	1218	+	136	70	76	59	FBtr0079727; FBtr0307091
FBgn0001114:E004	FBgn0001114	E004	176.364	0.000296855	0.124705	0.723987	0.999917	2.23804	2.25596	0.0598498	2L	8674763	8676804	2042	+	259	148	184	119	FBtr0079727; FBtr0307091
FBgn0001120:E001	FBgn0001120	E001	18.7001	0.000649852	0.086685	0.768435	NA	NA	NA	NA	3L	14802380	14803173	794	-	24	19	16	16	FBtr0075697
FBgn0001120:E002	FBgn0001120	E002	10.9844	0.000419411	0.0869762	0.768057	NA	NA	NA	NA	3L	14803232	14803360	129	-	13	11	10	10	FBtr0075697
FBgn0001122:E001	FBgn0001122	E001	64.3898	0.000460373	0.722414	0.395353	0.999917	1.83673	1.79346	-0.145974	2R	10437985	10438106	122	+	73	66	70	49	FBtr0088265; FBtr0088264
FBgn0001122:E002	FBgn0001122	E002	35.3823	0.00062507	0.499488	0.479725	0.999917	1.58526	1.53659	-0.166219	2R	10438248	10438296	49	+	43	34	41	24	FBtr0088268; FBtr0088267
FBgn0001122:E003	FBgn0001122	E003	18.7975	0.000660208	0.642383	0.422849	NA	NA	NA	NA	2R	10438297	10438351	55	+	16	19	21	19	FBtr0088268
FBgn0001122:E004	FBgn0001122	E004	19.7286	0.000631869	0.0122266	0.911954	NA	NA	NA	NA	2R	10438471	10438492	22	+	21	20	23	15	FBtr0088269
FBgn0001122:E005	FBgn0001122	E005	23.7401	0.000675724	0.121806	0.727084	0.999917	1.37804	1.40937	0.10846	2R	10438606	10438737	132	+	23	24	31	17	FBtr0088270
FBgn0001122:E006	FBgn0001122	E006	12.2552	0.00046396	0.104714	0.746244	NA	NA	NA	NA	2R	10439371	10439374	4	+	12	12	14	11	FBtr0088271
FBgn0001122:E007	FBgn0001122	E007	42.4246	0.000568846	0.0165681	0.897582	0.999917	1.64185	1.63487	-0.0237231	2R	10439375	10439445	71	+	47	41	50	32	FBtr0088265; FBtr0088264; FBtr0088270; FBtr0088271; FBtr0088269; FBtr0088268; FBtr0088267
FBgn0001122:E008	FBgn0001122	E008	38.5677	0.0437811	0.0485425	0.825619	0.999917	1.61984	1.57406	-0.156019	2R	10439446	10439631	186	+	55	29	34	37	FBtr0088264; FBtr0088267; FBtr0088271; FBtr0088269; FBtr0088268; FBtr0088270
FBgn0001122:E009	FBgn0001122	E009	12.2711	0.00046801	0.372499	0.541645	NA	NA	NA	NA	2R	10444344	10444462	119	+	11	12	14	12	FBtr0088266
FBgn0001122:E010	FBgn0001122	E010	10.7603	0.000414351	0.000282013	0.986602	NA	NA	NA	NA	2R	10445116	10445246	131	+	11	11	10	11	FBtr0088272
FBgn0001122:E011	FBgn0001122	E011	11.4992	0.000435595	0.0146149	0.903777	NA	NA	NA	NA	2R	10445247	10445383	137	+	12	12	12	10	FBtr0088272; FBtr0088266
FBgn0001122:E012	FBgn0001122	E012	12.2489	0.000466709	0.287918	0.591558	NA	NA	NA	NA	2R	10445384	10445624	241	+	13	14	12	10	FBtr0088272; FBtr0088265; FBtr0088266
FBgn0001122:E013	FBgn0001122	E013	44.1977	0.00209021	0.020028	0.887459	0.999917	1.65129	1.66003	0.0297036	2R	10448199	10448383	185	+	51	39	43	44	FBtr0088272; FBtr0088264; FBtr0088270; FBtr0088271; FBtr0088269; FBtr0088268; FBtr0088266; FBtr0088265; FBtr0088267
FBgn0001122:E014	FBgn0001122	E014	35.8004	0.00648063	0.401812	0.526155	0.999917	1.59101	1.53667	-0.185587	2R	10448472	10448632	161	+	36	42	31	34	FBtr0088272; FBtr0088264; FBtr0088270; FBtr0088271; FBtr0088269; FBtr0088268; FBtr0088266; FBtr0088265; FBtr0088267
FBgn0001122:E015	FBgn0001122	E015	10.2642	0.000388794	7.63563e-05	0.993028	NA	NA	NA	NA	2R	10459163	10459360	198	+	10	11	10	10	FBtr0333064
FBgn0001122:E016	FBgn0001122	E016	36.2503	0.000732213	0.359292	0.5489	0.999917	1.59075	1.5494	-0.141152	2R	10460903	10461031	129	+	39	39	34	33	FBtr0088265; FBtr0088264; FBtr0088270; FBtr0088266; FBtr0088269; FBtr0088268; FBtr0088271; FBtr0088267; FBtr0088272; FBtr0333064
FBgn0001122:E017	FBgn0001122	E017	36.6207	0.000615	0.583786	0.444832	0.999917	1.60142	1.54939	-0.177581	2R	10461096	10461225	130	+	46	34	40	27	FBtr0088265; FBtr0088264; FBtr0088270; FBtr0088266; FBtr0088269; FBtr0088268; FBtr0088271; FBtr0088267; FBtr0088272; FBtr0333064
FBgn0001122:E018	FBgn0001122	E018	44.2395	0.00317385	0.12206	0.72681	0.999917	1.6655	1.64494	-0.0698251	2R	10461290	10461443	154	+	43	50	55	29	FBtr0088265; FBtr0088264; FBtr0088270; FBtr0088266; FBtr0088269; FBtr0088268; FBtr0088271; FBtr0088267; FBtr0088272; FBtr0333064
FBgn0001122:E019	FBgn0001122	E019	149.068	0.00282546	0.0316157	0.858874	0.999917	2.17135	2.18314	0.039437	2R	10461513	10462686	1174	+	171	132	191	104	FBtr0088265; FBtr0088264; FBtr0088270; FBtr0088266; FBtr0088269; FBtr0088268; FBtr0088271; FBtr0088267; FBtr0088272; FBtr0333064
FBgn0001122:E020	FBgn0001122	E020	49.1555	0.000893241	5.13929	0.0233902	0.728101	1.62707	1.76753	0.476219	2R	10462687	10463718	1032	+	51	34	71	41	FBtr0088272; FBtr0088266
FBgn0001122:E021	FBgn0001122	E021	40.9997	0.000579466	0.645453	0.421743	0.999917	1.59613	1.65013	0.183767	2R	10463719	10465701	1983	+	41	38	48	37	FBtr0088272
FBgn0001123:E001	FBgn0001123	E001	55.6892	0.000498473	0.177655	0.673396	0.999917	1.76619	1.74131	-0.0841195	2R	23942538	23942601	64	+	60	47	65	51	FBtr0301411; FBtr0072143; FBtr0072142; FBtr0072144
FBgn0001123:E002	FBgn0001123	E002	27.57	0.000655307	2.43415	0.118718	0.999917	1.38126	1.50866	0.439056	2R	23942602	23942814	213	+	22	21	36	31	FBtr0072143; FBtr0072144
FBgn0001123:E003	FBgn0001123	E003	13.2375	0.000498857	0.403891	0.525087	NA	NA	NA	NA	2R	23943977	23944229	253	+	15	12	13	13	FBtr0343279
FBgn0001123:E004	FBgn0001123	E004	306.96	0.000188005	0.729479	0.393052	0.999917	2.47731	2.49701	0.0656629	2R	23944230	23944740	511	+	332	226	354	317	FBtr0072142; FBtr0301411; FBtr0072143; FBtr0343279; FBtr0072144
FBgn0001123:E005	FBgn0001123	E005	195.201	0.000246291	0.0565126	0.812095	0.999917	2.28898	2.29539	0.0214291	2R	23944807	23944903	97	+	219	142	224	197	FBtr0072142; FBtr0301411; FBtr0072143; FBtr0343279; FBtr0072144
FBgn0001123:E006	FBgn0001123	E006	231.283	0.000219962	6.6362e-05	0.9935	0.999917	2.36562	2.36538	-0.000793781	2R	23944960	23945080	121	+	247	184	272	223	FBtr0072142; FBtr0301411; FBtr0072143; FBtr0343279; FBtr0072144
FBgn0001123:E007	FBgn0001123	E007	245.057	0.000695634	0.0879989	0.766737	0.999917	2.39464	2.38661	-0.0267818	2R	23945696	23945824	129	+	256	205	295	225	FBtr0072142; FBtr0301411; FBtr0072143; FBtr0343279; FBtr0072144
FBgn0001123:E008	FBgn0001123	E008	278.066	0.000225103	0.46073	0.497283	0.999917	2.43586	2.45289	0.0567814	2R	23945898	23946077	180	+	288	219	338	268	FBtr0072142; FBtr0301411; FBtr0072143; FBtr0343279; FBtr0072144
FBgn0001123:E009	FBgn0001123	E009	238.983	0.000220579	1.85283	0.173455	0.999917	2.40027	2.36188	-0.128054	2R	23946137	23946261	125	+	282	185	261	230	FBtr0072142; FBtr0301411; FBtr0072143; FBtr0343279; FBtr0072144
FBgn0001123:E010	FBgn0001123	E010	45.7692	0.000545817	0.830644	0.362086	0.999917	1.63706	1.69481	0.196062	2R	23946438	23946446	9	+	45	34	54	50	FBtr0301411; FBtr0072143
FBgn0001123:E011	FBgn0001123	E011	190.368	0.000277327	0.336958	0.56159	0.999917	2.2719	2.2892	0.0577982	2R	23946447	23946520	74	+	206	141	211	204	FBtr0072142; FBtr0301411; FBtr0072143; FBtr0343279; FBtr0072144
FBgn0001123:E012	FBgn0001123	E012	275.433	0.000215242	1.61507	0.203781	0.999917	2.45907	2.42565	-0.111408	2R	23946601	23946936	336	+	324	211	299	270	FBtr0072142; FBtr0301411; FBtr0072143; FBtr0343279; FBtr0072144
FBgn0001124:E001	FBgn0001124	E001	10.7591	0.000415362	0.280637	0.596284	NA	NA	NA	NA	2R	16138352	16138438	87	+	11	12	10	10	FBtr0087231
FBgn0001124:E002	FBgn0001124	E002	108.922	0.000631174	0.5345	0.464721	0.999917	2.02433	2.05582	0.105587	2R	16138679	16138766	88	+	108	99	101	127	FBtr0087232
FBgn0001124:E003	FBgn0001124	E003	176.478	0.000759027	0.50702	0.476432	0.999917	2.23565	2.26114	0.0851746	2R	16138767	16138884	118	+	179	159	162	205	FBtr0087232; FBtr0087231
FBgn0001124:E004	FBgn0001124	E004	207.633	0.00037013	0.595705	0.440222	0.999917	2.33147	2.30794	-0.0785536	2R	16140330	16140437	108	+	243	179	172	237	FBtr0087232; FBtr0087231
FBgn0001124:E005	FBgn0001124	E005	185.429	0.000875713	0.488496	0.484599	0.999917	2.28365	2.25881	-0.082942	2R	16140500	16140573	74	+	231	147	156	209	FBtr0087232; FBtr0087231
FBgn0001124:E006	FBgn0001124	E006	1304.04	0.000562669	0.0617377	0.80377	0.999917	3.11498	3.11675	0.00589325	2R	16140634	16141928	1295	+	1496	1081	1249	1395	FBtr0087232; FBtr0087231
FBgn0001125:E001	FBgn0001125	E001	1367.69	0.000232512	4.93927	0.0262531	0.752053	3.1473	3.12464	-0.0753443	2L	1984512	1985401	890	-	1634	1300	1282	1264	FBtr0077868; FBtr0077867
FBgn0001125:E002	FBgn0001125	E002	490.605	0.00129741	0.415925	0.518977	0.999917	2.68312	2.69998	0.0561131	2L	1985471	1985719	249	-	536	470	433	523	FBtr0077868; FBtr0077867
FBgn0001125:E003	FBgn0001125	E003	335.43	0.000201302	2.49604	0.114133	0.999917	2.50911	2.54514	0.120039	2L	1985782	1985883	102	-	371	302	312	357	FBtr0077868; FBtr0077867
FBgn0001125:E004	FBgn0001125	E004	355.086	0.000169757	0.351152	0.553461	0.999917	2.54552	2.55787	0.0411471	2L	1985946	1986105	160	-	393	339	341	348	FBtr0077868; FBtr0077867
FBgn0001125:E005	FBgn0001125	E005	10.0093	0.000369591	0.0835483	0.772545	NA	NA	NA	NA	2L	1986797	1986955	159	-	10	10	10	10	FBtr0077868
FBgn0001125:E006	FBgn0001125	E006	249.735	0.000276519	0.244401	0.621045	0.999917	2.39332	2.40588	0.0419047	2L	1987585	1987758	174	-	281	234	254	231	FBtr0077867
FBgn0001128:E001	FBgn0001128	E001	22.5201	0.00113335	1.84778	0.174042	NA	NA	NA	NA	2L	5943643	5943964	322	+	24	16	20	30	FBtr0333230; FBtr0333228; FBtr0333229
FBgn0001128:E002	FBgn0001128	E002	50.8577	0.0019393	0.0261861	0.871447	0.999917	1.71805	1.70941	-0.0292488	2L	5943965	5944153	189	+	47	59	49	48	FBtr0333230; FBtr0079146; FBtr0079147; FBtr0079148; FBtr0333228; FBtr0333229
FBgn0001128:E003	FBgn0001128	E003	53.3782	0.0011329	0.656781	0.417699	0.999917	1.70985	1.75913	0.166757	2L	5944268	5944445	178	+	47	57	56	53	FBtr0333230; FBtr0079146; FBtr0079147; FBtr0079148; FBtr0333228; FBtr0333229
FBgn0001128:E004	FBgn0001128	E004	76.7903	0.000428648	0.43069	0.51165	0.999917	1.87471	1.90701	0.108705	2L	5946044	5946250	207	+	78	75	79	75	FBtr0333230; FBtr0079146; FBtr0079147; FBtr0079148; FBtr0333228; FBtr0333229
FBgn0001128:E005	FBgn0001128	E005	109.89	0.000345249	2.21748	0.136456	0.999917	2.07167	2.01497	-0.190055	2L	5946316	5946688	373	+	130	112	92	106	FBtr0333230; FBtr0079146; FBtr0079147; FBtr0079148; FBtr0333228; FBtr0333229
FBgn0001128:E006	FBgn0001128	E006	80.4477	0.000409131	0.00146771	0.96944	0.999917	1.90964	1.91255	0.0098118	2L	5947018	5947171	154	+	91	75	75	81	FBtr0333230; FBtr0079146; FBtr0079147; FBtr0079148; FBtr0333228; FBtr0333229
FBgn0001128:E007	FBgn0001128	E007	74.1424	0.000541065	0.180106	0.671283	0.999917	1.88569	1.86618	-0.0656949	2L	5947240	5947332	93	+	91	66	61	79	FBtr0333230; FBtr0079146; FBtr0079147; FBtr0079148; FBtr0333228; FBtr0333229
FBgn0001128:E008	FBgn0001128	E008	18.9381	0.000640849	0.743622	0.388503	NA	NA	NA	NA	2L	5947333	5947617	285	+	24	19	19	14	FBtr0079148; FBtr0333228
FBgn0001128:E009	FBgn0001128	E009	11.5187	0.000445653	0.135164	0.713136	NA	NA	NA	NA	2L	5947618	5947856	239	+	11	14	11	10	FBtr0079148
FBgn0001128:E010	FBgn0001128	E010	48.4425	0.000594177	0.375996	0.539754	0.999917	1.67565	1.71379	0.129309	2L	5947857	5947872	16	+	57	39	45	53	FBtr0079146; FBtr0079148; FBtr0333229
FBgn0001128:E011	FBgn0001128	E011	101.39	0.000387725	0.0327323	0.85643	0.999917	2.0065	2.01495	0.0283312	2L	5947873	5948313	441	+	114	94	104	94	FBtr0079146; FBtr0333229
FBgn0001128:E012	FBgn0001128	E012	11.0238	0.000424179	0.00686413	0.933971	NA	NA	NA	NA	2L	5948314	5948406	93	+	10	13	11	10	FBtr0333229
FBgn0001128:E013	FBgn0001128	E013	11.0091	0.00041526	0.00683835	0.934095	NA	NA	NA	NA	2L	5948407	5948843	437	+	11	12	11	10	FBtr0333230; FBtr0079147; FBtr0333229
FBgn0001128:E014	FBgn0001128	E014	10.0093	0.000368989	0.0440555	0.83375	NA	NA	NA	NA	2L	5948844	5948968	125	+	10	10	10	10	FBtr0333230
FBgn0001133:E001	FBgn0001133	E001	73.2377	0.000647307	0.580889	0.445964	0.999917	1.88921	1.8533	-0.120909	2R	21009764	21010105	342	-	97	60	69	68	FBtr0071548
FBgn0001133:E002	FBgn0001133	E002	88.8118	0.000399869	0.968103	0.325154	0.999917	1.97343	1.93303	-0.135708	2R	21010169	21010544	376	-	108	83	85	80	FBtr0071548
FBgn0001133:E003	FBgn0001133	E003	71.5509	0.000499073	0.354806	0.551405	0.999917	1.84634	1.87464	0.0953196	2R	21010607	21010816	210	-	70	72	78	66	FBtr0071548
FBgn0001133:E004	FBgn0001133	E004	120.084	0.000349856	2.64835	0.103657	0.999917	2.05525	2.11003	0.183485	2R	21010879	21011645	767	-	119	112	129	120	FBtr0071548
FBgn0001133:E005	FBgn0001133	E005	30.9495	0.000683512	0.989807	0.319789	0.999917	1.53938	1.46591	-0.251988	2R	21011723	21011921	199	-	35	34	33	22	FBtr0071548
FBgn0001134:E001	FBgn0001134	E001	10.0093	0.000372492	-7.10543e-15	1	NA	NA	NA	NA	3L	17823333	17823500	168	+	10	10	10	10	FBtr0075139
FBgn0001134:E002	FBgn0001134	E002	10.0093	0.000372492	-7.10543e-15	1	NA	NA	NA	NA	3L	17828562	17829701	1140	+	10	10	10	10	FBtr0075139
FBgn0001134:E003	FBgn0001134	E003	10.0093	0.000372492	-7.10543e-15	1	NA	NA	NA	NA	3L	17831122	17831189	68	+	10	10	10	10	FBtr0075139
FBgn0001134:E004	FBgn0001134	E004	10.0093	0.000372492	-7.10543e-15	1	NA	NA	NA	NA	3L	17831559	17831862	304	+	10	10	10	10	FBtr0075139
FBgn0001134:E005	FBgn0001134	E005	10.0093	0.000372492	-7.10543e-15	1	NA	NA	NA	NA	3L	17837278	17837643	366	+	10	10	10	10	FBtr0075139
FBgn0001134:E006	FBgn0001134	E006	10.0093	0.000372492	-7.10543e-15	1	NA	NA	NA	NA	3L	17837743	17839767	2025	+	10	10	10	10	FBtr0075139
FBgn0001137:E001	FBgn0001137	E001	20.4781	0.000676845	0.0350099	0.851575	NA	NA	NA	NA	2L	8431086	8431741	656	-	23	19	21	19	FBtr0079708
FBgn0001137:E002	FBgn0001137	E002	16.017	0.000590434	1.84691	0.174143	NA	NA	NA	NA	2L	8431877	8432494	618	-	17	21	12	14	FBtr0079708
FBgn0001137:E003	FBgn0001137	E003	12.2733	0.000471738	0.232099	0.629972	NA	NA	NA	NA	2L	8433013	8433272	260	-	12	12	11	14	FBtr0079708
FBgn0001137:E004	FBgn0001137	E004	11.7871	0.000451978	0.64016	0.423653	NA	NA	NA	NA	2L	8433415	8433598	184	-	10	12	12	13	FBtr0079708
FBgn0001138:E001	FBgn0001138	E001	56.9603	0.000518613	0.787458	0.37487	0.999917	NA	NA	NA	3R	8147368	8148964	1597	-	62	53	60	53	FBtr0300040; FBtr0081808; FBtr0330188
FBgn0001138:E002	FBgn0001138	E002	18.9847	0.000625421	0.0276491	0.867936	NA	NA	NA	NA	3R	8149270	8149457	188	-	21	20	19	16	FBtr0300040; FBtr0081808; FBtr0330188
FBgn0001138:E003	FBgn0001138	E003	17.7535	0.000610226	0.0251133	0.874085	NA	NA	NA	NA	3R	8149547	8149733	187	-	18	19	19	15	FBtr0300040; FBtr0081808; FBtr0330188
FBgn0001138:E004	FBgn0001138	E004	19.0081	0.000640365	0.0280407	0.867013	NA	NA	NA	NA	3R	8153258	8153401	144	-	19	22	20	15	FBtr0300040; FBtr0081808; FBtr0330188
FBgn0001138:E005	FBgn0001138	E005	19.7293	0.000640031	0.922866	0.336724	NA	NA	NA	NA	3R	8160963	8161108	146	-	23	23	17	16	FBtr0300040; FBtr0081808; FBtr0330188
FBgn0001138:E006	FBgn0001138	E006	22.6362	0.000684006	2.88509	0.0894028	NA	NA	NA	NA	3R	8166732	8167370	639	-	33	23	18	17	FBtr0300040; FBtr0330188
FBgn0001138:E007	FBgn0001138	E007	15.4368	0.000573199	0.00103909	0.974285	NA	NA	NA	NA	3R	8167371	8167530	160	-	20	13	17	12	FBtr0300040; FBtr0081808; FBtr0330188
FBgn0001138:E008	FBgn0001138	E008	18.2084	0.000633379	0.801197	0.370736	NA	NA	NA	NA	3R	8167831	8168117	287	-	20	15	24	14	FBtr0300040; FBtr0081808; FBtr0330188
FBgn0001138:E009	FBgn0001138	E009	18.283	0.000653106	0.169273	0.680759	NA	NA	NA	NA	3R	8179355	8179850	496	-	16	21	21	15	FBtr0300040; FBtr0081808; FBtr0330188
FBgn0001138:E010	FBgn0001138	E010	19.9432	0.000660399	0.107136	0.743428	NA	NA	NA	NA	3R	8181199	8181444	246	-	23	18	25	14	FBtr0300040; FBtr0081808; FBtr0330188
FBgn0001139:E001	FBgn0001139	E001	257.974	0.0039288	0.152958	0.695725	0.999917	2.41893	2.40756	-0.0378925	3R	26041736	26041901	166	+	274	265	301	193	FBtr0305047; FBtr0339900; FBtr0337057; FBtr0084962; FBtr0302952; FBtr0084966
FBgn0001139:E002	FBgn0001139	E002	87.1696	0.000427687	6.28371	0.0121853	0.556954	1.88438	2.00252	0.396981	3R	26042080	26042184	105	+	88	68	116	77	FBtr0084963; FBtr0084964
FBgn0001139:E003	FBgn0001139	E003	96.0306	0.00036409	19.5514	9.7927e-06	0.00372833	1.87885	2.078	0.668656	3R	26042185	26042264	80	+	88	66	133	97	FBtr0084963
FBgn0001139:E004	FBgn0001139	E004	107.671	0.00605723	4.08915	0.0431594	0.856906	1.96654	2.09932	0.44524	3R	26042641	26042812	172	+	102	87	157	85	FBtr0302951
FBgn0001139:E005	FBgn0001139	E005	83.5267	0.00284372	5.4686	0.0193611	0.662178	1.85604	1.99102	0.453823	3R	26042820	26042903	84	+	75	71	117	71	FBtr0084965
FBgn0001139:E006	FBgn0001139	E006	286.627	0.000962036	0.0691894	0.792521	0.999917	2.46341	2.45593	-0.0249273	3R	26042995	26043379	385	+	347	251	327	225	FBtr0305047; FBtr0339900; FBtr0337057; FBtr0302951; FBtr0084962; FBtr0084963; FBtr0302952; FBtr0084966; FBtr0084964; FBtr0084965
FBgn0001139:E007	FBgn0001139	E007	106.946	0.000480311	0.0494301	0.824058	0.999917	2.02999	2.03885	0.0297017	3R	26043515	26043609	95	+	132	87	113	97	FBtr0305047; FBtr0339900; FBtr0337057; FBtr0302951; FBtr0084962; FBtr0084963; FBtr0302952; FBtr0084966; FBtr0084964; FBtr0084965
FBgn0001139:E008	FBgn0001139	E008	110.236	0.00186238	0.48415	0.486548	0.999917	2.06379	2.02852	-0.118225	3R	26044310	26044373	64	+	138	99	101	104	FBtr0305047; FBtr0339900; FBtr0337057; FBtr0302951; FBtr0084962; FBtr0084963; FBtr0302952; FBtr0084966; FBtr0084964; FBtr0084965
FBgn0001139:E009	FBgn0001139	E009	140.452	0.000350894	0.903991	0.341714	0.999917	2.16849	2.13251	-0.120369	3R	26044444	26044626	183	+	171	131	134	127	FBtr0305047; FBtr0339900; FBtr0337057; FBtr0302951; FBtr0084962; FBtr0084963; FBtr0302952; FBtr0084966; FBtr0084964; FBtr0084965
FBgn0001139:E010	FBgn0001139	E010	11.5151	0.000439649	0.0448485	0.832283	NA	NA	NA	NA	3R	26045004	26045036	33	+	11	12	12	11	FBtr0305047; FBtr0302952; FBtr0084966
FBgn0001139:E011	FBgn0001139	E011	62.101	0.00399974	0.184288	0.667714	0.999917	1.8157	1.78439	-0.105694	3R	26045469	26045474	6	+	79	54	54	62	FBtr0302951; FBtr0084962; FBtr0084963; FBtr0084966; FBtr0084964; FBtr0084965
FBgn0001139:E012	FBgn0001139	E012	135.135	0.00145011	1.0856	0.297449	0.999917	2.15546	2.1105	-0.15047	3R	26045475	26045663	189	+	154	139	125	123	FBtr0305047; FBtr0339900; FBtr0337057; FBtr0302951; FBtr0084962; FBtr0084963; FBtr0302952; FBtr0084966; FBtr0084964; FBtr0084965
FBgn0001139:E013	FBgn0001139	E013	107.69	0.00126835	0.877597	0.348861	0.999917	2.05677	2.01355	-0.144924	3R	26045729	26045827	99	+	120	113	101	97	FBtr0305047; FBtr0339900; FBtr0337057; FBtr0302951; FBtr0084962; FBtr0084963; FBtr0302952; FBtr0084966; FBtr0084964; FBtr0084965
FBgn0001139:E014	FBgn0001139	E014	88.6526	0.00757382	0.157924	0.691076	0.999917	1.93889	1.96551	0.0894314	3R	26046536	26046592	57	+	86	91	83	94	FBtr0339900; FBtr0302951; FBtr0084962; FBtr0084963; FBtr0302952; FBtr0084966; FBtr0084964; FBtr0084965
FBgn0001139:E015	FBgn0001139	E015	147.55	0.00502677	1.11203	0.291642	0.999917	2.19984	2.14086	-0.197279	3R	26046733	26046909	177	+	178	147	124	142	FBtr0305047; FBtr0339900; FBtr0337057; FBtr0302951; FBtr0084962; FBtr0084963; FBtr0302952; FBtr0084966; FBtr0084964; FBtr0084965
FBgn0001139:E016	FBgn0001139	E016	194.481	0.00156535	0.972164	0.324141	0.999917	2.30974	2.27131	-0.128318	3R	26046974	26047245	272	+	229	190	180	180	FBtr0305047; FBtr0339900; FBtr0337057; FBtr0302951; FBtr0084962; FBtr0084963; FBtr0302952; FBtr0084966; FBtr0084964; FBtr0084965
FBgn0001139:E017	FBgn0001139	E017	470.355	0.000142338	3.09798	0.0783894	0.977568	2.69072	2.6561	-0.115246	3R	26047496	26048169	674	+	569	441	483	393	FBtr0305047; FBtr0339900; FBtr0337057; FBtr0302951; FBtr0084962; FBtr0084963; FBtr0302952; FBtr0084966; FBtr0084964; FBtr0084965
FBgn0001139:E018	FBgn0001139	E018	285.199	0.000203756	0.879526	0.348332	0.999917	2.46945	2.44498	-0.0815716	3R	26048236	26048435	200	+	350	256	300	238	FBtr0305047; FBtr0339900; FBtr0337057; FBtr0302951; FBtr0084962; FBtr0084963; FBtr0302952; FBtr0084966; FBtr0084964; FBtr0084965
FBgn0001139:E019	FBgn0001139	E019	305.948	0.000549574	0.257304	0.611978	0.999917	2.48127	2.49497	0.045662	3R	26048498	26048899	402	+	361	262	353	251	FBtr0305047; FBtr0339900; FBtr0337057; FBtr0302951; FBtr0084962; FBtr0084963; FBtr0302952; FBtr0084966; FBtr0084964; FBtr0084965
FBgn0001139:E020	FBgn0001139	E020	152.714	0.000476527	0.244928	0.620669	0.999917	2.17838	2.19681	0.061619	3R	26048900	26049911	1012	+	170	139	182	121	FBtr0305047; FBtr0339900; FBtr0337057
FBgn0001142:E001	FBgn0001142	E001	13.7703	0.000534451	0.155276	0.693544	NA	NA	NA	NA	2L	132077	132255	179	+	14	13	12	16	FBtr0078114; FBtr0078115; FBtr0300568
FBgn0001142:E002	FBgn0001142	E002	10.0093	0.000379102	0.0427442	0.836208	NA	NA	NA	NA	2L	132256	132475	220	+	10	10	10	10	FBtr0078115
FBgn0001142:E003	FBgn0001142	E003	43.2131	0.000633648	0.912361	0.339489	0.999917	NA	NA	NA	2L	132476	133995	1520	+	36	57	30	49	FBtr0078114; FBtr0078115; FBtr0300568
FBgn0001142:E004	FBgn0001142	E004	14.8374	0.000550207	0.472676	0.491759	NA	NA	NA	NA	2L	133996	134472	477	+	11	17	12	19	FBtr0078114; FBtr0078115
FBgn0001145:E001	FBgn0001145	E001	18.3603	0.0373168	2.70039	0.100324	NA	NA	NA	NA	X	11422832	11423072	241	+	31	21	11	11	FBtr0073494; FBtr0343561
FBgn0001145:E002	FBgn0001145	E002	13.0157	0.0004961	0.183704	0.668209	NA	NA	NA	NA	X	11423957	11424103	147	+	13	15	12	12	FBtr0343562; FBtr0343563; FBtr0073496; FBtr0073495
FBgn0001145:E003	FBgn0001145	E003	10.0093	0.00037487	0.756328	0.38448	NA	NA	NA	NA	X	11424104	11424264	161	+	10	10	10	10	FBtr0343563
FBgn0001145:E004	FBgn0001145	E004	10.0093	0.00037487	0.756328	0.38448	NA	NA	NA	NA	X	11424265	11424269	5	+	10	10	10	10	FBtr0343562; FBtr0343563
FBgn0001145:E005	FBgn0001145	E005	12.2561	0.000477075	0.278752	0.59752	NA	NA	NA	NA	X	11424270	11424281	12	+	13	13	11	12	FBtr0073495; FBtr0343562; FBtr0343563; FBtr0343561
FBgn0001145:E006	FBgn0001145	E006	24.9421	0.000653605	2.33718	0.126318	0.999917	1.46269	1.33389	-0.445761	X	11424282	11424454	173	+	31	33	21	15	FBtr0073494; FBtr0073495; FBtr0073496; FBtr0343562; FBtr0343563; FBtr0343561
FBgn0001145:E007	FBgn0001145	E007	42.5695	0.000652182	0.555092	0.456245	0.999917	1.65539	1.6067	-0.16562	X	11428529	11428869	341	+	41	60	38	31	FBtr0073494; FBtr0073495; FBtr0073496; FBtr0343562; FBtr0343563; FBtr0343561
FBgn0001145:E008	FBgn0001145	E008	39.2962	0.00062786	0.247249	0.619019	0.999917	1.61578	1.58142	-0.117095	X	11428982	11429173	192	+	38	54	38	27	FBtr0073494; FBtr0073495; FBtr0073496; FBtr0343562; FBtr0343563; FBtr0343561
FBgn0001145:E009	FBgn0001145	E009	73.5969	0.00059895	3.86058	0.0494332	0.883727	1.82969	1.91453	0.285679	X	11429239	11429992	754	+	64	88	91	51	FBtr0073494; FBtr0073495; FBtr0073496; FBtr0343562; FBtr0343563; FBtr0343561
FBgn0001145:E010	FBgn0001145	E010	28.6574	0.000893527	0.0556771	0.813464	0.999917	1.46266	1.47918	0.0568074	X	11429993	11430197	205	+	35	29	32	19	FBtr0343562; FBtr0073494; FBtr0343563; FBtr0073496; FBtr0343561
FBgn0001147:E001	FBgn0001147	E001	35.8857	0.000646591	0.457869	0.498621	0.999917	NA	NA	NA	2R	25040383	25041218	836	-	44	28	41	31	FBtr0072461
FBgn0001147:E002	FBgn0001147	E002	21.388	0.000682629	0.873438	0.350005	NA	NA	NA	NA	2R	25041333	25041926	594	-	31	18	19	18	FBtr0072461
FBgn0001147:E003	FBgn0001147	E003	15.5089	0.000580446	0.0160657	0.899138	NA	NA	NA	NA	2R	25048047	25048158	112	-	16	16	15	15	FBtr0072461
FBgn0001147:E004	FBgn0001147	E004	20.0277	0.000664051	1.41304	0.234552	NA	NA	NA	NA	2R	25051310	25051623	314	-	18	19	24	19	FBtr0072461
FBgn0001147:E005	FBgn0001147	E005	22.9039	0.000672782	1.24012	0.265449	NA	NA	NA	NA	2R	25051951	25052331	381	-	30	23	24	15	FBtr0072461
FBgn0001148:E001	FBgn0001148	E001	25.1248	0.000720181	1.86984	0.171493	0.999917	1.35853	1.46118	0.354822	2R	25061964	25062202	239	+	20	22	22	36	FBtr0072444
FBgn0001148:E002	FBgn0001148	E002	87.2818	0.000455619	1.89156	0.169026	0.999917	1.96113	1.93061	-0.102532	2R	25063234	25064643	1410	+	92	82	84	91	FBtr0072444
FBgn0001149:E001	FBgn0001149	E001	4395.22	0.000100582	0.66202	0.415848	0.999917	3.64215	3.6448	0.00880756	3R	12367817	12368575	759	-	5026	3996	4471	4111	FBtr0100410; FBtr0082607
FBgn0001149:E002	FBgn0001149	E002	24.4626	0.000652222	0.752443	0.385704	0.999917	1.36881	1.4431	0.256905	3R	12368576	12368593	18	-	27	19	29	23	FBtr0100410
FBgn0001149:E003	FBgn0001149	E003	735.574	0.000181448	0.894213	0.344338	0.999917	2.87506	2.85976	-0.0509027	3R	12369203	12369268	66	-	856	684	699	707	FBtr0100410; FBtr0082607
FBgn0001150:E001	FBgn0001150	E001	13.0271	0.00050429	0.199652	0.655002	NA	NA	NA	NA	X	2427113	2428725	1613	-	11	12	16	13	FBtr0070460
FBgn0001150:E002	FBgn0001150	E002	10.7494	0.000410019	0.199875	0.654821	NA	NA	NA	NA	X	2428801	2428967	167	-	11	10	12	10	FBtr0070460
FBgn0001168:E001	FBgn0001168	E001	135.54	0.000313766	1.45965	0.226986	0.999917	2.11365	2.15736	0.146274	3L	8675759	8675954	196	+	149	109	162	123	FBtr0100153
FBgn0001168:E002	FBgn0001168	E002	366.536	0.000232147	0.117578	0.731676	0.999917	2.57022	2.56218	-0.0267861	3L	8675955	8676348	394	+	416	326	422	305	FBtr0100153; FBtr0076569
FBgn0001168:E003	FBgn0001168	E003	174.424	0.00257952	0.311696	0.576641	0.999917	2.25812	2.231	-0.0906317	3L	8677372	8677467	96	+	209	152	170	168	FBtr0100153; FBtr0076569
FBgn0001168:E004	FBgn0001168	E004	1064.77	0.000222133	0.012561	0.910763	0.999917	3.02786	3.02819	0.00110136	3L	8677605	8679253	1649	+	1130	1002	1194	936	FBtr0100153; FBtr0076569
FBgn0001169:E001	FBgn0001169	E001	52.261	0.000534231	0.242174	0.622641	0.999917	1.71234	1.74052	0.0954005	3R	20621938	20622127	190	+	53	50	57	49	FBtr0083916; FBtr0083917; FBtr0083914; FBtr0083915
FBgn0001169:E002	FBgn0001169	E002	105.419	0.000356601	0.170209	0.679926	0.999917	2.01943	2.03554	0.0540152	3R	20622128	20622498	371	+	113	98	117	94	FBtr0083916; FBtr0083917; FBtr0083914
FBgn0001169:E003	FBgn0001169	E003	37.4113	0.000634912	1.91842	0.166031	0.999917	1.53626	1.63132	0.324266	3R	20622499	20622583	85	+	43	25	46	36	FBtr0083917
FBgn0001169:E004	FBgn0001169	E004	140.743	0.00225682	0.0507063	0.821839	0.999917	2.14973	2.15581	0.0203385	3R	20622584	20623298	715	+	180	106	152	127	FBtr0083916; FBtr0083917; FBtr0083914; FBtr0083915
FBgn0001169:E005	FBgn0001169	E005	56.472	0.000507542	0.184267	0.667732	0.999917	1.74803	1.77156	0.0795211	3R	20623371	20623544	174	+	59	53	64	50	FBtr0083916; FBtr0083917; FBtr0083914; FBtr0083915
FBgn0001169:E006	FBgn0001169	E006	118.271	0.0022924	1.59985	0.205924	0.999917	2.10571	2.04571	-0.200991	3R	20624131	20624891	761	+	147	111	101	115	FBtr0083916; FBtr0083917; FBtr0083914; FBtr0083915
FBgn0001169:E007	FBgn0001169	E007	270.219	0.000460498	1.07835	0.299066	0.999917	2.44682	2.41987	-0.0898532	3R	20625042	20626593	1552	+	308	260	262	252	FBtr0083916; FBtr0083917; FBtr0083914; FBtr0083915
FBgn0001169:E008	FBgn0001169	E008	148.929	0.00151967	0.83126	0.361908	0.999917	2.15788	2.19419	0.121415	3R	20626760	20627251	492	+	152	139	178	127	FBtr0083916; FBtr0083917; FBtr0083914; FBtr0083915
FBgn0001169:E009	FBgn0001169	E009	178.141	0.00118092	0.0210873	0.884541	0.999917	2.25765	2.25116	-0.0217083	3R	20627252	20628915	1664	+	222	145	200	148	FBtr0083917; FBtr0083914
FBgn0001170:E001	FBgn0001170	E001	12.0259	0.000462951	0.00376138	0.951096	NA	NA	NA	NA	2L	6013059	6013497	439	-	11	13	12	12	FBtr0079227
FBgn0001170:E002	FBgn0001170	E002	11.5259	0.000444124	0.175283	0.675458	NA	NA	NA	NA	2L	6013600	6014096	497	-	11	13	10	12	FBtr0079227
FBgn0001170:E003	FBgn0001170	E003	11.2642	0.000434085	0.233809	0.628714	NA	NA	NA	NA	2L	6018677	6019402	726	-	10	11	14	10	FBtr0079227
FBgn0001174:E001	FBgn0001174	E001	10.0093	NA	NA	NA	NA	NA	NA	NA	2L	1517533	1518148	616	-	10	10	10	10	FBtr0114554
FBgn0001179:E001	FBgn0001179	E001	21.9881	0.000664156	2.45548	0.117115	NA	NA	NA	NA	3L	10631342	10631365	24	+	22	14	29	23	FBtr0114599
FBgn0001179:E002	FBgn0001179	E002	32.9361	0.00109056	1.45144	0.228297	0.999917	1.4815	1.57556	0.322014	3L	10631366	10631459	94	+	36	22	43	31	FBtr0114599; FBtr0076253
FBgn0001179:E003	FBgn0001179	E003	381.694	0.000395903	0.0888807	0.765605	0.999917	2.58258	2.58343	0.00285106	3L	10631520	10633318	1799	+	410	345	383	389	FBtr0114599; FBtr0076253
FBgn0001179:E004	FBgn0001179	E004	165.949	0.000564958	0.816331	0.366255	0.999917	2.23378	2.21183	-0.0733375	3L	10633376	10633969	594	+	171	166	187	140	FBtr0114599; FBtr0076253
FBgn0001180:E001	FBgn0001180	E001	10.0093	0.000373131	-6.39488e-14	1	NA	NA	NA	NA	3R	8690980	8691488	509	-	10	10	10	10	FBtr0081951
FBgn0001180:E002	FBgn0001180	E002	10.0093	0.000373131	-6.39488e-14	1	NA	NA	NA	NA	3R	8691489	8694172	2684	-	10	10	10	10	FBtr0081950; FBtr0081951
FBgn0001180:E003	FBgn0001180	E003	10.0093	0.000373131	-6.39488e-14	1	NA	NA	NA	NA	3R	8694456	8694600	145	-	10	10	10	10	FBtr0081951
FBgn0001180:E004	FBgn0001180	E004	10.0093	0.000373131	-6.39488e-14	1	NA	NA	NA	NA	3R	8697326	8697822	497	-	10	10	10	10	FBtr0081950
FBgn0001185:E001	FBgn0001185	E001	181.638	0.000311082	0.558708	0.454781	0.999917	2.25507	2.26795	0.0430307	2L	16677185	16678249	1065	+	203	136	224	165	FBtr0080883; FBtr0335138
FBgn0001185:E002	FBgn0001185	E002	72.886	0.000441375	0.401814	0.526154	0.999917	1.8557	1.88009	0.0821166	2L	16678318	16678581	264	+	79	55	91	67	FBtr0080883; FBtr0335138
FBgn0001185:E003	FBgn0001185	E003	126.741	0.000495215	0.77477	0.378746	0.999917	2.12373	2.09077	-0.110353	2L	16678643	16679383	741	+	137	113	166	92	FBtr0080883; FBtr0335138
FBgn0001185:E004	FBgn0001185	E004	12.4742	0.00047503	1.4453	0.229284	NA	NA	NA	NA	2L	16679384	16679691	308	+	15	13	12	10	FBtr0335138
FBgn0001186:E001	FBgn0001186	E001	11.5346	0.000459656	0.00419531	0.948356	NA	NA	NA	NA	X	9585675	9585889	215	+	10	14	11	11	FBtr0333335
FBgn0001186:E002	FBgn0001186	E002	771.7	0.000239189	0.0281415	0.866777	0.999917	2.88766	2.88872	0.00352531	X	9585890	9588401	2512	+	857	738	766	728	FBtr0333335; FBtr0071362; FBtr0071361
FBgn0001186:E003	FBgn0001186	E003	178.678	0.00113253	0.0257862	0.872424	0.999917	2.25728	2.25266	-0.0154454	X	9588402	9589813	1412	+	200	172	206	138	FBtr0333335
FBgn0001187:E001	FBgn0001187	E001	19.4697	NA	NA	NA	NA	NA	NA	NA	2R	15218837	15220329	1493	-	23	21	18	16	FBtr0087399
FBgn0001189:E001	FBgn0001189	E001	85.0466	0.000426791	0.412467	0.52072	0.999917	1.95048	1.92108	-0.0988075	X	1669570	1669937	368	+	102	65	92	82	FBtr0333115; FBtr0070270
FBgn0001189:E002	FBgn0001189	E002	193.04	0.000318034	1.3626	0.243087	0.999917	2.27047	2.30277	0.107869	X	1670816	1671729	914	+	213	138	217	205	FBtr0333115; FBtr0070270
FBgn0001189:E003	FBgn0001189	E003	177.287	0.000253257	1.85909	0.17273	0.999917	2.27177	2.23173	-0.133743	X	1671787	1672297	511	+	200	152	186	172	FBtr0333115; FBtr0070270
FBgn0001189:E004	FBgn0001189	E004	280.422	0.000447007	0.358656	0.549254	0.999917	2.44133	2.45495	0.0454091	X	1672364	1673110	747	+	275	246	316	284	FBtr0333115; FBtr0070270
FBgn0001189:E005	FBgn0001189	E005	10.0093	0.000371321	0.120446	0.728552	NA	NA	NA	NA	X	1673111	1673608	498	+	10	10	10	10	FBtr0333115
FBgn0001197:E001	FBgn0001197	E001	2191.97	6.90922e-05	1.52171	0.217361	0.999917	3.33545	3.34721	0.0390702	3R	26866929	26867095	167	+	2389	1894	2374	2118	FBtr0334311; FBtr0085062
FBgn0001197:E002	FBgn0001197	E002	2185.84	7.22773e-05	0.22894	0.632311	0.999917	3.33798	3.34245	0.0148534	3R	26867409	26867486	78	+	2397	1911	2347	2096	FBtr0334311; FBtr0085062
FBgn0001197:E003	FBgn0001197	E003	3047.18	7.24463e-05	0.0160014	0.899339	0.999917	3.48501	3.48392	-0.00359685	3R	26867669	26867782	114	+	3345	2700	3281	2874	FBtr0334311; FBtr0085062
FBgn0001197:E004	FBgn0001197	E004	5179.28	4.86842e-05	1.24192	0.265102	0.999917	3.71822	3.71154	-0.0222026	3R	26868356	26868686	331	+	5796	4549	5535	4862	FBtr0334311; FBtr0085062
FBgn0001197:E005	FBgn0001197	E005	2652.29	0.000183766	0.000231707	0.987855	0.999917	3.42439	3.42421	-0.000594953	3R	26868687	26868741	55	+	3012	2249	2909	2456	FBtr0085062
FBgn0001197:E006	FBgn0001197	E006	1464.79	0.000238285	0.0457396	0.83065	0.999917	3.16509	3.16812	0.0100463	3R	26868742	26868908	167	+	1642	1252	1641	1333	FBtr0334311; FBtr0085062
FBgn0001197:E007	FBgn0001197	E007	117.3	0.00204683	0.502982	0.478193	0.999917	2.09223	2.05626	-0.120499	3R	26868909	26869220	312	+	151	92	128	100	FBtr0334311
FBgn0001202:E001	FBgn0001202	E001	67.1081	0.000458023	2.65257	0.103383	0.999917	1.87309	1.7923	-0.272378	2L	19030844	19031241	398	-	84	62	58	65	FBtr0081180
FBgn0001202:E002	FBgn0001202	E002	56.4203	0.000870984	0.295697	0.586592	0.999917	1.77471	1.74458	-0.101864	2L	19031293	19031469	177	-	63	53	62	48	FBtr0081180
FBgn0001202:E003	FBgn0001202	E003	44.2435	0.00213746	0.613776	0.433369	0.999917	1.68062	1.62986	-0.172419	2L	19031527	19031579	53	-	46	47	47	37	FBtr0081180
FBgn0001202:E004	FBgn0001202	E004	48.2641	0.00102456	0.872241	0.350336	0.999917	1.71992	1.66387	-0.190037	2L	19031644	19031762	119	-	50	52	48	43	FBtr0081180
FBgn0001202:E005	FBgn0001202	E005	84.9468	0.000433751	1.51888	0.21779	0.999917	1.90693	1.9602	0.179042	2L	19031821	19032381	561	-	95	63	85	97	FBtr0081180
FBgn0001202:E006	FBgn0001202	E006	122.66	0.000595983	1.56046	0.211598	0.999917	2.07009	2.1137	0.146036	2L	19032435	19033208	774	-	141	90	115	145	FBtr0081180
FBgn0001202:E007	FBgn0001202	E007	36.5544	0.000614607	0.819341	0.365373	0.999917	1.54166	1.6039	0.212456	2L	19033264	19033498	235	-	35	32	38	41	FBtr0081180
FBgn0001206:E001	FBgn0001206	E001	45.9676	0.000558979	0.0621271	0.803165	0.999917	1.67811	1.66392	-0.0481447	X	10590920	10591499	580	-	53	46	40	45	FBtr0071511
FBgn0001206:E002	FBgn0001206	E002	53.725	0.000541327	0.818321	0.365672	0.999917	1.76007	1.71123	-0.165288	X	10591557	10592252	696	-	61	59	46	49	FBtr0071511
FBgn0001206:E003	FBgn0001206	E003	32.6965	0.000732297	1.4475	0.22893	0.999917	1.56602	1.47999	-0.294663	X	10592312	10592653	342	-	42	34	22	33	FBtr0071511
FBgn0001206:E004	FBgn0001206	E004	174.726	0.000345951	2.74774	0.0973922	0.999917	2.22602	2.26515	0.13073	X	10592712	10595477	2766	-	201	154	183	162	FBtr0071511
FBgn0001206:E005	FBgn0001206	E005	28.7107	0.000638685	0.046587	0.829112	0.999917	1.48027	1.46442	-0.0544658	X	10595544	10595855	312	-	34	28	26	27	FBtr0071511
FBgn0001208:E001	FBgn0001208	E001	10.5142	0.000393328	0.0719602	0.788504	NA	NA	NA	NA	3L	7760453	7760550	98	+	10	11	11	10	FBtr0076811
FBgn0001208:E002	FBgn0001208	E002	11.5286	0.000438166	0.000948606	0.975429	NA	NA	NA	NA	3L	7760551	7760656	106	+	10	14	12	10	FBtr0076811; FBtr0334645; FBtr0334646
FBgn0001208:E003	FBgn0001208	E003	10.0093	0.000371207	0.0681987	0.793978	NA	NA	NA	NA	3L	7760984	7761277	294	+	10	10	10	10	FBtr0334646
FBgn0001208:E004	FBgn0001208	E004	10.5142	0.000393328	0.0719602	0.788504	NA	NA	NA	NA	3L	7761367	7761562	196	+	10	11	11	10	FBtr0100225
FBgn0001208:E005	FBgn0001208	E005	17.0101	0.000613977	0.0317822	0.858506	NA	NA	NA	NA	3L	7761563	7762235	673	+	16	20	20	12	FBtr0076811; FBtr0100225; FBtr0334645; FBtr0334646
FBgn0001208:E006	FBgn0001208	E006	13.4986	0.000512792	0.323094	0.569754	NA	NA	NA	NA	3L	7762294	7762556	263	+	14	16	14	10	FBtr0076811; FBtr0100225; FBtr0334645; FBtr0334646
FBgn0001208:E007	FBgn0001208	E007	12.0088	0.000455342	0.106281	0.744419	NA	NA	NA	NA	3L	7762622	7762851	230	+	12	14	12	10	FBtr0076811; FBtr0100225; FBtr0334645; FBtr0334646
FBgn0001208:E008	FBgn0001208	E008	10.7494	0.000404783	0.187282	0.665189	NA	NA	NA	NA	3L	7762912	7763166	255	+	11	10	12	10	FBtr0076811; FBtr0100225; FBtr0334645; FBtr0334646
FBgn0001215:E001	FBgn0001215	E001	197.861	0.000232095	5.44319	0.0196447	0.665524	2.33368	2.25992	-0.246264	3R	28599834	28599999	166	+	239	202	185	167	FBtr0085299; FBtr0085298
FBgn0001215:E002	FBgn0001215	E002	227.337	0.000896559	0.0414762	0.838622	0.999917	2.3555	2.36228	0.0225994	3R	28600407	28600568	162	+	259	205	211	235	FBtr0085301; FBtr0085300; FBtr0085303; FBtr0085302
FBgn0001215:E003	FBgn0001215	E003	135.636	0.000314515	0.576592	0.447651	0.999917	2.14971	2.12084	-0.0965885	3R	28600706	28600717	12	+	156	132	123	132	FBtr0085301; FBtr0085300; FBtr0085298
FBgn0001215:E004	FBgn0001215	E004	1086.91	0.000743949	2.18042	0.139777	0.999917	3.04952	3.02298	-0.0882461	3R	28600718	28601195	478	+	1230	1072	1023	1026	FBtr0085301; FBtr0085300; FBtr0085303; FBtr0085302; FBtr0085299; FBtr0085298
FBgn0001215:E005	FBgn0001215	E005	489.654	0.00101622	0.103884	0.747217	0.999917	2.69416	2.68727	-0.0229159	3R	28602772	28602947	176	+	524	490	491	454	FBtr0085301; FBtr0085300; FBtr0085303; FBtr0085302; FBtr0085299; FBtr0085298
FBgn0001215:E006	FBgn0001215	E006	781.398	0.000112013	0.727482	0.393701	0.999917	2.88697	2.90074	0.0457962	3R	28603012	28603318	307	+	860	722	809	737	FBtr0085301; FBtr0085300; FBtr0085303; FBtr0085302; FBtr0085299; FBtr0085298
FBgn0001215:E007	FBgn0001215	E007	621.405	0.000375774	0.565527	0.452042	0.999917	2.78707	2.80196	0.0495614	3R	28603608	28603698	91	+	707	550	607	624	FBtr0085301; FBtr0085300; FBtr0085303; FBtr0085302; FBtr0085299; FBtr0085298
[truncated: 74,939 more rows]

## Sheet: FDR 0.1
		groupID	featureID	exonBaseMean	dispersion	stat	pvalue	padj	PTEN_CONTROL_100	PTEN_SF2_100	log2fold_PTEN_SF2_100_PTEN_CONTROL_100	genomicData.seqnames	genomicData.start	genomicData.end	genomicData.width	genomicData.strand	countData.PTEN_RNAi_CONTROL_RNAi_100_2	countData.PTEN_RNAi_CONTROL_RNAi_100_3	countData.PTEN_RNAi_SF2_RNAi_100_1	countData.PTEN_RNAi_SF2_RNAi_100_2	transcripts
FBgn0016675:E002	Lectin-galC1	FBgn0016675	E002	32.7101	0.000662111	11.8963	0.000562442	0.089799	NA	NA	NA	2L	19417620	19418217	598	+	60	47	12	13	FBtr0081201; FBtr0302360
FBgn0262123:E001	l(2)41Ab	FBgn0262123	E001	57.7131	0.000586007	13.4406	0.000246232	0.0510835	NA	NA	NA	2R	1349392	1349498	107	+	69	78	39	45	FBtr0114030
FBgn0035890:E004	CG13667	FBgn0035890	E004	96.1467	0.000410541	14.9113	0.000112689	0.0273022	NA	NA	NA	3L	8405537	8407354	1818	+	154	114	57	62	FBtr0076611; FBtr0076610
FBgn0037028:E001	CG3618	FBgn0037028	E001	91.2159	0.000413272	14.9773	0.000108815	0.0269054	NA	NA	NA	3L	20813353	20815804	2452	-	143	117	54	53	FBtr0302947; FBtr0078271
FBgn0039073:E001	CG4408	FBgn0039073	E001	530.504	0.144268	15.9057	6.65765e-05	0.0178807	NA	NA	NA	3R	23361889	23363568	1680	-	1590	453	78	54	FBtr0339619; FBtr0084431
FBgn0259789:E001	vfl	FBgn0259789	E001	32.6097	0.00064282	36.1798	1.79927e-09	1.68479e-06	1.2363	1.71018	1.63206	X	19766465	19769507	3043	-	18	16	61	35	FBtr0307537
FBgn0026262:E005	bip2	FBgn0026262	E005	111.442	0.00032931	96.6548	8.25305e-23	1.90623e-19	1.79687	2.22182	1.42617	4	462388	462501	114	-	69	61	176	138	FBtr0089110
FBgn0026262:E004	bip2	FBgn0026262	E004	290.598	0.000241489	218.375	2.04568e-49	7.08746e-45	2.24068	2.62312	1.27532	4	461505	462328	824	-	210	155	432	362	FBtr0089110
FBgn0039965:E003	CG13865	FBgn0039965	E003	62.957	0.000950251	41.6053	1.11692e-10	1.33437e-07	1.57231	1.94534	1.26187	X	23014109	23014266	158	+	42	28	100	81	FBtr0111191
FBgn0011760:E006	ctp	FBgn0011760	E006	197.672	0.0176528	17.0187	3.70144e-05	0.0109607	2.08121	2.446	1.21864	X	4699457	4702034	2578	+	149	97	348	196	FBtr0307065; FBtr0070707
FBgn0260658:E003	CG42541	FBgn0260658	E003	79.6845	0.00060898	56.1131	6.84183e-14	1.18521e-10	1.4218	1.77285	1.19729	X	3895047	3896681	1635	-	10	10	174	122	FBtr0332388; FBtr0332389; FBtr0301099; FBtr0301100
FBgn0058160:E008	CG40160	FBgn0058160	E008	194.881	0.00120105	117.528	2.19925e-27	6.92685e-24	2.123	2.46253	1.13381	3L	26226007	26229433	3427	+	212	168	248	153	FBtr0333380
FBgn0024277:E001	trio	FBgn0024277	E001	27.1003	0.000659368	13.8315	0.000199958	0.0425015	1.25965	1.57556	1.09218	3L	995982	997209	1228	-	17	17	43	31	FBtr0072646; FBtr0072647; FBtr0072644; FBtr0072645; FBtr0072648
FBgn0034902:E003	CG5532	FBgn0034902	E003	26.107	0.000660789	12.8015	0.000346339	0.063154	1.26944	1.56869	1.03437	2R	23753407	23753515	109	+	19	20	32	33	FBtr0345535
FBgn0026262:E003	bip2	FBgn0026262	E003	52.2579	0.000563131	23.7664	1.08764e-06	0.000570943	1.55732	1.85866	1.02146	4	460714	461047	334	-	47	27	78	57	FBtr0089110
FBgn0001297:E001	kay	FBgn0001297	E001	28.482	0.00121591	13.4206	0.000248882	0.0513261	1.30435	1.59826	1.01291	3R	29765995	29767587	1593	+	27	13	43	31	FBtr0099988
FBgn0020503:E026	CLIP-190	FBgn0020503	E026	46.1905	0.00054216	17.5178	2.84626e-05	0.00913069	1.5259	1.82215	1.00586	2L	17406996	17408825	1830	+	51	35	53	46	FBtr0332451; FBtr0332454; FBtr0332453; FBtr0080976; FBtr0301441; FBtr0080975; FBtr0080977; FBtr0301440
FBgn0027507:E001	CG1344	FBgn0027507	E001	107.708	0.000348171	58.3853	2.155e-14	3.92959e-11	1.88864	2.18682	0.999891	2R	5653676	5653916	241	+	132	87	114	99	FBtr0331967; FBtr0086034
FBgn0261552:E018	ps	FBgn0261552	E018	49.9571	0.000757904	20.4938	5.98246e-06	0.00253733	1.53529	1.82895	0.996667	3R	9446498	9447628	1131	+	32	35	73	59	FBtr0082037; FBtr0111030
FBgn0020503:E001	CLIP-190	FBgn0020503	E001	54.2475	0.00203326	16.378	5.18847e-05	0.0147344	1.59798	1.88625	0.975609	2L	17384700	17384839	140	+	54	48	65	50	FBtr0080975; FBtr0301442
FBgn0051992:E014	gw	FBgn0051992	E014	58.5445	0.000528118	25.2552	5.02244e-07	0.000285258	1.61099	1.89912	0.974603	4	659878	659920	43	-	50	32	88	64	FBtr0089101; FBtr0089100
FBgn0039955:E003	CG41099	FBgn0039955	E003	37.5763	0.000604706	15.7663	7.16675e-05	0.0188105	1.43079	1.71047	0.955222	3R	3846981	3847059	79	+	30	25	53	42	FBtr0113991
FBgn0035333:E003	CG1317	FBgn0035333	E003	30.5477	0.000686621	12.7539	0.000355274	0.0643459	1.34927	1.62287	0.940131	3L	2368426	2368629	204	-	29	17	34	42	FBtr0072901
FBgn0261565:E018	Lmpt	FBgn0261565	E018	31.6327	0.000633222	11.7254	0.000616541	0.0961494	1.36391	1.62971	0.912525	3L	16906823	16907156	334	+	22	24	41	39	FBtr0302787; FBtr0302786
FBgn0001280:E004	janA	FBgn0001280	E004	38.1902	0.000639242	13.8423	0.000198809	0.0425015	1.43404	1.70114	0.912368	3R	30039407	30039464	58	-	23	28	54	47	FBtr0085596
FBgn0030245:E006	CG1637	FBgn0030245	E006	38.57	0.000782606	12.348	0.000441448	0.0758334	1.45062	1.71736	0.910203	X	10873545	10873708	164	-	31	27	55	41	FBtr0073408; FBtr0346382
FBgn0035028:E008	Start1	FBgn0035028	E008	35.9369	0.000648289	13.8641	0.000196519	0.0425015	1.43686	1.7006	0.90085	2R	24575877	24576010	134	+	42	32	37	33	FBtr0305054; FBtr0089868; FBtr0089867
FBgn0030245:E005	CG1637	FBgn0030245	E005	60.0938	0.000731642	18.6621	1.56053e-05	0.00536051	1.6406	1.9053	0.894637	X	10873136	10873479	344	-	50	41	84	65	FBtr0073408; FBtr0346382
FBgn0039993:E006	CG17691	FBgn0039993	E006	54.3706	0.00578243	11.8716	0.000569964	0.0905825	1.60918	1.86656	0.871153	2R	1591018	1591104	87	+	44	48	71	54	FBtr0302410
FBgn0020503:E003	CLIP-190	FBgn0020503	E003	83.1599	0.000427454	22.5135	2.08677e-06	0.00101828	1.79744	2.05423	0.86345	2L	17385015	17385443	429	+	93	70	88	82	FBtr0332454; FBtr0080976; FBtr0301442; FBtr0301440
FBgn0029685:E004	CG2938	FBgn0029685	E004	78.3938	0.000440056	27.8418	1.31654e-07	8.44683e-05	1.77011	2.025	0.857757	X	3935730	3936227	498	-	81	57	106	70	FBtr0345712; FBtr0332387; FBtr0070627
FBgn0000370:E002	crc	FBgn0000370	E002	88.1313	0.00126874	24.6308	6.94331e-07	0.000381838	1.80473	2.05849	0.853109	2L	21311193	21311531	339	+	72	54	129	97	FBtr0332001
FBgn0028427:E002	Ilk	FBgn0028427	E002	87.1584	0.000388009	29.2407	6.39222e-08	4.34245e-05	1.79856	2.05095	0.848661	3L	21217153	21217566	414	+	75	47	114	112	FBtr0307160
FBgn0051992:E013	gw	FBgn0051992	E013	134.203	0.00101898	37.4341	9.45527e-10	9.92688e-07	1.9897	2.2418	0.844011	4	659560	659877	318	-	109	90	196	141	FBtr0089100
FBgn0051992:E015	gw	FBgn0051992	E015	56.5601	0.000488796	18.6221	1.59364e-05	0.00536051	1.62121	1.86997	0.841678	4	659921	659983	63	-	50	34	77	65	FBtr0089101; FBtr0089097; FBtr0089100
FBgn0014002:E003	Pdi	FBgn0014002	E003	45.8265	0.00059015	14.5271	0.00013816	0.0317	1.5383	1.78258	0.829865	3L	15142593	15142840	248	-	38	34	63	48	FBtr0346644
FBgn0028371:E011	jbug	FBgn0028371	E011	51.8274	0.000588875	16.277	5.4724e-05	0.0154144	1.58752	1.8312	0.82586	2R	22729101	22729131	31	-	44	34	71	58	FBtr0301375; FBtr0302116
FBgn0035028:E007	Start1	FBgn0035028	E007	41.1497	0.000613437	13.2788	0.00026843	0.0540617	1.50476	1.74671	0.823498	2R	24575691	24575823	133	+	50	37	42	36	FBtr0305054; FBtr0089868; FBtr0089867
FBgn0260658:E002	CG42541	FBgn0260658	E002	84.3283	0.0315876	14.2045	0.000163977	0.0361856	1.54755	1.78877	0.819142	X	3892384	3895046	2663	-	15	12	197	111	FBtr0332388; FBtr0332389; FBtr0301100
FBgn0033005:E003	CG3107	FBgn0033005	E003	89.2041	0.00038124	29.0989	6.87756e-08	4.58231e-05	1.83143	2.07439	0.816327	2R	5091004	5091800	797	+	90	68	113	86	FBtr0345009
FBgn0000053:E005	ade3	FBgn0000053	E005	124.881	0.000304721	36.5686	1.47385e-09	1.48268e-06	1.95215	2.19497	0.8136	2L	7018087	7018148	62	-	96	70	167	165	FBtr0100353
FBgn0037109:E003	MED1	FBgn0037109	E003	75.0486	0.000477816	22.8838	1.72097e-06	0.000851783	1.74063	1.97916	0.803595	3L	21630121	21630932	812	-	55	50	94	100	FBtr0302592
FBgn0039359:E003	RpL27	FBgn0039359	E003	106.649	0.00035847	29.7416	4.93644e-08	3.42056e-05	1.89108	2.13011	0.801975	3R	25684959	25685017	59	-	74	75	148	128	FBtr0331360; FBtr0331362
FBgn0259938:E002	cwo	FBgn0259938	E002	42.8827	0.000565557	12.5269	0.000401144	0.0702074	1.50776	1.7389	0.786771	3R	10396237	10396696	460	+	31	30	61	49	FBtr0305152
FBgn0001248:E008	Idh	FBgn0001248	E008	40.2598	0.000580855	12.5343	0.00039955	0.0702074	1.4958	1.72574	0.783293	3L	8358941	8359079	139	-	40	28	48	45	FBtr0076669; FBtr0114549
FBgn0052475:E001	mthl8	FBgn0052475	E001	60.3689	0.000484266	26.2919	2.93514e-07	0.000175329	1.62031	1.85061	0.779523	3L	22428	22482	55	+	31	34	90	85	FBtr0329896
FBgn0035688:E001	CG10289	FBgn0035688	E001	92.2976	0.000684181	21.192	4.15485e-06	0.0018455	1.84573	2.0695	0.75171	3L	6164916	6167312	2397	-	83	58	130	98	FBtr0331790
FBgn0259740:E005	CG42394	FBgn0259740	E005	93.4565	0.000364207	22.3034	2.32792e-06	0.00110638	1.8469	2.06389	0.728998	3R	10851489	10851540	52	+	75	57	129	112	FBtr0300045; FBtr0304667
FBgn0039955:E002	CG41099	FBgn0039955	E002	56.2717	0.000489308	13.013	0.000309332	0.0584092	1.64766	1.85418	0.69856	3R	3846895	3846911	17	+	54	38	71	62	FBtr0113990; FBtr0113991
FBgn0052447:E001	CG32447	FBgn0052447	E001	72.4923	0.000592509	16.2351	5.59492e-05	0.0156324	1.75851	1.96466	0.694481	3L	21690612	21691928	1317	-	69	54	98	69	FBtr0333970
FBgn0030479:E003	Rbp1-like	FBgn0030479	E003	80.0344	0.000522381	20.2752	6.70627e-06	0.00273348	1.80466	2.01086	0.693641	X	13381750	13383623	1874	-	73	76	106	65	FBtr0304001
FBgn0027594:E016	drpr	FBgn0027594	E016	161.654	0.000267644	39.6776	2.99542e-10	3.45931e-07	2.09783	2.3006	0.677912	3L	1730525	1730992	468	-	128	122	215	180	FBtr0072798; FBtr0072799; FBtr0309845; FBtr0334080; FBtr0334078; FBtr0334079
FBgn0259247:E002	laccase2	FBgn0259247	E002	39.8528	0.000726568	13.1709	0.000284324	0.0551511	1.49382	1.69197	0.675664	2R	5416096	5416417	322	+	35	22	45	57	FBtr0301063
FBgn0001139:E003	gro	FBgn0001139	E003	96.0306	0.00036409	19.5514	9.7927e-06	0.00372833	1.87885	2.078	0.668656	3R	26042185	26042264	80	+	88	66	133	97	FBtr0084963
FBgn0028541:E007	TM9SF4	FBgn0028541	E007	99.5008	0.000355101	22.3007	2.33117e-06	0.00110638	1.89511	2.09371	0.666537	2L	13773184	13773322	139	+	96	65	131	106	FBtr0343657; FBtr0080532
FBgn0039969:E002	Fis1	FBgn0039969	E002	116.011	0.00296739	15.1819	9.7635e-05	0.024512	1.95821	2.1558	0.662256	2R	5603795	5603899	105	-	113	67	150	134	FBtr0273210; FBtr0273211; FBtr0273209
FBgn0017545:E001	RpS3A	FBgn0017545	E001	85.9068	0.00263146	13.0078	0.000310203	0.0584092	1.83299	2.02992	0.662019	4	65225	65521	297	-	87	52	119	86	FBtr0308296
FBgn0005278:E006	Sam-S	FBgn0005278	E006	78.9259	0.0017353	13.3541	0.000257854	0.0522434	1.80048	1.99475	0.653695	2L	107957	108088	132	+	67	68	95	85	FBtr0089432; FBtr0089431; FBtr0089430
FBgn0028371:E013	jbug	FBgn0028371	E013	68.6155	0.000500477	12.0461	0.000519009	0.0836354	1.74503	1.92616	0.610697	2R	22729142	22729194	53	-	59	54	88	73	FBtr0301375; FBtr0302116; FBtr0301377; FBtr0302117; FBtr0071919
FBgn0017581:E001	Lk6	FBgn0017581	E001	298.765	0.000500075	45.0345	1.93598e-11	2.48422e-08	2.38155	2.56433	0.60924	3R	11750931	11752384	1454	-	306	209	384	297	FBtr0082534
FBgn0004227:E005	nonA	FBgn0004227	E005	74.3463	0.00050639	12.2701	0.000460264	0.0777869	1.7854	1.96512	0.60512	X	16365643	16366903	1261	+	67	69	90	71	FBtr0100586
FBgn0027594:E014	drpr	FBgn0027594	E014	126.932	0.000450313	23.3227	1.36974e-06	0.000697884	2.00818	2.1875	0.600511	3L	1723770	1723933	164	-	106	97	177	127	FBtr0072798; FBtr0072799; FBtr0309845; FBtr0334080; FBtr0334078; FBtr0334079
FBgn0262742:E020	Fas1	FBgn0262742	E020	137.038	0.000309578	21.588	3.37961e-06	0.00154066	2.04451	2.22383	0.600129	3R	16638049	16638622	574	+	137	92	161	158	FBtr0333726
FBgn0033994:E006	CG7544	FBgn0033994	E006	52.4828	0.000534221	11.7264	0.000616203	0.0961494	1.63701	1.81372	0.598344	2R	15149171	15149709	539	+	55	37	60	58	FBtr0087417; FBtr0300324
FBgn0027932:E008	Akap200	FBgn0027932	E008	140.647	0.00120982	16.5153	4.82583e-05	0.0138178	2.05769	2.23596	0.596451	2L	8428068	8428319	252	+	142	98	185	138	FBtr0079667; FBtr0340241
FBgn0026262:E002	bip2	FBgn0026262	E002	116.737	0.00207915	13.1993	0.000280047	0.0551511	1.9771	2.15484	0.595567	4	460203	460656	454	-	107	91	168	101	FBtr0089110
FBgn0266580:E002	Gp210	FBgn0266580	E002	352.137	0.00028808	54.6611	1.43215e-13	2.36278e-10	2.45413	2.62417	0.566531	2R	5761134	5762193	1060	+	314	252	462	379	FBtr0086044; FBtr0335270
FBgn0259789:E005	vfl	FBgn0259789	E005	121.46	0.000339716	18.6306	1.58653e-05	0.00536051	1.99917	2.16791	0.565217	X	19782509	19782853	345	-	113	94	175	104	FBtr0345014; FBtr0074808
FBgn0262742:E021	Fas1	FBgn0262742	E021	291.237	0.00114798	26.8791	2.16588e-07	0.000131647	2.37677	2.5452	0.561459	3R	16638623	16639771	1149	+	296	199	387	284	FBtr0333726; FBtr0300037; FBtr0300036
FBgn0267348:E010	LanB2	FBgn0267348	E010	190.212	0.000278467	27.1998	1.83474e-07	0.000113512	2.19372	2.35741	0.546694	3L	9622817	9623117	301	+	171	148	243	198	FBtr0076382; FBtr0345031
FBgn0263993:E008	CG43736	FBgn0263993	E008	95.1197	0.000390527	12.2481	0.000465733	0.0779507	1.89972	2.05776	0.530623	X	6874322	6874916	595	+	88	77	112	103	FBtr0330262
FBgn0033183:E005	CG1620	FBgn0033183	E005	570.645	0.00244135	28.7373	8.28927e-08	5.41868e-05	2.67647	2.83457	0.526111	2R	7495526	7496347	822	-	558	496	598	628	FBtr0300830; FBtr0088983; FBtr0336918
FBgn0027594:E015	drpr	FBgn0027594	E015	138.794	0.000298904	20.4633	6.07859e-06	0.00253733	2.06004	2.21636	0.523121	3L	1723992	1724225	234	-	118	111	171	154	FBtr0072798; FBtr0072799; FBtr0309845; FBtr0334080; FBtr0334078; FBtr0334079
FBgn0026319:E003	Traf4	FBgn0026319	E003	110.544	0.000358858	14.7714	0.000121362	0.0286035	1.95626	2.11165	0.521021	2L	4371990	4372539	550	+	89	79	141	132	FBtr0077429
FBgn0086710:E006	RpL30	FBgn0086710	E006	106.912	0.000472818	12.6203	0.000381588	0.0681469	1.94591	2.10107	0.520385	2L	19009238	19009306	69	-	97	73	129	128	FBtr0302491
FBgn0039965:E001	CG13865	FBgn0039965	E001	105.53	0.000845037	12.5265	0.000401231	0.0702074	1.94054	2.09287	0.510963	X	23013495	23013681	187	+	93	73	114	141	FBtr0111192; FBtr0344110; FBtr0111191
FBgn0032000:E002	CG8372	FBgn0032000	E002	119.126	0.000344277	14.9465	0.0001106	0.0269849	1.99685	2.14548	0.498009	2L	8212693	8212766	74	-	114	78	138	146	FBtr0079634
FBgn0037737:E003	Pnn	FBgn0037737	E003	98.7427	0.000399994	13.1874	0.000281836	0.0551511	1.92111	2.06927	0.497234	3R	9741969	9742156	188	+	99	72	120	104	FBtr0082126
FBgn0039970:E003	CG17508	FBgn0039970	E003	150.105	0.0004373	18.6269	1.58962e-05	0.00536051	2.0985	2.24711	0.497019	2R	5609490	5609994	505	+	148	101	171	180	FBtr0307172
FBgn0033699:E002	RpS11	FBgn0033699	E002	230.632	0.000208898	24.305	8.22236e-07	0.000438264	2.28406	2.42701	0.476989	2R	12199313	12199390	78	-	202	167	290	262	FBtr0088007
FBgn0086674:E015	Tango13	FBgn0086674	E015	122.057	0.0003368	13.8339	0.000199705	0.0425015	2.01471	2.15649	0.474905	X	13591761	13593224	1464	+	114	95	158	121	FBtr0310433
FBgn0026620:E016	tacc	FBgn0026620	E016	117.862	0.000352525	12.1893	0.000480637	0.0796753	2.00305	2.1435	0.47056	3R	4744464	4744665	202	-	130	81	135	126	FBtr0089952; FBtr0089953; FBtr0089955; FBtr0302615; FBtr0302614; FBtr0306654; FBtr0332445; FBtr0332446; FBtr0302616
FBgn0020306:E013	dom	FBgn0020306	E013	449.401	0.000634712	37.4833	9.21981e-10	9.92688e-07	2.57935	2.71551	0.453358	2R	21334593	21336986	2394	+	407	343	627	420	FBtr0071604
FBgn0026160:E014	tna	FBgn0026160	E014	138.096	0.000297526	13.6238	0.000223338	0.0468955	2.06865	2.20332	0.450688	3L	10874336	10874646	311	+	121	105	195	131	FBtr0301658; FBtr0076267; FBtr0076268
FBgn0033699:E001	RpS11	FBgn0033699	E001	177.07	0.000365826	15.3529	8.91842e-05	0.0225538	2.17705	2.30781	0.436913	2R	12199024	12199111	88	-	158	130	210	209	FBtr0088007
FBgn0039904:E004	Hcf	FBgn0039904	E004	259.199	0.000812578	20.2507	6.79285e-06	0.00273657	2.34626	2.47279	0.421996	4	360587	361006	420	+	238	200	291	306	FBtr0345284; FBtr0307379; FBtr0334479; FBtr0089125; FBtr0089126
FBgn0261387:E001	CG17528	FBgn0261387	E001	163.726	0.000263634	12.5129	0.000404157	0.0703639	2.15481	2.28044	0.419868	2R	4815426	4817260	1835	-	189	138	174	155	FBtr0111277
FBgn0038603:E004	PKD	FBgn0038603	E004	155.253	0.000282304	12.3451	0.000442139	0.0758334	2.13069	2.2525	0.407292	3R	18306322	18306618	297	-	155	123	186	157	FBtr0337037; FBtr0337036
FBgn0020910:E009	RpL3	FBgn0020910	E009	277.638	0.00153666	12.2957	0.000453995	0.0771035	2.37941	2.50151	0.407097	3R	11224945	11225173	229	+	278	197	355	281	FBtr0336783
FBgn0000053:E006	ade3	FBgn0000053	E006	377.647	0.00018278	27.6233	1.47396e-07	9.28488e-05	2.51163	2.62729	0.385244	2L	7018149	7018374	226	-	357	250	449	453	FBtr0079431; FBtr0100353; FBtr0339663
FBgn0000053:E008	ade3	FBgn0000053	E008	479.62	0.000143264	36.3453	1.65281e-09	1.59064e-06	2.61523	2.73066	0.384282	2L	7019135	7019382	248	-	443	328	576	569	FBtr0079431; FBtr0100353; FBtr0339663
FBgn0000053:E007	ade3	FBgn0000053	E007	901.822	0.000100044	78.5046	7.98119e-19	1.62657e-15	2.88993	3.00391	0.379056	2L	7018431	7019080	650	-	829	624	1108	1042	FBtr0079431; FBtr0100353; FBtr0339663
FBgn0035574:E001	RhoGEF64C	FBgn0035574	E001	184.959	0.000279215	14.8199	0.000118281	0.0282672	2.21215	2.32011	0.360616	3L	4692783	4693405	623	+	176	147	252	165	FBtr0073345; FBtr0332738
FBgn0033313:E021	Cirl	FBgn0033313	E021	237.379	0.000222613	14.4591	0.000143235	0.0326482	2.32411	2.43149	0.358187	2R	8623042	8624135	1094	+	258	201	290	202	FBtr0301363; FBtr0305081; FBtr0310448; FBtr0290112; FBtr0305082
FBgn0000308:E001	chic	FBgn0000308	E001	679.256	0.00080583	19.9305	8.03085e-06	0.00316178	2.77338	2.87998	0.354658	2L	5972115	5972899	785	-	653	485	892	687	FBtr0079236
FBgn0013733:E022	shot	FBgn0013733	E022	228.543	0.000224544	12.9095	0.000326922	0.0605698	2.30782	2.40962	0.33966	2R	13884095	13894129	10035	-	236	171	291	217	FBtr0087621
FBgn0000053:E009	ade3	FBgn0000053	E009	371.746	0.000246189	19.252	1.1455e-05	0.00413406	2.51514	2.61363	0.328078	2L	7023529	7023898	370	-	364	248	433	441	FBtr0079431; FBtr0100353; FBtr0339663
FBgn0038829:E002	CG17271	FBgn0038829	E002	380.389	0.000251993	24.9672	5.83145e-07	0.000325865	2.53318	2.63057	0.32436	3R	20819626	20820443	818	-	431	325	378	389	FBtr0083993
FBgn0001235:E013	hth	FBgn0001235	E013	456.956	0.000543422	14.7948	0.000119868	0.0284448	2.61215	2.70567	0.31137	3R	10583874	10585283	1410	-	457	363	639	371	FBtr0344145
FBgn0036134:E002	fd68A	FBgn0036134	E002	310.674	0.000187058	14.9654	0.000109498	0.0269054	2.44715	2.54057	0.311324	3L	11114270	11115415	1146	-	342	253	343	306	FBtr0301967; FBtr0300783; FBtr0332652; FBtr0332653; FBtr0332654; FBtr0300786; FBtr0300785; FBtr0300784
FBgn0000308:E009	chic	FBgn0000308	E009	541.087	0.000124128	15.7203	7.34326e-05	0.0191289	2.69138	2.76941	0.259679	2L	5979960	5980101	142	-	534	407	656	567	FBtr0309213; FBtr0079235
FBgn0034138:E001	RpS15	FBgn0034138	E001	682.25	0.000123637	19.7489	8.83131e-06	0.00339966	2.79105	2.86862	0.258041	2R	16570112	16570195	84	-	676	486	844	723	FBtr0087123
FBgn0052685:E013	ZAP3	FBgn0052685	E013	303.142	0.000209875	12.2575	0.000463393	0.0779355	2.44571	2.52159	0.252896	X	10078486	10081871	3386	-	339	259	325	291	FBtr0308583; FBtr0308582; FBtr0071489; FBtr0308584
FBgn0262734:E010	Rbp2	FBgn0262734	E010	512.883	0.000278109	12.9892	0.0003133	0.0586734	2.67397	2.74807	0.246628	X	16453616	16454972	1357	+	569	405	613	468	FBtr0074280; FBtr0074279
FBgn0010228:E005	HmgZ	FBgn0010228	E005	469.215	0.000140182	12.9782	0.000315137	0.0587002	2.63633	2.70968	0.244185	2R	21702677	21702830	154	-	558	420	493	410	FBtr0342960; FBtr0071674
FBgn0000308:E008	chic	FBgn0000308	E008	540.282	0.000124592	13.4077	0.000250587	0.0513719	2.69414	2.76621	0.239859	2L	5979940	5979959	20	-	538	409	651	563	FBtr0079235
FBgn0020255:E001	Ran	FBgn0020255	E001	1231.65	0.000662384	14.2845	0.000157152	0.035127	3.05198	3.12275	0.235306	X	11144852	11145318	467	-	1239	921	1526	1242	FBtr0073472; FBtr0340164
FBgn0000636:E013	Fas3	FBgn0000636	E013	937.811	9.11386e-05	14.2967	0.000156135	0.0351263	2.94269	3.003	0.200579	2L	18392245	18392911	667	+	1047	744	1078	888	FBtr0344782; FBtr0081051; FBtr0340580; FBtr0081052
FBgn0035906:E003	GstO2	FBgn0035906	E003	1551.74	0.000109253	102.209	4.99646e-24	1.23648e-20	3.16111	3.22125	0.199884	3L	8522411	8523221	811	-	1655	1368	1643	1543	FBtr0076653
FBgn0029785:E003	RpL35	FBgn0029785	E003	1986.26	8.70717e-05	33.8395	5.98515e-09	5.18403e-06	3.26758	3.32645	0.19567	X	5672734	5672875	142	+	2055	1600	2273	2019	FBtr0070801
FBgn0004362:E007	HmgD	FBgn0004362	E007	2438.7	6.15289e-05	36.0802	1.89357e-09	1.72643e-06	3.36182	3.41356	0.171941	2R	21716368	21716727	360	+	2681	2072	2684	2328	FBtr0071708; FBtr0071709
FBgn0000042:E002	Act5C	FBgn0000042	E002	3085.04	0.000248223	14.6135	0.000131963	0.0304799	3.46473	3.51366	0.162593	X	5901982	5902096	115	+	3346	2607	3132	3259	FBtr0070823
FBgn0001090:E002	bnb	FBgn0001090	E002	2685.65	8.94968e-05	17.4771	2.90793e-05	0.00924295	3.39159	3.37636	-0.0506176	X	18794520	18796294	1775	-	4349	3466	1495	1502	FBtr0074659; FBtr0074658; FBtr0074657; FBtr0074656
FBgn0022893:E002	Df31	FBgn0022893	E002	13617.2	6.60109e-05	21.2174	4.10022e-06	0.00184488	4.14468	4.12421	-0.0679752	2L	21626860	21627757	898	-	15513	12366	14114	12550	FBtr0085919; FBtr0100293; FBtr0085920
FBgn0037623:E001	CG9801	FBgn0037623	E001	263.792	0.000239812	15.3854	8.76648e-05	0.022498	2.43101	2.3948	-0.120733	3R	8735879	8738708	2830	-	384	272	233	172	FBtr0081946; FBtr0081945; FBtr0081944
FBgn0016700:E001	Rab1	FBgn0016700	E001	1270.14	0.000101341	13.0449	0.000304109	0.0578909	3.12364	3.08467	-0.129539	3R	21266029	21267145	1117	-	1529	1189	1243	1130	FBtr0084104
FBgn0261808:E010	cu	FBgn0261808	E010	197.949	0.000283005	17.1674	3.42252e-05	0.0104014	2.14777	2.10111	-0.156188	3R	11207549	11208181	633	+	476	230	48	51	FBtr0335220; FBtr0335219; FBtr0335218; FBtr0113220; FBtr0113219; FBtr0113218
FBgn0011474:E006	pr-set7	FBgn0011474	E006	450.096	0.000168658	20.4848	6.01067e-06	0.00253733	2.67721	2.62729	-0.166221	3R	14316939	14319692	2754	+	545	463	420	376	FBtr0082930; FBtr0082929; FBtr0309996
FBgn0033005:E006	CG3107	FBgn0033005	E006	810.291	0.000122388	30.8061	2.85145e-08	2.19536e-05	2.92645	2.8735	-0.176104	2R	5092527	5095090	2564	+	1139	855	688	574	FBtr0086077; FBtr0345009; FBtr0111280; FBtr0086078
FBgn0002431:E014	hyd	FBgn0002431	E014	718.838	0.000124604	12.1947	0.00047925	0.0796753	2.88459	2.83062	-0.179544	3R	9719720	9723220	3501	-	879	653	745	606	FBtr0082090; FBtr0339599
FBgn0262720:E006	CG43164	FBgn0262720	E006	4061.65	0.000213131	32.6717	1.09115e-08	8.79163e-06	3.63408	3.5792	-0.182366	2R	17506311	17506745	435	+	5160	3988	4028	3123	FBtr0305704; FBtr0305701; FBtr0305702
FBgn0033183:E004	CG1620	FBgn0033183	E004	590.19	0.000125891	17.0991	3.54789e-05	0.0106887	2.79467	2.73911	-0.184901	2R	7494866	7495461	596	-	770	614	509	475	FBtr0300830; FBtr0088983; FBtr0336918
FBgn0010228:E006	HmgZ	FBgn0010228	E006	868.713	0.000101509	14.6491	0.000129494	0.0301104	2.96182	2.90504	-0.188846	2R	21704323	21704501	179	-	1170	902	801	616	FBtr0071673
FBgn0040206:E002	krz	FBgn0040206	E002	425.173	0.000167733	13.1431	0.000288573	0.0552371	2.65753	2.59999	-0.191625	3R	32048607	32049869	1263	-	540	400	418	348	FBtr0085877; FBtr0305268
FBgn0029814:E008	CG15765	FBgn0029814	E008	106.021	0.000383395	18.1156	2.07895e-05	0.00685975	1.99786	1.93603	-0.207645	X	5837206	5839573	2368	+	176	147	53	51	FBtr0332935; FBtr0070817
FBgn0262871:E008	lute	FBgn0262871	E008	235.917	0.000403441	11.7355	0.000613184	0.0961494	2.40567	2.33746	-0.22755	3R	17388443	17390265	1823	+	318	228	241	161	FBtr0083435; FBtr0330037; FBtr0306210; FBtr0306209
FBgn0031942:E001	CG7203	FBgn0031942	E001	127.641	0.000366541	17.3136	3.1691e-05	0.00980327	2.02127	1.94939	-0.241264	2L	7752170	7752814	645	-	327	109	25	59	FBtr0346499; FBtr0290272
FBgn0005630:E011	lola	FBgn0005630	E011	410.033	0.000151814	12.3283	0.000446153	0.076145	2.64767	2.5744	-0.244022	2R	10507423	10509554	2132	-	486	443	388	326	FBtr0343132; FBtr0089350
FBgn0027507:E002	CG1344	FBgn0027507	E002	526.249	0.0001695	53.3724	2.75948e-13	4.34568e-10	2.72024	2.64687	-0.244228	2R	5653969	5655929	1961	+	865	638	327	290	FBtr0331967; FBtr0086034
FBgn0039955:E009	CG41099	FBgn0039955	E009	357.315	0.000278872	11.7716	0.000601403	0.0951425	2.58873	2.51509	-0.245332	3R	3866007	3867426	1420	+	494	326	344	272	FBtr0344573; FBtr0113990; FBtr0113991; FBtr0113989
FBgn0034802:E002	CG3800	FBgn0034802	E002	933.161	0.00188296	30.9898	2.59385e-08	2.04242e-05	2.99944	2.92377	-0.251647	2R	22934971	22935058	88	-	1351	934	880	589	FBtr0071994
FBgn0028541:E004	TM9SF4	FBgn0028541	E004	313.106	0.0002494	13.1908	0.000281319	0.0551511	2.5345	2.45655	-0.259775	2L	13771337	13772571	1235	+	433	276	289	260	FBtr0343657; FBtr0080532
FBgn0041775:E004	tral	FBgn0041775	E004	486.451	0.000607909	16.1523	5.84475e-05	0.0161998	2.72368	2.64327	-0.267655	3L	12517428	12517957	530	+	603	526	424	397	FBtr0332638; FBtr0332639; FBtr0332636; FBtr0332637; FBtr0075959; FBtr0332635; FBtr0332642; FBtr0332641; FBtr0332640
FBgn0036534:E010	DCP2	FBgn0036534	E010	341.154	0.000178635	19.2668	1.13664e-05	0.00413406	2.56937	2.48779	-0.271796	3L	15825471	15826285	815	-	459	352	309	250	FBtr0075538; FBtr0304975
FBgn0000210:E018	br	FBgn0000210	E018	237.897	0.000217941	14.8195	0.000118304	0.0282672	2.41976	2.33818	-0.272151	X	1643068	1645162	2095	+	290	218	286	161	FBtr0070262; FBtr0303563; FBtr0070266; FBtr0308319; FBtr0303564
FBgn0037583:E004	CG9684	FBgn0037583	E004	297.575	0.000202977	15.3676	8.84926e-05	0.0225435	2.51039	2.42828	-0.273691	3R	8360800	8361681	882	-	430	284	281	202	FBtr0081853
FBgn0004363:E002	porin	FBgn0004363	E002	1548.89	0.000109405	51.6878	6.50662e-13	9.80124e-10	3.23184	3.14731	-0.280982	2L	10847425	10847714	290	-	1845	1519	1455	1387	FBtr0080183; FBtr0305260; FBtr0332029; FBtr0100584
FBgn0011722:E003	Tig	FBgn0011722	E003	166.503	0.000354072	13.4647	0.000243089	0.0507352	2.21089	2.12665	-0.281762	2L	6415557	6417584	2028	-	344	161	106	64	FBtr0343152; FBtr0079275
FBgn0029685:E002	CG2938	FBgn0029685	E002	338.752	0.000198144	48.5898	3.15509e-12	4.20428e-09	2.55995	2.47493	-0.283282	X	3932156	3935179	3024	-	489	374	284	215	FBtr0345712; FBtr0332387; FBtr0070627
FBgn0265998:E032	Doa	FBgn0265998	E032	277.289	0.000209815	18.9131	1.3681e-05	0.00478779	2.47716	2.38964	-0.291812	3R	28921966	28922772	807	+	390	302	223	199	FBtr0336461; FBtr0308600; FBtr0308598; FBtr0308599; FBtr0299742; FBtr0299743; FBtr0299747; FBtr0299744; FBtr0299748; FBtr0299749; FBtr0299751; FBtr0299753
FBgn0015218:E006	eIF-4E	FBgn0015218	E006	302.622	0.000243201	13.2503	0.000272534	0.0542655	2.52773	2.43359	-0.313771	3L	9401368	9401606	239	-	372	302	273	266	FBtr0333885; FBtr0076489
FBgn0002306:E008	sas	FBgn0002306	E008	240.489	0.000217047	13.1608	0.000285862	0.0551511	2.42804	2.32957	-0.328503	3R	7174111	7175396	1286	+	331	232	212	191	FBtr0081571; FBtr0081570; FBtr0334885; FBtr0334884
FBgn0004907:E002	14-3-3zeta	FBgn0004907	E002	766.326	0.00110747	16.1033	5.99805e-05	0.0164927	2.93358	2.83297	-0.334646	2R	10099739	10099850	112	+	949	759	773	593	FBtr0088412; FBtr0088415
FBgn0261387:E006	CG17528	FBgn0261387	E006	196.048	0.000261317	12.8575	0.000336138	0.0616181	2.33293	2.23187	-0.337478	2R	4819288	4819936	649	-	286	208	148	146	FBtr0111277; FBtr0111274
FBgn0031020:E007	Nat1	FBgn0031020	E007	493.207	0.000214495	29.984	4.35629e-08	3.117e-05	2.74636	2.64107	-0.350488	X	19483684	19484643	960	+	579	476	481	440	FBtr0074711; FBtr0346014
FBgn0039830:E001	CG1746	FBgn0039830	E001	4304.35	0.000887688	34.5416	4.1724e-09	3.70659e-06	3.68727	3.57658	-0.367764	3R	31216145	31216769	625	-	5447	4158	3663	3989	FBtr0085774; FBtr0305121; FBtr0305122; FBtr0085772; FBtr0085773
FBgn0039965:E004	CG13865	FBgn0039965	E004	326.433	0.000202696	33.6591	6.56662e-09	5.54895e-06	2.57022	2.45951	-0.368913	X	23014453	23015169	717	+	428	286	298	298	FBtr0111192; FBtr0344110
FBgn0020279:E015	lig	FBgn0020279	E015	218.29	0.000278909	14.0938	0.000173915	0.0378959	2.39284	2.28201	-0.369882	2R	8074405	8074500	96	+	292	213	179	192	FBtr0301915; FBtr0301917; FBtr0301916; FBtr0346957; FBtr0330630; FBtr0330631; FBtr0304681; FBtr0100575; FBtr0088776; FBtr0088775; FBtr0088774
FBgn0000719:E002	fog	FBgn0000719	E002	65.1991	0.000519544	12.8792	0.000332246	0.0612286	1.86317	1.75301	-0.371756	X	22826162	22829277	3116	-	92	73	54	43	FBtr0100538; FBtr0077342; FBtr0333179; FBtr0333182; FBtr0333181; FBtr0333180
FBgn0260779:E001	gatA	FBgn0260779	E001	150.711	0.000321796	17.1927	3.37737e-05	0.0103551	2.2329	2.12078	-0.374935	3R	19026174	19027204	1031	-	200	152	135	118	FBtr0083718
FBgn0046692:E002	Stlk	FBgn0046692	E002	221.939	0.000238502	22.908	1.69941e-06	0.000851783	2.39943	2.27264	-0.423151	2R	4560361	4560789	429	+	320	239	174	159	FBtr0111111; FBtr0308810
FBgn0267348:E006	LanB2	FBgn0267348	E006	194.28	0.000280779	16.642	4.51411e-05	0.013033	2.34984	2.22288	-0.423953	3L	9618170	9618784	615	+	275	183	178	145	FBtr0076382; FBtr0345031
FBgn0051712:E003	CG31712	FBgn0051712	E003	179.733	0.00030875	21.0541	4.46489e-06	0.00195811	2.32033	2.19274	-0.426206	2L	9935570	9937237	1668	-	218	176	195	132	FBtr0331636
FBgn0052767:E003	CG32767	FBgn0052767	E003	143.914	0.000339058	14.1675	0.000167237	0.0366714	2.22282	2.09482	-0.428165	X	5076468	5078026	1559	-	183	146	162	87	FBtr0331757; FBtr0302118; FBtr0302119; FBtr0331758; FBtr0300994; FBtr0300995
FBgn0040056:E002	CG17698	FBgn0040056	E002	146.745	0.0009178	13.1564	0.000286532	0.0551511	2.23415	2.106	-0.428628	3L	23740161	23741084	924	+	182	132	165	110	FBtr0333914; FBtr0333912; FBtr0333913
FBgn0020306:E015	dom	FBgn0020306	E015	195.196	0.000236083	19.8585	8.33893e-06	0.00324618	2.3545	2.22517	-0.431871	2R	21337525	21340620	3096	+	242	204	194	143	FBtr0071603; FBtr0342890; FBtr0071602
FBgn0025633:E017	CG13366	FBgn0025633	E017	155.776	0.00187899	11.9537	0.00054538	0.087478	2.2581	2.12819	-0.434349	X	617375	617582	208	-	181	167	149	127	FBtr0110791; FBtr0339430; FBtr0339433
FBgn0039890:E009	CG2316	FBgn0039890	E009	203.26	0.00172215	12.747	0.00035659	0.0643459	2.37493	2.24304	-0.44032	4	188578	189248	671	-	277	176	171	192	FBtr0308247; FBtr0089149; FBtr0089148; FBtr0089150; FBtr0089147; FBtr0089146
FBgn0062449:E007	CG13197	FBgn0062449	E007	86.4931	0.00043041	12.4738	0.000412705	0.0714929	2.00199	1.86655	-0.455226	2R	11694918	11695446	529	+	112	97	74	64	FBtr0088078; FBtr0345619
FBgn0039359:E001	RpL27	FBgn0039359	E001	226.431	0.0018087	12.0922	0.000506341	0.0827486	2.42342	2.28591	-0.458818	3R	25683623	25684006	384	-	302	211	204	192	FBtr0331362
FBgn0020306:E018	dom	FBgn0020306	E018	225.92	0.000302285	25.6369	4.12093e-07	0.000241989	2.42168	2.28377	-0.460177	2R	21341420	21341847	428	+	291	230	229	157	FBtr0071603; FBtr0342890; FBtr0071602
FBgn0015614:E005	CanB2	FBgn0015614	E005	132.899	0.00031123	14.3397	0.000152614	0.0345587	2.19125	2.0511	-0.469136	2R	7788136	7789053	918	+	183	134	123	94	FBtr0309866
FBgn0261341:E004	verm	FBgn0261341	E004	117.408	0.000328909	13.2682	0.00026995	0.0540617	2.14152	1.99318	-0.497064	3L	19692721	19692851	131	-	155	124	93	99	FBtr0345144; FBtr0345145
FBgn0029833:E005	CG5941	FBgn0029833	E005	155.002	0.00029557	19.5085	1.00151e-05	0.00377155	2.2678	2.11628	-0.506605	X	6039130	6039576	447	+	180	160	154	127	FBtr0070867
FBgn0024811:E007	Crk	FBgn0024811	E007	165.875	0.000268183	19.383	1.06954e-05	0.00398443	2.28595	2.13361	-0.509224	4	211590	211638	49	+	241	179	139	108	FBtr0304871; FBtr0308256; FBtr0089112; FBtr0089113
FBgn0037737:E004	Pnn	FBgn0037737	E004	110.978	0.000354671	15.782	7.10764e-05	0.0187978	2.11756	1.96553	-0.509708	3R	9742200	9742844	645	+	152	118	107	69	FBtr0113210
FBgn0250753:E011	kra	FBgn0250753	E011	115.926	0.000360753	13.3595	0.00025711	0.0522434	2.13368	1.9797	-0.516042	3R	5600168	5600287	120	-	151	137	92	85	FBtr0078749; FBtr0078748
FBgn0035028:E012	Start1	FBgn0035028	E012	162.806	0.000486429	20.0146	7.6852e-06	0.00306048	2.24199	2.08335	-0.53064	2R	24576566	24577107	542	+	324	164	92	79	FBtr0305054; FBtr0089868; FBtr0343485; FBtr0089867
FBgn0004363:E001	porin	FBgn0004363	E001	90.9302	0.000369723	12.056	0.000516263	0.0836354	2.03921	1.87815	-0.541017	2L	10847227	10847424	198	-	122	92	77	74	FBtr0305260; FBtr0080183
FBgn0000370:E006	crc	FBgn0000370	E006	140.268	0.000870623	15.8033	7.02802e-05	0.0187302	2.22515	2.0623	-0.5449	2L	21314360	21315538	1179	+	182	153	131	97	FBtr0081513
FBgn0027594:E008	drpr	FBgn0027594	E008	145.123	0.000716135	18.3735	1.8157e-05	0.00604874	2.24033	2.07653	-0.547962	3L	1717379	1717879	501	-	199	149	131	104	FBtr0072798; FBtr0072799; FBtr0309845; FBtr0334080; FBtr0334078; FBtr0334079
FBgn0261279:E006	lqfR	FBgn0261279	E006	156.923	0.000285772	24.4612	7.58203e-07	0.000410449	2.26747	2.10191	-0.553626	3R	22414543	22417802	3260	+	216	182	118	114	FBtr0299516
FBgn0058160:E007	CG40160	FBgn0058160	E007	661.835	0.0011208	148.271	4.1395e-34	1.79271e-30	2.84431	2.67637	-0.558869	3L	26224649	26226006	1358	+	1241	777	385	272	FBtr0301804; FBtr0301803; FBtr0301802; FBtr0301797; FBtr0113813; FBtr0333380
FBgn0027932:E009	Akap200	FBgn0027932	E009	1164.02	0.000311888	126.477	2.41844e-29	8.37892e-26	3.14105	2.967	-0.578671	2L	8428320	8429462	1143	+	1689	1244	957	790	FBtr0079664; FBtr0079667; FBtr0340239; FBtr0340241
FBgn0027594:E002	drpr	FBgn0027594	E002	117.085	0.000371622	17.7165	2.56398e-05	0.00836529	2.15121	1.97827	-0.579526	3L	1715710	1716556	847	-	158	125	96	91	FBtr0072798; FBtr0072799; FBtr0309845; FBtr0334080; FBtr0334078; FBtr0334079
FBgn0015278:E001	Pi3K68D	FBgn0015278	E001	90.71	0.000798301	15.9974	6.34308e-05	0.0171689	2.04895	1.87084	-0.598262	3L	11774650	11775903	1254	-	114	93	92	65	FBtr0076088; FBtr0301816; FBtr0076087
FBgn0264695:E037	Mhc	FBgn0264695	E037	194.211	0.00262941	14.2493	0.000160123	0.0355618	2.376	2.19646	-0.599522	2L	16788021	16788766	746	+	99	263	44	361	FBtr0307496; FBtr0307494; FBtr0080903; FBtr0307492; FBtr0301827; FBtr0080898; FBtr0080899; FBtr0301829; FBtr0080897; FBtr0080902; FBtr0080895; FBtr0080905; FBtr0080906; FBtr0080907; FBtr0301828; FBtr0080900; FBtr0307495; FBtr0080901; FBtr0346712; FBtr0080896; FBtr0307493
FBgn0029766:E001	CG15784	FBgn0029766	E001	51.9538	0.00534221	17.4177	3.00015e-05	0.00944939	1.77435	1.596	-0.605064	X	5429571	5430564	994	+	31	31	85	60	FBtr0340460
FBgn0058178:E012	CG40178	FBgn0058178	E012	92.7389	0.000394295	17.702	2.58352e-05	0.00836529	2.05043	1.86719	-0.615516	3L	26010107	26010354	248	-	134	102	83	54	FBtr0333869
FBgn0040009:E006	CG17490	FBgn0040009	E006	139.317	0.000322379	29.9609	4.40839e-08	3.117e-05	2.20326	2.01898	-0.616983	2L	22538627	22539952	1326	+	206	187	91	76	FBtr0332629; FBtr0302386; FBtr0344794
FBgn0027594:E007	drpr	FBgn0027594	E007	85.9296	0.00039165	14.7066	0.000125608	0.0294041	2.02273	1.83851	-0.619303	3L	1717003	1717308	306	-	115	95	75	60	FBtr0072798; FBtr0072799; FBtr0309845; FBtr0334080; FBtr0334078; FBtr0334079
FBgn0086687:E002	Desat1	FBgn0086687	E002	70.6364	0.000646029	12.5948	0.000386818	0.0687267	1.94016	1.74973	-0.641847	3R	12441427	12441608	182	+	106	70	50	58	FBtr0082627
FBgn0259221:E010	CG42321	FBgn0259221	E010	47.7771	0.000560971	12.048	0.000518489	0.0836354	1.76176	1.57254	-0.642492	2R	13420336	13421707	1372	-	71	56	30	35	FBtr0303100; FBtr0299756; FBtr0299757; FBtr0306698; FBtr0299760; FBtr0299759; FBtr0299758; FBtr0299754; FBtr0299755; FBtr0299761; FBtr0299762; FBtr0299763; FBtr0299764; FBtr0299765
FBgn0004587:E012	B52	FBgn0004587	E012	119.879	0.00355406	12.7236	0.000361065	0.0648158	2.1685	1.97651	-0.643258	3R	13663455	13664934	1480	+	170	127	110	75	FBtr0300588; FBtr0082804; FBtr0082803; FBtr0300586
FBgn0001942:E008	eIF-4a	FBgn0001942	E008	1120.46	0.000250771	153.545	2.91171e-35	1.44113e-31	3.13628	2.94244	-0.644524	2L	5985221	5985338	118	+	1668	1121	872	845	FBtr0079175; FBtr0079177; FBtr0307068
FBgn0020503:E014	CLIP-190	FBgn0020503	E014	88.5267	0.00262141	16.0278	6.24205e-05	0.0170285	2.00167	1.80457	-0.663115	2L	17400893	17401058	166	+	173	90	44	51	FBtr0339796; FBtr0290262; FBtr0290263; FBtr0332454; FBtr0332455; FBtr0332452; FBtr0080977; FBtr0332451; FBtr0332453; FBtr0301440; FBtr0080975; FBtr0301442; FBtr0301441; FBtr0080976
FBgn0004373:E014	fwd	FBgn0004373	E014	103.675	0.000909241	20.2978	6.62775e-06	0.00273348	2.10537	1.90516	-0.671778	3L	318991	319513	523	-	133	131	92	60	FBtr0072516; FBtr0332841
FBgn0036958:E012	CG17233	FBgn0036958	E012	73.7764	0.000441747	16.7363	4.29519e-05	0.0125051	1.95655	1.75267	-0.686956	3L	20238738	20239544	807	-	100	93	50	53	FBtr0306327; FBtr0306326; FBtr0074850; FBtr0306329; FBtr0306328
FBgn0020503:E015	CLIP-190	FBgn0020503	E015	85.8186	0.00043812	22.2176	2.43429e-06	0.00113971	1.99084	1.78614	-0.688981	2L	17401113	17401290	178	+	165	91	47	44	FBtr0339796; FBtr0290262; FBtr0290263; FBtr0332454; FBtr0332455; FBtr0332452; FBtr0080977; FBtr0332451; FBtr0332453; FBtr0301440; FBtr0080975; FBtr0301442; FBtr0301441; FBtr0080976
FBgn0032946:E011	nrv3	FBgn0032946	E011	43.9623	0.00065112	12.0972	0.000504989	0.0827486	1.73762	1.5245	-0.725106	2L	21388914	21389079	166	+	70	48	30	29	FBtr0081518; FBtr0081519; FBtr0333355; FBtr0081520
FBgn0024733:E006	RpL10	FBgn0024733	E006	389.679	0.00195537	37.4524	9.36723e-10	9.92688e-07	2.69087	2.47307	-0.725451	3L	23095426	23095436	11	-	580	384	300	303	FBtr0299870
FBgn0265177:E002	CG44242	FBgn0265177	E002	219.878	0.000234982	65.0842	7.17666e-16	1.38135e-12	2.44423	2.21314	-0.771351	2R	16196573	16196602	30	+	294	268	154	166	FBtr0339085
FBgn0020503:E021	CLIP-190	FBgn0020503	E021	75.8954	0.00045322	23.6994	1.12617e-06	0.00058235	1.94484	1.71488	-0.775532	2L	17404061	17404385	325	+	148	82	41	36	FBtr0290262; FBtr0290263; FBtr0332455; FBtr0301442; FBtr0339796
FBgn0004167:E020	kst	FBgn0004167	E020	37.0285	0.000604574	12.1256	0.000497355	0.0820541	1.67734	1.44859	-0.781533	3L	3366963	3367010	48	+	57	40	27	25	FBtr0300017
FBgn0026262:E006	bip2	FBgn0026262	E006	434.552	0.000224141	143.916	3.70584e-33	1.42658e-29	2.73663	2.50034	-0.786844	4	463055	464740	1686	-	615	533	336	262	FBtr0089110
FBgn0016917:E013	Stat92E	FBgn0016917	E013	113.741	0.00033672	33.5885	6.80925e-09	5.61698e-06	2.15741	1.91808	-0.80248	3R	20541680	20542092	413	-	166	137	75	79	FBtr0334586; FBtr0334584; FBtr0089486; FBtr0334583; FBtr0089485; FBtr0089487
FBgn0030749:E008	AnxB11	FBgn0030749	E008	66.8533	0.000482835	21.7169	3.15989e-06	0.0014597	1.94514	1.69472	-0.844841	X	16419204	16419770	567	-	99	70	59	41	FBtr0074303; FBtr0334042; FBtr0334040
FBgn0004811:E002	fs(2)ltoPP43	FBgn0004811	E002	54.7661	0.000533463	19.0135	1.29796e-05	0.00458867	1.86318	1.61152	-0.851788	2L	19793224	19793402	179	-	76	59	46	39	FBtr0081316
FBgn0260008:E008	Ucrh	FBgn0260008	E008	47.1102	0.000537313	15.4371	8.52981e-05	0.022054	1.79649	1.54446	-0.855784	3L	25121618	25121813	196	+	62	56	37	34	FBtr0333873; FBtr0343636
FBgn0263706:E005	CG43658	FBgn0263706	E005	53.4268	0.000501798	19.1252	1.22418e-05	0.00437248	1.84467	1.58392	-0.883516	X	17463593	17463820	228	-	81	62	42	30	FBtr0330597; FBtr0310339; FBtr0310338; FBtr0342802; FBtr0342803; FBtr0310335; FBtr0310337; FBtr0310336
FBgn0260008:E007	Ucrh	FBgn0260008	E007	33.5203	0.000854343	11.7183	0.000618868	0.0961494	1.65664	1.39733	-0.888203	3L	25121298	25121371	74	+	52	33	29	21	FBtr0301785
FBgn0026262:E007	bip2	FBgn0026262	E007	414.283	0.000181044	177.282	1.9007e-40	1.31703e-36	2.72743	2.45857	-0.895444	4	464797	465315	519	-	626	498	321	222	FBtr0089110
FBgn0004856:E001	Bx42	FBgn0004856	E001	45.2959	0.000557088	16.7386	4.28987e-05	0.0125051	1.78221	1.51773	-0.899031	X	9103870	9104317	448	-	64	53	36	29	FBtr0333809
FBgn0020503:E007	CLIP-190	FBgn0020503	E007	48.5725	0.00370477	15.0136	0.000106737	0.0266044	1.76386	1.49673	-0.909042	2L	17389341	17389530	190	+	104	47	25	21	FBtr0339796; FBtr0290262; FBtr0290263; FBtr0332455; FBtr0332452; FBtr0301441; FBtr0080977
FBgn0001257:E006	ImpL2	FBgn0001257	E006	48.7175	0.00239563	17.0799	3.58399e-05	0.0107044	1.81265	1.53112	-0.955948	3L	4235903	4236147	245	-	89	45	41	22	FBtr0073248
FBgn0025726:E007	unc-13	FBgn0025726	E007	32.2005	0.000656821	13.7697	0.000206643	0.0436545	1.64767	1.36553	-0.967982	4	873635	873926	292	-	40	42	23	24	FBtr0089245; FBtr0089246; FBtr0089247; FBtr0334487; FBtr0308805; FBtr0308806; FBtr0344971
FBgn0261802:E024	CG42748	FBgn0261802	E024	60.9284	0.0026006	20.9766	4.64937e-06	0.00201353	1.91021	1.62146	-0.976273	2L	22161678	22164838	3161	+	88	78	50	29	FBtr0303276; FBtr0303277; FBtr0303275; FBtr0333743; FBtr0333744
FBgn0030245:E007	CG1637	FBgn0030245	E007	85.0349	0.000407223	50.037	1.50876e-12	2.17802e-09	2.05554	1.74324	-1.051	X	10873900	10875170	1271	-	133	107	46	56	FBtr0073406; FBtr0339836
FBgn0000053:E002	ade3	FBgn0000053	E002	348.03	0.000183287	184.997	3.93044e-42	4.53913e-38	2.68562	2.36488	-1.06872	2L	7014861	7016374	1514	-	508	399	261	231	FBtr0079431; FBtr0339663
FBgn0002521:E003	pho	FBgn0002521	E003	170.641	0.000258251	92.4885	6.77183e-22	1.46636e-18	2.37551	2.05534	-1.07028	4	1173806	1174097	292	-	251	198	125	112	FBtr0089204; FBtr0089205
FBgn0261341:E006	verm	FBgn0261341	E006	38.5156	0.000593606	19.2754	1.13153e-05	0.00413406	1.72632	1.41275	-1.07116	3L	19693500	19693571	72	-	60	46	26	23	FBtr0345145
FBgn0004177:E007	mts	FBgn0004177	E007	49.4072	0.000568807	25.5848	4.23351e-07	0.000244457	1.8427	1.5247	-1.07925	2L	7832669	7833576	908	+	78	53	39	29	FBtr0343416
FBgn0030245:E008	CG1637	FBgn0030245	E008	50.8681	0.000560177	30.7318	2.96264e-08	2.23139e-05	1.83918	1.51822	-1.08957	X	10875241	10875587	347	-	84	61	34	26	FBtr0073406; FBtr0339836
FBgn0004177:E006	mts	FBgn0004177	E006	407.715	0.000163574	210.727	9.53191e-48	1.65121e-43	2.7545	2.4265	-1.09246	2L	7832125	7832668	544	+	615	468	299	258	FBtr0343416; FBtr0079525
FBgn0051453:E001	pch2	FBgn0051453	E001	79.2926	0.000447439	44.271	2.85915e-11	3.53779e-08	2.05205	1.72347	-1.10621	3R	8559540	8560157	618	-	118	89	65	47	FBtr0339330
FBgn0035906:E001	GstO2	FBgn0035906	E001	74.1051	0.003088	30.2494	3.79908e-08	2.80049e-05	2.00842	1.67157	-1.13583	3L	8521429	8521672	244	-	130	81	46	42	FBtr0076654
FBgn0025726:E006	unc-13	FBgn0025726	E006	29.6299	0.000792203	17.3861	3.05056e-05	0.00952158	1.63182	1.29876	-1.14671	4	873214	873571	358	-	43	36	18	22	FBtr0089245; FBtr0089246; FBtr0089247; FBtr0334487; FBtr0308805; FBtr0308806; FBtr0344971
FBgn0000053:E003	ade3	FBgn0000053	E003	273.852	0.000231495	177.802	1.46315e-40	1.26731e-36	2.59625	2.23467	-1.20592	2L	7016437	7017486	1050	-	420	318	201	163	FBtr0079431; FBtr0339663
FBgn0035906:E002	GstO2	FBgn0035906	E002	181.585	0.000267085	115.77	5.33851e-27	1.54132e-23	2.40065	2.0398	-1.20617	3L	8521732	8522318	587	-	294	229	101	107	FBtr0076654
FBgn0000053:E004	ade3	FBgn0000053	E004	168.955	0.000486862	105.844	7.97854e-25	2.12634e-21	2.38884	2.02154	-1.22802	2L	7017545	7017966	422	-	246	211	118	104	FBtr0079431; FBtr0339663
FBgn0262734:E006	Rbp2	FBgn0262734	E006	52.9863	0.00100498	36.5372	1.49783e-09	1.48268e-06	1.88061	1.49838	-1.29716	X	16450502	16450600	99	+	95	60	36	23	FBtr0343632; FBtr0074281
FBgn0037135:E005	CG7414	FBgn0037135	E005	157.194	0.000378931	167.629	2.43818e-38	1.40789e-34	2.38615	1.88818	-1.66706	3L	21826753	21827035	283	+	276	204	80	74	FBtr0303247; FBtr0303245
FBgn0038545:E002	CG7713	FBgn0038545	E002	58.7216	0.00753141	49.256	2.2465e-12	3.1133e-09	1.98663	1.40512	-1.97468	3R	17795138	17795195	58	+	125	63	24	26	FBtr0305007
