# Supplementary material for: The Splicing Factor SF2 Is Critical for Hyperproliferation and Survival in a TORC1-Dependent Model of Early Tumorigenesis in Drosophila
Source: Int J Mol Sci. 2020 Jun 24;21(12):4465. doi: 10.3390/ijms21124465 (PMC7352841; doi:10.3390/ijms21124465)
Supplement: Supplementary file 1 [file ijms-21-04465-s001.zip › Table S4.xlsx]

## Sheet: Sheet1
Identifier	transcript_id	gene_name	type	biotypes	description	gc	GO BP	GO MF	GO CC	featWidth	pValue	fdr	seqnames	start	end	width	strand	isPresent	log2 Ratio	PTEN_RNAi_CONTROL_RNAi_100_2 [normalized count]	PTEN_RNAi_CONTROL_RNAi_100_3 [normalized count]	PTEN_RNAi_SF2_RNAi_100_1 [normalized count]	PTEN_RNAi_SF2_RNAi_100_2 [normalized count]	PTEN_RNAi_CONTROL_RNAi_10_1 [normalized count]	PTEN_RNAi_CONTROL_RNAi_10_2 [normalized count]	PTEN_RNAi_CONTROL_RNAi_10_3 [normalized count]	PTEN_RNAi_SF2_RNAi_10_1 [normalized count]	PTEN_RNAi_SF2_RNAi_10_2 [normalized count]	PTEN_RNAi_SF2_RNAi_10_3 [normalized count]	CONTROL_RNAi_100_2 [normalized count]	CONTROL_RNAi_100_3 [normalized count]	SF2_RNAi_100_1 [normalized count]	SF2_RNAi_100_2 [normalized count]	SF2_RNAi_100_3 [normalized count]	PTEN_RNAi_CONTROL_RNAi_100_2 [FPKM]	PTEN_RNAi_CONTROL_RNAi_100_3 [FPKM]	PTEN_RNAi_SF2_RNAi_100_1 [FPKM]	PTEN_RNAi_SF2_RNAi_100_2 [FPKM]	PTEN_RNAi_CONTROL_RNAi_10_1 [FPKM]	PTEN_RNAi_CONTROL_RNAi_10_2 [FPKM]	PTEN_RNAi_CONTROL_RNAi_10_3 [FPKM]	PTEN_RNAi_SF2_RNAi_10_1 [FPKM]	PTEN_RNAi_SF2_RNAi_10_2 [FPKM]	PTEN_RNAi_SF2_RNAi_10_3 [FPKM]	CONTROL_RNAi_100_2 [FPKM]	CONTROL_RNAi_100_3 [FPKM]	SF2_RNAi_100_1 [FPKM]	SF2_RNAi_100_2 [FPKM]	SF2_RNAi_100_3 [FPKM]
FBgn0028583	FBtr0077220	lcs	protein_coding	protein_coding	la costa [Source:FlyBase;Acc:FBgn0028583]	0.5559	GO:0008150	GO:0003674	GO:0005575	590	2.047e-12	1.806e-08	X	21396727	21397316	590	-	TRUE	5.302	7.685	7.228	1.061	1.193	20.2	28.53	32.3	1439	1459	1712	5.398	6.101	215.6	2.807	0	1.511	1.446	0.2073	0.2308	4.014	5.836	6.551	295.9	298.9	335.2	1.087	1.268	44.39	0.5964	0
FBgn0040284	FBtr0083272; FBtr0304727	SF2	protein_coding	protein_coding	SF2 [Source:FlyBase;Acc:FBgn0040284]	0.4724	GO:0000398; GO:0000381; GO:0022008; GO:0019233; GO:0031440; GO:0001178; GO:0007095; GO:0010468; GO:0006376	GO:0000166; GO:0003729; GO:0003677; GO:0003676; GO:0005515	GO:0071011; GO:0071013; GO:0005634; GO:0005681	1984	1.235e-11	5.446e-08	3R	16338943	16341988	3046	-	TRUE	-2.732	4839	4639	598.6	587.2	4428	4417	4189	676.9	647.3	606.4	4596	4742	567.2	660.6	775.6	282.9	276	34.78	33.77	261.7	268.7	252.7	41.4	39.43	35.31	275.3	293.1	34.72	41.74	45.87
FBgn0260658	FBtr0301099; FBtr0301100; FBtr0332388; FBtr0332389	CG42541	protein_coding	protein_coding	Uncharacterized protein, isoform C [Source:UniProtKB/TrEMBL;Acc:Q7KVX6]	0.477	GO:0006909; GO:0007264; GO:0006184; GO:0007165	GO:0005525	GO:0016020; GO:0005622	8360	3.63e-11	1.068e-07	X	3891497	3930578	39082	-	TRUE	5.407	8.646	12.05	566.8	434.4	6.733	15.36	4.894	850.9	910.7	840.5	4.048	11.44	425.2	387.4	455.1	0.12	0.1701	7.814	5.929	0.09444	0.2218	0.07005	12.35	13.16	11.61	0.05755	0.1678	6.177	5.808	6.387
FBgn0032304	FBtr0080140	CG17134	protein_coding	protein_coding	RE02351p [Source:UniProtKB/TrEMBL;Acc:Q9VKP6]	0.5154	GO:0006508; GO:0030163	GO:0004190		1263	6.518e-11	1.308e-07	2L	10820705	10821967	1263	+	TRUE	4.789	11.53	10.84	0	0	8.08	8.779	15.66	687.6	603.5	566.8	2.699	3.813	484.7	0	0.7687	1.059	1.013	0	0	0.7501	0.8389	1.484	66.06	57.74	51.84	0.2539	0.3702	46.6	0	0.07142
FBgn0040393	FBtr0070541	CG14265	protein_coding	protein_coding	RE43371p [Source:UniProtKB/TrEMBL;Acc:Q9V401]	0.5781				557	7.415e-11	1.308e-07	X	3236130	3236686	557	-	TRUE	5.467	3.843	28.91	1.061	3.58	32.32	61.45	48.94	2855	2979	2093	16.87	14.49	223.1	3.743	4.612	0.8003	6.127	0.2196	0.7334	6.803	13.31	10.51	621.9	646.3	434.1	3.599	3.19	48.64	0.8423	0.9716
FBgn0031178	FBtr0077218	CG10918	protein_coding	protein_coding		0.6003			GO:0005615	643	1.133e-10	1.666e-07	X	21428614	21429256	643	-	TRUE	4.352	4.803	0	0	2.387	12.12	14.27	20.56	499.6	543.1	616.7	1.349	0.7626	27.04	1.871	0	0.8666	0	0	0.4236	2.21	2.678	3.825	94.28	102.1	110.8	0.2494	0.1454	5.107	0.3648	0
FBgn0029766	FBtr0070777; FBtr0340460	CG15784	protein_coding	protein_coding	IP13321p [Source:UniProtKB/TrEMBL;Acc:Q9W4C1]	0.5187	GO:0008150	GO:0003674	GO:0005575	2459	1.671e-10	2.106e-07	X	5429571	5432526	2956	+	TRUE	2.218	330.5	251.8	1595	1620	1298	1280	1246	5653	5759	6499	190.9	203.6	1852	1632	1637	15.59	12.09	74.77	75.15	61.9	62.8	60.63	279	283	305.3	9.228	10.15	91.47	83.18	78.09
FBgn0032925	FBtr0081472	CG9246	protein_coding	protein_coding	Nucleolar complex protein 2 homolog [Source:UniProtKB/Swiss-Prot;Acc:Q9VIF0]	0.4797	GO:0035067; GO:0022008; GO:0000122; GO:0042273	GO:0005488; GO:0003674; GO:0042393; GO:0003714; GO:0070491	GO:0030691; GO:0030690; GO:0005730; GO:0005654	2391	3.856e-10	4.252e-07	2L	21163641	21166090	2450	+	TRUE	-1.671	1279	1225	660.2	570.5	1212	1187	1182	351.3	382.6	367.2	1281	1325	586.8	565.2	565.8	62.04	60.48	31.82	27.22	59.43	59.93	59.17	17.83	19.34	17.74	63.68	67.97	29.8	29.63	27.77
FBgn0002933	FBtr0070523	ng1	protein_coding	protein_coding	new glue 1 [Source:FlyBase;Acc:FBgn0002933]	0.4742	GO:0007594	GO:0005198	GO:0005576	523	7.238e-10	7.095e-07	X	3242412	3242934	523	+	TRUE	5.442	53.8	95.16	11.67	8.354	37.7	40.6	65.58	2136	2229	3504	20.92	7.626	519.2	18.71	1.537	11.93	21.48	2.573	1.823	8.453	9.369	15	495.6	514.9	774	4.753	1.788	120.5	4.485	0.3449
FBgn0262577	FBtr0305048	CG43117	protein_coding	protein_coding	HDC15754 [Source:UniProtKB/TrEMBL;Acc:Q6IJ72]	0.4514	GO:0008150	GO:0003674	GO:0005575	319	8.779e-10	7.745e-07	3R	26454794	26455112	319	+	TRUE	4.437	39.39	57.82	11.67	3.58	74.06	30.73	47.96	1182	1256	1529	25.64	12.96	204.2	25.26	5.381	14.32	21.4	4.218	1.281	27.22	11.62	17.99	449.6	475.9	553.6	9.552	4.983	77.72	9.927	1.979
FBgn0033205	FBtr0088923	CG2064	protein_coding	protein_coding	CG2064 [Source:UniProtKB/TrEMBL;Acc:A1Z729]	0.476	GO:0008152	GO:0016491	GO:0012505	1210	1.869e-09	1.499e-06	2R	7665828	7667343	1516	+	TRUE	1.935	142.2	112	240.9	242.3	136	138.3	134.1	522.2	562.3	577	101.9	112.1	254.9	258.2	289.8	13.63	10.93	22.95	22.85	13.18	13.79	13.26	52.36	56.16	55.08	10.01	11.36	25.58	26.75	28.1
FBgn0267408	FBtr0083154	AOX1	protein_coding	protein_coding	Aldehyde oxidase 1 [Source:FlyBase;Acc:FBgn0267408]	0.5535	GO:0042817; GO:0055114; GO:0009115	GO:0004732; GO:0050660; GO:0051537; GO:0016614; GO:0005506; GO:0009055; GO:0016903; GO:0004854; GO:0046872; GO:0016491; GO:0003824; GO:0051536	GO:0005829	4228	2.227e-09	1.637e-06	3R	15532137	15537292	5156	-	TRUE	3.294	39.39	43.37	108.3	128.9	67.33	80.11	48.94	784.3	818.8	621.8	92.44	95.32	208.9	121.6	133.8	1.081	1.211	2.951	3.478	1.867	2.287	1.385	22.51	23.4	16.99	2.598	2.764	6	3.606	3.712
FBgn0001090	FBtr0074656; FBtr0074657; FBtr0074658; FBtr0074659	bnb	protein_coding	protein_coding	bangles and beads [Source:FlyBase;Acc:FBgn0001090]	0.5684	GO:0007275; GO:0042063	GO:0003674	GO:0005575	2075	2.489e-09	1.689e-06	X	18794246	18797687	3442	-	TRUE	-1.961	4563	4585	1776	1961	3789	3610	3632	1045	953.2	807.3	4496	5268	1692	1989	2089	255.1	260.8	98.63	107.8	214.1	210	209.5	61.13	55.51	44.94	257.5	311.3	99.03	120.2	118.1
FBgn0031097	FBtr0077334; FBtr0306737	obst-A	protein_coding	protein_coding	obstructor-A [Source:FlyBase;Acc:FBgn0031097]	0.4764	GO:0040003; GO:0006030; GO:0010716; GO:0040014; GO:0035151; GO:0008362	GO:0008061; GO:0016490	GO:0005615; GO:0005576	1570	2.96e-09	1.865e-06	X	20239855	20243209	3355	+	TRUE	-2.492	3867	3557	1601	1544	4943	6397	5850	987.4	877.8	1162	2476	3217	1353	1878	1834	285.7	267.5	117.5	112.2	369.2	491.7	445.9	76.31	67.56	85.47	187.4	251.2	104.7	149.9	137.1
FBgn0259977	FBtr0086143	Tdc1	protein_coding	protein_coding	Tyrosine decarboxylase 1 [Source:FlyBase;Acc:FBgn0259977]	0.53	GO:0048149; GO:0006520; GO:0019752	GO:0030170; GO:0004058; GO:0004837; GO:0003824; GO:0016831		2281	4.319e-09	2.389e-06	2R	6677001	6680391	3391	-	TRUE	3.009	63.4	62.64	162.4	132.5	47.13	47.19	75.37	540.4	537.6	550.1	44.53	33.55	174.4	98.25	116.8	3.225	3.242	8.206	6.627	2.423	2.497	3.954	28.75	28.48	27.86	2.32	1.804	9.285	5.399	6.011
FBgn0058160	FBtr0113813; FBtr0301797; FBtr0301802; FBtr0301803; FBtr0301804; FBtr0333380	CG40160	protein_coding	protein_coding	IP12536p [Source:UniProtKB/TrEMBL;Acc:Q95RS6]	0.4038	GO:0006508	GO:0004252	GO:0005576	2055	4.431e-09	2.389e-06	3L	26215815	26229433	13619	+	TRUE	-1.295	1385	1119	657	485.7	1514	1451	1366	574.8	589.7	579.6	1122	1055	661.1	628.8	749.5	78.2	64.28	36.85	26.97	86.36	85.2	79.56	33.94	34.68	32.58	64.89	62.93	39.07	38.35	42.79
FBgn0037973	FBtr0082506	CG18547	protein_coding	protein_coding	IP11040p [Source:UniProtKB/TrEMBL;Acc:Q9VGF3]	0.5234	GO:0055114	GO:0016491		1131	4.691e-09	2.389e-06	3R	11978574	11980390	1817	-	TRUE	1.916	298.8	297.5	664.4	603.9	284.1	270	304.4	1056	1004	1281	282.7	248.6	559.7	572.6	494.3	30.65	31.05	67.71	60.92	29.46	28.81	32.2	113.3	107.3	130.8	29.71	26.95	60.1	63.46	51.28
FBgn0039644	FBtr0085386; FBtr0085387	CG11897	protein_coding	protein_coding	LD17001p [Source:UniProtKB/TrEMBL;Acc:Q961D3]	0.4947	GO:0055085; GO:0006810	GO:0005524; GO:0008559; GO:0016887; GO:0042626; GO:0015238	GO:0016021	4956	4.875e-09	2.389e-06	3R	29158122	29164966	6845	+	TRUE	2.707	79.73	50.59	225	150.4	57.9	57.06	54.81	412.6	515.7	374.9	44.53	57.96	229.2	157.2	130.7	1.866	1.205	5.233	3.462	1.37	1.39	1.323	10.1	12.57	8.737	1.068	1.434	5.615	3.976	3.094
FBgn0027570	FBtr0078891; FBtr0305133; FBtr0333922	Nep2	protein_coding	protein_coding	Neprilysin 2 [Source:FlyBase;Acc:FBgn0027570]	0.5309	GO:0006508; GO:0046692	GO:0004222; GO:0008237; GO:0004175	GO:0005886; GO:0016021; GO:0005615	2887	5.239e-09	2.433e-06	3R	4719458	4731878	12421	-	TRUE	-1.958	475.5	468.6	321.6	353.3	424.2	447.7	441.4	104.2	100.1	107.5	452.1	514.7	290	350.9	406.6	19.11	19.16	12.84	13.96	17.23	18.72	18.3	4.38	4.191	4.3	18.61	21.86	12.2	15.23	16.53
FBgn0003996	FBtr0070490	w	protein_coding	protein_coding	white [Source:FlyBase;Acc:FBgn0003996]	0.548	GO:0008049; GO:0007613; GO:0042332; GO:0006726; GO:0048072; GO:0006727; GO:0006856; GO:0042441; GO:0070731; GO:0042401; GO:0006810	GO:0004888; GO:0042626; GO:0005524; GO:0005395; GO:0016887	GO:0005887; GO:0043190; GO:0031410; GO:0016020	2352	6.256e-09	2.759e-06	X	2790599	2796466	5868	-	TRUE	-1.562	6711	6773	3996	4736	4471	4586	4550	1428	1461	1696	542.5	751.1	906.5	828.1	720.3	331	339.9	195.8	229.7	222.9	235.3	231.4	73.67	75.05	83.32	27.41	39.16	46.81	44.13	35.93
FBgn0036469	FBtr0075663; FBtr0333874	CG18649	protein_coding	protein_coding	Uncharacterized protein, isoform A [Source:UniProtKB/TrEMBL;Acc:Q9VUK0]	0.404				528	6.691e-09	2.767e-06	3L	15053568	15054135	568	-	TRUE	5.374	0.9606	13.25	0	1.193	9.426	15.36	27.41	922.9	1023	1735	2.699	1.525	90.59	9.357	0.7687	0.2109	2.96	0	0.2577	2.091	3.508	6.205	211.9	233.9	379.2	0.6069	0.3539	20.81	2.219	0.1707
FBgn0039131	FBtr0084513; FBtr0084514; FBtr0308071	CG12268	protein_coding	protein_coding	Fatty acyl-CoA reductase [Source:UniProtKB/TrEMBL;Acc:Q9VCF6]	0.5336	GO:0006629; GO:0035336; GO:0010025	GO:0052814; GO:0044104; GO:0043878; GO:0043870; GO:0043796; GO:0043745; GO:0034832; GO:0034822; GO:0080019; GO:0034602; GO:0034601; GO:0034538; GO:0034530; GO:0034525; GO:0034520; GO:0019115; GO:0018475; GO:0018474; GO:0018473; GO:0018472; GO:0004028; GO:0034604	GO:0016021; GO:0005777	1799	6.901e-09	2.767e-06	3R	23943628	23948424	4797	-	TRUE	-1.831	392.9	473.4	284.4	346.1	1157	1341	1257	327.7	305.8	396.6	287.4	348.5	264.3	422.9	385.9	25.34	31.06	18.22	21.95	75.39	89.96	83.59	22.1	20.54	25.47	18.99	23.75	17.84	29.47	25.17
FBgn0063494	FBtr0086674	GstE6	protein_coding	protein_coding	Glutathione S transferase E6 [Source:FlyBase;Acc:FBgn0063494]	0.4714	GO:0006749	GO:0005515; GO:0004364; GO:0004602	GO:0005737	751	7.5e-09	2.877e-06	2R	18406011	18406761	751	+	TRUE	1.849	187.3	168.6	526.4	460.7	323.2	275.4	275	979.8	1030	1223	97.84	108.3	471.9	323.7	282.9	28.94	26.51	80.79	69.99	50.46	44.26	43.82	158.3	165.7	188.1	15.48	17.68	76.3	54.04	44.2
FBgn0031643	FBtr0077389	CG3008	protein_coding	protein_coding	CG3008 [Source:UniProtKB/TrEMBL;Acc:Q9VR42]	0.4949	GO:0006468	GO:0005524; GO:0004674; GO:0004672	GO:0005737; GO:0005634	2263	7.826e-09	2.877e-06	2L	4883298	4885669	2372	+	TRUE	1.243	952	892.6	1679	1881	1057	1098	1016	2570	2517	2469	825.2	912	1769	1557	1418	48.8	46.56	85.52	94.83	54.77	58.58	53.72	137.8	134.4	126	43.33	49.42	94.93	86.24	73.54
FBgn0036467	FBtr0075665	CG12310	protein_coding	protein_coding	GEO07233p1 [Source:UniProtKB/TrEMBL;Acc:Q9VUJ8]	0.4467				544	1.017e-08	3.587e-06	3L	15050263	15050806	544	-	TRUE	5.388	37.46	78.3	4.245	8.354	28.28	26.34	56.77	1584	1636	3007	33.74	22.88	597.6	18.71	3.844	7.99	16.99	0.8995	1.752	6.095	5.843	12.49	353.2	363.5	638.4	7.37	5.157	133.4	4.312	0.829
FBgn0040087	FBtr0071089; FBtr0340162	p115	protein_coding	protein_coding	p115 [Source:FlyBase;Acc:FBgn0040087]	0.5334	GO:0006888; GO:0007030; GO:0051726; GO:0045056; GO:0048211; GO:0048280; GO:0061025; GO:0006886; GO:0048193; GO:0006904	GO:0005488; GO:0005515; GO:0008565	GO:0005795; GO:0005783; GO:0012507; GO:0000139; GO:0005737; GO:0016020	2858	1.21e-08	4.107e-06	X	7894031	7896991	2961	+	TRUE	-1.357	692.6	677	347.1	303.1	669.3	659.5	635.3	254.6	253.7	236.7	846.8	777.1	394.8	337.8	403.6	28.11	27.96	14	12.1	27.46	27.85	26.6	10.81	10.73	9.566	35.21	33.34	16.77	14.81	16.57
FBgn0035943	FBtr0076559	CG5653	protein_coding	protein_coding	CG5653 [Source:UniProtKB/TrEMBL;Acc:Q9VSR8]	0.5256	GO:0055114	GO:0016491		1463	1.405e-08	4.589e-06	3L	8964912	8966374	1463	-	TRUE	-3.662	294	266.2	26.53	46.55	320.5	409.3	393.5	17.19	10.97	28.15	196.3	254.7	37.86	35.56	29.21	23.31	21.48	2.09	3.63	25.69	33.77	32.18	1.426	0.9063	2.222	15.95	21.35	3.142	3.046	2.343
FBgn0010294	FBtr0070540	ng2	protein_coding	protein_coding	new glue 2 [Source:FlyBase;Acc:FBgn0010294]	0.4707	GO:0007594	GO:0005198	GO:0005576	546	2.074e-08	6.534e-06	X	3240026	3240571	546	-	TRUE	4.768	30.74	48.18	3.184	10.74	67.33	51.58	79.28	1574	1592	3179	15.52	3.813	496.2	2.807	3.844	6.532	10.42	0.6722	2.245	14.46	11.4	17.37	349.8	352.4	672.6	3.378	0.8563	110.4	0.6444	0.826
FBgn0052549	FBtr0074570; FBtr0074571; FBtr0074574; FBtr0074575; FBtr0340421; FBtr0340422	CG32549	protein_coding	protein_coding	Uncharacterized protein, isoform G [Source:UniProtKB/TrEMBL;Acc:Q9VWV5]	0.522	GO:0006139	GO:0046872; GO:0008253	GO:0005829	2622	2.209e-08	6.719e-06	X	18390498	18410144	19647	-	TRUE	2.295	58.6	56.62	85.97	138.4	91.57	84.5	101.8	595.2	481.4	424.8	62.08	67.11	139.9	99.18	153	2.593	2.549	3.779	6.024	4.095	3.889	4.645	27.55	22.19	18.71	2.813	3.138	6.481	4.741	6.846
FBgn0003086	FBtr0070537	Pig1	protein_coding	protein_coding	Pre-intermoult gene 1 [Source:FlyBase;Acc:FBgn0003086]	0.4406	GO:0008150	GO:0003674	GO:0005575	690	2.631e-08	7.737e-06	X	3248600	3249289	690	-	TRUE	4.418	1.921	18.07	2.123	3.58	6.733	5.487	16.64	366.4	374.4	612.8	2.699	0	124.4	6.55	1.537	0.323	3.091	0.3546	0.5921	1.144	0.9597	2.886	64.43	65.57	102.6	0.4648	0	21.89	1.19	0.2614
FBgn0052071	FBtr0076231	CG32071	protein_coding	protein_coding		0.596				453	2.866e-08	8.157e-06	3L	11103421	11103873	453	-	TRUE	5.512	51.87	55.41	3.184	4.774	37.7	57.06	92.99	2450	2647	5267	24.96	3.813	776.7	3.743	3.075	13.28	14.44	0.8101	1.202	9.76	15.2	24.56	656.2	706.1	1343	6.549	1.032	208.2	1.036	0.7965
FBgn0261847	FBtr0303412; FBtr0344449	CG42779	protein_coding	protein_coding	Uncharacterized protein, isoform A [Source:UniProtKB/TrEMBL;Acc:A0A0B4JDF8]	0.3812	GO:0008150	GO:0003674	GO:0005575	383	3.119e-08	8.425e-06	3R	17121577	17122087	511	+	TRUE	4.243	6.724	16.86	3.184	0	8.08	4.39	7.831	238.5	283.9	492.6	4.723	2.288	34.48	2.807	6.15	2.034	5.191	0.957	0	2.47	1.381	2.443	75.47	89.46	148.4	1.464	0.7315	10.92	0.9175	1.882
FBgn0040251	FBtr0082378; FBtr0346101	Ugt86Di	protein_coding	protein_coding	Ugt86Di [Source:FlyBase;Acc:FBgn0040251]	0.443	GO:0009813; GO:0052696; GO:0008152	GO:0015020; GO:0008194; GO:0016758	GO:0043231; GO:0016021	2116	3.151e-08	8.425e-06	3R	11151026	11153849	2824	-	TRUE	1.307	134.5	153	247.3	210.1	297.6	323.7	272.1	781.1	755.7	724.1	130.9	135	213.6	238.6	259.1	7.374	8.534	13.47	11.33	16.49	18.46	15.39	44.79	43.16	39.53	7.351	7.822	12.26	14.13	14.37
FBgn0024920	FBtr0077679; FBtr0343784	Ts	protein_coding	protein_coding	Ts [Source:FlyBase;Acc:FBgn0024920]	0.5277	GO:0022008; GO:0009263; GO:0006231; GO:0019233; GO:0006235	GO:0004799		1241	3.605e-08	9.354e-06	2L	2968293	2969638	1346	-	TRUE	-1.37	773.3	683	296.1	265	910.3	936.1	766.4	335.2	331.9	321.1	865.7	851.8	263.6	282.6	267.5	72.29	64.97	27.5	24.36	86.01	91.03	73.89	32.78	32.32	29.89	82.9	84.16	25.8	28.54	25.29
FBgn0052499	FBtr0077362	Cda4	protein_coding	protein_coding	Chitin deacetylase-like 4 [Source:FlyBase;Acc:FBgn0052499]	0.5119	GO:0022008; GO:0005975; GO:0006030; GO:0006032	GO:0008061; GO:0016810; GO:0004568; GO:0003824	GO:0005576; GO:0098595	1934	4.871e-08	1.21e-05	X	22583634	22632710	49077	-	TRUE	-1.347	1205	1146	758.9	830.7	1747	1903	1609	610.3	710.4	726.7	1133	1058	818.7	905.7	1091	72.26	69.92	45.23	49.01	105.9	118.7	99.56	38.29	44.39	43.4	69.61	67.06	51.4	58.7	66.18
FBgn0040321	FBtr0076510	GNBP3	protein_coding	protein_coding	Gram-negative bacteria binding protein 3 [Source:FlyBase;Acc:FBgn0040321]	0.531	GO:0002758; GO:0005975; GO:0009620; GO:0032491; GO:0045087; GO:0045088	GO:0001872; GO:0004553; GO:0008329; GO:0001530; GO:0030246	GO:0009986; GO:0005576	1531	4.939e-08	1.21e-05	3L	8955021	8956551	1531	+	TRUE	-2.276	938.5	896.2	227.1	284	1332	1325	1285	260	186.5	337.8	1073	1062	305.6	343.4	369.8	71.12	69.1	17.1	21.17	102	104.4	100.4	20.61	14.72	25.48	83.27	85.02	24.24	28.11	28.34
FBgn0040259	FBtr0082338	Ugt86Da	protein_coding	protein_coding	Ugt86Da [Source:FlyBase;Acc:FBgn0040259]	0.4739	GO:0008152; GO:0006011; GO:0009813; GO:0052696	GO:0015020; GO:0016758; GO:0008194	GO:0012505; GO:0043231; GO:0016021	1994	5.547e-08	1.305e-05	3R	11157098	11159744	2647	+	TRUE	1.027	493.8	419.2	657	670.7	607.3	537.7	559.9	1185	1170	1151	416.3	364.5	674	534.3	576.5	28.73	24.82	37.98	38.38	35.71	32.54	33.6	72.12	70.9	66.7	24.81	22.41	41.05	33.59	33.93
FBgn0035199	FBtr0072659; FBtr0072660; FBtr0072661	CG9134	protein_coding	protein_coding	CG9134, isoform B [Source:UniProtKB/TrEMBL;Acc:Q8IRH8]	0.4969	GO:0048085	GO:0030246		1450	5.622e-08	1.305e-05	3L	1256449	1274498	18050	+	TRUE	-1.194	770.4	813.1	635.7	630.2	919.7	985.5	1028	417.9	388.1	456.7	589.7	687.8	565.1	521.2	579.6	61.64	66.19	50.54	49.59	74.37	82.02	84.81	34.98	32.35	36.39	48.33	58.17	47.33	45.05	46.9
FBgn0037972	FBtr0082507; FBtr0335438	CG10005	protein_coding	protein_coding	RE59626p [Source:UniProtKB/TrEMBL;Acc:Q8MYX4]	0.4762	GO:0008150	GO:0003674	GO:0005575	967	6.544e-08	1.48e-05	3R	11975156	11977197	2042	-	TRUE	1.828	285.3	284.3	591.2	569.3	168.3	166.8	164.4	523.2	595.2	745.9	317.8	276.1	606.4	529.6	489.7	34.21	34.69	70.43	67.14	20.4	20.81	20.34	65.62	74.34	89.06	39.04	34.99	76.11	68.61	59.39
FBgn0033158	FBtr0088963; FBtr0345800	CG12164	protein_coding	protein_coding	Uncharacterized protein, isoform A [Source:UniProtKB/TrEMBL;Acc:A1Z6X0]	0.5257				1479	8.632e-08	1.901e-05	2R	7311395	7313495	2101	+	TRUE	-4.071	135.5	136.1	24.41	23.87	417.4	444.4	335.7	9.669	4.114	24.31	52.63	43.47	10.82	15.91	10.76	10.62	10.86	1.902	1.841	33.1	36.27	27.16	0.7933	0.3362	1.899	4.229	3.604	0.8881	1.348	0.8538
FBgn0010295	FBtr0070539	ng3	protein_coding	protein_coding	new glue 3 [Source:FlyBase;Acc:FBgn0010295]	0.5135	GO:0007594	GO:0005198	GO:0005576	594	8.837e-08	1.901e-05	X	3241491	3242084	594	-	TRUE	5.592	75.89	113.2	12.74	17.9	102.3	149.2	277	6530	6841	14190	29.69	16.78	1452	14.97	4.612	14.82	22.5	2.471	3.439	20.2	30.32	55.8	1334	1392	2760	5.94	3.463	296.9	3.159	0.9111
FBgn0039428	FBtr0330153	CG14237	protein_coding	protein_coding		0.5956				366	1.251e-07	2.627e-05	3R	26456877	26457242	366	+	TRUE	4.542	6.724	2.409	1.061	0	28.28	29.63	63.62	875.6	953.2	1870	4.723	4.575	83.83	0.9357	1.537	2.131	0.777	0.3342	0	9.06	9.77	20.8	290.3	314.7	590.3	1.534	1.533	27.81	0.3204	0.4929
FBgn0052029	FBtr0076567	Cpr66D	protein_coding	protein_coding	Cuticular protein 66D [Source:FlyBase;Acc:FBgn0052029]	0.5389	GO:0040003	GO:0005214; GO:0008010; GO:0042302	GO:0031012	1104	1.342e-07	2.754e-05	3L	8640439	8643584	3146	+	TRUE	-2.581	67.24	71.07	29.72	26.26	123.9	153.6	132.1	13.97	12.34	12.79	59.38	61.77	10.14	29.94	36.13	7.066	7.599	3.103	2.714	13.16	16.79	14.32	1.535	1.351	1.339	6.391	6.86	1.115	3.4	3.84
FBgn0050371	FBtr0088798	CG30371	protein_coding	protein_coding		0.5215	GO:0006508	GO:0004252		1258	1.557e-07	3.121e-05	2R	8267643	8269334	1692	-	TRUE	2.856	1.921	4.818	0	0	1.347	2.195	2.936	85.95	85.03	95.95	2.024	0.7626	79.77	0	0.7687	0.1772	0.4521	0	0	0.1255	0.2106	0.2793	8.291	8.168	8.811	0.1912	0.07433	7.7	0	0.0717
FBgn0024194	FBtr0073029	rasp	protein_coding	protein_coding	rasp [Source:FlyBase;Acc:FBgn0024194]	0.4991	GO:0007367; GO:0018345; GO:0046843; GO:0007224; GO:0018009; GO:0007225	GO:0016746; GO:0016409	GO:0005886; GO:0016021	1673	1.649e-07	3.232e-05	3L	3162180	3163852	1673	+	TRUE	-1.35	496.7	551.7	292.9	311.5	635.6	700.1	570.7	218.1	251	258.4	538.4	465.9	313	283.5	312.1	34.44	38.93	20.18	21.24	44.55	50.5	40.81	15.82	18.13	17.84	38.25	34.15	22.72	21.24	21.89
FBgn0033926	FBtr0087560	Arc1	protein_coding	protein_coding	Activity-regulated cytoskeleton associated protein 1 [Source:FlyBase;Acc:FBgn0033926]	0.5348	GO:0042595; GO:0003012	GO:0003676; GO:0008270	GO:0045202; GO:0030017	2371	1.764e-07	3.35e-05	2R	14357927	14360297	2371	-	TRUE	1.219	742.6	525.2	571	540.6	428.2	538.8	540.3	1168	1141	1256	1217	788.5	971.4	1469	1099	36.33	26.15	27.76	26.02	21.18	27.43	27.27	59.77	58.16	61.21	60.98	40.78	49.75	77.66	54.4
FBgn0031629	FBtr0077417; FBtr0332595	Clect27	protein_coding	protein_coding	C-type lectin 27kD [Source:FlyBase;Acc:FBgn0031629]	0.491		GO:0030246		1466	1.785e-07	3.35e-05	2L	4796600	4801923	5324	-	TRUE	1.379	253.6	209.6	559.3	471.4	422.8	426.9	361.2	971.2	995.7	1236	259.8	159.4	377.9	488.4	378.2	20.07	16.88	43.98	36.69	33.82	35.14	29.48	80.39	82.08	97.38	21.06	13.33	31.3	41.76	30.27
FBgn0267224	FBtr0346396	CR45664	long_noncoding	lincRNA		0.4593				492	1.894e-07	3.48e-05	3L	16319440	16319931	492	-	TRUE	-2.209	147.9	161.4	79.6	52.51	250.5	212.9	215.3	33.31	48	38.38	91.09	139.6	44.62	80.47	105.3	34.88	38.73	18.65	12.18	59.69	52.22	52.37	8.214	11.79	9.012	22	34.78	11.01	20.5	25.12
FBgn0250830	FBtr0111273; FBtr0329829; FBtr0345222	CG12547	protein_coding	protein_coding	RE33981p [Source:UniProtKB/TrEMBL;Acc:Q9W5T4]	0.3915		GO:0005515		2406	2.068e-07	3.723e-05	2R	4785855	4788965	3111	-	TRUE	-1.101	898.2	949.2	449	342.5	871.2	1033	968.1	436.2	474.5	410.7	1041	1102	379.2	420.1	392.8	43.31	46.57	21.51	16.24	42.46	51.8	48.14	22	23.83	19.72	51.42	56.16	19.14	21.89	19.16
FBgn0043806	FBtr0076529	CG32032	protein_coding	protein_coding	MIP21654p [Source:UniProtKB/TrEMBL;Acc:Q8IQB7]	0.5047	GO:0008150	GO:0003674	GO:0005575; GO:0016021	1072	2.154e-07	3.8e-05	3L	9093053	9094856	1804	+	TRUE	-1.109	692.6	669.8	592.2	463.1	1157	1299	1251	561.9	508.8	629.5	604.6	828.9	658.4	826.2	728.7	74.96	73.75	63.68	49.29	126.5	146.3	139.6	63.6	57.36	67.83	67.02	94.81	74.59	96.61	79.77
FBgn0262169	FBtr0088399; FBtr0088401; FBtr0088402; FBtr0113062	magu	protein_coding	protein_coding	magu [Source:FlyBase;Acc:FBgn0262169]	0.4832	GO:0007165; GO:0030510; GO:0030718; GO:0008340; GO:0030513; GO:0044719	GO:0005515; GO:0005509; GO:0043395	GO:0005576; GO:0005578; GO:0009897	2814	2.365e-07	4.092e-05	2R	10052541	10063712	11172	+	TRUE	-1.092	567.7	649.3	451.1	426.1	848.4	808.8	836.9	429.8	347	372.3	666.6	725.2	657.8	713	741.8	23.41	27.24	18.48	17.28	35.35	34.69	35.59	18.53	14.9	15.28	28.15	31.6	28.39	31.76	30.93
FBgn0034724	FBtr0071845; FBtr0339539	babos	protein_coding	protein_coding	babos [Source:FlyBase;Acc:FBgn0034724]	0.4758	GO:0048814	GO:0005515	GO:0016021; GO:0098595	1210	2.789e-07	4.731e-05	2R	22393876	22402059	8184	-	TRUE	0.8134	927	796.2	1067	1032	767.6	780.2	771.3	1324	1339	1441	1002	864.8	1155	885.2	944	88.88	77.68	101.6	97.35	74.38	77.82	76.27	132.7	133.7	137.5	98.41	87.63	115.9	91.7	91.54
FBgn0033153	FBtr0089049	Gadd45	protein_coding	protein_coding	Gadd45 [Source:FlyBase;Acc:FBgn0033153]	0.499	GO:0051726; GO:0007254; GO:0046662; GO:0000185; GO:0006950		GO:0005634; GO:0005737	1495	2.867e-07	4.773e-05	2R	7249161	7250655	1495	+	TRUE	2.12	111.4	104.8	300.4	233.9	96.95	155.8	169.3	611.3	595.2	763.8	113.4	129.6	384	449.1	405.1	8.647	8.275	23.16	17.85	7.604	12.58	13.55	49.62	48.11	59.02	9.011	10.63	31.19	37.66	31.8
FBgn0036605	FBtr0075432	CG13041	protein_coding	protein_coding	GEO12576p1 [Source:UniProtKB/TrEMBL;Acc:Q9VV29]	0.5478				513	3.004e-07	4.908e-05	3L	16318954	16319526	573	-	TRUE	-2.486	428.4	427.6	225	164.7	803.9	648.6	616.7	80.58	98.75	162.5	244.3	360.7	119.7	189.9	253.7	96.89	98.4	50.55	36.63	183.8	152.6	143.8	19.06	23.26	36.59	56.58	86.21	28.32	46.41	58.02
FBgn0001259	FBtr0078183	in	protein_coding	protein_coding	inturned [Source:FlyBase;Acc:FBgn0001259]	0.5317	GO:0007163; GO:0001736; GO:0001737; GO:0035316	GO:0005515	GO:0005886; GO:0005737	3062	3.16e-07	4.96e-05	3L	20367198	20370259	3062	+	TRUE	-1.838	283.4	225.3	88.09	146.8	363.6	359.9	294.6	82.73	102.9	74.2	278.7	297.4	130.5	136.6	142.2	10.74	8.684	3.316	5.47	13.92	14.19	11.51	3.278	4.059	2.799	10.82	11.91	5.174	5.592	5.45
FBgn0262109	FBtr0304059; FBtr0309035; FBtr0309036; FBtr0309037; FBtr0309038	CR42862	long_noncoding	lincRNA		0.4582				5379	3.199e-07	4.96e-05	3L	224106	230964	6859	+	TRUE	-1.34	1357	1479	468.1	384.3	1403	1702	1683	720.9	599.3	547.6	1276	1481	469.2	626.9	521.2	29.28	32.46	10.03	8.152	30.59	38.19	37.43	16.26	13.46	11.76	28.19	33.76	10.59	14.61	11.37
FBgn0267223	FBtr0346395	CR45663	long_noncoding	lincRNA		0.5542				323	3.205e-07	4.96e-05	3L	16318941	16319263	323	+	TRUE	-2.512	381.4	380.7	191	143.2	682.7	572.8	561.8	66.61	83.66	140.7	213.9	310.4	104.1	165.6	226	137	139.1	68.17	50.59	247.8	214	208.1	25.02	31.3	50.33	78.69	117.8	39.14	64.27	82.1
FBgn0000640	FBtr0079808; FBtr0343428; FBtr0343429	Fbp2	protein_coding	protein_coding	Fat body protein 2 [Source:FlyBase;Acc:FBgn0000640]	0.4958	GO:0055114; GO:0008152	GO:0004022; GO:0045735	GO:0005811	953	3.417e-07	5.197e-05	2L	9426784	9427917	1134	+	TRUE	4.286	400.6	468.6	507.3	206.5	413.4	267.8	217.3	7566	7454	3007	703.1	668	273.1	354.6	1157	48.73	58	61.31	24.7	50.83	33.88	27.26	962.6	944.5	364.2	87.61	85.89	34.78	46.61	142.3
FBgn0033381	FBtr0088579; FBtr0302495	GstE13	protein_coding	protein_coding	Glutathione S transferase E13 [Source:FlyBase;Acc:FBgn0033381]	0.4968	GO:0006749	GO:0005515; GO:0004364	GO:0005737	961	3.677e-07	5.499e-05	2R	9122125	9123309	1185	+	TRUE	-0.8587	1250	1260	791.8	720.9	1489	1562	1557	821.9	799.6	904.5	979	803.8	524.6	562.3	610.4	150.8	154.7	94.91	85.54	181.6	196	193.8	103.7	100.5	108.7	121	102.5	66.25	73.31	74.49
FBgn0002565	FBtr0089324; FBtr0345352	Lsp2	protein_coding	protein_coding	Larval serum protein 2 [Source:FlyBase;Acc:FBgn0002565]	0.5348	GO:0008045; GO:0016201	GO:0045735	GO:0005811; GO:0005616; GO:0005576	2390	3.806e-07	5.596e-05	3L	12129393	12131869	2477	+	TRUE	5.144	350.6	1031	851.2	196.9	115.8	144.9	192.8	7441	7686	2266	821.1	300.5	1442	121.6	843.3	17.02	50.93	41.05	9.401	5.682	7.314	9.654	377.8	388.6	109.5	40.83	15.41	73.27	6.379	41.4
FBgn0038279	FBtr0083004; FBtr0346103	Sdr	protein_coding	protein_coding	Secreted decoy of InR [Source:FlyBase;Acc:FBgn0038279]	0.477	GO:0007169; GO:0042594; GO:0040015; GO:0006468	GO:0005515; GO:0005524; GO:0005520; GO:0004714; GO:0005010	GO:0016020; GO:0005615	3684	4.143e-07	5.954e-05	3R	14918628	14923083	4456	+	TRUE	-1.485	163.3	215.6	149.7	143.2	348.8	355.6	298.5	106.4	120.7	108.7	174.8	224.2	158.2	165.6	202.9	5.143	6.909	4.682	4.436	11.1	11.65	9.696	3.503	3.959	3.41	5.637	7.462	5.214	5.635	6.464
FBgn0017424	FBtr0347179	CR11538	long_noncoding	lincRNA		0.5516				2386	4.184e-07	5.954e-05	3L	12129103	12131488	2386	-	TRUE	5.159	330.5	970.9	785.4	185	110.4	140.5	177.2	7161	7376	2115	755.7	286.7	1377	107.6	802.5	16.07	48.03	37.94	8.846	5.426	7.105	8.885	364.2	373.6	102.4	37.64	14.74	70.08	5.653	39.47
FBgn0034246	FBtr0086904; FBtr0340217	Dcr-2	protein_coding	protein_coding	Dicer-2 [Source:FlyBase;Acc:FBgn0034246]	0.4568	GO:0070868; GO:0030422; GO:0030423; GO:0016246; GO:0006342; GO:0035087; GO:0051607; GO:0033227; GO:0009047; GO:0007626; GO:0006379; GO:0009597; GO:0002230; GO:0098586; GO:0006309; GO:0006396	GO:0005515; GO:0005524; GO:0035197; GO:0003725; GO:0004386; GO:0016887; GO:0004525; GO:0004530; GO:0003676; GO:0016891	GO:0005737; GO:0005634; GO:0016442	5682	4.562e-07	6.388e-05	2R	17574979	17581525	6547	-	TRUE	-0.8938	1064	907.1	593.3	600.3	1061	1047	1110	574.8	617.2	524.5	880.5	974.6	795.7	731.7	529.6	21.73	18.84	12.04	12.05	21.9	22.24	23.37	12.28	13.13	10.66	18.42	21.03	17.01	16.14	10.94
FBgn0035398	FBtr0073124	Cht7	protein_coding	protein_coding	Cht7 [Source:FlyBase;Acc:FBgn0035398]	0.5108	GO:0005975; GO:0006032; GO:0042060; GO:0040003; GO:0018990; GO:0006030	GO:0008201; GO:0008061; GO:0004568; GO:0004553	GO:0005576; GO:0005737	3953	4.792e-07	6.606e-05	3L	3090985	3106958	15974	-	TRUE	-1.42	456.3	426.4	405.4	423.7	432.3	385.2	395.4	126.8	164.6	140.7	430.5	457.5	494.2	309.7	313.6	13.39	12.73	11.82	12.23	12.82	11.76	11.97	3.892	5.031	4.113	12.94	14.19	15.18	9.821	9.31
FBgn0025631	FBtr0070341; FBtr0303043; FBtr0303044; FBtr0303045; FBtr0310288; FBtr0310289	moody	protein_coding	protein_coding	moody [Source:FlyBase;Acc:FBgn0025631]	0.5065	GO:0007166; GO:0007419; GO:0007186; GO:0030866; GO:0035095; GO:0048148; GO:0060857; GO:0008366; GO:0019991; GO:0048149	GO:0004930; GO:0008502	GO:0005886; GO:0005887; GO:0016021; GO:0005919	3232	5.378e-07	7.3e-05	X	2044292	2050120	5829	-	TRUE	-1.339	265.1	243.3	135.9	126.5	362.2	413.7	457.1	157.9	160.5	148.4	165.3	244	171.7	185.3	168.3	9.517	8.887	4.845	4.466	13.14	15.45	16.92	5.93	6	5.304	6.078	9.258	6.452	7.185	6.112
FBgn0030539	FBtr0073891	CG1368	protein_coding	protein_coding	CG1368 [Source:UniProtKB/TrEMBL;Acc:Q9VY62]	0.5698		GO:0005213		774	5.533e-07	7.395e-05	X	14174756	14175670	915	+	TRUE	-2.439	126.8	116.8	75.36	56.09	144.1	182.2	186	23.64	15.09	26.87	122.1	114.4	37.18	88.89	107.6	19.01	17.82	11.22	8.269	21.83	28.4	28.75	3.706	2.355	4.01	18.75	18.12	5.833	14.4	16.32
FBgn0261560	FBtr0077524; FBtr0345289	Thor	protein_coding	protein_coding	Thor [Source:FlyBase;Acc:FBgn0261560]	0.5022	GO:0008340; GO:0006955; GO:0019731; GO:0006952; GO:0001558; GO:0045792; GO:0042594; GO:0006979; GO:0007520; GO:0007525; GO:0009617; GO:0006641; GO:0045947; GO:0070129; GO:2000331	GO:0008190	GO:0005737	711	5.784e-07	7.534e-05	2L	3478434	3479612	1179	+	TRUE	1.679	118.2	45.78	30.78	20.29	127.9	137.2	102.8	424.4	477.3	351.8	75.57	40.42	73.01	84.21	103.8	19.28	7.6	4.99	3.256	21.1	23.28	17.3	72.43	81.12	57.16	12.63	6.97	12.47	14.85	17.13
FBgn0264308	FBtr0331503; FBtr0331504; FBtr0331505	CG43778	protein_coding	protein_coding		0.4906	GO:0008150	GO:0003674	GO:0016020; GO:0016021	5154	5.807e-07	7.534e-05	2L	13301814	13331121	29308	-	TRUE	-1.311	292	318	322.7	284	316.4	317.1	315.2	127.9	119.3	113.9	269.2	294.4	196.7	224.6	235.2	6.573	7.284	7.216	6.288	7.199	7.426	7.317	3.01	2.798	2.552	6.208	7.003	4.635	5.461	5.355
FBgn0039930	FBtr0089222	CG11077	protein_coding	protein_coding	Mpv17-like protein [Source:UniProtKB/Swiss-Prot;Acc:Q9V492]	0.4833	GO:0042592; GO:0000002; GO:0034614	GO:0003674	GO:0016021; GO:0005743; GO:0005778; GO:0005739	687	6.116e-07	7.82e-05	4	1028675	1029361	687	-	TRUE	-0.9856	518.7	374.6	186.8	217.2	500.9	497.1	479.6	233.1	238.6	257.2	410.9	363	194	147.8	214.5	87.6	64.37	31.34	36.08	85.5	87.33	83.53	41.18	41.98	43.24	71.08	64.79	34.29	26.97	36.63
FBgn0035636	FBtr0077117	Cralbp	protein_coding	protein_coding	Cellular retinaldehyde binding protein [Source:FlyBase;Acc:FBgn0035636]	0.5511	GO:0006810	GO:0005215; GO:0016918	GO:0005622	1604	6.409e-07	8.077e-05	3L	5783215	5786718	3504	-	TRUE	-1.468	680.1	749.3	451.1	500.1	775.6	807.7	803.6	228.8	260.6	353.1	489.2	586.4	400.2	502.5	492.7	49.19	55.14	32.41	35.57	56.7	60.77	59.95	17.31	19.63	25.43	36.24	44.83	30.3	39.27	36.05
FBgn0004957	FBtr0074577; FBtr0310487; FBtr0333247	por	protein_coding	protein_coding	porcupine [Source:FlyBase;Acc:FBgn0004957]	0.5544	GO:0030111; GO:0009306; GO:0006497; GO:0016055; GO:0045234; GO:0018279; GO:0008104; GO:0018345	GO:0016746; GO:1990698; GO:0017147	GO:0005886; GO:0005783; GO:0016021; GO:0030176	2145	6.625e-07	8.231e-05	X	18377521	18379854	2334	-	TRUE	-1.109	554.3	515.6	324.8	328.2	623.5	647.5	610.8	292.2	244.1	316	529.7	510.9	363	392.1	376.7	29.98	28.37	17.45	17.46	34.08	36.43	34.07	16.53	13.75	17.02	29.34	29.21	20.55	22.91	20.6
FBgn0010247	FBtr0113885	Parp	protein_coding	protein_coding	Poly-(ADP-ribose) polymerase [Source:FlyBase;Acc:FBgn0010247]	0.3448	GO:0006355; GO:0007552; GO:0048812; GO:0006471; GO:0009303; GO:0051276; GO:0045087; GO:0006963; GO:0035080; GO:0043484; GO:0051457; GO:0030576; GO:0007000; GO:0035079; GO:0051103; GO:1900182; GO:0008069; GO:0016569; GO:0006273	GO:0008270; GO:0003677; GO:0051287; GO:0042393; GO:0003950; GO:0003910	GO:0005634; GO:0005694; GO:0005700; GO:0005730; GO:0005703; GO:0035363; GO:0015030; GO:0005719; GO:0005737	3112	7.195e-07	8.815e-05	3R	3461351	3587054	125704	-	TRUE	-0.9374	1504	1524	1163	1003	1834	1791	2148	1032	997.1	968.5	1248	1271	909.9	931	1072	56.08	57.8	43.08	36.76	69.11	69.45	82.57	40.26	38.72	35.95	47.64	50.09	35.51	37.5	40.4
FBgn0003984	FBtr0077082; FBtr0300010	vn	protein_coding	protein_coding	vein [Source:FlyBase;Acc:FBgn0003984]	0.4787	GO:0008355; GO:0007476; GO:0007474; GO:0043066; GO:0007494; GO:0030031; GO:0016203; GO:0007482; GO:0007420; GO:0007422; GO:0007479; GO:0008586; GO:0007298; GO:0008284; GO:0007477; GO:0007173; GO:0035310; GO:0007267; GO:0045742; GO:0035556; GO:2000736	GO:0005515; GO:0008201; GO:0005154	GO:0005886; GO:0005576; GO:0005622; GO:0005615	4580	7.47e-07	9.028e-05	3L	5813338	5845664	32327	-	TRUE	1.326	160.4	134.9	201.7	236.3	142.7	143.8	171.3	397.5	437.5	368.5	186.2	174.6	273.1	195.6	195.3	4.064	3.477	5.075	5.887	3.654	3.788	4.475	10.53	11.54	9.293	4.832	4.675	7.241	5.352	5.002
FBgn0264823	FBtr0334623; FBtr0334624	CR44031	long_noncoding	lincRNA		0.4898				684	7.643e-07	9.111e-05	4	1027863	1029359	1497	+	TRUE	-0.9766	515.9	373.4	182.6	216	498.2	497.1	472.8	233.1	237.3	258.4	408.9	359.2	193.3	148.8	212.2	87.49	64.44	30.76	36.03	85.41	87.71	82.7	41.36	41.92	43.65	71.04	64.39	34.33	27.26	36.4
FBgn0029804	FBtr0070836	CG3097	protein_coding	protein_coding	CG3097 [Source:UniProtKB/TrEMBL;Acc:Q9W478]	0.5224	GO:0006508	GO:0008270; GO:0004181; GO:0004180	GO:0005615	1983	7.826e-07	9.205e-05	X	5765855	5770780	4926	-	TRUE	-2.088	1143	1064	636.8	699.4	1126	1172	1186	206.3	205.7	382.5	1137	1168	555.7	723.3	698.8	66.88	63.32	37.01	40.24	66.57	71.33	71.58	12.62	12.54	22.28	68.13	72.24	34.03	45.72	41.35
FBgn0051014	FBtr0085686	PH4alphaSG1	protein_coding	protein_coding	prolyl-4-hydroxylase-alpha SG1 [Source:FlyBase;Acc:FBgn0051014]	0.459	GO:0055114; GO:0007435; GO:0018401	GO:0005515; GO:0005506; GO:0004656; GO:0016702; GO:0031418; GO:0016491; GO:0016705	GO:0005783; GO:0016222	1708	8.565e-07	9.824e-05	3R	30503665	30505661	1997	-	TRUE	2.775	0	4.818	0	0	2.693	1.097	0.9788	69.84	58.97	108.7	0	0.7626	66.93	0	0	0	0.333	0	0	0.1849	0.07754	0.06857	4.961	4.172	7.355	0	0.05475	4.758	0	0
FBgn0266731	FBtr0345221	CR45204	long_noncoding	lincRNA		0.332				1955	8.582e-07	9.824e-05	X	10794338	10796292	1955	-	TRUE	1.07	334.3	287.9	512.6	278.1	307	376.4	398.4	802.6	731	781.7	288.1	266.1	337.3	254.5	342.8	19.84	17.38	30.22	16.23	18.41	23.24	24.38	49.81	45.18	46.19	17.51	16.69	20.95	16.32	20.58
FBgn0035539	FBtr0073291; FBtr0073292	slow	protein_coding	protein_coding	slowdown [Source:FlyBase;Acc:FBgn0035539]	0.5182	GO:0016203; GO:0044719; GO:0008039	GO:0005515; GO:0005509	GO:0005927	2234	8.686e-07	9.824e-05	3L	4384442	4403181	18740	+	TRUE	0.9581	528.4	446.9	567.8	551.4	513.1	587.1	507	1074	1129	953.1	614	443.1	724.7	483.7	498.9	27.44	23.61	29.3	28.16	26.93	31.72	27.16	58.36	61.06	49.28	32.66	24.32	39.39	27.14	26.2
FBgn0041184	FBtr0081040; FBtr0329927; FBtr0329928	Socs36E	protein_coding	protein_coding	Suppressor of cytokine signaling at 36E [Source:FlyBase;Acc:FBgn0041184]	0.5319	GO:0007298; GO:0046426; GO:0008586; GO:0035556; GO:0007616; GO:0042059; GO:0030718; GO:0048802; GO:0043697; GO:0045873; GO:0007482; GO:0046425; GO:0048072; GO:0045677; GO:0007259; GO:0006469; GO:0019221	GO:0004860	GO:0005622; GO:0005737	3447	8.899e-07	9.938e-05	2L	18138675	18152417	13743	-	TRUE	0.8964	572.5	648.1	848	693.4	639.6	623.3	739	1243	1192	1325	725.3	638.3	808.5	812.2	724.1	19.27	22.19	28.36	22.95	21.76	21.82	25.65	43.76	41.78	44.42	25.01	22.7	28.48	29.53	24.65
FBgn0032456	FBtr0090013; FBtr0090014; FBtr0090015; FBtr0090016; FBtr0090017; FBtr0090018; FBtr0090019; FBtr0090020; FBtr0090021; FBtr0090022; FBtr0090023; FBtr0090024; FBtr0090025; FBtr0090026; FBtr0090027; FBtr0090028; FBtr0090029	MRP	protein_coding	protein_coding	Multidrug-Resistance like Protein 1 [Source:FlyBase;Acc:FBgn0032456]	0.5071	GO:0031427; GO:0055085; GO:0006810	GO:0005524; GO:0008559; GO:0005215; GO:0016887; GO:0042626; GO:0043492	GO:0005886; GO:0016021	5493	1.021e-06	0.0001126	2L	12719045	12744807	25763	+	TRUE	0.8646	632.1	610.7	895.8	774.6	554.8	549.8	582.4	1143	990.2	965.9	672.7	578.8	1026	708.3	609.6	13.35	13.12	18.8	16.09	11.84	12.08	12.69	25.25	21.78	20.31	14.55	12.92	22.69	16.16	13.02
FBgn0031737	FBtr0079163; FBtr0079164	obst-E	protein_coding	protein_coding	obstructor-E [Source:FlyBase;Acc:FBgn0031737]	0.5542	GO:0006030	GO:0008061; GO:0016490	GO:0005576	996	1.043e-06	0.0001132	2L	5762553	5766142	3590	-	TRUE	-1.07	308.4	293.9	93.4	94.29	705.6	785.7	664.6	377.1	300.4	328.8	281.4	240.2	143.3	121.6	107.6	35.92	34.83	10.81	10.8	83.07	95.21	79.84	45.94	36.44	38.13	33.57	29.57	17.47	15.31	12.68
FBgn0024250	FBtr0071048	brk	protein_coding	protein_coding	brinker [Source:FlyBase;Acc:FBgn0024250]	0.4953	GO:0007476; GO:0007399; GO:0000122; GO:0010468; GO:0010629; GO:0030512; GO:0007179; GO:0007472; GO:0030510; GO:0007432; GO:0035212; GO:0061328	GO:0000980; GO:0003700; GO:0043565; GO:0001158; GO:0003677	GO:0005634	3194	1.052e-06	0.0001132	X	7307939	7311132	3194	+	TRUE	-0.9581	640.7	619.2	567.8	599.1	770.3	801.1	848.6	414.7	362.1	451.6	623.4	703.1	634.8	703.6	714.9	23.27	22.88	20.49	21.4	28.28	30.27	31.79	15.76	13.7	16.33	23.2	26.99	24.13	27.61	26.26
FBgn0001227	FBtr0076495	Hsp67Ba	protein_coding	protein_coding	Heat shock gene 67Ba [Source:FlyBase;Acc:FBgn0001227]	0.5222	GO:0009408			1733	1.111e-06	0.0001181	3L	9377802	9379534	1733	-	TRUE	-2.029	634	601.1	479.7	434.4	351.5	421.4	553	95.62	124.8	79.32	416.3	658.1	271.8	506.2	539.6	42.44	40.94	31.91	28.6	23.78	29.35	38.18	6.695	8.703	5.287	28.55	46.56	19.04	36.61	36.54
FBgn0024912	FBtr0081697	agt	protein_coding	protein_coding	O-6-alkylguanine-DNA alkyltransferase [Source:FlyBase;Acc:FBgn0024912]	0.5007	GO:0006307; GO:0006281	GO:0003908; GO:0003684; GO:0003824	GO:0005634	693	1.125e-06	0.0001181	3R	6659408	6660100	693	-	TRUE	0.823	190.2	179.5	309.9	322.2	300.3	316	314.2	551.2	571.9	551.4	187.6	182.3	281.9	291	281.3	31.84	30.57	51.55	53.05	50.81	55.04	54.25	96.51	99.73	91.91	32.17	32.25	49.4	52.63	47.64
FBgn0032587	FBtr0080873; FBtr0080874; FBtr0301144; FBtr0337091	CG5953	protein_coding	protein_coding	CG5953, isoform A [Source:UniProtKB/TrEMBL;Acc:Q9VJK4]	0.5051	GO:0046331; GO:0006351; GO:0006355	GO:0003677	GO:0005634	3610	1.142e-06	0.0001186	2L	16508078	16532877	24800	-	TRUE	2.257	6.724	2.409	19.1	25.06	13.47	12.07	12.72	115	87.78	112.6	9.446	7.626	44.62	31.81	28.44	0.2161	0.07878	0.61	0.7921	0.4374	0.4035	0.4218	3.864	2.938	3.603	0.311	0.259	1.501	1.105	0.9245
FBgn0033033	FBtr0086060; FBtr0086061	scaf	protein_coding	protein_coding	scarface [Source:FlyBase;Acc:FBgn0033033]	0.485	GO:0006508; GO:0048803	GO:0016787; GO:0004252	GO:0005615	3216	1.169e-06	0.0001199	2R	5676750	5691723	14974	-	TRUE	1.355	207.5	151.8	261.1	228	142.7	144.9	157.6	396.4	340.1	458	178.1	155.6	308.3	232	303.6	7.485	5.571	9.358	8.087	5.204	5.436	5.863	14.96	12.78	16.45	6.582	5.931	11.64	9.044	11.08
FBgn0036181	FBtr0076140	Muc68Ca	protein_coding	protein_coding	Mucin 68Ca [Source:FlyBase;Acc:FBgn0036181]	0.4931		GO:0005201	GO:0031012	9524	1.252e-06	0.0001261	3L	11610578	11620101	9524	-	TRUE	5.113	4.803	3.614	1.061	2.387	13.47	8.779	14.68	464.1	484.1	1516	0	0.7626	247.4	0.9357	0.7687	0.05851	0.04479	0.01284	0.0286	0.1658	0.1112	0.1845	5.914	6.143	18.39	0	0.009818	3.155	0.01231	0.009471
FBgn0030763	FBtr0074288	CG9782	protein_coding	protein_coding	CG9782 [Source:UniProtKB/TrEMBL;Acc:Q9VXE4]	0.5462				1406	1.271e-06	0.0001261	X	16615028	16621589	6562	-	TRUE	-1.119	697.4	627.6	525.4	529.9	958.8	864.7	994.5	397.5	378.5	502.8	458.1	591	427.2	458.5	379.7	57.55	52.69	43.07	43	79.96	74.22	84.63	34.31	32.53	41.31	38.72	51.54	36.9	40.87	31.69
FBgn0263492	FBtr0344962; FBtr0344963	CR43481	long_noncoding	lincRNA		0.5022				2859	1.272e-06	0.0001261	3L	9378160	9381119	2960	+	TRUE	-1.974	559.1	543.3	435.2	396.2	319.1	392.9	471.8	87.03	117.9	71.64	386.6	596.3	254.2	470.6	497.4	22.69	22.43	17.54	15.81	13.09	16.58	19.75	3.694	4.985	2.895	16.07	25.58	10.8	20.63	20.41
FBgn0035996	FBtr0076476	CG3448	protein_coding	protein_coding	CG3448 [Source:UniProtKB/TrEMBL;Acc:Q9VSZ2]	0.393	GO:0006302; GO:0006310	GO:0003677	GO:0005634	1028	1.287e-06	0.0001261	3L	9450545	9451572	1028	-	TRUE	1.155	132.6	103.6	186.8	213.6	162.9	151.4	155.6	334.1	367.6	387.6	93.11	117.4	187.9	188.1	196.8	14.96	11.9	20.94	23.71	18.59	17.78	18.11	39.44	43.21	43.56	10.76	14.01	22.2	22.93	22.46
FBgn0266215	FBtr0343876	CR44910	long_noncoding	lincRNA		0.4439				401	1.314e-06	0.0001273	2L	21163871	21164271	401	-	TRUE	-1.581	263.2	254.2	131.6	126.5	258.5	263.4	217.3	70.91	85.03	67.81	278	285.2	120.3	126.3	151.4	76.15	74.82	37.83	36	75.6	79.26	64.84	21.46	25.62	19.53	82.38	87.21	36.44	39.48	44.31
FBgn0261113	FBtr0083700; FBtr0083701; FBtr0083702; FBtr0083703; FBtr0113246; FBtr0334523; FBtr0334524	Xrp1	protein_coding	protein_coding	Xrp1, isoform A [Source:UniProtKB/TrEMBL;Acc:Q9VE23]	0.511	GO:0007476; GO:0008285; GO:0009987; GO:0042048; GO:0051276	GO:0046983; GO:0003677		2700	1.33e-06	0.0001275	3R	18914968	18926989	12022	+	TRUE	0.8	1824	1680	3082	2696	2907	3030	3274	5284	5346	5437	1558	1638	3670	4176	3372	78.38	73.47	131.6	113.9	126.3	135.4	145.1	237.5	239.3	232.6	68.57	74.39	165.1	193.9	146.5
FBgn0037637	FBtr0081930	CG9836	protein_coding	protein_coding	GEO04668p1 [Source:UniProtKB/TrEMBL;Acc:Q9VHK6]	0.4733	GO:0016226; GO:0097428; GO:0006879; GO:0044571	GO:0005506; GO:0051536; GO:0036455; GO:0051537; GO:0008198; GO:0051539	GO:0005759	955	1.391e-06	0.0001314	3R	8822849	8824177	1329	-	TRUE	0.8429	743.5	742	1227	1185	976.3	905.3	947.5	1578	1646	1878	695	632.2	891	1047	1052	90.32	91.72	148.1	141.6	119.9	114.4	118.7	200.5	208.3	227.2	86.48	81.17	113.3	137.4	129.2
FBgn0011774	FBtr0082385; FBtr0334308	Irbp	protein_coding	protein_coding	Inverted repeat-binding protein [Source:FlyBase;Acc:FBgn0011774]	0.5032	GO:0006303; GO:0000723; GO:0071481; GO:0032508; GO:0071480; GO:0006310	GO:0046982; GO:0003677; GO:0004003; GO:0003684; GO:0042162; GO:0004677; GO:0005524; GO:0016887; GO:0016740	GO:0043564; GO:0005634; GO:0000784	2098	1.4e-06	0.0001314	3R	11410047	11412440	2394	+	TRUE	0.8457	268	262.6	368.3	421.3	315.1	336.9	332.8	636	599.3	562.9	221.3	285.2	429.9	369.6	377.4	14.82	14.78	20.23	22.91	17.61	19.38	18.98	36.79	34.52	30.99	12.54	16.67	24.89	22.08	21.11
FBgn0000071	FBtr0081618; FBtr0081619; FBtr0081620	Ama	protein_coding	protein_coding	Amalgam [Source:FlyBase;Acc:FBgn0000071]	0.5305	GO:0007155	GO:0005515; GO:0003823	GO:0005886; GO:0031225	1634	1.434e-06	0.0001332	3R	6762593	6765261	2669	+	TRUE	-0.8863	1285	1259	940.4	833.1	1497	1488	1524	902.5	803.7	715.2	1541	1663	1011	1312	1279	91.26	90.94	66.33	58.17	107.5	109.9	111.6	67.02	59.44	50.56	112.1	124.8	75.16	100.6	91.85
FBgn0034636	FBtr0071692; FBtr0308642	CG10440	protein_coding	protein_coding	MIP18912p [Source:UniProtKB/TrEMBL;Acc:D5SHR0]	0.5098	GO:0051260; GO:0002121; GO:0008343; GO:0008344; GO:0008049	GO:0005515		2400	1.461e-06	0.0001343	2R	21560246	21576035	15790	-	TRUE	-1.003	440	521.6	338.6	445.2	413.4	441.2	417	216	192	208.5	399.4	493.4	223.1	426.7	477.4	21.27	25.65	16.26	21.16	20.2	22.18	20.79	10.92	9.668	10.04	19.78	25.21	11.29	22.28	23.34
FBgn0040009	FBtr0111256; FBtr0111258; FBtr0111259; FBtr0302386; FBtr0332629; FBtr0344794	CG17490	protein_coding	protein_coding	LD15658p [Source:UniProtKB/TrEMBL;Acc:Q95RQ7]	0.3922				2019	1.498e-06	0.0001362	2L	22537668	22548451	10784	+	TRUE	-0.8893	425.6	433.7	260	256.6	507.7	578.3	564.8	298.7	279.8	296.8	474.3	462.1	282.6	285.4	332.9	24.45	25.35	14.84	14.5	29.48	34.57	33.47	17.95	16.75	16.98	27.92	28.07	17	17.72	19.34
FBgn0032393	FBtr0080290	CG12264	protein_coding	protein_coding	Probable cysteine desulfurase, mitochondrial [Source:UniProtKB/Swiss-Prot;Acc:Q9VKD3]	0.5499	GO:0016226; GO:0006523; GO:0006534; GO:0044571	GO:0030170; GO:0004123; GO:0031071; GO:0051536; GO:0046872; GO:0003824	GO:0005737; GO:0005875; GO:0005739; GO:0005634	1533	1.56e-06	0.0001405	2L	11999654	12001244	1591	+	TRUE	0.7476	736.8	625.2	958.4	978.7	883.4	858.2	765.4	1416	1385	1428	596.5	551.3	896.4	831.8	781.8	55.76	48.14	72.06	72.84	67.57	67.56	59.74	112.1	109.2	107.6	46.24	44.1	71.01	68.01	59.84
FBgn0039521	FBtr0085213	CG5402	protein_coding	protein_coding	CG5402 [Source:UniProtKB/TrEMBL;Acc:Q9VB29]	0.4537	GO:0032504		GO:0005615	615	1.582e-06	0.000141	3R	27502090	27502956	867	-	TRUE	2.537	1.921	4.818	0	1.193	1.347	3.292	0.9788	56.94	79.55	65.25	3.374	2.288	21.63	0	1.537	0.3624	0.9248	0	0.2214	0.2567	0.646	0.1904	11.24	15.63	12.26	0.6519	0.4561	4.271	0	0.2933
FBgn0034312	FBtr0086749; FBtr0332853	CG10916	protein_coding	protein_coding	LD46221p [Source:UniProtKB/TrEMBL;Acc:Q7K1R6]	0.4576	GO:0016567; GO:0035556; GO:0008340	GO:0005515; GO:0004842; GO:0008270	GO:0005622; GO:0005575	1536	1.611e-06	0.0001421	2R	18173669	18175725	2057	+	TRUE	1.031	232.5	207.2	338.6	299.6	208.7	241.4	247.6	450.2	506.1	510.5	174.1	183.8	357.6	381.8	361.3	17.56	15.92	25.41	22.25	15.93	18.97	19.29	35.56	39.82	38.39	13.47	14.67	28.27	31.15	27.6
FBgn0261803	FBtr0303278; FBtr0303279; FBtr0340474	CG42749	protein_coding	protein_coding	Uncharacterized protein, isoform C [Source:UniProtKB/TrEMBL;Acc:M9MS70]	0.5276			GO:0019028	1436	1.764e-06	0.0001519	X	5296066	5306288	10223	+	TRUE	-2.268	42.27	38.55	15.92	22.68	126.6	129.5	129.2	20.41	10.97	20.47	15.52	34.32	12.17	32.75	63.8	3.415	3.169	1.278	1.802	10.34	10.88	10.77	1.725	0.9233	1.647	1.284	2.93	1.029	2.859	5.213
FBgn0030114	FBtr0071314; FBtr0071315; FBtr0071316; FBtr0340121; FBtr0340122; FBtr0340123	CG17754	protein_coding	protein_coding	LP02641p [Source:UniProtKB/TrEMBL;Acc:Q7K0L2]	0.5752	GO:0016567; GO:0006909	GO:0005515	GO:0031463	2509	1.773e-06	0.0001519	X	9250420	9255953	5534	+	TRUE	-1.237	585	560.1	511.6	495.3	619.4	796.7	797.7	306.2	264.7	349.3	427.8	584.9	417.1	606.3	540.4	27.05	26.35	23.5	22.52	28.95	38.32	38.04	14.81	12.75	16.08	20.26	28.58	20.19	30.29	25.27
FBgn0027507	FBtr0086034; FBtr0331967	CG1344	protein_coding	protein_coding	CG1344, isoform A [Source:UniProtKB/TrEMBL;Acc:A1Z6G6]	0.4184		GO:0005488; GO:0004672; GO:0016772	GO:0005737	2626	1.773e-06	0.0001519	2R	5653676	5656778	3103	+	TRUE	-0.689	1105	1014	636.8	558.5	1030	1118	1055	653.2	683	638.4	1051	1058	638.8	662.5	712.6	48.81	45.59	27.95	24.27	46	51.39	48.08	30.18	31.43	28.08	47.57	49.39	29.54	31.62	31.84
FBgn0005561	FBtr0089327; FBtr0089328; FBtr0100342; FBtr0100344; FBtr0100345; FBtr0100346; FBtr0301563	sv	protein_coding	protein_coding	shaven [Source:FlyBase;Acc:FBgn0005561]	0.3819	GO:0048813; GO:0006355; GO:0045944; GO:0048666; GO:0007517; GO:0042676; GO:0045676; GO:0042673; GO:0042682; GO:0006351	GO:0003700; GO:0003705; GO:0001158; GO:0003677	GO:0005634	3746	1.922e-06	0.0001631	4	1088798	1113317	24520	+	TRUE	-2.446	17.29	14.46	7.429	10.74	60.6	89.99	105.7	6.446	6.857	5.117	6.073	28.22	8.788	14.97	24.6	0.5355	0.4555	0.2286	0.3272	1.897	2.899	3.377	0.2088	0.2212	0.1578	0.1926	0.9236	0.2849	0.5009	0.7705
FBgn0262735	FBtr0073413; FBtr0073414; FBtr0073415; FBtr0073416; FBtr0073417; FBtr0073418; FBtr0073419; FBtr0073420; FBtr0301409; FBtr0305149; FBtr0305150; FBtr0346315	Imp	protein_coding	protein_coding	IGF-II mRNA-binding protein [Source:FlyBase;Acc:FBgn0262735]	0.4364	GO:0000398; GO:0051124; GO:0042594; GO:0005975; GO:0007399; GO:0048680; GO:0016322; GO:0007283	GO:0003730; GO:0003676; GO:0003723; GO:0000166; GO:0003729	GO:0030424; GO:0043025; GO:0071011; GO:0005737; GO:0071013	5254	1.961e-06	0.0001648	X	10787869	10824277	36409	-	TRUE	0.9957	1713	1573	2388	1553	1553	1908	1959	3797	3702	3349	1472	1381	1726	1288	1597	37.82	35.35	52.39	33.72	34.65	43.83	44.6	87.69	85.14	73.64	33.3	32.23	39.89	30.74	35.67
FBgn0003067	FBtr0086701	Pepck	protein_coding	protein_coding	Phosphoenolpyruvate carboxykinase [Source:FlyBase;Acc:FBgn0003067]	0.5418	GO:0006094	GO:0005525; GO:0004613; GO:0046872; GO:0017076; GO:0004611	GO:0005739	2486	2.034e-06	0.0001677	2R	18536767	18539416	2650	+	TRUE	-1.267	2588	2439	1724	1479	2468	2184	3247	1117	1078	1067	1686	1402	780.8	999.3	1238	120.8	115.8	79.91	67.87	116.4	106	156.3	54.54	52.4	49.58	80.6	69.17	38.14	50.39	58.42
FBgn0266488	FBtr0344533	CG45087	protein_coding	protein_coding		0.5418	GO:0008150	GO:0003674	GO:0005575	2486	2.034e-06	0.0001677	2R	18536767	18539416	2650	+	TRUE	-1.267	2588	2439	1724	1479	2468	2184	3247	1117	1078	1067	1686	1402	780.8	999.3	1238	120.8	115.8	79.91	67.87	116.4	106	156.3	54.54	52.4	49.58	80.6	69.17	38.14	50.39	58.42
FBgn0263039	FBtr0306918; FBtr0333724; FBtr0333725	CR43334	long_noncoding	lincRNA		0.4278				10640	2.339e-06	0.000191	3L	628435	643900	15466	+	TRUE	1.126	329.5	424	501	452.3	184.5	231.5	237.9	446.9	517.1	510.5	441.9	523.1	463.7	545.5	532.7	3.593	4.704	5.427	4.851	2.033	2.626	2.675	5.097	5.872	5.542	4.936	6.029	5.293	6.426	5.875
FBgn0002719	FBtr0082660; FBtr0082661; FBtr0330025	Men	protein_coding	protein_coding	Malic enzyme [Source:FlyBase;Acc:FBgn0002719]	0.5229	GO:0008340; GO:0055114; GO:0030431; GO:0006108; GO:0010941; GO:0006090	GO:0051287; GO:0004473; GO:0004471; GO:0046872; GO:0004470	GO:0005829; GO:0005739	2679	2.424e-06	0.0001962	3R	12713103	12722442	9340	-	TRUE	1.268	1125	1087	934	1207	514.4	555.3	686.2	1616	1491	1178	1134	1262	1134	1134	1168	48.71	47.88	40.18	51.39	22.51	25.01	30.65	73.19	67.25	50.81	50.31	57.76	51.42	53.06	51.14
FBgn0029906	FBtr0070970	xit	protein_coding	protein_coding	xiantuan [Source:FlyBase;Acc:FBgn0029906]	0.5622	GO:0007377; GO:0006487; GO:0006486; GO:0003384; GO:0006490	GO:0042283; GO:0042281; GO:0016758	GO:0005783; GO:0005789; GO:0016021	1640	2.561e-06	0.0002046	X	6821016	6822840	1825	+	TRUE	-1.072	295.9	249.4	110.4	124.1	321.8	328.1	323	157.9	141.3	144.6	300.3	271.5	164.9	130.1	211.4	20.93	17.95	7.758	8.635	23.01	24.15	23.57	11.69	10.41	10.18	21.76	20.3	12.21	9.941	15.12
FBgn0041627	FBtr0080763	Ku80	protein_coding	protein_coding	Ku80 [Source:FlyBase;Acc:FBgn0041627]	0.4948	GO:0006303; GO:0000723; GO:0006310; GO:0071480; GO:0045471; GO:0071481; GO:0032508	GO:0004003; GO:0003684; GO:0042162; GO:0017116; GO:0005524; GO:0003677; GO:0016817	GO:0043564; GO:0017117; GO:0000784; GO:0005634	2304	2.595e-06	0.0002046	2L	15768630	15771159	2530	-	TRUE	0.848	230.6	239.7	309.9	367.6	329.9	299.6	278	542.6	560.9	555.2	267.9	266.1	440.8	492.2	385.1	11.61	12.28	15.5	18.2	16.79	15.69	14.44	28.58	29.42	27.84	13.82	14.16	23.23	26.78	19.61
FBgn0030793	FBtr0074352	CG9125	protein_coding	protein_coding	Decapping nuclease DXO homolog [Source:UniProtKB/Swiss-Prot;Acc:Q9VXA8]	0.5192	GO:0006402	GO:0000166; GO:0046872; GO:0003723; GO:0008409	GO:0005634	1329	2.61e-06	0.0002046	X	16801929	16803344	1416	-	TRUE	-1.037	483.2	497.5	229.3	238.7	596.5	579.4	465.9	260	249.6	271.2	490.5	449.9	230.5	222.7	232.2	42.18	44.19	19.88	20.49	52.63	52.62	41.95	23.74	22.7	23.58	43.86	41.51	21.06	21	20.5
FBgn0035073	FBtr0072423	CG16896	protein_coding	protein_coding	LD44910p [Source:UniProtKB/TrEMBL;Acc:Q9W0Z4]	0.4868	GO:0043087	GO:0005515; GO:0005096	GO:0005813	3322	2.63e-06	0.0002046	2R	24871407	24874912	3506	-	TRUE	-0.7923	543.7	466.2	400.1	364	519.8	533.3	512.9	301.9	307.2	280.2	518.9	547.5	438.7	384.6	360.5	18.99	16.57	13.88	12.5	18.35	19.38	18.47	11.03	11.18	9.743	18.56	20.21	16.04	14.51	12.73
FBgn0039640	FBtr0085382; FBtr0085383; FBtr0335406	CG14516	protein_coding	protein_coding	Uncharacterized protein, isoform B [Source:UniProtKB/TrEMBL;Acc:Q7KRW4]	0.5045	GO:0006508; GO:0043171	GO:0008270; GO:0008237; GO:0004177; GO:0070006; GO:0042277	GO:0005886; GO:0005737; GO:0016021	3461	2.644e-06	0.0002046	3R	29138662	29145787	7126	+	TRUE	-0.7416	573.5	615.6	581.6	681.5	868.6	841.7	796.8	457.7	508.8	519.4	603.2	703.9	872.7	516.5	728.7	19.22	20.99	19.37	22.47	29.43	29.35	27.55	16.05	17.77	17.34	20.71	24.94	30.62	18.71	24.71
FBgn0034804	FBtr0071993; FBtr0310325	CG3831	protein_coding	protein_coding	CG3831, isoform C [Source:UniProtKB/TrEMBL;Acc:A0A0B4KFG3]	0.5145			GO:0016021	1527	2.677e-06	0.0002053	2R	22938987	22941169	2183	-	TRUE	-1.543	202.7	189.1	104	118.2	175.1	165.7	189.9	50.5	57.6	51.17	96.49	106.8	89.23	78.6	163.7	15.4	14.62	7.851	8.829	13.44	13.1	14.88	4.013	4.559	3.871	7.509	8.573	7.096	6.452	12.58
FBgn0036126	FBtr0076234; FBtr0332706	CG6272	protein_coding	protein_coding	CG6272, isoform A [Source:UniProtKB/TrEMBL;Acc:Q9VTE8]	0.4194	GO:0006351; GO:0022008; GO:0006355	GO:0043565; GO:0003700; GO:0046982		578	2.711e-06	0.0002062	3L	11097446	11098186	741	-	TRUE	0.9554	308.4	292.7	541.3	526.3	332.6	399.5	418.9	720.9	721.4	829	302.3	289	396.1	518.4	510.4	61.84	59.73	107.8	103.8	67.42	83.33	86.65	151.2	150.7	165.5	62.1	61.26	83.16	112.3	103.5
FBgn0030208	FBtr0071451; FBtr0071452; FBtr0071453; FBtr0336899	PPP4R2r	protein_coding	protein_coding	Protein phosphatase 4 regulatory subunit 2-related protein [Source:FlyBase;Acc:FBgn0030208]	0.5103	GO:0022008; GO:0000278; GO:0035304	GO:0019888	GO:0030289; GO:0000775	2426	2.923e-06	0.0002192	X	10478838	10481943	3106	+	TRUE	-0.7088	1958	2003	1827	1771	1803	1877	1915	1225	1093	1090	1773	2035	1711	1791	1687	93.62	97.47	86.78	83.3	87.15	93.35	94.43	61.26	54.45	51.9	86.86	102.9	85.65	92.53	81.61
FBgn0085276	FBtr0112441	CG34247	protein_coding	protein_coding	GEO11093p1 [Source:UniProtKB/TrEMBL;Acc:Q6IL43]	0.5212				353	2.932e-06	0.0002192	3L	16261185	16261605	421	-	TRUE	-3.3	3.843	12.05	1.061	2.387	247.8	199.7	307.3	5.372	10.97	29.43	10.12	12.96	2.704	0.9357	6.918	1.263	4.028	0.3466	0.7715	82.3	68.28	104.2	1.847	3.756	9.629	3.407	4.503	0.9302	0.3323	2.3
FBgn0038126	FBtr0082782	CG8483	protein_coding	protein_coding	CG8483 [Source:UniProtKB/TrEMBL;Acc:Q9VFY2]	0.4912	GO:0008150	GO:0003674	GO:0005576	1869	2.982e-06	0.0002211	3R	13208754	13214465	5712	-	TRUE	-1.053	445.7	436.1	318.4	349.7	439	425.8	387.6	182.6	183.8	218.8	406.9	422.5	321.1	338.7	363.6	27.67	27.54	19.64	21.35	27.54	27.49	24.81	11.86	11.88	13.52	25.87	27.72	20.86	22.72	22.83
FBgn0243486	FBtr0081029; FBtr0340228	rdo	protein_coding	protein_coding	reduced ocelli [Source:FlyBase;Acc:FBgn0243486]	0.4754	GO:0008056	GO:0005515	GO:0016021	3824	3.114e-06	0.0002289	2L	18012380	18070246	57867	+	TRUE	-0.8954	542.8	567.4	481.9	650.4	818.7	741.8	928.9	450.2	408.7	463.1	558.7	729	859.2	740.1	822.5	16.47	17.51	14.52	19.41	25.1	23.41	29.07	14.28	12.92	13.99	17.36	23.38	27.29	24.26	25.24
FBgn0015010	FBtr0073937; FBtr0305582; FBtr0333658	Ag5r	protein_coding	protein_coding	Antigen 5-related [Source:FlyBase;Acc:FBgn0015010]	0.4417	GO:0008150	GO:0003674	GO:0005576	1406	3.166e-06	0.0002297	X	14784664	14786551	1888	-	TRUE	3.919	1.921	2.409	2.123	0	18.85	2.195	3.915	197.7	223.6	432.4	0.6747	0	14.87	3.743	0	0.1585	0.2023	0.174	0	1.572	0.1884	0.3332	17.06	19.21	35.53	0.05703	0	1.285	0.3337	0
FBgn0046706	FBtr0113784	Haspin	protein_coding	protein_coding	Haspin [Source:FlyBase;Acc:FBgn0046706]	0.3284	GO:0006468; GO:0035556	GO:0005524; GO:0004674; GO:0004672; GO:0072354	GO:0005575; GO:0005737; GO:0005634	1815	3.176e-06	0.0002297	2R	4014111	4049342	35232	+	TRUE	-0.6192	998.1	948	736.6	695.8	904.9	881.2	920.1	586.6	567.8	594.9	879.2	946.4	585.4	693.3	747.2	63.8	61.66	46.78	43.74	58.46	58.59	60.66	39.22	37.8	37.86	57.56	63.93	39.17	47.88	48.3
FBgn0039685	FBtr0085462; FBtr0333198	Obp99b	protein_coding	protein_coding	Odorant-binding protein 99b [Source:FlyBase;Acc:FBgn0039685]	0.5449	GO:0007608; GO:0007606; GO:0042048; GO:0048102; GO:0006810; GO:0035071; GO:0019236	GO:0005549	GO:0005576; GO:0005615	580	3.216e-06	0.0002307	3R	29716254	29716896	643	-	TRUE	4.143	360.2	1202	888.4	167.1	203.3	146	448.3	6130	6266	2424	761.1	331.7	533.4	197.4	830.2	72.06	244.7	176.5	32.87	41.11	30.37	92.48	1283	1306	482.9	155.9	70.13	111.7	42.67	168
FBgn0036471	FBtr0114510	CG13460	protein_coding	protein_coding		0.514				677	3.389e-06	0.0002408	3L	15061029	15061705	677	-	TRUE	4.39	38.43	145.8	2.123	3.58	105	135	59.71	3088	3002	832.9	55.33	12.96	210.2	14.97	3.844	6.585	25.41	0.3614	0.6034	18.19	24.06	10.55	553.5	535.9	142.1	9.712	2.348	37.71	2.772	0.6662
FBgn0265915	FBtr0342841	CR44704	long_noncoding	lincRNA		0.5371				1147	3.421e-06	0.0002408	2R	21070749	21071895	1147	+	TRUE	0.7701	1869	1773	1836	1858	2083	2143	1896	3634	3592	3238	1710	1302	1410	1014	1069	189.1	182.5	184.5	184.9	213	225.5	197.8	384.4	378.4	326.1	177.2	139.2	149.3	110.8	109.3
FBgn0034583	FBtr0071541	CG10527	protein_coding	protein_coding		0.5578		GO:0019010	GO:0005737	1160	3.452e-06	0.0002408	2R	21070368	21072789	2422	-	TRUE	0.7544	2483	2374	2446	2419	2844	2757	2552	4772	4708	4294	2254	1712	1861	1388	1391	248.4	241.6	243.1	238	287.5	286.8	263.2	499.2	490.5	427.6	230.9	181	194.8	149.9	140.7
FBgn0039594	FBtr0085308; FBtr0085309; FBtr0303343; FBtr0305087; FBtr0305088; FBtr0336787	CG9990	protein_coding	protein_coding	CG9990, isoform A [Source:UniProtKB/TrEMBL;Acc:Q9VAU1]	0.504	GO:0006810	GO:0005215; GO:0042626; GO:0005524; GO:0016887	GO:0005886; GO:0043190; GO:0016021; GO:0016020	3599	3.466e-06	0.0002408	3R	28675041	28695939	20899	+	TRUE	-0.8664	559.1	527.6	470.2	412.9	533.3	475.2	556.9	269.7	296.2	277.6	459.5	494.9	414.4	458.5	480.4	18.02	17.31	15.06	13.09	17.37	15.93	18.52	9.092	9.947	8.911	15.17	16.86	13.98	15.97	15.66
FBgn0030749	FBtr0074302; FBtr0074303; FBtr0334038; FBtr0334039; FBtr0334040; FBtr0334041; FBtr0334042	AnxB11	protein_coding	protein_coding	Annexin B11 [Source:FlyBase;Acc:FBgn0030749]	0.4992	GO:0008360; GO:0007155	GO:0005509; GO:0005544; GO:0003779	GO:0005575	1869	3.666e-06	0.0002522	X	16416958	16422265	5308	-	TRUE	0.6507	1283	1119	1363	1371	1194	1319	1285	1996	1965	2024	1080	1123	1383	1441	2095	79.66	70.68	84.04	83.72	74.94	85.17	82.28	129.6	127.1	125.1	68.64	73.64	89.87	96.64	131.5
FBgn0036394	FBtr0075765	CG9040	protein_coding	protein_coding	CG9040 [Source:UniProtKB/TrEMBL;Acc:Q9VUB1]	0.4419				749	3.688e-06	0.0002522	3L	13987878	13988626	749	+	TRUE	3.55	0.9606	9.637	0	0	0	6.584	11.75	220.2	234.5	147.1	0.6747	0.7626	136.6	3.743	1.537	0.1488	1.519	0	0	0	1.061	1.876	35.68	37.84	22.69	0.1071	0.1248	22.14	0.6264	0.2409
FBgn0263241	FBtr0076204; FBtr0076205	Mocs1	protein_coding	protein_coding	Molybdenum cofactor synthesis 1 ortholog [Source:FlyBase;Acc:FBgn0263241]	0.4944	GO:0006777; GO:0032324	GO:0046872; GO:0003824; GO:0051536; GO:0051539; GO:0005525; GO:0061798; GO:0061799	GO:0019008	2205	3.906e-06	0.0002651	3L	11070526	11073348	2823	+	TRUE	1.029	116.2	151.8	173	180.2	148.1	147.1	153.7	321.2	299	332.6	101.9	129.6	179.1	155.3	146.8	6.116	8.125	9.043	9.325	7.877	8.048	8.339	17.68	16.39	17.43	5.491	7.209	9.866	8.83	7.813
FBgn0262029	FBtr0303923; FBtr0303924	d	protein_coding	protein_coding	dachs [Source:FlyBase;Acc:FBgn0262029]	0.5488	GO:0042067; GO:0001736; GO:0008586; GO:0045572; GO:0035218; GO:0035220; GO:0045927	GO:0005515; GO:0003774; GO:0000166; GO:0051015; GO:0032947; GO:0042623; GO:0005524	GO:0016459; GO:0005737	5106	4.288e-06	0.0002877	2L	8466817	8488671	21855	+	TRUE	-0.5944	1873	1818	1689	1781	1939	1967	1974	1279	1289	1315	1718	1951	1821	1794	1668	42.56	42.02	38.12	39.79	44.53	46.48	46.26	30.38	30.51	29.75	39.98	46.84	43.3	44.03	38.33
FBgn0036585	FBtr0303379	CG13071	protein_coding	protein_coding		0.53				434	4.304e-06	0.0002877	3L	16262740	16263247	508	+	TRUE	-2.336	6.724	3.614	7.429	5.967	138.7	136.1	119.4	10.74	13.71	25.59	14.17	9.914	3.38	1.871	7.687	1.798	0.9829	1.973	1.569	37.47	37.84	32.92	3.004	3.819	6.811	3.88	2.801	0.9458	0.5405	2.078
FBgn0016123	FBtr0085733; FBtr0085734	Aph-4	protein_coding	protein_coding	Alkaline phosphatase 4 [Source:FlyBase;Acc:FBgn0016123]	0.536	GO:0007399; GO:0008152; GO:0032504; GO:0042045; GO:0016311	GO:0004035; GO:0046872; GO:0003824; GO:0016791	GO:0005576; GO:0005615; GO:0046658; GO:0009986; GO:0005886; GO:0016021; GO:0031225	2087	4.596e-06	0.0003008	3R	31048929	31052540	3612	+	TRUE	2.346	3.843	1.205	1.061	5.967	5.386	7.682	3.915	64.46	64.46	101.1	4.048	5.338	8.112	4.678	3.844	0.2136	0.06813	0.05862	0.3262	0.3026	0.4442	0.2245	3.748	3.732	5.594	0.2305	0.3136	0.472	0.281	0.2161
FBgn0262811	FBtr0306055	CG43182	protein_coding	protein_coding		0.4064	GO:0008150	GO:0003674	GO:0005575	251	4.617e-06	0.0003008	X	353067	353317	251	+	TRUE	2.729	3.843	19.27	9.552	4.774	13.47	3.292	10.77	101	124.8	153.5	0.6747	0	7.436	0	1.537	1.776	9.064	4.386	2.17	6.291	1.583	5.133	48.82	60.09	70.66	0.3195	0	3.598	0	0.7187
FBgn0027341	FBtr0113687; FBtr0113690; FBtr0113692; FBtr0113694; FBtr0302846; FBtr0302847; FBtr0302848; FBtr0302849; FBtr0302850	Gfat1	protein_coding	protein_coding	Glutamine:fructose-6-phosphate aminotransferase 1 [Source:FlyBase;Acc:FBgn0027341]	0.4696	GO:0006002; GO:0006047; GO:1901137; GO:0005975; GO:0016051	GO:0030246; GO:0004360		2589	4.619e-06	0.0003008	3R	4126442	4137882	11441	+	TRUE	-0.6859	2843	2778	2020	2243	3150	3321	2964	1878	2016	1957	2658	2818	2486	2482	2479	127.4	126.7	89.92	98.83	142.7	154.8	137	88.02	94.1	87.34	122	133.4	116.6	120.2	112.4
FBgn0050157	FBtr0086186; FBtr0345010	CG30157	protein_coding	protein_coding	Probable Ufm1-specific protease 1 [Source:UniProtKB/Swiss-Prot;Acc:Q4V6M7]	0.5279	GO:0008150	GO:0016790; GO:0016787; GO:0071567	GO:0005575	980	4.639e-06	0.0003008	2R	6974038	6975133	1096	-	TRUE	2.16	20.17	12.05	95.52	139.6	14.81	28.53	16.64	131.1	115.2	144.6	26.31	23.64	91.26	94.5	84.56	2.387	1.45	11.23	16.25	1.771	3.512	2.031	16.22	14.2	17.03	3.189	2.956	11.3	12.08	10.12
FBgn0039874	FBtr0085858	CG2135	protein_coding	protein_coding	Beta-glucuronidase [Source:UniProtKB/TrEMBL;Acc:Q9V9T9]	0.4796	GO:0005975	GO:0004566; GO:0004553	GO:0043231; GO:0031224; GO:0005764	2331	4.671e-06	0.0003008	3R	31769293	31771848	2556	-	TRUE	-1.643	254.6	228.9	70.05	87.12	258.5	217.3	201.6	62.31	79.55	51.17	217.9	230.3	102.8	76.73	157.6	12.67	11.59	3.464	4.265	13.01	11.25	10.35	3.244	4.124	2.536	11.11	12.11	5.353	4.126	7.933
FBgn0267033	FBtr0346001; FBtr0346002; FBtr0346003; FBtr0346004; FBtr0346005; FBtr0346006; FBtr0346007	mamo	protein_coding	protein_coding	maternal gene required for meiosis [Source:FlyBase;Acc:FBgn0267033]	0.4639	GO:0006357; GO:0007143; GO:0035041; GO:0007276; GO:1902275	GO:0005515; GO:0046872; GO:0003682; GO:0043565; GO:0003676	GO:0005737; GO:0005634; GO:0000228	9030	4.712e-06	0.0003013	X	13846116	13990527	144412	-	TRUE	0.9465	356.4	459	556.1	361.6	650.4	863.6	737.1	1530	1528	1318	450	355.4	423.2	348.1	395.1	4.579	6	7.099	4.569	8.446	11.54	9.766	20.56	20.45	16.86	5.923	4.825	5.691	4.832	5.134
FBgn0040319	FBtr0071107; FBtr0071108; FBtr0340138; FBtr0340139	Gclc	protein_coding	protein_coding	Glutamate-cysteine ligase catalytic subunit [Source:FlyBase;Acc:FBgn0040319]	0.5	GO:0007476; GO:0006974; GO:0007409; GO:0006750; GO:0006749; GO:0046688	GO:0005524; GO:0004357; GO:0005515	GO:0005634; GO:0017109; GO:0048471	3510	4.765e-06	0.0003024	X	8102181	8116147	13967	-	TRUE	1.123	140.3	172.3	312	269.7	239.7	205.2	185	493.1	508.8	406.8	188.9	160.9	319.8	291.9	305.2	4.636	5.793	10.25	8.768	8.007	7.056	6.306	17.05	17.52	13.39	6.396	5.621	11.06	10.43	10.2
FBgn0001226	FBtr0076454; FBtr0346541	Hsp27	protein_coding	protein_coding	Heat shock protein 27 [Source:FlyBase;Acc:FBgn0001226]	0.4654	GO:0042595; GO:0007476; GO:0061077; GO:0042742; GO:0008340; GO:0009408; GO:0050832; GO:0042026	GO:0005515	GO:0005875; GO:0005737; GO:0005634	1426	4.871e-06	0.0003069	3L	9384063	9385694	1632	+	TRUE	-1.239	6121	6129	6166	5698	3682	4240	5179	1624	1750	2158	5473	7597	4865	7543	7834	498	507.4	498.4	455.9	302.7	358.9	434.6	138.2	148.3	174.8	456.1	653.2	414.3	663	644.6
FBgn0267585	FBtr0347015; FBtr0347016	CR45923	long_noncoding	lincRNA		0.3862				1335	4.913e-06	0.0003074	2R	4621118	4622481	1364	-	TRUE	-2.401	98.95	86.73	15.92	28.64	142.7	164.6	201.6	17.19	15.09	35.82	11.47	16.01	4.056	6.55	5.381	8.598	7.669	1.375	2.448	12.54	14.88	18.07	1.562	1.366	3.1	1.021	1.471	0.369	0.615	0.473
FBgn0025382	FBtr0070293; FBtr0070294	Rab27	protein_coding	protein_coding	Rab27 [Source:FlyBase;Acc:FBgn0025382]	0.6073	GO:0016192; GO:0030431; GO:0015031; GO:0032482; GO:0032402; GO:0045921; GO:1990182; GO:0007264	GO:0005525; GO:0005515; GO:0003924	GO:0008021; GO:0045202; GO:0031982; GO:0030141; GO:0042470	1515	4.983e-06	0.0003096	X	1473884	1476974	3091	-	TRUE	-1.014	184.4	193.9	73.23	82.35	320.5	313.9	325.9	152.6	141.3	163.8	181.5	191.4	71.66	68.3	68.42	14.12	15.11	5.572	6.202	24.8	25	25.74	12.22	11.27	12.49	14.24	15.49	5.744	5.651	5.299
FBgn0016672	FBtr0082865	Ipp	protein_coding	protein_coding	Inositol polyphosphate 1-phosphatase [Source:FlyBase;Acc:FBgn0016672]	0.5428	GO:0046855; GO:0007268; GO:0046854; GO:0007165	GO:0004441; GO:0000287	GO:0005737	1402	5.188e-06	0.00032	3R	13958789	13960474	1686	+	TRUE	-0.7413	551.4	560.1	529.6	427.3	717.7	797.8	777.2	416.9	452.6	490	518.9	507.1	471.2	426.7	482.8	45.63	47.16	43.54	34.77	60.03	68.67	66.33	36.08	39.01	40.37	43.98	44.35	40.81	38.15	40.4
FBgn0004956	FBtr0074581; FBtr0112847; FBtr0343592	os	protein_coding	protein_coding	outstretched [Source:FlyBase;Acc:FBgn0004956]	0.5294	GO:0006952; GO:0045475; GO:0007616; GO:0001745; GO:0050829; GO:0036335; GO:0045824; GO:0001700; GO:0007455; GO:0046427; GO:0044719; GO:0007298; GO:0008039; GO:0030707; GO:0038001; GO:0007259; GO:0007350; GO:0007442; GO:0042078; GO:0007440; GO:0016476; GO:0007538; GO:0007530; GO:0017145; GO:0048103; GO:0003383; GO:0007540; GO:0060031; GO:0060729; GO:0010536	GO:0005102; GO:0005125; GO:0016015	GO:0005576; GO:0005615; GO:0005578; GO:0045177; GO:0005622; GO:0031012	2562	5.306e-06	0.0003251	X	18305354	18309291	3938	-	TRUE	1.916	51.87	55.41	80.66	89.51	45.78	57.06	29.36	209.5	207.1	177.8	68.82	61.77	95.32	79.53	62.27	2.349	2.553	3.629	3.986	2.095	2.688	1.371	9.923	9.768	8.018	3.192	2.956	4.518	3.891	2.852
FBgn0037200	FBtr0078552; FBtr0078553	CG11109	protein_coding	protein_coding	FI01826p [Source:UniProtKB/TrEMBL;Acc:Q8IPS4]	0.519	GO:0001510	GO:0003723; GO:0008649; GO:0008173; GO:0008757; GO:0008168	GO:0005730	1430	5.422e-06	0.0003299	3L	22872200	22873702	1503	+	TRUE	-1.218	298.8	327.7	149.7	198.1	352.8	328.1	297.6	112.8	137.1	151	341.4	289	180.5	214.3	173.7	24.24	27.05	12.06	15.81	28.93	27.69	24.9	9.573	11.59	12.2	28.37	24.78	15.33	18.78	14.26
FBgn0263981	FBtr0343971	CR43730	long_noncoding	lincRNA		0.4648				1433	5.492e-06	0.0003319	2R	16288927	16291474	2548	-	TRUE	1.775	25.94	24.09	43.52	44.16	35.01	37.31	46	180.5	127.5	183	33.74	27.45	34.48	29.94	53.04	2.1	1.985	3.5	3.516	2.865	3.142	3.841	15.28	10.76	14.75	2.798	2.349	2.922	2.619	4.343
FBgn0015034	FBtr0088746	Cyp4e1	protein_coding	protein_coding	Cytochrome P450-4e1 [Source:FlyBase;Acc:FBgn0015034]	0.4509	GO:0055114	GO:0005506; GO:0009055; GO:0020037; GO:0016705; GO:0004497	GO:0016020; GO:0043231; GO:0031090; GO:0005789	1772	5.583e-06	0.000335	2R	8447451	8449745	2295	+	TRUE	-2.17	46.11	25.3	11.67	29.84	82.14	87.79	75.37	7.521	6.857	12.79	28.34	9.914	14.2	9.357	11.53	3.019	1.685	0.7594	1.921	5.436	5.979	5.089	0.515	0.4676	0.834	1.901	0.686	0.9729	0.6619	0.7635
FBgn0262117	FBtr0111268	IntS3	protein_coding	protein_coding	Integrator 3 [Source:FlyBase;Acc:FBgn0262117]	0.3853	GO:0016180	GO:0003674	GO:0005794; GO:0032039	3382	5.758e-06	0.0003421	2R	4235779	4242934	7156	-	TRUE	-0.6769	816.5	851.7	605	584.8	740.6	660.6	746.8	452.3	437.5	440.1	868.4	991.4	746.3	736.4	763.3	28.01	29.73	20.62	19.73	25.68	23.57	26.42	16.23	15.63	15.03	30.51	35.94	26.8	27.29	26.48
FBgn0262620	FBtr0342855; FBtr0342856; FBtr0342857	CR43144	long_noncoding	lincRNA		0.3577				498	5.779e-06	0.0003421	2L	21657625	21658249	625	+	TRUE	1.507	53.8	66.25	138	151.6	91.57	84.5	79.28	227.8	230.4	331.4	38.46	25.93	87.21	133.8	105.3	12.52	15.69	31.91	34.71	21.55	20.46	19.04	55.47	55.88	76.82	9.172	6.38	21.25	33.66	24.8
FBgn0267630	FBtr0347085	CR45968	long_noncoding	lincRNA		0.5268				1344	6.103e-06	0.0003581	3L	22872380	22873723	1344	-	TRUE	-1.232	290.1	321.6	148.6	196.9	346.1	321.5	288.8	108.5	131.7	147.1	340.1	289	178.5	215.2	173	25.04	28.25	12.74	16.72	30.19	28.87	25.71	9.797	11.84	12.65	30.07	26.37	16.13	20.07	15.1
FBgn0034706	FBtr0071769	CG11275	protein_coding	protein_coding	FI01029p [Source:UniProtKB/TrEMBL;Acc:Q9W279]	0.5379	GO:0043161; GO:0022008; GO:0030162; GO:0042787	GO:0005515; GO:0031625	GO:0019005; GO:0005829	1664	6.129e-06	0.0003581	2R	22179695	22182642	2948	+	TRUE	-0.9759	2297	2481	2017	2092	1453	1667	1594	700.5	732.4	949.3	2449	2721	1925	2684	2496	160.1	176	139.7	143.5	102.4	120.9	114.7	51.08	53.19	65.9	174.9	200.5	140.5	202.2	176
FBgn0023416	FBtr0085897; FBtr0100324	Ac3	protein_coding	protein_coding	Ac3 [Source:FlyBase;Acc:FBgn0023416]	0.4381	GO:0035556; GO:0006171; GO:0045475; GO:0007193; GO:0007189; GO:0019933; GO:0009190	GO:0016849; GO:0004016; GO:0000166	GO:0016021; GO:0005886; GO:0005622	3590	6.171e-06	0.0003582	2L	21632587	21647964	15378	+	TRUE	0.8779	169.1	178.3	261.1	207.7	211.4	221.7	211.4	424.4	418.3	371	191.6	218.1	254.9	233.9	180.6	5.464	5.862	8.383	6.6	6.905	7.452	7.047	14.34	14.08	11.94	6.343	7.449	8.621	8.167	5.904
FBgn0028424	FBtr0087139	JhI-26	protein_coding	protein_coding	Juvenile hormone-inducible protein 26 [Source:FlyBase;Acc:FBgn0028424]	0.497	GO:0008150; GO:0045924	GO:0003674; GO:0016772	GO:0005575	1495	6.325e-06	0.0003647	2R	16289320	16291333	2014	+	TRUE	1.836	26.9	22.89	45.64	40.58	33.66	35.12	47.96	182.6	130.3	195.7	33.74	27.45	33.8	29.01	54.58	2.087	1.807	3.519	3.097	2.64	2.835	3.839	14.82	10.53	15.12	2.682	2.252	2.746	2.432	4.284
FBgn0023129	FBtr0076457	aay	protein_coding	protein_coding	astray [Source:FlyBase;Acc:FBgn0023129]	0.4637	GO:0006563; GO:0006564; GO:0007411; GO:0048149; GO:0045433; GO:0007422; GO:0030431; GO:0008152	GO:0004647; GO:0000287; GO:0005509; GO:0016791	GO:0005737	1529	6.858e-06	0.0003929	3L	9423253	9424781	1529	+	TRUE	1.89	24.98	39.75	27.6	20.29	28.28	25.24	42.09	165.5	159.1	126.7	34.41	49.57	19.6	30.88	26.14	1.895	3.069	2.08	1.514	2.169	1.992	3.294	13.13	12.57	9.569	2.675	3.975	1.557	2.531	2.006
FBgn0260745	FBtr0082489; FBtr0082490; FBtr0082491; FBtr0082492; FBtr0082493; FBtr0082494; FBtr0082495; FBtr0082496; FBtr0082497; FBtr0082498; FBtr0082499; FBtr0082500; FBtr0082501; FBtr0082502; FBtr0082503; FBtr0306696	mfas	protein_coding	protein_coding	midline fasciclin [Source:FlyBase;Acc:FBgn0260745]	0.5474	GO:0007409; GO:0032504; GO:0035207; GO:0030198; GO:0007155	GO:0005515; GO:0050839	GO:0005886; GO:0005615; GO:0005578	2840	7.09e-06	0.0004012	3R	11984862	11993315	8454	-	TRUE	0.9903	1118	722.8	884.1	765	970.9	1224	1292	2175	2183	2612	1049	716.1	1132	969.4	1228	45.68	30.04	35.88	30.74	40.09	52	54.44	92.91	92.9	106.3	43.88	30.92	48.39	42.78	50.72
FBgn0038020	FBtr0082608; FBtr0344263	GstD9	protein_coding	protein_coding	Glutathione S transferase D9 [Source:FlyBase;Acc:FBgn0038020]	0.4683	GO:0006749	GO:0005515; GO:0004602; GO:0004364	GO:0005737	780	7.094e-06	0.0004012	3R	12366163	12367564	1402	-	TRUE	0.8493	622.5	520.4	822.5	613.4	538.6	458.7	408.2	860.6	809.2	882.8	610.6	567.4	593.5	644.7	717.2	92.53	78.7	121.5	89.68	80.92	70.93	62.57	133.8	125.3	130.7	92.97	89.13	92.35	103.5	107.8
FBgn0036165	FBtr0076093; FBtr0344910	chrb	protein_coding	protein_coding	charybde [Source:FlyBase;Acc:FBgn0036165]	0.3688	GO:0032006; GO:0008258; GO:0045926; GO:0008219; GO:0009968; GO:0006979; GO:0006915	GO:0003674	GO:0005737	5376	7.514e-06	0.0004222	3L	11487550	11499055	11506	+	TRUE	-1.158	2885	2873	2348	1919	2637	3643	3994	1472	1477	1640	1731	1933	1558	1797	1800	62.25	63.08	50.33	40.73	57.51	81.79	88.88	33.22	33.2	35.24	38.26	44.09	35.18	41.91	39.28
FBgn0267733	FBtr0347293	CR46064	long_noncoding	lincRNA		0.4003				2473	7.658e-06	0.0004256	2R	4782890	4785362	2473	+	TRUE	-1.233	276.7	230.1	104	89.51	307	304	257.4	115	134.4	99.79	384.6	404.2	121.7	114.2	169.9	12.98	10.98	4.848	4.13	14.56	14.83	12.46	5.641	6.568	4.661	18.48	20.04	5.975	5.786	8.061
FBgn0028886	FBtr0080685; FBtr0080686; FBtr0300845	CG15279	protein_coding	protein_coding	Transporter [Source:UniProtKB/TrEMBL;Acc:Q9VJR4]	0.4821	GO:0006836; GO:0044745; GO:0006810	GO:0005328; GO:0005326; GO:0005416; GO:0005215	GO:0016021; GO:0005887	2385	7.67e-06	0.0004256	2L	14844993	14851749	6757	-	TRUE	1.102	73.97	59.03	101.9	75.19	106.4	101	104.7	224.5	238.6	246.9	70.85	46.52	119	95.44	105.3	3.598	2.921	4.924	3.597	5.23	5.109	5.254	11.42	12.09	11.96	3.53	2.392	6.058	5.016	5.181
FBgn0035600	FBtr0077144; FBtr0306086	CG4769	protein_coding	protein_coding	Cytochrome c1, isoform A [Source:UniProtKB/TrEMBL;Acc:Q9VRL0]	0.5444	GO:0006122; GO:0006119; GO:0042776	GO:0005506; GO:0020037; GO:0045153; GO:0045155; GO:0009055	GO:0005811; GO:0005739; GO:0005750	1333	7.913e-06	0.0004363	3L	5360211	5362798	2588	+	TRUE	0.5725	1778	1951	2096	2936	1364	1363	1350	1953	2035	2092	2017	1653	1953	1636	1886	154.8	172.8	181.3	251.3	120	123.4	121.2	177.8	184.5	181.3	179.9	152.1	177.9	153.8	166.1
FBgn0267037	FBtr0346011	CR45481	long_noncoding	lincRNA		0.4935				2790	8.034e-06	0.0004375	X	3968933	3972054	3122	+	TRUE	-2.745	97.02	90.35	36.09	33.42	179.1	155.8	168.4	6.446	10.97	28.15	53.98	86.93	22.98	32.75	38.44	4.034	3.822	1.491	1.367	7.527	6.74	7.22	0.2804	0.4752	1.165	2.299	3.821	1	1.471	1.616
FBgn0029690	FBtr0070624	CG6414	protein_coding	protein_coding	Carboxylic ester hydrolase [Source:UniProtKB/TrEMBL;Acc:Q9W4N5]	0.5442	GO:0007416; GO:0050804; GO:0007158	GO:0052689; GO:0042043; GO:0004872	GO:0009986; GO:0005887; GO:0045202	1876	8.034e-06	0.0004375	X	3968993	3971350	2358	-	TRUE	-2.745	97.02	90.35	36.09	32.22	179.1	155.8	168.4	6.446	10.97	28.15	53.98	86.93	22.98	32.75	35.36	6	5.685	2.217	1.96	11.19	10.02	10.74	0.417	0.7068	1.733	3.419	5.682	1.488	2.188	2.212
FBgn0037850	FBtr0082335	CG14695	protein_coding	protein_coding	IP09589p [Source:UniProtKB/TrEMBL;Acc:Q9VGV0]	0.5				1116	8.256e-06	0.0004468	3R	10878204	10879319	1116	-	TRUE	2.261	6.724	3.614	13.8	10.74	6.733	6.584	4.894	58.02	56.23	106.2	1.349	7.626	21.63	15.91	19.99	0.699	0.3822	1.425	1.098	0.7074	0.712	0.5247	6.308	6.089	10.99	0.1437	0.8379	2.354	1.787	2.101
FBgn0085307	FBtr0112473	CG34278	protein_coding	protein_coding	HDC14069 [Source:UniProtKB/TrEMBL;Acc:Q6IJW6]	0.4884				344	8.353e-06	0.0004493	3R	17120465	17120808	344	+	TRUE	4.285	4.803	21.68	4.245	0	9.426	6.584	11.75	204.1	198.9	793.2	3.374	0.7626	68.28	4.678	3.075	1.62	7.44	1.422	0	3.213	2.31	4.086	72.01	69.86	266.4	1.165	0.2718	24.1	1.705	1.049
FBgn0001297	FBtr0099988; FBtr0099989; FBtr0099990; FBtr0290076; FBtr0339165	kay	protein_coding	protein_coding	kayak [Source:FlyBase;Acc:FBgn0001297]	0.4969	GO:0031660; GO:0007298; GO:0001736; GO:0048813; GO:0045944; GO:0042060; GO:0048749; GO:0009611; GO:0051124; GO:0045475; GO:0048674; GO:0016330; GO:0007464; GO:0046529; GO:0007297; GO:0007254; GO:0009790; GO:0035220; GO:0019730; GO:0007281; GO:0048085; GO:0007391; GO:0006355; GO:0006357	GO:0001077; GO:0000981; GO:0003677; GO:0008134; GO:0043565; GO:0003700; GO:0046982; GO:0070491; GO:0005515; GO:0000978	GO:0005737; GO:0005634; GO:0005667	3868	8.552e-06	0.0004572	3R	29765995	29794113	28119	+	TRUE	0.7492	470.7	478.2	502	396.2	460.5	491.6	579.5	852	868.2	884	516.8	513.2	623.3	655.9	659.6	14.12	14.59	14.96	11.69	13.96	15.34	17.93	26.73	27.12	26.4	15.88	16.27	19.57	21.26	20.01
FBgn0035049	FBtr0273263; FBtr0273264; FBtr0304005; FBtr0304006; FBtr0304007; FBtr0304008; FBtr0304009; FBtr0304010; FBtr0304011; FBtr0306656	Mmp1	protein_coding	protein_coding	Matrix metalloproteinase 1 [Source:FlyBase;Acc:FBgn0035049]	0.5047	GO:0007505; GO:0007155; GO:0006508; GO:0048102; GO:0035071; GO:0007424; GO:0002168; GO:0007591; GO:0042246; GO:0042060; GO:0035159; GO:0030198; GO:0007561; GO:0035001; GO:0034769; GO:0071711; GO:0007419; GO:0045216; GO:0097156	GO:0005509; GO:0008270; GO:0004222; GO:0008237	GO:0031012; GO:0030425	3131	8.633e-06	0.0004588	2R	24671294	24688184	16891	-	TRUE	0.8183	282.4	210.8	303.5	233.9	274.7	311.7	325.9	529.7	512.9	596.2	229.4	186.1	367.1	296.6	253.7	10.46	7.948	11.17	8.524	10.29	12.01	12.46	20.53	19.8	22	8.707	7.287	14.24	11.87	9.507
FBgn0026144	FBtr0071052; FBtr0071053; FBtr0329894	CBP	protein_coding	protein_coding	sarcoplasmic calcium-binding protein [Source:FlyBase;Acc:FBgn0026144]	0.45	GO:0050829	GO:0005509	GO:0005829; GO:0005654; GO:0016529	2198	8.919e-06	0.0004712	X	7337352	7342731	5380	+	TRUE	-0.614	804.1	821.5	815.1	720.9	834.9	917.4	895.6	603.8	566.4	547.6	885.9	1084	807.8	1140	970.1	42.44	44.12	42.74	37.42	44.54	50.37	48.75	33.33	31.14	28.78	47.9	60.45	44.63	64.99	51.79
FBgn0050000	FBtr0088463	GstT1	protein_coding	protein_coding	Glutathione S transferase T1 [Source:FlyBase;Acc:FBgn0050000]	0.4534	GO:0006749	GO:0005515; GO:0004364	GO:0005737	997	9.006e-06	0.0004729	2R	9605988	9607184	1197	+	TRUE	0.6038	608.1	583	801.3	891.5	561.5	581.6	553	830.5	842.1	923.7	537.8	520.1	680.1	724.2	734.1	70.76	69.03	92.64	102	66.04	70.4	66.37	101.1	102.1	107	64.1	63.96	82.83	91.05	86.4
FBgn0086254	FBtr0076138; FBtr0076139; FBtr0331546; FBtr0331547	CG6084	protein_coding	protein_coding	AT18092p [Source:UniProtKB/TrEMBL;Acc:Q8IQF8]	0.4721	GO:0055114	GO:0004032; GO:0016491	GO:0005829; GO:0005654	1244	9.243e-06	0.0004825	3L	11620535	11624381	3847	-	TRUE	-0.5484	2160	2235	1442	1566	1907	1945	1868	1314	1284	1301	1912	1850	1483	1577	1767	201.5	212	133.6	143.6	179.7	188.6	179.6	128.2	124.7	120.8	182.7	182.3	144.8	158.9	166.7
FBgn0086758	FBtr0077877; FBtr0077878; FBtr0303933; FBtr0303934; FBtr0303935; FBtr0307047	chinmo	protein_coding	protein_coding	Chronologically inappropriate morphogenesis [Source:FlyBase;Acc:FBgn0086758]	0.4741	GO:0007476; GO:0048666; GO:0019102; GO:0035214; GO:2000035; GO:0007548; GO:0016319; GO:1902593; GO:0048813; GO:0006357	GO:0005515; GO:0046872; GO:0003700	GO:0005634	6668	9.633e-06	0.0004999	2L	1651258	1704682	53425	+	TRUE	0.7575	788.7	910.7	951	718.5	2102	2220	2091	3769	3921	3175	827.9	816.7	902.5	708.3	720.3	13.72	16.12	16.44	12.29	36.96	40.18	37.52	68.59	71.06	55.01	14.75	15.02	16.44	13.31	12.67
FBgn0033820	FBtr0087746; FBtr0087747; FBtr0345471	CG4716	protein_coding	protein_coding	CG4716, isoform A [Source:UniProtKB/TrEMBL;Acc:Q7JRN6]	0.5097		GO:0004486; GO:0004487		761	9.696e-06	0.0005002	2R	13256587	13257446	860	+	TRUE	2.432	1.921	1.205	0	0	12.12	13.17	31.32	145	128.9	190.6	0.6747	0	4.732	1.871	1.537	0.2926	0.1867	0	0	1.866	2.086	4.92	23.11	20.45	28.91	0.1053	0	0.7544	0.308	0.2368
FBgn0031048	FBtr0074761	CG12237	protein_coding	protein_coding	LP01149p [Source:UniProtKB/TrEMBL;Acc:Q9VWF0]	0.5676	GO:0008152	GO:0016462; GO:0016791		1679	9.93e-06	0.0005093	X	19641191	19642869	1679	-	TRUE	-0.639	856.9	885.4	678.2	692.2	1064	1141	975.9	671.5	654.2	703.7	802.9	822.1	657.1	668.1	739.5	59.21	62.25	46.56	47.04	74.29	82.03	69.55	48.53	47.08	48.41	56.83	60.03	47.52	49.88	51.68
FBgn0036824	FBtr0075076	CG3902	protein_coding	protein_coding	CG3902 [Source:UniProtKB/TrEMBL;Acc:Q9VVU1]	0.5388	GO:0055114; GO:0055088; GO:0033539; GO:0008152	GO:0050660; GO:0016937; GO:0052890; GO:0000062; GO:0003995; GO:0009055; GO:0016627	GO:0005739; GO:0005829	1585	1.007e-05	0.0005105	3L	18893120	18898293	5174	-	TRUE	-0.5748	2859	3086	1962	2589	3045	3226	3074	2069	2094	2099	2442	2233	1854	1760	1915	209.3	229.8	142.7	186.3	225.2	245.7	232.1	158.4	159.7	153	183.1	172.7	142.1	139.2	141.8
FBgn0053139	FBtr0087278	Ranbp11	protein_coding	protein_coding	Ranbp11 [Source:FlyBase;Acc:FBgn0053139]	0.5649	GO:0006886; GO:0042991	GO:0005488; GO:0008536; GO:0008565	GO:0005829; GO:0005635	3395	1.016e-05	0.0005105	2R	15682719	15687415	4697	+	TRUE	-0.9903	739.7	581.8	357.7	356.9	759.5	695.7	623.5	387.9	358	280.2	646.4	604	398.2	363	385.1	25.28	20.23	12.14	11.99	26.23	24.73	21.97	13.86	12.74	9.533	22.63	21.81	14.24	13.4	13.31
FBgn0262531	FBtr0304976; FBtr0333122	CG43085	protein_coding	protein_coding	HDC10707 [Source:UniProtKB/TrEMBL;Acc:Q6IL18]	0.3874				1059	1.017e-05	0.0005105	3L	17645486	17646737	1252	-	TRUE	3.305	4.803	10.84	49.88	8.354	13.47	19.75	45.03	497.4	433.4	175.3	16.19	84.65	14.2	2.807	12.3	0.5262	1.208	5.429	0.9001	1.491	2.251	5.087	57	49.45	19.12	1.817	9.801	1.628	0.3323	1.363
FBgn0037822	FBtr0082267	CG14683	protein_coding	protein_coding	Probable methyltransferase-like protein 15 homolog [Source:UniProtKB/Swiss-Prot;Acc:Q9VGY5]	0.5076	GO:0008150; GO:0070475	GO:0003674; GO:0008168; GO:0071424	GO:0005575	1507	1.018e-05	0.0005105	3R	10696647	10698976	2330	+	TRUE	0.541	521.6	580.6	853.3	815.1	655.8	636.5	617.6	930.4	916.2	946.7	593.8	523.9	805.1	770.1	711.1	40.16	45.48	65.27	61.72	51.03	50.97	49.04	74.92	73.46	72.57	46.82	42.63	64.88	64.05	55.36
FBgn0264832	FBtr0334694	CG44040	protein_coding	protein_coding		0.4268	GO:0008150	GO:0003674	GO:0005575	314	1.05e-05	0.0005232	3R	15320378	15320691	314	+	TRUE	4.289	0.9606	2.409	1.061	4.774	21.55	2.195	31.32	336.3	374.4	1031	4.048	1.525	33.8	4.678	1.537	0.3549	0.9057	0.3896	1.735	8.046	0.8435	11.94	130	144.1	379.4	1.532	0.5956	13.07	1.868	0.5745
FBgn0051038	FBtr0085494; FBtr0085495; FBtr0085496; FBtr0085497; FBtr0085498; FBtr0333274; FBtr0333275	CG31038	protein_coding	protein_coding	Uncharacterized protein, isoform A [Source:UniProtKB/TrEMBL;Acc:Q9VAE7]	0.5324				2986	1.078e-05	0.0005338	3R	29877059	29903231	26173	+	TRUE	-0.9475	406.4	450.5	389.5	411.8	562.9	498.2	573.6	286.9	230.4	312.2	477.7	478.9	384.7	460.4	327.5	15.79	17.81	15.04	15.73	22.1	20.14	22.98	11.66	9.325	12.08	19.01	19.67	15.64	19.32	12.87
FBgn0038660	FBtr0083724	CG14291	protein_coding	protein_coding	RE63280p [Source:UniProtKB/TrEMBL;Acc:Q9VE24]	0.5064	GO:0008152	GO:0016250; GO:0008484; GO:0003824		1870	1.083e-05	0.0005338	3R	18911053	18912922	1870	-	TRUE	-0.6791	542.8	545.7	388.5	428.5	755.4	790.1	724.3	471.7	425.2	506.6	481.1	398.1	390.1	341.5	395.1	33.67	34.45	23.94	26.14	47.37	50.99	46.35	30.61	27.47	31.3	30.57	26.1	25.33	22.89	24.79
FBgn0020388	FBtr0075969	Gcn5	protein_coding	protein_coding	Gcn5 ortholog [Source:FlyBase;Acc:FBgn0020388]	0.5372	GO:0048813; GO:0006355; GO:0007517; GO:0016573; GO:0043966; GO:0043967; GO:0006338; GO:0007412	GO:0005515; GO:0003682; GO:0004402; GO:0010485; GO:0010484; GO:0008080	GO:0005634; GO:0005700; GO:0000124; GO:0005671; GO:0005703	2770	1.091e-05	0.0005339	3L	12521129	12524014	2886	-	TRUE	0.6717	632.1	592.7	821.5	812.8	650.4	657.3	595.1	1068	1064	917.3	612.7	590.2	1022	902.9	817.1	26.47	25.26	34.18	33.48	27.53	28.64	25.71	46.78	46.43	38.25	26.28	26.13	44.81	40.86	34.61
FBgn0000659	FBtr0085321; FBtr0300259; FBtr0330333; FBtr0345227; FBtr0346765	fkh	protein_coding	protein_coding	fork head [Source:FlyBase;Acc:FBgn0000659]	0.5023	GO:0045944; GO:0006351; GO:0006357; GO:0030308; GO:0000122; GO:0007439; GO:0043069; GO:0061101; GO:0040015; GO:0007431; GO:0043066; GO:0007435; GO:0042023; GO:0035072; GO:0007443; GO:0001706; GO:0006355; GO:0051090; GO:0007389; GO:0007432	GO:0000981; GO:0043565; GO:0003700; GO:0000976; GO:0008134; GO:0019904; GO:0003705; GO:0003690; GO:0008301	GO:0005700; GO:0005634; GO:0005667	3932	1.095e-05	0.0005339	3R	28580976	28585264	4289	-	TRUE	2.126	1.921	3.614	1.061	2.387	1.347	2.195	1.958	63.39	52.12	26.87	5.398	3.813	17.58	8.421	0.7687	0.05669	0.1085	0.03111	0.06926	0.04016	0.06736	0.05957	1.956	1.602	0.7893	0.1631	0.1189	0.5428	0.2685	0.02294
FBgn0034915	FBtr0072235	eIF6	protein_coding	protein_coding	eIF6 [Source:FlyBase;Acc:FBgn0034915]	0.5473	GO:0006413; GO:0006412; GO:0042256; GO:0009267; GO:0000054; GO:1902626; GO:0000470; GO:0000460	GO:0003743; GO:0043022; GO:0043023	GO:0005829; GO:0030687; GO:0005730	1056	1.115e-05	0.0005377	2R	23849246	23850301	1056	-	TRUE	0.8026	1346	1437	2108	2128	1612	1375	1490	2412	2459	2962	1278	1335	1795	1779	1731	147.9	160.6	230.1	229.9	179	157.1	168.8	277.2	281.4	324	143.8	155	206.5	211.1	192.4
FBgn0039155	FBtr0084549	Kal1	protein_coding	protein_coding	Kallmann syndrome 1 ortholog [Source:FlyBase;Acc:FBgn0039155]	0.5233		GO:0005515; GO:0030414	GO:0005576; GO:0005578; GO:0009986; GO:0009897	1993	1.115e-05	0.0005377	3R	24141395	24147490	6096	+	TRUE	-1.93	626.3	724	508.4	512	580.4	646.4	591.2	120.3	97.38	234.1	622.8	738.9	441.4	590.4	593.4	36.46	42.88	29.4	29.31	34.15	39.14	35.49	7.326	5.904	13.57	37.13	45.46	26.9	37.13	34.94
FBgn0000409	FBtr0080889; FBtr0344849	Cyt-c-p	protein_coding	protein_coding	Cytochrome c proximal [Source:FlyBase;Acc:FBgn0000409]	0.4624	GO:0006119; GO:0043280; GO:0055114; GO:0006122; GO:0006123	GO:0005506; GO:0009055; GO:0020037; GO:0045155; GO:0046872	GO:0005743; GO:0005739; GO:0005759; GO:0005758; GO:0005829; GO:0070469	657	1.139e-05	0.0005463	2L	16719932	16722644	2713	+	TRUE	0.6238	1925	2036	2144	2330	1019	930.6	952.4	1517	1382	1589	1822	1624	1603	1671	1786	339.7	365.5	375.8	404.3	181.8	170.8	173.3	280	254.1	279.2	329.3	302.9	296	318.6	318.7
FBgn0030338	FBtr0073606	CG15741	protein_coding	protein_coding		0.5062	GO:0008150	GO:0003674	GO:0005575	484	1.152e-05	0.0005493	X	11837543	11838026	484	-	TRUE	5.101	46.11	48.18	3.184	3.58	55.21	36.21	59.71	934.7	1007	4429	20.92	5.338	440.1	7.485	0.7687	11.05	11.75	0.7583	0.8441	13.38	9.03	14.76	234.3	251.3	1057	5.136	1.352	110.4	1.939	0.1864
FBgn0051496	FBtr0081582	CG31496	protein_coding	protein_coding		0.5194	GO:0032504	GO:0003674	GO:0005615	1030	1.162e-05	0.0005512	3R	7345069	7346354	1286	+	TRUE	2.967	1.921	3.614	0	4.774	2.693	0	6.852	110.7	102.9	102.3	6.073	0	54.08	3.743	0.7687	0.2164	0.4142	0	0.5288	0.3066	0	0.796	13.04	12.07	11.48	0.7006	0	6.376	0.4555	0.08757
FBgn0264509	FBtr0333014	CR43908	long_noncoding	lincRNA		0.5228				394	1.186e-05	0.0005561	X	11837633	11838026	394	+	TRUE	5.069	46.11	45.78	3.184	3.58	51.17	35.12	56.77	889.6	934	4140	20.92	4.575	417.1	7.485	0	13.58	13.71	0.9315	1.037	15.23	10.76	17.24	274	286.5	1214	6.309	1.424	128.6	2.381	0
FBgn0053229	FBtr0072499; FBtr0345592	CG33229	protein_coding	protein_coding	LD20362p [Source:UniProtKB/TrEMBL;Acc:Q95RM0]	0.4524	GO:0008150	GO:0003674	GO:0005575	1627	1.192e-05	0.0005561	3L	223852	225605	1754	+	TRUE	0.8614	499.5	518	901.1	754.3	513.1	538.8	684.2	1035	1016	1140	475	455.3	753.1	863.6	970.9	35.62	37.58	63.84	52.9	36.98	39.97	50.32	77.16	75.48	80.93	34.7	34.31	56.21	66.54	70.02
FBgn0267435	FBtr0085778; FBtr0330100; FBtr0330101; FBtr0335410; FBtr0335411	chp	protein_coding	protein_coding	chaoptin [Source:FlyBase;Acc:FBgn0267435]	0.5079	GO:0007156; GO:0032528; GO:0042052; GO:0007601; GO:0050896; GO:0042051	GO:0005515	GO:0005886; GO:0016021; GO:0035996; GO:0046658; GO:0016028	4858	1.195e-05	0.0005561	3R	31204180	31210730	6551	-	TRUE	-1.532	51.87	59.03	82.79	56.09	258.5	345.7	357.3	93.47	82.29	134.3	27.66	38.89	52.05	51.46	87.63	1.239	1.434	1.964	1.317	6.24	8.587	8.8	2.335	2.047	3.194	0.6767	0.9816	1.301	1.328	2.117
FBgn0030610	FBtr0073966	CG9065	protein_coding	protein_coding	CG9065 [Source:UniProtKB/TrEMBL;Acc:Q9VXY5]	0.5336	GO:0006825; GO:0008535; GO:0033617	GO:0016531; GO:0005507	GO:0005758	521	1.198e-05	0.0005561	X	15084029	15084699	671	-	TRUE	0.6673	312.2	327.7	425.6	420.1	336.6	323.7	351.4	541.5	515.7	570.6	304.3	260.8	295.4	331.2	372.8	69.52	74.24	94.16	92	75.77	74.99	80.7	126.1	119.6	126.5	69.41	61.38	68.86	79.69	83.97
FBgn0027600	FBtr0079934	obst-B	protein_coding	protein_coding	obstructor-B [Source:FlyBase;Acc:FBgn0027600]	0.5831	GO:0006030	GO:0008061; GO:0016490	GO:0005576	1149	1.231e-05	0.0005688	2L	10032690	10038954	6265	+	TRUE	-1.007	2306	2294	1859	1732	3280	3517	3239	1488	1441	2047	1789	1943	1904	1777	1764	232.9	235.6	186.5	172	334.8	369.4	337.3	157.1	151.6	205.8	185.1	207.4	201.2	193.8	180.2
FBgn0041147	FBtr0073160	ida	protein_coding	protein_coding	imaginal discs arrested [Source:FlyBase;Acc:FBgn0041147]	0.4963	GO:0007444; GO:0022008; GO:0045842; GO:0030162; GO:0051726	GO:0005515; GO:0061630	GO:0005737; GO:0005680	2408	1.304e-05	0.0005993	3L	3905344	3907813	2470	+	TRUE	-0.7992	390	399.9	247.3	281.7	457.8	471.9	410.1	262.2	260.6	231.6	426.4	408.7	334.6	330.3	303.6	18.79	19.6	11.84	13.35	22.29	23.65	20.38	13.21	13.08	11.11	21.05	20.81	16.88	17.19	14.8
FBgn0003187	FBtr0080996; FBtr0080997; FBtr0306165	qua	protein_coding	protein_coding	quail [Source:FlyBase;Acc:FBgn0003187]	0.4779	GO:0007010; GO:0007300; GO:0035317; GO:0007015; GO:0051693; GO:0007303; GO:0051017	GO:0003779; GO:0005509	GO:0005737; GO:0005884	3297	1.341e-05	0.0006129	2L	17486806	17497208	10403	-	TRUE	-0.9735	272.8	290.3	262.2	327	343.4	380.8	409.1	202	161.8	195.7	323.2	366	386.7	397.7	359.8	9.6	10.39	9.165	11.32	12.21	13.94	14.85	7.434	5.932	6.858	11.65	13.61	14.24	15.12	12.8
FBgn0052625	FBtr0073839	CG32625	protein_coding	protein_coding		0.4269	GO:0008150	GO:0003674	GO:0005575	595	1.37e-05	0.0006219	X	13756164	13756826	663	-	TRUE	1.848	2.882	4.818	8.491	13.13	8.08	10.97	8.809	62.31	64.46	65.25	4.048	13.73	10.14	11.23	6.15	0.5619	0.9559	1.645	2.518	1.592	2.226	1.772	12.71	13.09	12.67	0.8086	2.829	2.07	2.365	1.213
FBgn0037315	FBtr0078803; FBtr0078804	Cerk	protein_coding	protein_coding	Ceramide kinase [Source:FlyBase;Acc:FBgn0037315]	0.5394	GO:0007280; GO:0007476; GO:0048102; GO:0035071; GO:0007602; GO:0007205; GO:0006672	GO:0004143; GO:0003951; GO:0017050; GO:0001729; GO:0016301	GO:0005886	2610	1.377e-05	0.0006219	3R	5358873	5368306	9434	-	TRUE	-0.8881	418.8	448.1	418.2	417.7	591.2	639.8	521.7	291.2	356.6	284	444	461.4	432.6	430.4	465.1	18.62	20.27	18.47	18.26	26.56	29.58	23.92	13.54	16.51	12.57	20.22	21.67	20.13	20.67	20.91
FBgn0043841	FBtr0080389; FBtr0080390; FBtr0080391; FBtr0100125; FBtr0305263; FBtr0334761; FBtr0334762	vir-1	protein_coding	protein_coding	virus-induced RNA 1 [Source:FlyBase;Acc:FBgn0043841]	0.4502	GO:0051607			1351	1.396e-05	0.0006219	2L	12403270	12423439	20170	-	TRUE	1.524	268	369.8	274.9	211.2	164.3	196.4	325.9	686.5	683	689.6	172.1	183.8	280.5	250.8	241.4	23.02	32.31	23.45	17.84	14.26	17.55	28.87	61.66	61.09	58.96	15.13	16.68	25.22	23.27	20.96
FBgn0039286	FBtr0084803; FBtr0330288; FBtr0330289	dan	protein_coding	protein_coding	distal antenna [Source:FlyBase;Acc:FBgn0039286]	0.5315	GO:0048749; GO:0006351; GO:0006355; GO:0021556; GO:0007379; GO:0007469	GO:0003677; GO:0003700; GO:0005515	GO:0005634	3549	1.404e-05	0.0006219	3R	25184383	25192806	8424	+	TRUE	-0.5287	803.1	854.1	818.3	791.3	782.4	790.1	813.4	538.3	555.5	550.1	1004	986.8	924.8	809.4	690.3	26.25	28.41	26.58	25.44	25.85	26.87	27.42	18.4	18.91	17.91	33.62	34.09	31.64	28.59	22.82
FBgn0000116	FBtr0076543; FBtr0076544; FBtr0076545; FBtr0076546; FBtr0112791; FBtr0331550; FBtr0345030	Argk	protein_coding	protein_coding	Arginine kinase [Source:FlyBase;Acc:FBgn0000116]	0.538	GO:0016310	GO:0004054; GO:0003824; GO:0016301; GO:0016772; GO:0005524	GO:0005737; GO:0005886; GO:0005576; GO:0005829	2006	1.408e-05	0.0006219	3L	9048781	9066027	17247	-	TRUE	-0.8854	6551	10820	5782	13800	6204	6942	8140	4060	3995	3453	7895	7493	4532	8358	7271	378.8	636.6	332.2	784.9	362.6	417.6	485.5	245.6	240.7	198.8	467.7	458	274.4	522.2	425.3
FBgn0038470	FBtr0305129; FBtr0339156; FBtr0339157	CG18213	protein_coding	protein_coding	Uncharacterized protein, isoform B [Source:UniProtKB/TrEMBL;Acc:Q9VEP2]	0.3773	GO:0019233			2993	1.409e-05	0.0006219	3R	17036394	17040203	3810	-	TRUE	0.9344	227.7	296.3	391.6	375.9	247.8	261.2	257.4	535	552.7	409.4	244.3	261.6	390.1	323.7	328.2	8.825	11.69	15.08	14.33	9.707	10.53	10.29	21.69	22.32	15.8	9.698	10.72	15.83	13.56	12.87
FBgn0000119	FBtr0087702	arr	protein_coding	protein_coding	arrow [Source:FlyBase;Acc:FBgn0000119]	0.4963	GO:0007399; GO:0006622; GO:0007616; GO:0016055; GO:0001745; GO:0044332; GO:0060070; GO:0048076	GO:0005515; GO:0005041; GO:0017147; GO:0042813	GO:0005886; GO:0005769; GO:0005770; GO:0005622; GO:0016021	6024	1.41e-05	0.0006219	2R	13453640	13483229	29590	-	TRUE	-0.6483	1188	1266	1078	1023	1291	1108	1199	731.7	728.3	822.6	1262	1230	1173	939.4	867.1	22.88	24.81	20.63	19.37	25.14	22.2	23.82	14.74	14.61	15.77	24.9	25.04	23.64	19.55	16.89
FBgn0085428	FBtr0112650; FBtr0344889; FBtr0345378; FBtr0345379	Nox	protein_coding	protein_coding	NADPH oxidase [Source:FlyBase;Acc:FBgn0085428]	0.5218	GO:0045987; GO:0042554; GO:0050850; GO:0030728; GO:0055114	GO:0016175; GO:0005509; GO:0016491	GO:0016021	5210	1.437e-05	0.0006305	2R	16307269	16316485	9217	+	TRUE	-1.371	214.2	243.3	100.8	69.22	422.8	411.5	364.1	155.8	182.4	103.6	134.9	164	75.71	79.53	75.33	4.77	5.513	2.231	1.516	9.516	9.532	8.362	3.628	4.231	2.298	3.078	3.859	1.765	1.913	1.697
FBgn0028411	FBtr0072241; FBtr0343270	Nxt1	protein_coding	protein_coding	NTF2-related export protein 1 [Source:FlyBase;Acc:FBgn0028411]	0.4996	GO:0050829; GO:0045824; GO:0016973; GO:0006611; GO:0006406; GO:0006409; GO:0006408; GO:0009267; GO:0006810; GO:0015031		GO:0005737; GO:0005634; GO:0005654; GO:0005635; GO:0005622	533	1.466e-05	0.0006403	2R	23811321	23811974	654	-	TRUE	0.5526	852.1	949.2	1242	1059	824.1	784.6	819.3	1154	1151	1273	836.7	807.6	844.3	1016	968.6	185.3	210	268.3	226.4	181.1	177.5	183.7	262.5	260.6	275.6	186.4	185.6	192.2	238.7	213
FBgn0024293	FBtr0100356	Spn43Ab	protein_coding	protein_coding	Serpin 43Ab [Source:FlyBase;Acc:FBgn0024293]	0.5493	GO:0032504; GO:0030162; GO:0010951	GO:0004867	GO:0005615	1329	1.516e-05	0.0006577	2R	7151662	7153642	1981	-	TRUE	1.61	22.09	56.62	18.04	16.71	24.24	31.82	32.3	118.2	102.9	121.5	33.74	35.84	34.48	20.59	32.29	1.929	5.029	1.565	1.434	2.139	2.89	2.908	10.79	9.353	10.56	3.017	3.307	3.15	1.942	2.851
FBgn0063495	FBtr0086673	GstE5	protein_coding	protein_coding	Glutathione S transferase E5 [Source:FlyBase;Acc:FBgn0063495]	0.4728	GO:0006749	GO:0005515; GO:0004364; GO:0004602	GO:0005737	734	1.521e-05	0.0006577	2R	18404605	18405338	734	+	TRUE	1.259	95.1	104.8	165.6	154	96.95	101	110.6	222.4	245.5	321.1	43.18	35.08	89.23	60.82	65.34	15.03	16.85	26	23.93	15.49	16.6	18.03	36.77	40.42	50.54	6.992	5.86	14.76	10.39	10.45
FBgn0036690	FBtr0290221	Ilp8	protein_coding	protein_coding	Insulin-like peptide 8 [Source:FlyBase;Acc:FBgn0036690]	0.511	GO:0007304; GO:0071480; GO:0048638; GO:0035073; GO:0009855; GO:0008286	GO:0003674; GO:0005158	GO:0005615; GO:0042600	867	1.69e-05	0.0007271	3L	17029812	17032080	2269	-	TRUE	1.949	5.764	3.614	29.72	23.87	1.347	1.097	2.936	37.6	31.54	52.45	10.12	8.388	38.53	19.65	11.53	0.7713	0.492	3.951	3.141	0.1821	0.1528	0.4053	5.263	4.397	6.989	1.387	1.186	5.397	2.841	1.561
FBgn0036822	FBtr0075065	NijB	protein_coding	protein_coding	Ninjurin B [Source:FlyBase;Acc:FBgn0036822]	0.4211	GO:0007155; GO:0046331; GO:0042246; GO:0019233	GO:0016937; GO:0016491	GO:0016021	741	1.763e-05	0.0007548	3L	18892383	18893278	896	+	TRUE	-0.6221	514.9	589.1	416	477.4	587.1	652.9	674.4	424.4	410.1	397.9	483.8	426.3	359.6	343.4	412	80.61	93.84	64.72	73.51	92.91	106.3	108.9	69.5	66.88	62.03	77.59	70.54	58.94	58.09	65.24
FBgn0029970	FBtr0071142	Nek2	protein_coding	protein_coding	Nek2 [Source:FlyBase;Acc:FBgn0029970]	0.518	GO:0007088; GO:0006468; GO:0007067; GO:0031647; GO:0030177; GO:0007017	GO:0005524; GO:0004674; GO:0004672; GO:0004702; GO:0030165; GO:0004697	GO:0005813; GO:0030496	2581	1.778e-05	0.0007579	X	7889066	7891646	2581	-	TRUE	-1.105	352.6	336.1	204.8	198.1	338	313.9	279	116	159.1	139.5	321.8	358.4	197.4	195.6	197.6	15.85	15.37	9.148	8.758	15.36	14.68	12.93	5.455	7.449	6.241	14.82	17.03	9.288	9.497	8.981
FBgn0024314	FBtr0077980; FBtr0304710; FBtr0344015	Plap	protein_coding	protein_coding	Phospholipase A2 activator protein [Source:FlyBase;Acc:FBgn0024314]	0.5479	GO:0043161; GO:0010992; GO:0008150	GO:0005515; GO:0043130; GO:0016005	GO:0005737; GO:0005634; GO:0045169	2689	1.802e-05	0.0007583	2L	1167172	1170365	3194	-	TRUE	-0.498	1314	1360	1225	1349	1259	1269	1257	922.9	888.7	857.2	1251	1346	1309	1224	1188	56.7	59.7	52.5	57.22	54.9	56.93	55.92	41.65	39.94	36.82	55.29	61.37	59.13	57.05	51.86
FBgn0051676	FBtr0081424; FBtr0339564	CG31676	protein_coding	protein_coding	GEO08323p1 [Source:UniProtKB/TrEMBL;Acc:Q9VII5]	0.503				1082	1.805e-05	0.0007583	2L	20840750	20849182	8433	+	TRUE	-1.423	746.4	737.2	684.6	626.6	1786	1846	1998	554.4	552.7	972.3	667.3	867.1	529.3	1027	857.1	80.03	80.43	72.92	66.07	193.5	205.9	220.9	62.17	61.73	103.8	73.29	98.26	59.41	119	92.95
FBgn0039993	FBtr0113761; FBtr0302409; FBtr0302410	CG17691	protein_coding	protein_coding	Uncharacterized protein, isoform C [Source:UniProtKB/TrEMBL;Acc:Q7PLE6]	0.4001	GO:0046949; GO:0008152	GO:0003863; GO:0003824	GO:0017086	981	1.808e-05	0.0007583	2R	1590484	1596457	5974	+	TRUE	-0.5417	2282	2089	1689	1766	2260	2345	2229	1605	1491	1586	2101	1850	1634	1661	1845	269.7	251.3	198.3	205.4	270	288.4	271.8	198.5	183.6	186.8	254.5	231.2	202.2	212.1	220.6
FBgn0044419	FBtr0299940; FBtr0299941; FBtr0347274	Pmi	protein_coding	protein_coding	Pmi [Source:FlyBase;Acc:FBgn0044419]	0.5153	GO:0007005; GO:0042775; GO:0070584; GO:0007007	GO:0003674	GO:0031305; GO:0005743	2535	1.814e-05	0.0007583	3L	5780051	5784685	4635	+	TRUE	-0.8762	953	993.8	780.1	800.8	1056	1101	1063	497.4	537.6	704.9	759.1	886.9	707.8	774.7	801	43.61	46.28	35.47	36.04	48.83	52.4	50.17	23.81	25.63	32.12	35.58	42.9	33.91	38.31	37.08
FBgn0085319	FBtr0299531	CG34290	protein_coding	protein_coding		0.4592	GO:0006508	GO:0004252		932	1.838e-05	0.0007623	3R	24288553	24289818	1266	-	TRUE	2.412	0	0	4.245	0	2.693	3.292	2.936	40.83	42.52	116.4	0.6747	0	10.14	0	0	0	0	0.525	0	0.3388	0.4263	0.377	5.316	5.513	14.43	0.08603	0	1.321	0	0
FBgn0002633	FBtr0084960	E(spl)m7-HLH	protein_coding	protein_coding	Enhancer of split m7, helix-loop-helix [Source:FlyBase;Acc:FBgn0002633]	0.4766	GO:0048813; GO:0048749; GO:0006357; GO:0048666; GO:0000122; GO:2001020; GO:0031987; GO:0001964; GO:0048854; GO:0006351; GO:0006355	GO:0008134; GO:0046983; GO:0003700; GO:0043565; GO:0001078; GO:0003677	GO:0005634	982	1.84e-05	0.0007623	3R	26037038	26038019	982	+	TRUE	-0.8145	611.9	626.4	533.9	527.5	888.8	834	1015	480.3	470.4	592.3	698.3	742.8	610.4	673.7	668.8	72.29	75.3	62.66	61.29	106.1	102.5	123.7	59.34	57.89	69.68	84.51	92.74	75.49	85.99	79.91
FBgn0260458	FBtr0091709; FBtr0091710; FBtr0091711; FBtr0114577	PGRP-LD	protein_coding	protein_coding	Peptidoglycan recognition protein LD [Source:FlyBase;Acc:FBgn0260458]	0.531	GO:0009253; GO:0006955; GO:0045087	GO:0008270; GO:0042834; GO:0008745	GO:0005887; GO:0016021	3223	1.868e-05	0.00077	3L	5780051	5784685	4635	+	TRUE	-0.8741	954.9	995	781.2	800.8	1060	1101	1063	499.6	537.6	707.5	759.7	886.9	708.5	774.7	801.8	34.37	36.44	27.94	28.35	38.56	41.21	39.46	18.81	20.16	25.36	28.01	33.74	26.69	30.13	29.19
FBgn0033993	FBtr0087418	CG8089	protein_coding	protein_coding	CG8089 [Source:UniProtKB/TrEMBL;Acc:Q4V3F5]	0.43		GO:0003676; GO:0008270; GO:0046872		2000	1.919e-05	0.0007875	2R	15145825	15147824	2000	-	TRUE	-1.607	91.26	116.8	44.58	48.93	103.7	108.6	139	33.31	32.92	25.59	110	145.7	43.26	40.23	39.97	5.294	6.896	2.569	2.792	6.079	6.556	8.315	2.021	1.989	1.478	6.535	8.93	2.627	2.522	2.345
FBgn0036606	FBtr0075370	CG13060	protein_coding	protein_coding	GEO07733p1 [Source:UniProtKB/TrEMBL;Acc:Q9VV30]	0.5325				539	1.96e-05	0.0008006	3L	16319856	16320454	599	+	TRUE	-2.332	97.99	86.73	39.27	39.38	75.41	117.4	144.9	6.446	15.09	17.91	43.86	78.55	16.9	55.21	53.04	21.09	18.99	8.398	8.337	16.4	26.29	32.16	1.451	3.382	3.839	9.67	17.87	3.808	12.84	11.55
FBgn0038467	FBtr0083373	AdSL	protein_coding	protein_coding	Adenylosuccinate Lyase [Source:FlyBase;Acc:FBgn0038467]	0.5032	GO:0009152; GO:0006163; GO:0044208; GO:0006189; GO:0051262	GO:0004018; GO:0070626; GO:0003824	GO:0005829	2341	2.017e-05	0.0008174	3R	17018780	17021120	2341	-	TRUE	-0.5428	1349	1159	1074	1087	1135	1009	1070	706.9	737.9	749.7	1155	1093	1055	1037	1020	66.84	58.43	52.88	52.99	56.86	51.99	54.68	36.64	38.09	36.99	58.64	57.24	54.74	55.51	51.13
FBgn0014135	FBtr0083795; FBtr0300123; FBtr0344549	bnl	protein_coding	protein_coding	branchless [Source:FlyBase;Acc:FBgn0014135]	0.4794	GO:0006935; GO:0035215; GO:0007424; GO:0007427; GO:0035152; GO:0008543; GO:0008347; GO:2000274; GO:0007430; GO:0007428; GO:0007426; GO:0046847; GO:0000187; GO:0035231; GO:0050918; GO:0001763; GO:0007429	GO:0005104; GO:0008083	GO:0005576	4000	2.02e-05	0.0008174	3R	19794073	19836817	42745	-	TRUE	1.268	73.97	72.28	97.64	108.6	96.95	96.57	128.2	257.9	240	328.8	78.94	70.92	108.8	98.25	98.4	2.145	2.133	2.814	3.098	2.842	2.914	3.836	7.822	7.251	9.495	2.345	2.174	3.304	3.079	2.886
FBgn0002774	FBtr0086031; FBtr0100576	mle	protein_coding	protein_coding	maleless [Source:FlyBase;Acc:FBgn0002774]	0.4894	GO:0008340; GO:0009047; GO:0045944; GO:0045433; GO:0048675; GO:0031453; GO:0007549; GO:0016457; GO:0006396	GO:0005524; GO:0003723; GO:0003682; GO:0003725; GO:0004386; GO:0003724; GO:0008026; GO:0004004; GO:0003676	GO:0005737; GO:0005634; GO:0005694; GO:0005700; GO:0000785; GO:0072487; GO:0016456; GO:0005665; GO:0000805; GO:0000228	4042	2.047e-05	0.0008247	2R	5974857	5980778	5922	-	TRUE	-0.8619	428.4	408.4	297.2	315.1	486.1	525.7	459.1	277.2	293.5	222.6	441.9	528.5	365	320.9	301.3	12.3	11.93	8.474	8.894	14.1	15.69	13.59	8.322	8.775	6.362	12.99	16.03	10.97	9.953	8.748
FBgn0033703	FBtr0087996	CG13170	protein_coding	protein_coding		0.5108	GO:0008150	GO:0003674	GO:0005575	415	2.101e-05	0.0008426	2R	12240399	12240813	415	+	TRUE	3.354	0	0	0	0	0	1.097	0.9788	50.5	52.12	244.4	0	0	0	0	0	0	0	0	0	0	0.3191	0.2822	14.76	15.18	68.02	0	0	0	0	0
FBgn0000479	FBtr0070509; FBtr0070511; FBtr0070512; FBtr0070513; FBtr0070515; FBtr0070517; FBtr0070518; FBtr0070519; FBtr0070520; FBtr0070521; FBtr0070522; FBtr0333312; FBtr0333313; FBtr0333314; FBtr0333315; FBtr0333316; FBtr0333317	dnc	protein_coding	protein_coding	dunce [Source:FlyBase;Acc:FBgn0000479]	0.481	GO:0000003; GO:0007611; GO:0007165; GO:0008355; GO:0007623; GO:0046331; GO:0048477; GO:0007268; GO:0045475; GO:0001661; GO:0010738; GO:0006198; GO:0046958; GO:0007617; GO:0008306; GO:0048675; GO:0007619; GO:0019933; GO:0040040; GO:0007613; GO:0007614; GO:0007612; GO:0048149; GO:0007615; GO:0009187	GO:0046872; GO:0004115; GO:0004114; GO:0008081	GO:0005622	5686	2.15e-05	0.0008551	X	3176440	3343767	167328	+	TRUE	1.303	65.32	86.73	162.4	111	76.76	103.2	128.2	284.7	277	254.6	79.62	114.4	134.5	189	193.7	1.333	1.801	3.292	2.227	1.583	2.189	2.698	6.076	5.888	5.172	1.664	2.467	2.873	4.167	3.998
FBgn0004512	FBtr0087801; FBtr0302198	Mdr49	protein_coding	protein_coding	Multi drug resistance 49 [Source:FlyBase;Acc:FBgn0004512]	0.545	GO:0055085; GO:0008354; GO:0001666; GO:0015893; GO:0031427; GO:0006855; GO:0006810	GO:0042626; GO:0005524; GO:0015238; GO:0042623; GO:0008559; GO:0016887	GO:0005886; GO:0016021; GO:0005887	3932	2.153e-05	0.0008551	2R	12940323	12946347	6025	-	TRUE	1.131	129.7	96.37	179.4	157.5	126.6	120.7	127.2	332	299	230.3	139.7	110.6	180.5	166.6	176	3.826	2.893	5.258	4.571	3.775	3.705	3.872	10.25	9.189	6.766	4.221	3.448	5.574	5.309	5.253
FBgn0010173	FBtr0081867	RpA-70	protein_coding	protein_coding	Replication Protein A 70 [Source:FlyBase;Acc:FBgn0010173]	0.4754	GO:0007095; GO:0048812; GO:0006281; GO:0007052; GO:0006310; GO:0006261; GO:0019233; GO:0006260	GO:0003697; GO:0046872; GO:0003676; GO:0003677	GO:0005634; GO:0005875; GO:0005662	2135	2.162e-05	0.0008551	3R	8262120	8264451	2332	-	TRUE	0.5115	1594	1524	1904	2055	1530	1607	1617	2252	2285	2256	1597	1516	2190	2082	2316	86.6	84.25	102.8	109.8	84.01	90.81	90.62	128	129.3	122	88.9	87.07	124.6	122.2	127.3
FBgn0264467	FBtr0332776	CR43875	long_noncoding	lincRNA		0.5038				798	2.207e-05	0.0008691	3L	20315134	20317283	2150	-	TRUE	0.5426	420.8	339.7	510.5	529.9	398.6	417	414	596.3	614.4	597.5	383.9	402.6	544.9	568.9	641.1	61.17	50.25	73.74	75.77	58.57	63.07	62.08	90.67	93.04	86.49	57.17	61.87	82.92	89.36	94.27
FBgn0037548	FBtr0113204	CG7900	protein_coding	protein_coding	CG7900 [Source:UniProtKB/TrEMBL;Acc:Q9VHV9]	0.4566		GO:0017064; GO:0016884; GO:0004040; GO:0016874		1879	2.227e-05	0.0008731	3R	8094124	8105083	10960	+	TRUE	-1.184	191.2	165	139	121.7	230.3	195.3	219.3	74.13	90.52	99.79	213.2	216.6	148.7	155.3	332.1	11.8	10.37	8.529	7.392	14.37	12.55	13.96	4.787	5.821	6.135	13.48	14.13	9.612	10.36	20.74
FBgn0030099	FBtr0071305	CG12056	protein_coding	protein_coding	Neuferricin homolog [Source:UniProtKB/Swiss-Prot;Acc:Q9W376]	0.5557	GO:0008150	GO:0003674; GO:0020037	GO:0005575; GO:0012505; GO:0016020; GO:0005576	952	2.291e-05	0.0008943	X	9192669	9193620	952	+	TRUE	-1.129	188.3	201.2	133.7	107.4	187.2	172.3	179.1	69.84	79.55	78.04	249.6	203.6	100.1	91.7	106.1	22.94	24.94	16.19	12.87	23.05	21.84	22.51	8.901	10.1	9.47	31.16	26.22	12.76	12.07	13.08
FBgn0004893	FBtr0077490; FBtr0077491; FBtr0077492; FBtr0077493; FBtr0307027; FBtr0307028; FBtr0307029	bowl	protein_coding	protein_coding	brother of odd with entrails limited [Source:FlyBase;Acc:FBgn0004893]	0.4914	GO:0007366; GO:0045944; GO:0007480; GO:0046331; GO:0006351; GO:0010906; GO:0000122; GO:0045893; GO:0048617; GO:0048619; GO:0007442; GO:0016348; GO:0007362; GO:0035220; GO:0009880; GO:0045892	GO:0000981; GO:0046872; GO:0003676	GO:0005634	3484	2.316e-05	0.0009	2L	3771700	3784121	12422	+	TRUE	-0.5591	2360	2412	2324	1947	2328	2315	2559	1664	1653	1561	2652	2811	2446	2444	2303	78.59	81.71	76.9	63.75	78.36	80.21	87.87	57.96	57.32	51.75	90.47	98.93	85.27	87.93	77.56
FBgn0052484	FBtr0072984	Sk2	protein_coding	protein_coding	Sphingosine kinase 2 [Source:FlyBase;Acc:FBgn0052484]	0.5416	GO:0018991; GO:0007629; GO:0016310; GO:0006665; GO:0007205	GO:0004143; GO:0003951; GO:0017050; GO:0016301	GO:0005765; GO:0005737	2594	2.361e-05	0.0009135	3L	3047087	3050159	3073	+	TRUE	-0.7625	583.1	632.4	489.3	427.3	709.7	770.4	608.8	388.9	445.7	382.5	627.5	642.1	488.1	431.4	487.4	26.08	28.78	21.74	18.79	32.08	35.84	28.08	18.19	20.76	17.04	28.75	30.35	22.85	20.84	22.05
FBgn0029657	FBtr0070534; FBtr0332302; FBtr0332303; FBtr0332304; FBtr0344078	CG12535	protein_coding	protein_coding	IP04215p [Source:UniProtKB/TrEMBL;Acc:Q8IRU2]	0.4296			GO:0016021	2479	2.371e-05	0.0009135	X	3387944	3448943	61000	-	TRUE	0.7996	299.7	267.4	425.6	300.8	280.1	349	371	579.1	565.1	628.2	251.7	211.2	271.8	310.6	428.2	14.03	12.73	19.79	13.84	13.25	16.99	17.91	28.35	27.54	29.27	12.06	10.45	13.31	15.71	20.27
FBgn0040968	FBtr0080274; FBtr0344127	CG14933	protein_coding	protein_coding	GH09228p1 [Source:UniProtKB/TrEMBL;Acc:Q9VKE7]	0.4273		GO:0005515		855	2.444e-05	0.0009375	2L	11842828	11844012	1185	+	TRUE	1.849	35.54	60.23	25.47	17.9	26.93	24.14	48.94	140.7	138.5	175.3	58.7	90.75	40.56	29.94	45.35	4.823	8.315	3.434	2.389	3.693	3.408	6.849	19.97	19.58	23.68	8.159	13.01	5.761	4.39	6.224
FBgn0036717	FBtr0306800	CG13731	protein_coding	protein_coding		0.5966				2980	2.475e-05	0.0009452	3L	17383636	17388956	5321	-	TRUE	-1.784	41.31	54.21	24.41	23.87	61.94	88.89	91.03	16.12	16.46	12.79	29.01	19.06	35.83	11.23	23.06	1.608	2.147	0.9442	0.9139	2.437	3.6	3.655	0.6562	0.6674	0.4959	1.157	0.7844	1.46	0.4723	0.908
FBgn0001224	FBtr0076453; FBtr0309504	Hsp23	protein_coding	protein_coding	Heat shock protein 23 [Source:FlyBase;Acc:FBgn0001224]	0.4918	GO:0061077; GO:0009408; GO:0009631; GO:0001666; GO:0042026	GO:0003779; GO:0005515	GO:0005875	866	2.54e-05	0.000966	3L	9381882	9382765	884	+	TRUE	-1.655	17630	17500	21370	20100	7611	10470	14990	3148	3006	4329	12390	19890	13330	30320	28900	2361	2384	2843	2647	1030	1459	2070	440.8	419.3	577.2	1699	2815	1868	4387	3914
FBgn0052473	FBtr0082742; FBtr0082743; FBtr0082744	CG32473	protein_coding	protein_coding	FI18373p1 [Source:UniProtKB/TrEMBL;Acc:Q8INH6]	0.5207	GO:0006508; GO:0043171	GO:0004177; GO:0008237; GO:0008270; GO:0070006; GO:0042277	GO:0005886; GO:0005737; GO:0016021	3303	2.569e-05	0.0009728	3R	13302648	13312785	10138	+	TRUE	-0.547	1021	1067	876.7	948.8	926.5	881.2	865.3	648.9	573.3	593.6	1047	989.1	953.2	889.8	974.7	35.87	38.14	30.59	32.78	32.89	32.2	31.35	23.84	20.97	20.76	37.65	36.72	35.04	33.77	34.63
FBgn0033362	FBtr0301191; FBtr0301192; FBtr0301193; FBtr0339289	CG8172	protein_coding	protein_coding	CG8172, isoform F [Source:UniProtKB/TrEMBL;Acc:A8DY75]	0.5492	GO:0006508	GO:0004252		2097	2.665e-05	0.001005	2R	9007234	9013526	6293	-	TRUE	-2.246	115.3	119.3	104	109.8	48.48	72.43	79.28	5.372	1.371	7.676	106.6	140.3	77.07	79.53	84.56	6.377	6.713	5.717	5.974	2.711	4.168	4.524	0.3109	0.07903	0.4229	6.042	8.205	4.463	4.754	4.731
FBgn0019650	FBtr0089185; FBtr0339509	toy	protein_coding	protein_coding	twin of eyeless [Source:FlyBase;Acc:FBgn0019650]	0.417	GO:0048749; GO:0006355; GO:0045944; GO:0016319; GO:0010628; GO:0035214; GO:0048854; GO:0008056; GO:0006351; GO:0006357	GO:0003700; GO:0003705; GO:0043565; GO:0000977; GO:0003677	GO:0005634	3078	2.727e-05	0.001024	4	989725	1007922	18198	+	TRUE	-0.5516	3646	3790	3392	3099	3637	3968	3712	2480	2570	2661	3689	3836	4031	3822	3750	137.4	145.3	127	114.9	138.6	155.6	144.3	97.76	100.9	99.87	142.4	152.8	159	155.7	142.9
FBgn0264460	FBtr0332780; FBtr0332781	CR43868	long_noncoding	lincRNA		0.4508				462	2.748e-05	0.001027	3L	12498487	12500307	1821	+	TRUE	0.7345	516.8	532.4	856.5	803.2	564.2	519.1	541.3	821.9	844.8	1059	437.9	437	682.8	712.1	700.3	129.8	136	213.7	198.4	143.2	135.6	140.2	215.9	221	264.9	112.6	116	179.5	193.2	177.9
FBgn0259989	FBtr0300437; FBtr0346518	CG42486	protein_coding	protein_coding	GH09228p2 [Source:UniProtKB/TrEMBL;Acc:E1JHG3]	0.4061	GO:0010951	GO:0005515; GO:0004867	GO:0005576	602	2.774e-05	0.001029	2L	11843137	11844012	876	+	TRUE	1.855	34.58	60.23	25.47	17.9	25.59	24.14	48.94	139.7	137.1	175.3	58.7	90.75	40.56	29.94	45.35	6.659	11.8	4.873	3.39	4.979	4.836	9.719	28.13	27.51	33.61	11.58	18.47	8.175	6.229	8.833
FBgn0033005	FBtr0086077; FBtr0086078; FBtr0111280; FBtr0345009	CG3107	protein_coding	protein_coding	Presequence protease, mitochondrial [Source:UniProtKB/Swiss-Prot;Acc:Q9V9E3]	0.3691	GO:0006508; GO:0016485	GO:0004222; GO:0046872; GO:0016787; GO:0008270; GO:0003824	GO:0005759; GO:0005739	3421	2.788e-05	0.001029	2R	5090581	5095090	4510	+	TRUE	-0.5606	1363	1276	992.4	902.3	1107	1139	1038	718.8	799.6	697.3	1327	1284	1053	959.1	964.7	46.23	44.02	33.43	30.09	37.94	40.18	36.29	25.49	28.24	23.54	46.1	46.03	37.36	35.14	33.09
FBgn0030406	FBtr0073657; FBtr0310434; FBtr0346381	CG1463	protein_coding	protein_coding	CG1463, isoform A [Source:UniProtKB/TrEMBL;Acc:Q8SX25]	0.474	GO:0048812	GO:0046872		1351	2.788e-05	0.001029	X	12609977	12611667	1691	-	TRUE	1.155	367.9	334.9	447.9	364	334	351.2	366.1	888.5	931.2	566.8	342.1	356.1	413.7	457.5	457.4	31.59	29.26	38.21	30.74	28.98	31.37	32.42	79.81	83.3	48.46	30.09	32.32	37.19	42.45	39.72
FBgn0024957	FBtr0082259	Irp-1B	protein_coding	protein_coding	Iron regulatory protein 1B [Source:FlyBase;Acc:FBgn0024957]	0.5381	GO:0008152; GO:0006447	GO:0003729; GO:0005506; GO:0003994; GO:0051539		2901	2.822e-05	0.001037	3R	10408618	10412869	4252	-	TRUE	-0.6234	831	905.9	538.1	687.4	927.8	943.8	855.5	648.9	537.6	568	667.3	757.2	653	661.5	658	33.23	36.86	21.38	27.04	37.5	39.26	35.28	27.14	22.4	22.62	27.34	32.01	27.34	28.58	26.61
FBgn0250907	FBtr0111127; FBtr0331165; FBtr0331166	Cht3	protein_coding	protein_coding	Chitinase 3 [Source:FlyBase;Acc:FBgn0250907]	0.4583	GO:0000272; GO:0006032; GO:0005975; GO:0006030; GO:0006036	GO:0004568; GO:0008061; GO:0004553	GO:0005576	7148	2.887e-05	0.001057	2L	22999574	23025915	26342	-	TRUE	-0.746	1508	1353	1241	1038	844.3	813.2	1005	486.7	502	587.2	1171	1721	1196	1566	1507	24.48	22.34	20.01	16.57	13.85	13.73	16.83	8.262	8.486	9.49	19.47	29.52	20.32	27.47	24.75
FBgn0030246	FBtr0073403; FBtr0339768	CG1582	protein_coding	protein_coding	CG1582, isoform A [Source:UniProtKB/TrEMBL;Acc:Q9VZ55]	0.5406	GO:0006396	GO:0005515; GO:0046872; GO:0005524; GO:0004004; GO:0004386; GO:0003676; GO:0008026	GO:0005739; GO:0005634	4110	2.988e-05	0.001089	X	10894747	10899302	4556	-	TRUE	0.6533	521.6	471	671.8	666	538.6	519.1	565.8	969.1	810.6	791.9	542.5	476.6	684.8	607.3	588.1	14.72	13.53	18.84	18.49	15.37	15.24	16.47	28.61	23.83	22.26	15.69	14.22	20.23	18.52	16.79
FBgn0035844	FBtr0076732; FBtr0332761	CG13676	protein_coding	protein_coding	Uncharacterized protein, isoform A [Source:UniProtKB/TrEMBL;Acc:Q9VSE3]	0.5138	GO:0006030	GO:0008061	GO:0005576	3280	3.045e-05	0.001105	3L	8141868	8151813	9946	-	TRUE	-0.714	1093	1105	946.7	958.4	1167	1265	1228	763.9	831.1	624.3	1191	1148	1176	1030	1105	38.67	39.75	33.27	33.34	41.74	46.55	44.81	28.26	30.62	21.99	43.15	42.9	43.52	39.37	39.54
FBgn0032433	FBtr0080384; FBtr0333092	Oatp33Ea	protein_coding	protein_coding	Organic anion transporting polypeptide 33Ea [Source:FlyBase;Acc:FBgn0032433]	0.5112	GO:0071702; GO:0043252; GO:0006810; GO:0015711	GO:0005515; GO:0022857; GO:0015347; GO:0022804; GO:0005215; GO:0008514	GO:0005887; GO:0043229; GO:0016020	2982	3.064e-05	0.001108	2L	12441401	12445924	4524	-	TRUE	2.164	1.921	0	19.1	39.38	0	2.195	0	45.12	41.14	46.06	0	2.288	1.352	0	1.537	0.07475	0	0.7384	1.507	0	0.08882	0	1.836	1.667	1.784	0	0.09407	0.05506	0	0.0605
FBgn0020386	FBtr0072464; FBtr0072465; FBtr0072466; FBtr0072467; FBtr0072468; FBtr0072469; FBtr0072470; FBtr0072471; FBtr0333218	Pdk1	protein_coding	protein_coding	Phosphoinositide-dependent kinase 1 [Source:FlyBase;Acc:FBgn0020386]	0.4728	GO:0030307; GO:0001558; GO:0007476; GO:0045471; GO:0030154; GO:0006974; GO:0018105; GO:0035556; GO:0007166; GO:0006468; GO:0051124; GO:0040018; GO:0045793; GO:0010906; GO:0046620; GO:0007292; GO:0008286; GO:0043066; GO:0007548; GO:0006915; GO:0007283; GO:0048477; GO:0030036	GO:0004672; GO:0004674; GO:0005524	GO:0005886; GO:0005829; GO:0005737; GO:0031594	3666	3.084e-05	0.001111	3L	129450	145895	16446	+	TRUE	0.8587	321.8	279.5	484	434.4	228.9	177.8	226.1	373.9	396.4	405.6	464.2	543.7	611.8	625	548.9	10.18	8.999	15.22	13.52	7.322	5.852	7.38	12.38	13.07	12.78	15.05	18.19	20.27	21.37	17.57
FBgn0020414	FBtr0080862; FBtr0080863; FBtr0080864; FBtr0342945	Idgf3	protein_coding	protein_coding	Imaginal disc growth factor 3 [Source:FlyBase;Acc:FBgn0020414]	0.4768	GO:0006032; GO:0005975; GO:0007444	GO:0004568; GO:0004553; GO:0008084	GO:0005576	2580	3.118e-05	0.001118	2L	16450907	16455194	4288	+	TRUE	1.205	249.8	179.5	85.97	84.74	90.22	137.2	138	325.5	296.2	269.9	158.6	153.3	159.5	162.8	617.3	11.23	8.212	3.841	3.747	4.1	6.416	6.401	15.31	13.88	12.09	7.304	7.285	7.509	7.91	28.07
FBgn0051125	FBtr0084665	CG31125	protein_coding	protein_coding	SD02419p [Source:UniProtKB/TrEMBL;Acc:Q8T3J1]	0.5628	GO:0008150	GO:0003674	GO:0005575	1450	3.169e-05	0.001132	3R	24653371	24654820	1450	-	TRUE	-0.8488	360.2	424	238.8	268.5	584.4	493.8	479.6	257.9	263.3	327.5	389.3	385.1	258.2	225.5	229.8	28.82	34.52	18.98	21.13	47.26	41.1	39.58	21.58	21.95	26.09	31.91	32.57	21.63	19.49	18.6
FBgn0085195	FBtr0112357; FBtr0301737; FBtr0343708; FBtr0345461	CG34166	protein_coding	protein_coding	RH63170p [Source:UniProtKB/TrEMBL;Acc:Q8MYT4]	0.4348				458	3.228e-05	0.001148	2L	14743193	14743879	687	+	TRUE	3.898	43.23	67.46	87.03	9.548	16.16	10.97	103.8	1102	1009	437.5	44.53	23.64	50.03	28.07	87.63	10.95	17.38	21.89	2.378	4.135	2.89	27.09	291.9	266.2	110.3	11.55	6.326	13.26	7.679	22.44
FBgn0014032	FBtr0071241	Sptr	protein_coding	protein_coding	Sepiapterin reductase [Source:FlyBase;Acc:FBgn0014032]	0.4847	GO:0055114; GO:0006729	GO:0004757		1143	3.253e-05	0.001153	X	8463296	8464438	1143	-	TRUE	-0.4847	945.3	898.6	900	874.8	875.3	819.8	870.2	607	596.6	619.2	837.3	732.8	684.1	744.8	744.9	95.94	92.81	90.76	87.33	89.79	86.55	91.09	64.44	63.07	62.58	87.06	78.62	72.68	81.68	76.47
FBgn0010215	FBtr0070038; FBtr0339894	alpha-Cat	protein_coding	protein_coding	alpha Catenin [Source:FlyBase;Acc:FBgn0010215]	0.3922	GO:0007155; GO:0030727; GO:0060429; GO:0007016; GO:0030720; GO:0007163; GO:0034332; GO:0060323; GO:0007293	GO:0005515; GO:0003779; GO:0051015; GO:0008092; GO:0005198; GO:0045296	GO:0005886; GO:0005912; GO:0015629; GO:0005915; GO:0016342; GO:0005914; GO:0030055; GO:0005913; GO:0005737	3244	3.278e-05	0.001154	3L	23318646	23338100	19455	-	TRUE	-0.5073	2423	2236	1955	2012	2050	1985	2090	1424	1373	1502	2146	2211	2160	2055	2053	86.64	81.35	69.46	70.77	74.08	73.85	77.08	53.25	51.14	53.48	78.63	83.59	80.85	79.39	74.27
FBgn0265068	FBtr0336803	CR44179	long_noncoding	lincRNA		0.5248				1978	3.283e-05	0.001154	3R	25491285	25493262	1978	-	TRUE	-0.7318	992.3	819.1	629.4	603.9	786.4	854.9	931.8	469.5	478.7	589.8	881.9	809.1	738.2	615.7	777.9	58.2	48.88	36.68	34.84	46.62	52.16	56.37	28.8	29.24	34.44	52.98	50.16	45.32	39.02	46.15
FBgn0039341	FBtr0084878	CG5112	protein_coding	protein_coding	CG5112 [Source:UniProtKB/TrEMBL;Acc:Q9VBQ5]	0.5358		GO:0017064; GO:0016884; GO:0004040; GO:0016874	GO:0005811	1803	3.312e-05	0.001158	3R	25491460	25493262	1803	+	TRUE	-0.7328	992.3	819.1	629.4	603.9	786.4	854.9	931.8	468.4	478.7	589.8	881.2	809.1	738.2	615.7	777.9	63.85	53.63	40.23	38.22	51.14	57.22	61.84	31.53	32.08	37.79	58.08	55.02	49.72	42.8	50.63
FBgn0038505	FBtr0083437	CG17283	protein_coding	protein_coding		0.4681	GO:0006508; GO:0048102; GO:0035071; GO:0030163	GO:0004190		1585	3.322e-05	0.001158	3R	17407876	17409460	1585	+	TRUE	2.622	0	1.205	0	0	0	0	0	34.38	38.4	108.7	0	0	0	0	0	0	0.08971	0	0	0	0	0	2.632	2.928	7.926	0	0	0	0	0
FBgn0033271	FBtr0088809; FBtr0307066; FBtr0307067	CG8708	protein_coding	protein_coding	CG8708, isoform B [Source:UniProtKB/TrEMBL;Acc:Q7JRF9]	0.5051	GO:0006486; GO:0016267; GO:0016266	GO:0016263; GO:0048531; GO:0016757	GO:0016020; GO:0005797	1721	3.351e-05	0.001164	2R	8159406	8161565	2160	-	TRUE	2.892	0	3.614	2.123	0	0	0	2.936	48.35	53.49	147.1	0	0	38.53	1.871	0	0	0.2479	0.1422	0	0	0	0.2042	3.409	3.756	9.875	0	0	2.719	0.1363	0
FBgn0051864	FBtr0080288; FBtr0339524	Qtzl	protein_coding	protein_coding	Quetzalcoatl [Source:FlyBase;Acc:FBgn0051864]	0.4546	GO:0008152			799	3.378e-05	0.001169	2L	11995740	11996723	984	+	TRUE	0.9419	124.9	109.6	227.1	185	153.5	197.5	147.8	322.3	340.1	328.8	130.2	118.2	185.9	254.5	241.4	18.13	16.19	32.76	26.42	22.53	29.84	22.13	48.95	51.44	47.54	19.37	18.14	28.25	39.93	35.45
FBgn0034070	FBtr0087209; FBtr0340019	SP2353	protein_coding	protein_coding	SP2353 [Source:FlyBase;Acc:FBgn0034070]	0.507	GO:0050829; GO:0046716; GO:0042052; GO:0045824	GO:0005515; GO:0005509; GO:0003674	GO:0005615; GO:0005623	5879	3.432e-05	0.001183	2R	16031930	16047243	15314	+	TRUE	-0.8782	342	366.2	376.8	360.4	480.7	490.5	592.2	253.6	256.5	326.2	232.1	357.7	402.2	333.1	446.6	6.749	7.353	7.387	6.995	9.588	10.07	12.05	5.233	5.272	6.41	4.692	7.459	8.308	7.102	8.914
FBgn0035867	FBtr0076706	CG13671	protein_coding	protein_coding	GH24192p [Source:UniProtKB/TrEMBL;Acc:Q9VSG9]	0.5057	GO:0006457; GO:1902175; GO:0019511; GO:0034976	GO:0003756	GO:0005783	2278	3.448e-05	0.001183	3L	8300064	8302341	2278	+	TRUE	-1.046	170	178.3	101.9	113.4	220.8	192	183	91.32	91.89	87	201.1	173.9	125.7	124.4	134.5	8.659	9.238	5.155	5.679	11.37	10.17	9.614	4.865	4.875	4.412	10.49	9.359	6.703	6.848	6.929
FBgn0032805	FBtr0081276	CG10337	protein_coding	protein_coding	IP11805p [Source:UniProtKB/TrEMBL;Acc:Q9VIU0]	0.4418	GO:0055114		GO:0016021	1297	3.467e-05	0.001183	2L	19545376	19546959	1584	-	TRUE	0.8504	362.2	281.9	228.2	245.9	199.3	231.5	201.6	356.7	370.3	442.7	193	144.1	302.9	277.9	289	32.39	25.65	20.28	21.63	18.02	21.55	18.6	33.37	34.5	39.43	17.68	13.63	28.36	26.86	26.15
FBgn0051075	FBtr0085080; FBtr0307506	CG31075	protein_coding	protein_coding	Uncharacterized protein, isoform B [Source:UniProtKB/TrEMBL;Acc:A0A0B4K6I6]	0.5332	GO:0006090; GO:0055114; GO:0008152	GO:0004029; GO:0016491; GO:0016620	GO:0005759; GO:0005739	1699	3.474e-05	0.001183	3R	26985624	26988517	2894	-	TRUE	-0.5687	1269	1170	911.7	916.6	1325	1487	1514	914.3	960	1034	1113	1283	954.5	1195	1690	86.65	81.27	61.85	61.55	91.45	105.6	106.6	65.3	68.28	70.28	77.82	92.57	68.23	88.15	116.7
FBgn0036290	FBtr0089321; FBtr0089322; FBtr0345350	CG10638	protein_coding	protein_coding	Uncharacterized protein, isoform A [Source:UniProtKB/TrEMBL;Acc:Q9VTY2]	0.4498	GO:0055114; GO:0006081	GO:0004032; GO:0016491		1236	3.511e-05	0.001191	3L	12498106	12501311	3206	-	TRUE	0.732	1721	1676	2574	2515	1747	1587	1614	2476	2566	3197	1401	1410	2098	2103	2028	161.6	160	240	232.1	165.7	154.9	156.3	243.1	250.9	298.8	134.7	139.9	206.2	213.3	192.5
FBgn0020637	FBtr0077059	Lcp65Ag2	protein_coding	protein_coding	Lcp65Ag2 [Source:FlyBase;Acc:FBgn0020637]	0.4862	GO:0040003; GO:0008363	GO:0005214; GO:0008010; GO:0042302	GO:0031012; GO:0005576; GO:0005615	543	3.588e-05	0.001213	3L	6132990	6133593	604	-	TRUE	-1.755	58.6	49.39	21.23	16.71	156.2	141.6	102.8	38.68	34.29	20.47	47.23	22.88	12.17	6.55	8.456	12.52	10.74	4.506	3.511	33.73	31.46	22.65	8.643	7.631	4.355	10.34	5.166	2.721	1.512	1.827
FBgn0262524	FBtr0075960; FBtr0331792	ver	protein_coding	protein_coding	verrocchio [Source:FlyBase;Acc:FBgn0262524]	0.487	GO:0022008; GO:0000723; GO:0016233		GO:0035012	766	3.642e-05	0.001217	3L	12523987	12525150	1164	+	TRUE	0.6701	296.8	324	462.7	434.4	303	290.8	316.2	440.5	518.4	511.7	273.3	275.3	377.2	385.5	355.9	44.96	49.94	69.63	64.71	46.38	45.82	49.39	69.78	81.79	77.17	42.4	44.07	59.8	63.08	54.52
FBgn0261548	FBtr0302654; FBtr0302655; FBtr0302656; FBtr0302657; FBtr0302658; FBtr0302659; FBtr0309966; FBtr0309967; FBtr0309968; FBtr0309969; FBtr0332901	CG42666	protein_coding	protein_coding	IP20073p [Source:UniProtKB/TrEMBL;Acc:C7LAE5]	0.5177	GO:0007343	GO:0003676; GO:0004527	GO:0016021	3290	3.644e-05	0.001217	X	1773719	1853667	79949	+	TRUE	0.796	278.6	265	467	387.9	250.5	230.5	305.4	482.4	455.3	455.5	207.8	179.2	342.7	325.6	375.1	9.823	9.508	16.36	13.45	8.927	8.453	11.11	17.79	16.72	15.99	7.507	6.679	12.65	12.41	13.38
FBgn0038951	FBtr0084236; FBtr0305320	CG5380	protein_coding	protein_coding	Probable DNA-directed RNA polymerase III subunit RPC6 [Source:UniProtKB/Swiss-Prot;Acc:Q9VD25]	0.4954	GO:0006383; GO:0022008; GO:0019233; GO:0006359; GO:0006351	GO:0003899; GO:0003677	GO:0005666; GO:0005634	1062	3.655e-05	0.001217	3R	22366080	22367373	1294	-	TRUE	0.7748	193.1	202.4	251.5	249.4	175.1	176.7	176.2	316.9	320.9	290.4	193.6	191.4	225.1	269.5	214.5	21.09	22.49	27.3	26.8	19.33	20.08	19.85	36.21	36.52	31.59	21.67	22.1	25.74	31.81	23.7
FBgn0014427	FBtr0085390	CG11899	protein_coding	protein_coding	Probable phosphoserine aminotransferase [Source:UniProtKB/Swiss-Prot;Acc:Q9VAN0]	0.5323	GO:0006564; GO:0008615	GO:0030170; GO:0004648; GO:0003824	GO:0005737	1176	3.667e-05	0.001217	3R	29200454	29201770	1317	+	TRUE	-1.489	323.7	403.5	339.6	403.4	421.5	467.5	597.1	151.5	120.7	235.4	246.3	396.5	321.1	580.1	475.1	31.94	40.51	33.29	39.14	42.03	47.97	60.75	15.63	12.4	23.12	24.89	41.35	33.16	61.83	47.4
FBgn0263934	FBtr0329856; FBtr0329857; FBtr0329858; FBtr0329859	esn	protein_coding	protein_coding	espinas [Source:FlyBase;Acc:FBgn0263934]	0.5597	GO:0070593	GO:0008270	GO:0005575	4241	3.67e-05	0.001217	2R	7086316	7127868	41553	+	TRUE	-0.954	253.6	308.4	184.7	208.9	255.9	238.1	283.9	118.2	124.8	142	300.3	353.1	190.6	266.7	244.5	6.937	8.583	5.019	5.619	7.074	6.776	8.009	3.381	3.556	3.868	8.414	10.21	5.459	7.882	6.763
FBgn0033945	FBtr0301735	CG12868	protein_coding	protein_coding	IP04230p [Source:UniProtKB/TrEMBL;Acc:Q4V4P1]	0.4041				688	3.682e-05	0.001217	2R	14604549	14605297	749	-	TRUE	0.9502	73.01	85.53	152.8	182.6	148.1	116.3	148.8	286.9	266.1	277.6	76.92	87.7	166.3	185.3	186	12.31	14.67	25.6	30.28	25.25	20.4	25.87	50.59	46.73	46.61	13.29	15.63	29.35	33.75	31.73
FBgn0028474	FBtr0070799; FBtr0340463	CG4119	protein_coding	protein_coding	BcDNA.LD23634 [Source:UniProtKB/TrEMBL;Acc:Q9V3Y5]	0.5451	GO:0000398; GO:0000381; GO:0006397	GO:0000166; GO:0003729; GO:0003676	GO:0071011; GO:0005634	3777	3.742e-05	0.001232	X	5666052	5670652	4601	+	TRUE	-0.5144	743.5	736	434.1	476.2	597.9	645.3	612.7	430.8	436.1	422.2	795.5	772.5	534.7	490.3	448.9	22.84	23	13.25	14.39	18.56	20.62	19.41	13.84	13.95	12.91	25.03	25.08	17.19	16.27	13.95
FBgn0032906	FBtr0081438; FBtr0333011	RPA2	protein_coding	protein_coding	Replication protein A2 [Source:FlyBase;Acc:FBgn0032906]	0.4954	GO:0022008; GO:0006281; GO:0006310; GO:0006261; GO:0006260	GO:0003677	GO:0005662; GO:0005634	934	3.768e-05	0.001236	2L	20924975	20926147	1173	-	TRUE	0.5771	1475	1411	1814	1788	1414	1379	1263	1998	1884	2183	1517	1524	1714	1754	1717	183.2	178.3	223.8	218.4	177.5	178.2	161.8	259.6	243.8	269.9	193	200	222.9	235.4	215.6
FBgn0015570	FBtr0081540; FBtr0310421	alpha-Est2	protein_coding	protein_coding	alpha-Esterase-2 [Source:FlyBase;Acc:FBgn0015570]	0.482	GO:0007416; GO:0050804; GO:0007158	GO:0052689; GO:0042043; GO:0004872	GO:0009986; GO:0005887; GO:0045202; GO:0005811	2050	3.806e-05	0.001244	3R	7541810	7545230	3421	+	TRUE	2.861	19.21	32.52	19.1	4.774	52.52	29.63	158.6	789.7	717.3	506.6	20.92	26.69	18.93	13.1	37.67	1.087	1.873	1.074	0.2657	3.004	1.744	9.255	46.74	42.28	28.55	1.213	1.596	1.121	0.801	2.156
FBgn0025574	FBtr0084527; FBtr0112907	Pli	protein_coding	protein_coding	Pellino [Source:FlyBase;Acc:FBgn0025574]	0.4668	GO:0006955; GO:1902524; GO:0042325; GO:0045751; GO:0008348; GO:0008063; GO:0006952; GO:0007165	GO:0019207; GO:0061630	GO:0005886; GO:0005737; GO:0005575	2374	3.831e-05	0.001247	3R	23860162	23890052	29891	-	TRUE	-0.4995	1387	1323	1274	1197	1165	1243	1233	876.7	798.2	890.4	1397	1509	1296	1487	1422	67.79	65.77	61.84	57.53	57.53	63.21	62.16	44.81	40.63	43.33	69.92	77.95	66.29	78.5	70.29
FBgn0011770	FBtr0071472	Gip	protein_coding	protein_coding	GIP-like [Source:FlyBase;Acc:FBgn0011770]	0.5151	GO:0046487	GO:0008903	GO:0005576	996	3.923e-05	0.001272	X	10328877	10329872	996	-	TRUE	-0.5848	393.9	448.1	324.8	354.5	626.2	591.5	577.5	364.2	400.5	420.9	224	260.8	174.4	158.1	239.1	45.88	53.11	37.58	40.61	73.72	71.67	69.38	44.37	48.59	48.82	26.73	32.11	21.26	19.9	28.16
FBgn0031150	FBtr0077246; FBtr0077247; FBtr0332845; FBtr0332846	bves	protein_coding	protein_coding	bves [Source:FlyBase;Acc:FBgn0031150]	0.4356			GO:0016020; GO:0016021	3658	3.986e-05	0.001288	X	21053963	21082391	28429	+	TRUE	-0.7157	264.2	301.2	245.2	253	328.6	344.6	357.3	199.8	207.1	207.3	269.9	260	234.6	244.2	212.9	8.378	9.718	7.725	7.892	10.53	11.37	11.69	6.629	6.841	6.545	8.768	8.717	7.787	8.368	6.83
FBgn0051673	FBtr0081422; FBtr0339562	CG31673	protein_coding	protein_coding	LD14730p [Source:UniProtKB/TrEMBL;Acc:Q9VII9]	0.4836	GO:0055114; GO:0008152	GO:0051287; GO:0030267; GO:0016618; GO:0016616	GO:0005829	1174	4.031e-05	0.001298	2L	20829609	20831161	1553	+	TRUE	-1.02	196.9	161.4	126.3	138.4	245.1	248	291.7	140.7	122.1	106.2	412.3	389.7	324.5	281.6	332.9	19.46	16.23	12.4	13.46	24.48	25.49	29.73	14.55	12.56	10.45	41.73	40.7	33.56	30.07	33.27
FBgn0264357	FBtr0084018; FBtr0084019; FBtr0084020; FBtr0084021; FBtr0084022; FBtr0084024; FBtr0110937; FBtr0110938; FBtr0110939; FBtr0112915; FBtr0112916; FBtr0301585; FBtr0301586; FBtr0301587; FBtr0301588; FBtr0301589	SNF4Agamma	protein_coding	protein_coding	SNF4/AMP-activated protein kinase gamma subunit [Source:FlyBase;Acc:FBgn0264357]	0.528	GO:0042595; GO:0030730; GO:2001020; GO:0009267; GO:0006629; GO:0010906; GO:0042632; GO:0006914; GO:0045787; GO:0006468	GO:0016301; GO:0019901; GO:0004674; GO:0004679	GO:0005737; GO:0005634	3473	4.127e-05	0.001324	3R	21140739	21214269	73531	+	TRUE	-0.4398	789.6	749.3	560.4	625.4	1201	1229	1224	910	872.3	902	619.4	781.6	643.6	699	677.2	26.38	25.47	18.6	20.55	40.55	42.71	42.15	31.8	30.35	30	21.19	27.6	22.5	25.23	22.88
FBgn0052350	FBtr0070046	CG32350	protein_coding	protein_coding	LD20292p [Source:UniProtKB/TrEMBL;Acc:Q8SX81]	0.3228	GO:0009267; GO:0016197; GO:0015031; GO:0016574; GO:0035542; GO:0007041; GO:0006904; GO:0007040; GO:0097352; GO:0007032	GO:0005515; GO:0004842; GO:0008270; GO:0030674	GO:0033263; GO:0030897; GO:0005768	2844	4.166e-05	0.00133	3L	23147656	23150499	2844	-	TRUE	-0.5143	961.6	886.6	686.7	725.6	923.8	987.7	1060	689.8	709.1	672.9	894.7	786.2	692.2	691.5	685.7	39.23	36.8	27.83	29.11	38.09	41.91	44.6	29.43	30.13	27.33	37.39	33.9	29.56	30.48	28.29
FBgn0263289	FBtr0308620; FBtr0308621; FBtr0308622; FBtr0308623; FBtr0308624; FBtr0308625; FBtr0308626; FBtr0308627; FBtr0308628; FBtr0308629; FBtr0308630; FBtr0308631; FBtr0308632; FBtr0308633; FBtr0308634; FBtr0335520; FBtr0335521; FBtr0335522	scrib	protein_coding	protein_coding	scribbled [Source:FlyBase;Acc:FBgn0263289]	0.5374	GO:0007608; GO:0045198; GO:0042067; GO:0001737; GO:0001708; GO:0050803; GO:0045197; GO:0042048; GO:0008285; GO:0048749; GO:0051726; GO:0000122; GO:0008593; GO:0060581; GO:0016331; GO:0045186; GO:0045823; GO:0016336; GO:0016334; GO:0016335; GO:0016332; GO:0001738; GO:0035088; GO:0016333; GO:0007318; GO:0072002; GO:0045571; GO:0030714; GO:0042058; GO:0007464; GO:0007472; GO:0008283; GO:0008105; GO:…	GO:0005515; GO:0005179	GO:0016328; GO:0045169; GO:0016323; GO:0005576; GO:0016327; GO:0005923; GO:0005918; GO:0031594	7690	4.175e-05	0.00133	3R	26536350	26604051	67702	+	TRUE	0.5653	1147	1211	1504	1361	1162	1209	1342	1850	1938	1727	1177	1278	1451	1283	1101	17.3	18.58	22.54	20.19	17.72	18.98	20.88	29.19	30.45	25.94	18.2	20.38	22.92	20.91	16.8
FBgn0036764	FBtr0075159; FBtr0273277	CG5535	protein_coding	protein_coding	CG5535, isoform C [Source:UniProtKB/TrEMBL;Acc:Q9VVM0]	0.5046	GO:0003333; GO:0006865; GO:1903352	GO:0015171; GO:0015174; GO:0015181; GO:0000064; GO:0015189; GO:0015297	GO:0016021; GO:0016020; GO:0005887	2094	4.213e-05	0.001337	3L	17852624	17856794	4171	-	TRUE	0.7911	337.2	303.6	301.4	280.5	385.1	346.8	300.5	640.3	643.2	523.3	317.8	282.2	319.8	183.4	276	18.68	17.11	16.59	15.28	21.57	19.99	17.17	37.11	37.12	28.87	18.04	16.52	18.54	10.98	15.46
FBgn0033226	FBtr0088834; FBtr0088835; FBtr0088836; FBtr0088837; FBtr0339119; FBtr0339120; FBtr0345697	CG1882	protein_coding	protein_coding	CG1882, isoform A [Source:UniProtKB/TrEMBL;Acc:Q5U191]	0.54	GO:0006629; GO:0019915	GO:0052689; GO:0004301; GO:0003824	GO:0005811; GO:0005777	1840	4.267e-05	0.001348	2R	7812504	7815486	2983	+	TRUE	0.6923	225.8	228.9	322.7	338.9	300.3	254.6	266.2	420.1	449.9	477.2	242.9	205.9	336	281.6	304.4	14.23	14.68	20.21	21.02	19.14	16.7	17.31	27.7	29.54	29.96	15.69	13.72	22.17	19.19	19.41
FBgn0029820	FBtr0070821; FBtr0339948; FBtr0345313	CG16721	protein_coding	protein_coding	LD23868p [Source:UniProtKB/TrEMBL;Acc:Q9W461]	0.5227	GO:0019933		GO:0005634	2436	4.279e-05	0.001348	X	5879869	5883391	3523	+	TRUE	-0.5859	513	416.8	386.3	415.3	566.9	668.3	639.2	411.5	427.9	399.2	441.9	494.2	425.9	405.2	410.5	24.43	20.2	18.28	19.45	27.29	33.11	31.4	20.5	21.23	18.93	21.56	24.87	21.23	20.85	19.77
FBgn0010278	FBtr0072242	Ssrp	protein_coding	protein_coding	Structure specific recognition protein [Source:FlyBase;Acc:FBgn0010278]	0.5393	GO:0022008; GO:0051101; GO:0001672; GO:0006351; GO:0006355; GO:0030707; GO:0006260; GO:0006281	GO:0043621; GO:0005515; GO:0003727; GO:0003697; GO:0000217; GO:0031492; GO:0003723; GO:0003677; GO:0031491	GO:0005634; GO:0005730; GO:0035101; GO:0005694	2507	4.382e-05	0.001368	2R	23806361	23809004	2644	-	TRUE	0.5125	2498	2333	2891	2823	2875	2819	2658	3940	4106	3883	2782	2883	3200	2794	2525	115.6	109.9	132.9	128.5	134.5	135.7	126.9	190.7	197.9	178.9	131.9	141	155	139.7	118.2
FBgn0031277	FBtr0078005	CG13947	protein_coding	protein_coding		0.588				483	4.387e-05	0.001368	2L	779173	779655	483	+	TRUE	4.292	2.882	3.614	0	0	0	9.877	0.9788	411.5	397.7	61.41	4.048	2.288	58.14	1.871	0.7687	0.6922	0.8832	0	0	0	2.468	0.2425	103.4	99.51	14.69	0.9961	0.5808	14.62	0.4856	0.1867
FBgn0263761	FBtr0310458	CG43678	protein_coding	protein_coding		0.3754	GO:0008150	GO:0003674	GO:0005575	317	4.391e-05	0.001368	3L	15049179	15049495	317	-	TRUE	1.686	0	0	0	0	0	1.097	0	23.64	24.69	33.26	0	0	4.056	0	0	0	0	0	0	0	0.4178	0	9.048	9.411	12.12	0	0	1.554	0	0
FBgn0259979	FBtr0086038; FBtr0345358	CG17337	protein_coding	protein_coding	RE11562p [Source:UniProtKB/TrEMBL;Acc:Q8MT58]	0.4544	GO:0006508; GO:0043171; GO:0008152	GO:0008237; GO:0034701; GO:0016805; GO:0008270; GO:0070573; GO:0016787	GO:0005576	1592	4.41e-05	0.001368	2R	5697872	5700212	2341	+	TRUE	-0.5318	1359	1330	1052	1043	997.8	1046	931.8	639.3	685.7	722.8	1271	1309	1084	1126	1713	99.06	98.61	76.15	74.76	73.49	79.28	70.04	48.73	52.05	52.45	94.89	100.8	82.71	88.63	126.2
FBgn0266376	FBtr0344173; FBtr0344174; FBtr0346132	CR45018	long_noncoding	lincRNA		0.4995				2973	4.419e-05	0.001368	X	13304005	13308004	4000	+	TRUE	1.323	38.43	31.32	37.15	32.22	56.56	65.84	53.84	185.9	179.7	127.9	31.04	41.94	48.67	30.88	94.55	1.499	1.244	1.44	1.237	2.231	2.673	2.167	7.586	7.303	4.971	1.241	1.73	1.988	1.302	3.732
FBgn0032685	FBtr0081069; FBtr0343824	CG10211	protein_coding	protein_coding	LD42267p [Source:UniProtKB/TrEMBL;Acc:Q9VJ80]	0.5218	GO:0006979; GO:0055114	GO:0020037; GO:0004601		5094	4.474e-05	0.00138	2L	18517487	18531967	14481	+	TRUE	-0.7123	332.4	402.3	338.6	341.3	404	434.6	453.2	286.9	245.5	241.8	299.6	353.8	352.2	312.5	258.3	7.57	9.323	7.661	7.645	9.299	10.3	10.65	6.833	5.824	5.483	6.989	8.517	8.396	7.69	5.949
FBgn0263377	FBtr0309058	CR43429	long_noncoding	lincRNA		0.5493				2301	4.515e-05	0.001388	2R	15682569	15684933	2365	-	TRUE	-0.9878	424.6	327.7	188.9	201.7	416.1	369.8	342.6	214.9	186.5	148.4	375.8	356.9	246.1	218	211.4	21.41	16.81	9.463	10	21.2	19.4	17.81	11.33	9.796	7.45	19.41	19.02	12.99	11.88	10.78
FBgn0040367	FBtr0070205; FBtr0342728	CG11382	protein_coding	protein_coding	EG:BACR42I17.10 protein [Source:UniProtKB/TrEMBL;Acc:Q9V3C6]	0.5494	GO:0007476			1814	4.581e-05	0.001403	X	1209970	1211853	1884	+	TRUE	-1.276	297.8	263.8	247.3	273.3	273.4	346.8	294.6	110.7	90.52	156.1	212.5	204.4	325.2	213.3	246.8	19.05	17.17	15.71	17.19	17.67	23.07	19.43	7.403	6.03	9.939	13.92	13.81	21.77	14.74	15.96
FBgn0051793	FBtr0081138; FBtr0340318	CG31793	protein_coding	protein_coding	LD28489p [Source:UniProtKB/TrEMBL;Acc:Q8MT77]	0.5029	GO:0055085; GO:0006810	GO:0005215; GO:0042626; GO:0005524; GO:0016887	GO:0043190; GO:0016021	4478	4.716e-05	0.00143	2L	19003367	19008234	4868	+	TRUE	0.7071	249.8	210.8	356.6	306.7	294.9	252.4	255.5	481.3	415.6	432.4	240.9	192.2	373.8	257.3	302.1	6.471	5.557	9.179	7.815	7.722	6.802	6.826	13.04	11.21	11.16	6.393	5.262	10.14	7.203	7.916
FBgn0034800	FBtr0071995; FBtr0303465	CG3788	protein_coding	protein_coding	Uridine phosphorylase [Source:UniProtKB/TrEMBL;Acc:Q8T8S2]	0.532	GO:0009166; GO:0044206; GO:0009116	GO:0004850; GO:0003824; GO:0016763	GO:0005737	1527	4.751e-05	0.00143	2R	22932035	22934077	2043	-	TRUE	-0.8607	280.5	304.8	298.2	310.3	289.5	282	260.4	138.6	139.9	163.8	159.2	141.1	135.9	167.5	155.3	21.31	23.56	22.51	23.19	22.23	22.29	20.4	11.01	11.07	12.39	12.39	11.33	10.81	13.75	11.93
FBgn0037665	FBtr0081974; FBtr0346096	St2	protein_coding	protein_coding	Sulfotransferase 2 [Source:FlyBase;Acc:FBgn0037665]	0.4481	GO:0051923	GO:0008146	GO:0005829	1332	4.756e-05	0.00143	3R	9251843	9253514	1672	+	TRUE	-2.059	563.9	487.9	399.1	404.6	526.5	610.2	663.6	93.47	79.55	234.1	359	565.8	346.8	498.7	478.9	49.11	43.23	34.53	34.66	46.35	55.28	59.61	8.515	7.217	20.3	32.03	52.09	31.62	46.93	42.19
FBgn0063493	FBtr0086675	GstE7	protein_coding	protein_coding	Glutathione S transferase E7 [Source:FlyBase;Acc:FBgn0063493]	0.4654	GO:0006749	GO:0005515; GO:0004364; GO:0004602	GO:0005737	765	4.757e-05	0.00143	2R	18406924	18407688	765	+	TRUE	1.261	30.74	28.91	38.21	19.1	47.13	39.51	46.98	126.8	123.4	119	39.13	26.69	70.31	43.04	37.67	4.662	4.461	5.757	2.848	7.224	6.232	7.349	20.11	19.5	17.97	6.079	4.278	11.16	7.052	5.777
FBgn0034756	FBtr0071928	Cyp6d2	protein_coding	protein_coding	Cyp6d2 [Source:FlyBase;Acc:FBgn0034756]	0.4889	GO:0055114; GO:1901563; GO:0046680; GO:0046701	GO:0005506; GO:0009055; GO:0020037; GO:0016705; GO:0004497; GO:0016491	GO:0016020; GO:0043231; GO:0031090; GO:0005789	1759	4.761e-05	0.00143	2R	22652573	22654530	1958	-	TRUE	1.153	37.46	19.27	38.21	33.42	70.02	62.55	75.37	177.3	182.4	145.8	28.34	16.01	60.17	22.46	19.99	2.471	1.293	2.504	2.168	4.668	4.292	5.127	12.23	12.53	9.578	1.915	1.116	4.154	1.6	1.333
FBgn0038981	FBtr0084289	CG5346	protein_coding	protein_coding	CG5346 [Source:UniProtKB/TrEMBL;Acc:Q9VCZ2]	0.5263	GO:0055114	GO:0016706; GO:0046872; GO:0051213; GO:0016491		1921	4.766e-05	0.00143	3R	22520087	22528663	8577	-	TRUE	-0.4534	1214	1296	1253	1215	993.8	1003	961.2	715.5	694	740.8	1202	1116	1288	1087	1036	73.33	79.65	75.21	72.16	60.66	63.01	59.87	45.2	43.66	44.54	74.38	71.26	81.41	70.94	63.29
FBgn0035103	FBtr0072534; FBtr0072535; FBtr0072536; FBtr0301890; FBtr0334069	Vdup1	protein_coding	protein_coding	Vitamin D[[3]] up-regulated protein 1 [Source:FlyBase;Acc:FBgn0035103]	0.4939	GO:0007165; GO:0010629		GO:0005737; GO:0005634	1587	4.803e-05	0.001436	3L	176306	178963	2658	-	TRUE	-0.6335	1386	1450	1075	1164	1516	1512	1363	834.8	931.2	1053	1360	1307	1082	1118	1001	101.3	107.9	78.09	83.66	112	115	102.7	63.83	70.91	76.64	101.9	101	82.77	88.31	74
FBgn0033777	FBtr0087816; FBtr0306579; FBtr0306580; FBtr0306581; FBtr0306582; FBtr0306583; FBtr0331979; FBtr0337029; FBtr0344926	CG17574	protein_coding	protein_coding	Uncharacterized protein, isoform I [Source:UniProtKB/TrEMBL;Acc:A0A0B4K769]	0.4697			GO:0016021	985	4.847e-05	0.001445	2R	12849358	12869423	20066	-	TRUE	0.5445	389.1	369.8	480.8	434.4	373	408.2	421.9	592	573.3	607.7	402.1	390.4	469.2	462.2	466.6	45.79	44.28	56.21	50.28	44.37	49.98	51.21	72.87	70.27	71.21	48.48	48.56	57.79	58.77	55.54
FBgn0024510	FBtr0072790	dlt	protein_coding	protein_coding	discs lost [Source:FlyBase;Acc:FBgn0024510]	0.5122	GO:0046331; GO:0042048; GO:0042127; GO:0007560; GO:0001738	GO:0003674	GO:0005737	4000	5.059e-05	0.001503	3L	1789631	1795328	5698	-	TRUE	-1.069	178.7	172.3	133.7	118.2	176.4	185.5	186	88.1	68.57	85.72	185.6	189.9	108.2	114.2	103.8	5.182	5.083	3.853	3.37	5.171	5.595	5.563	2.673	2.072	2.475	5.513	5.821	3.284	3.577	3.044
FBgn0033574	FBtr0088211; FBtr0300862; FBtr0345584	Spn47C	protein_coding	protein_coding	Serpin 47C [Source:FlyBase;Acc:FBgn0033574]	0.449	GO:0032504; GO:0030162; GO:0010951	GO:0004867	GO:0005615; GO:0005575	1940	5.11e-05	0.001513	2R	10938425	10941738	3314	-	TRUE	1.447	63.4	28.91	83.85	46.55	43.09	42.8	38.17	109.6	117.9	171.4	33.74	26.69	42.59	45.85	50.74	3.791	1.759	4.982	2.738	2.604	2.662	2.354	6.855	7.347	10.21	2.067	1.687	2.666	2.962	3.069
FBgn0038405	FBtr0100110; FBtr0344472	CG8927	protein_coding	protein_coding	CG8927, isoform C [Source:UniProtKB/TrEMBL;Acc:Q9VEY0]	0.5415		GO:0042302	GO:0005615	1423	5.178e-05	0.001528	3R	16181020	16186235	5216	+	TRUE	-0.9312	296.8	292.7	322.7	304.3	474	522.4	416	210.6	220.8	293	276.6	271.5	239.3	320	361.3	24.2	24.28	26.13	24.4	39.06	44.3	34.98	17.96	18.75	23.78	23.1	23.39	20.42	28.19	29.79
FBgn0028658	FBtr0080573; FBtr0331627	adat	protein_coding	protein_coding	adat [Source:FlyBase;Acc:FBgn0028658]	0.467	GO:0006400; GO:0006396; GO:0008033	GO:0003723; GO:0008251; GO:0046872; GO:0004000	GO:0005575	2160	5.227e-05	0.001531	2L	13808360	13811474	3115	-	TRUE	1.708	123	108.4	244.1	205.3	125.2	124	98.86	488.8	495.1	229	138.3	236.4	181.2	171.2	162.2	6.604	5.925	13.03	10.84	6.798	6.928	5.476	27.46	27.7	12.25	7.61	13.42	10.19	9.937	8.811
FBgn0031220	FBtr0078156; FBtr0078157; FBtr0078158; FBtr0078159; FBtr0100307; FBtr0100308; FBtr0100309; FBtr0100310; FBtr0330646	CG4822	protein_coding	protein_coding	CG4822, isoform A [Source:UniProtKB/TrEMBL;Acc:Q9VPJ7]	0.4357	GO:0030431	GO:0034041; GO:0017127; GO:0005524; GO:0016887; GO:0005215; GO:0042626	GO:0005886; GO:0016021; GO:0016020; GO:0043190	2784	5.246e-05	0.001531	2L	116970	121754	4785	-	TRUE	1.312	54.76	51.8	47.76	52.51	55.21	40.6	40.13	135.4	127.5	125.4	27.66	23.64	26.36	32.75	37.67	2.282	2.196	1.977	2.152	2.325	1.76	1.725	5.9	5.536	5.202	1.181	1.041	1.15	1.474	1.588
FBgn0039156	FBtr0084550	CG6178	protein_coding	protein_coding	CG6178 [Source:UniProtKB/TrEMBL;Acc:Q9VCC6]	0.499	GO:0001676; GO:0046949; GO:0006637; GO:0008152	GO:0004467; GO:0004321; GO:0102391; GO:0003824	GO:0005777	2008	5.254e-05	0.001531	3R	24152347	24154896	2550	+	TRUE	0.8603	280.5	245.7	234.6	239.9	226.2	217.3	227.1	483.5	416.9	344.2	245.6	237.9	282.6	284.4	259.1	16.21	14.45	13.46	13.63	13.21	13.06	13.53	29.22	25.09	19.8	14.54	14.53	17.09	17.76	15.14
FBgn0037202	FBtr0078554; FBtr0332051	Ssl1	protein_coding	protein_coding	Suppressor of Stem-Loop mutation ortholog (S. cerevisiae) [Source:FlyBase;Acc:FBgn0037202]	0.5176	GO:0006366; GO:0006367; GO:0006289; GO:0001111; GO:0001113; GO:0006357; GO:0006351; GO:0006281	GO:0008270; GO:0000990; GO:0003676; GO:0046872	GO:0005634; GO:0005675; GO:0000439	1663	5.258e-05	0.001531	3L	22879089	22880963	1875	+	TRUE	-0.5148	561	537.3	417.1	500.1	642.3	635.4	625.5	458.8	452.6	409.4	568.1	561.3	498.9	472.5	445.1	39.14	38.14	28.91	34.31	45.29	46.11	45	33.47	32.89	28.44	40.6	41.38	36.43	35.62	31.4
FBgn0036595	FBtr0289963	CG13046	protein_coding	protein_coding	MIP24521p [Source:UniProtKB/TrEMBL;Acc:Q9VV19]	0.5391				781	5.34e-05	0.001546	3L	16287580	16288422	843	-	TRUE	-0.7552	447.7	414.4	368.3	349.7	518.4	488.3	445.4	253.6	267.4	325	483.8	382.8	410.3	243.3	260.6	66.5	62.63	54.35	51.09	77.84	75.46	68.23	39.4	41.38	48.06	73.61	60.1	63.8	39.04	39.15
FBgn0034617	FBtr0071615	CG9754	protein_coding	protein_coding	Protein panoramix [Source:UniProtKB/Swiss-Prot;Acc:Q9W2H9]	0.4721	GO:1990511; GO:0008150; GO:0090309; GO:0031047	GO:0003674; GO:0003723	GO:0005634	1987	5.346e-05	0.001546	2R	21310368	21312354	1987	-	TRUE	-0.7863	333.3	342.1	220.8	261.4	410.7	394	348.5	226.7	234.5	191.9	393.4	388.9	256.2	244.2	233.7	19.46	20.32	12.81	15.01	24.24	23.93	20.98	13.84	14.26	11.16	23.53	24	15.66	15.41	13.8
FBgn0032934	FBtr0081488	CG8679	protein_coding	protein_coding	CG8679 [Source:UniProtKB/TrEMBL;Acc:Q9VIE0]	0.5108	GO:0008150	GO:0005515; GO:0003674	GO:0005575	2541	5.47e-05	0.001577	2L	21216004	21218544	2541	-	TRUE	-1.301	166.2	197.6	67.93	114.6	212.8	173.4	178.1	89.17	57.6	60.13	178.8	182.3	100.7	87.02	99.93	7.588	9.177	3.081	5.145	9.818	8.235	8.389	4.258	2.739	2.734	8.362	8.795	4.814	4.293	4.615
FBgn0024989	FBtr0070066; FBtr0070067; FBtr0070068; FBtr0342962; FBtr0344149	CG3777	protein_coding	protein_coding	CG3777, isoform A [Source:UniProtKB/TrEMBL;Acc:O76874]	0.4862				3538	5.555e-05	0.001596	X	279703	350504	70802	+	TRUE	-0.4821	1923	1794	1533	1676	1990	1871	1921	1424	1300	1405	1800	1654	1983	1368	1558	63.06	59.84	49.93	54.04	65.96	63.82	64.98	48.82	44.41	45.87	60.47	57.32	68.08	48.47	51.68
FBgn0259978	FBtr0086039; FBtr0086040; FBtr0086041; FBtr0300502; FBtr0300503; FBtr0307530; FBtr0307531; FBtr0307532	vlc	protein_coding	protein_coding	vulcan [Source:FlyBase;Acc:FBgn0259978]	0.4437	GO:0023052; GO:0007480; GO:0007267		GO:0005918	2478	5.727e-05	0.001635	2R	5702112	5705439	3328	+	TRUE	-0.4475	963.5	940.8	778	893.9	848.4	865.8	835.9	602.7	641.9	616.7	969.6	918.9	958.6	860.8	793.3	45.11	44.82	36.19	41.16	40.14	42.17	40.36	29.51	31.3	28.75	46.5	45.47	46.98	43.54	37.56
FBgn0053556	FBtr0091533; FBtr0113469	form3	protein_coding	protein_coding	formin 3 [Source:FlyBase;Acc:FBgn0053556]	0.5542	GO:0019064; GO:0035147; GO:0016043; GO:0007424	GO:0005488; GO:0003779; GO:0046789	GO:0019031	6188	5.728e-05	0.001635	3L	7094818	7123297	28480	+	TRUE	0.7355	176.8	196.4	186.8	201.7	210.1	197.5	179.1	329.8	342.9	326.2	188.2	189.1	158.9	150.6	132.2	3.314	3.746	3.479	3.719	3.981	3.852	3.464	6.468	6.696	6.09	3.615	3.747	3.118	3.052	2.507
FBgn0020639	FBtr0077057	Lcp65Af	protein_coding	protein_coding	Lcp65Af [Source:FlyBase;Acc:FBgn0020639]	0.4528	GO:0040003	GO:0005214; GO:0008010; GO:0042302	GO:0031012; GO:0005615	519	5.946e-05	0.001692	3L	6136215	6136791	577	-	TRUE	-0.9397	259.4	307.2	190	162.3	328.6	290.8	254.5	127.9	153.6	157.4	301.6	237.2	128.4	101.1	114.5	57.98	69.86	42.19	35.68	74.23	67.62	58.67	29.89	35.77	35.03	69.06	56.03	30.05	24.41	25.9
FBgn0053095	FBtr0084774; FBtr0100204	CG33095	protein_coding	protein_coding	LD15705p [Source:UniProtKB/TrEMBL;Acc:Q9VBX7]	0.441				3523	6.053e-05	0.001717	3R	25097672	25102146	4475	+	TRUE	-0.5011	1444	1412	1322	1340	1213	1381	1237	942.2	870.9	882.8	1478	1544	1490	1462	1291	47.55	47.3	43.27	43.41	40.38	47.29	42.02	32.45	29.87	28.95	49.87	53.75	51.36	52	42.99
FBgn0031681	FBtr0079026; FBtr0111024	pgant5	protein_coding	protein_coding	polypeptide GalNAc transferase 5 [Source:FlyBase;Acc:FBgn0031681]	0.4502	GO:0009312; GO:0006486	GO:0004653; GO:0046872; GO:0030246	GO:0012505; GO:0005795; GO:0016021; GO:0000139	4352	6.103e-05	0.00172	2L	5072170	5093592	21423	-	TRUE	-0.4414	888.6	725.2	765.2	666	871.2	854.9	885.8	637.1	658.3	619.2	659.9	758.8	818.7	793.5	738.7	23.69	19.67	20.27	17.46	23.47	23.71	24.35	17.76	18.28	16.44	18.02	21.38	22.84	22.85	19.92
FBgn0265464	FBtr0071188	Traf6	protein_coding	protein_coding	TNF-receptor-associated factor 6 [Source:FlyBase;Acc:FBgn0265464]	0.4864	GO:0006952; GO:0007165; GO:0007391; GO:0010508; GO:0050688; GO:0000209; GO:0031098; GO:0008063; GO:0045087; GO:0008219; GO:0043122; GO:0045746; GO:0016567	GO:0005515; GO:0004842; GO:0008270	GO:0005622; GO:0005737	2788	6.103e-05	0.00172	X	8154599	8157386	2788	-	TRUE	-0.5341	544.7	556.5	516.9	451.1	661.2	640.9	608.8	407.2	434.8	467	549.2	524.7	567.2	480	484.3	22.66	23.56	21.37	18.46	27.81	27.74	26.13	17.72	18.84	19.35	23.41	23.07	24.7	21.58	20.38
FBgn0028562	FBtr0088778	sut2	protein_coding	protein_coding	sugar transporter 2 [Source:FlyBase;Acc:FBgn0028562]	0.5168	GO:0055085; GO:0008643	GO:0005355; GO:0005351; GO:0022891; GO:0022857	GO:0016021; GO:0016020	1608	6.3e-05	0.00177	2R	8087396	8089297	1902	+	TRUE	1.378	87.42	57.82	119.9	16.71	78.1	48.29	75.37	197.7	224.9	157.4	112	166.2	126.4	94.5	160.7	6.307	4.245	8.597	1.186	5.695	3.624	5.608	14.92	16.9	11.3	8.278	12.68	9.547	7.367	11.72
FBgn0015075	FBtr0078492	Ddx1	protein_coding	protein_coding	Dead-box-1 [Source:FlyBase;Acc:FBgn0015075]	0.5385	GO:0001700; GO:0006446; GO:0042254; GO:0000245; GO:0048477; GO:0010501; GO:0032508; GO:0006302; GO:0007283	GO:0005515; GO:0005524; GO:0003676; GO:0004386; GO:0008026; GO:0003682; GO:0004004; GO:0008143; GO:0004527; GO:0004518; GO:0003712; GO:0033677	GO:0005575; GO:0005634	2470	6.472e-05	0.001813	3L	22263369	22266017	2649	+	TRUE	-0.5191	766.6	640.9	523.2	608.7	752.7	689.2	663.6	478.1	510.2	469.5	682.2	652.8	602.3	577.3	559.6	36.01	30.63	24.42	28.12	35.73	33.67	32.15	23.49	24.96	21.96	32.82	32.4	29.61	29.3	26.58
FBgn0002567	FBtr0089931; FBtr0089932; FBtr0089933; FBtr0089934; FBtr0339369; FBtr0346635; FBtr0346636	ltd	protein_coding	protein_coding	lightoid [Source:FlyBase;Acc:FBgn0002567]	0.5043	GO:0032438; GO:0008355; GO:0007611; GO:0016192; GO:0010506; GO:0015031; GO:0010883; GO:0008057; GO:0048072; GO:0032482; GO:0006727; GO:0006856; GO:0072657; GO:0010906; GO:0007264; GO:1901214	GO:0005525; GO:0005515; GO:0003924	GO:0055037; GO:0045202; GO:0031982; GO:0005776; GO:0005764; GO:0042470; GO:0005802	1880	6.63e-05	0.001851	2R	9177864	9186342	8479	-	TRUE	-1.46	269.9	310.8	210.1	176.6	288.2	313.9	300.5	78.43	76.8	151	182.9	198.3	150.1	205.9	154.5	16.66	19.51	12.88	10.72	17.97	20.15	19.13	5.062	4.937	9.276	11.56	12.93	9.694	13.72	9.644
FBgn0036289	FBtr0075975	CG10657	protein_coding	protein_coding	LD40136p [Source:UniProtKB/TrEMBL;Acc:Q9VTY1]	0.5282	GO:0046331; GO:0006810	GO:0005215; GO:0016918	GO:0005622	1524	6.713e-05	0.001868	3L	12491830	12497216	5387	-	TRUE	-1.414	90.3	108.4	68.99	82.35	92.91	102.1	129.2	38.68	31.54	29.43	93.79	89.98	73.69	96.38	94.55	6.874	8.397	5.218	6.165	7.149	8.082	10.14	3.08	2.501	2.23	7.313	7.24	5.871	7.927	7.28
FBgn0053158	FBtr0075390	CG33158	protein_coding	protein_coding		0.5006	GO:0006414; GO:0042256	GO:0005525; GO:0003924; GO:0003746	GO:0005850; GO:0005829	3436	6.742e-05	0.00187	3L	16419597	16496560	76964	+	TRUE	0.6167	529.3	603.5	790.7	750.7	591.2	537.7	622.5	944.4	969.6	790.7	538.4	618.5	746.3	784.1	722.6	17.87	20.73	26.52	24.93	20.17	18.89	21.68	33.35	34.1	26.58	18.62	22.07	26.38	28.6	24.68
FBgn0034480	FBtr0086325	CG16898	protein_coding	protein_coding	FI06026p [Source:UniProtKB/TrEMBL;Acc:A1ZBR1]	0.4189		GO:0016772		1325	6.789e-05	0.001872	2R	20003620	20005003	1384	-	TRUE	2.293	0	0	0	0	8.08	3.292	18.6	104.2	93.26	88.28	0	0	0.676	0	0	0	0	0	0	0.715	0.2999	1.679	9.544	8.506	7.696	0	0	0.06196	0	0
FBgn0260006	FBtr0100009	drd	protein_coding	protein_coding	drop dead [Source:FlyBase;Acc:FBgn0260006]	0.5128	GO:0048477; GO:0040003; GO:0009651; GO:0007586; GO:0030421; GO:0022600	GO:0016747	GO:0016021	3280	6.795e-05	0.001872	X	15125753	15137311	11559	+	TRUE	1.892	24.98	31.32	59.44	42.97	9.426	20.85	24.47	95.62	80.92	124.1	12.82	12.2	33.12	31.81	31.52	0.8834	1.127	2.089	1.495	0.337	0.7672	0.8927	3.538	2.981	4.371	0.4645	0.4561	1.226	1.216	1.127
FBgn0000180	FBtr0079929; FBtr0329984	bib	protein_coding	protein_coding	big brain [Source:FlyBase;Acc:FBgn0000180]	0.5253	GO:0016337; GO:0007498; GO:0046331; GO:0055085; GO:0009992; GO:0044719; GO:0007398; GO:0030707; GO:0007399; GO:0007219; GO:0006810	GO:0005261; GO:0015250; GO:0015267; GO:0015254; GO:0005215	GO:0005886; GO:0005887; GO:0031410; GO:0016021; GO:0005912; GO:0016020	3276	6.81e-05	0.001872	2L	9984645	9995538	10894	+	TRUE	-0.6042	950.1	917.9	834.2	843.8	838.9	696.8	835.9	496.4	496.5	555.2	949.3	987.5	1094	881.4	970.1	33.64	33.07	29.35	29.39	30.03	25.67	30.53	18.39	18.31	19.58	34.44	36.96	40.57	33.72	34.75
FBgn0027885	FBtr0081001	Aac11	protein_coding	protein_coding	Aac11 [Source:FlyBase;Acc:FBgn0027885]	0.4524	GO:0022008; GO:0043066; GO:0019233; GO:0006915	GO:0005488; GO:0005515	GO:0005634	2458	6.919e-05	0.001896	2L	17474912	17477888	2977	-	TRUE	-0.4879	1774	1633	1320	1247	1732	1924	1898	1312	1374	1265	1597	1646	1343	1280	1261	83.74	78.44	61.91	57.89	82.61	94.45	92.39	64.76	67.56	59.46	77.22	82.09	66.33	65.27	60.18
FBgn0002973	FBtr0079821; FBtr0079822; FBtr0339526	numb	protein_coding	protein_coding	numb [Source:FlyBase;Acc:FBgn0002973]	0.482	GO:0007422; GO:0007419; GO:0007507; GO:0007417; GO:0008593; GO:0035050; GO:0055059; GO:0007622; GO:0045035; GO:0008104; GO:0007405; GO:0051960; GO:0009786; GO:0061320; GO:0008347; GO:0042694; GO:0061382; GO:0050767; GO:0007400; GO:0016360; GO:0001709; GO:0045165; GO:0045807; GO:0045746; GO:0007219; GO:0008356; GO:0051642	GO:0005515; GO:0005524; GO:0005112; GO:0003676	GO:0005938; GO:0005737; GO:0005634; GO:0045180; GO:0045178	3553	6.987e-05	0.001908	2L	9437469	9464184	26716	+	TRUE	-0.4686	1747	1749	1544	1553	1683	1815	1740	1326	1232	1218	1518	1557	1513	1308	1413	57.06	58.11	50.1	49.86	55.55	61.65	58.61	45.28	41.89	39.6	50.78	53.74	51.71	46.15	46.66
FBgn0032297	FBtr0080117; FBtr0080118; FBtr0340246	CG17124	protein_coding	protein_coding	GEO07393p1 [Source:UniProtKB/TrEMBL;Acc:Q9VKQ5]	0.4264	GO:0042325; GO:0043086; GO:0035304	GO:0004865; GO:0004864	GO:0005737	2177	7.024e-05	0.001913	2L	10744075	10756325	12251	-	TRUE	0.8089	178.7	178.3	204.8	198.1	181.8	234.8	248.6	412.6	397.7	385.1	109.3	128.1	126.4	135.7	136.8	9.522	9.667	10.85	10.38	9.792	13.02	13.66	23	22.08	20.43	5.967	7.216	7.052	7.812	7.375
FBgn0263112	FBtr0307326; FBtr0307327; FBtr0307328; FBtr0307329	Mitf	protein_coding	protein_coding	Mitf [Source:FlyBase;Acc:FBgn0263112]	0.3611	GO:0016042; GO:0009267; GO:0007040; GO:0006355; GO:0045893; GO:1901098; GO:0001745	GO:0046983		3554	7.084e-05	0.001923	4	1198852	1224467	25616	+	TRUE	-0.4577	732	633.6	649.5	581.2	767.6	768.2	824.2	570.5	554.1	584.7	635.6	639.8	605	608.2	677.2	23.89	21.05	21.07	18.66	25.32	26.08	27.75	19.48	18.84	19	21.25	22.07	20.67	21.45	22.36
FBgn0032728	FBtr0081133	Tango6	protein_coding	protein_coding	Transport and Golgi organization 6 [Source:FlyBase;Acc:FBgn0032728]	0.4278	GO:0007095; GO:0007030; GO:0009306	GO:0005488	GO:0005829; GO:0005794	2859	7.279e-05	0.00197	2L	18969028	18972004	2977	+	TRUE	-1.226	258.4	238.5	108.3	132.5	261.2	279.8	203.6	121.4	100.1	75.48	255.7	274.5	131.1	94.5	146.8	10.49	9.848	4.364	5.287	10.71	11.81	8.521	5.153	4.232	3.05	10.63	11.77	5.57	4.143	6.026
FBgn0034331	FBtr0086728; FBtr0300844	CG15067	protein_coding	protein_coding	Uncharacterized protein, isoform A [Source:UniProtKB/TrEMBL;Acc:A1ZB61]	0.496	GO:0022008			608	7.471e-05	0.002016	2R	18384824	18385589	766	-	TRUE	1.738	0	0	4.245	1.193	2.693	3.292	2.936	35.45	54.86	21.75	1.349	0.7626	1.352	0	0.7687	0	0	0.8048	0.224	0.5194	0.6535	0.5779	7.076	10.9	4.132	0.2638	0.1538	0.27	0	0.1484
FBgn0037661	FBtr0081971	Ada	protein_coding	protein_coding	Adenosine deaminase [Source:FlyBase;Acc:FBgn0037661]	0.4737	GO:0006154; GO:0046103; GO:0009117	GO:0004000; GO:0046872; GO:0019239	GO:0005575	1121	7.52e-05	0.002023	3R	9065183	9066303	1121	+	TRUE	-1.469	84.54	110.8	83.85	66.84	127.9	101	117.5	45.12	28.8	28.15	103.2	125.1	54.08	51.46	59.96	8.749	11.67	8.621	6.803	13.38	10.87	12.54	4.885	3.105	2.9	10.94	13.68	5.859	5.754	6.276
FBgn0083068	FBtr0347287	CG33947	protein_coding	protein_coding	putative noncoding RNA 011:3L [Source:FlyBase;Acc:FBgn0083068]	0.3822			GO:0005829; GO:0016021	1031	7.595e-05	0.002037	3L	11096496	11098556	2061	+	TRUE	0.8281	158.5	162.6	236.7	242.3	149.5	165.7	184	297.6	281.2	336.5	138.3	133.5	162.2	239.5	245.2	17.84	18.62	26.46	26.81	17	19.4	21.36	35.03	32.95	37.7	15.94	15.87	19.11	29.12	27.91
FBgn0040382	FBtr0070135; FBtr0070136; FBtr0070137	CG5273	protein_coding	protein_coding	CG5273 [Source:UniProtKB/TrEMBL;Acc:Q9W5D6]	0.5636	GO:0042752			2140	7.72e-05	0.002064	X	759594	761939	2346	+	TRUE	-0.7717	363.1	416.8	232.4	198.1	538.6	561.9	588.3	362.1	352.5	259.7	346.1	383.6	263.6	219	266	19.69	22.99	12.52	10.56	29.51	31.69	32.89	20.53	19.9	14.02	19.22	21.98	14.96	12.82	14.58
FBgn0031660	FBtr0078996; FBtr0331227	mRpL28	protein_coding	protein_coding	mitochondrial ribosomal protein L28 [Source:FlyBase;Acc:FBgn0031660]	0.5226	GO:0032543; GO:0006412	GO:0003735	GO:0005840; GO:0005762	1154	7.832e-05	0.002079	2L	4973976	4975316	1341	+	TRUE	0.4508	742.6	728.8	899	1008	636.9	612.3	631.3	825.1	849	909.6	786.7	683.3	772	731.7	766.4	74.65	74.55	89.79	99.71	64.72	64.04	65.46	86.76	88.9	91.06	81.02	72.6	81.24	79.48	77.93
FBgn0027546	FBtr0070891	CG4766	protein_coding	protein_coding	Protein mab-21-like [Source:UniProtKB/Swiss-Prot;Acc:Q9Y106]	0.4976	GO:0008150	GO:0003674	GO:0005575	2673	7.835e-05	0.002079	X	5997508	6000797	3290	-	TRUE	-1.11	271.9	274.7	164.5	139.6	222.2	330.3	306.4	106.4	142.6	131.8	170.7	200.6	104.8	231.1	208.3	11.8	12.13	7.094	5.96	9.747	14.91	13.71	4.829	6.448	5.695	7.589	9.2	4.76	10.84	9.145
FBgn0037164	FBtr0078504; FBtr0345586	CG11438	protein_coding	protein_coding	RH32172p [Source:UniProtKB/TrEMBL;Acc:Q9VNU1]	0.5728	GO:0090175; GO:0016311; GO:0007165; GO:0006644; GO:0046839	GO:0008195; GO:0042577	GO:0005887; GO:0016020	1852	7.846e-05	0.002079	3L	22465619	22468076	2458	+	TRUE	-1.193	255.5	240.9	157.1	170.7	234.3	185.5	178.1	73.06	68.57	99.79	186.9	204.4	123.7	157.2	165.3	16.01	15.36	9.776	10.51	14.83	12.09	11.51	4.787	4.474	6.224	11.99	13.53	8.112	10.64	10.47
FBgn0052073	FBtr0076230; FBtr0345348	CG32073	protein_coding	protein_coding	Uncharacterized protein, isoform A [Source:UniProtKB/TrEMBL;Acc:Q9VTF2]	0.5133	GO:0008150	GO:0003674	GO:0005575	472	7.884e-05	0.002083	3L	11107008	11107582	575	-	TRUE	4.48	10.57	2.409	7.429	0	9.426	12.07	43.07	313.7	323.7	1632	5.398	0.7626	149.4	2.807	0	2.597	0.6025	1.814	0	2.342	3.086	10.92	80.65	82.87	399.5	1.359	0.1981	38.44	0.7455	0
FBgn0010774	FBtr0081642	Ref1	protein_coding	protein_coding	RNA and export factor binding protein 1 [Source:FlyBase;Acc:FBgn0010774]	0.5294	GO:0000398; GO:0019233	GO:0003729; GO:0000166; GO:0003676; GO:0003713	GO:0031965; GO:0071013; GO:0071011; GO:0005654	1328	8.195e-05	0.002153	3R	7077904	7080387	2484	-	TRUE	0.5458	3739	3581	4984	5230	3065	3109	2952	4161	4274	4904	3826	3863	5505	5167	4867	326.6	318.3	432.6	449.3	270.6	282.5	266	380.2	388.9	426.6	342.4	356.7	503.4	487.7	430.1
FBgn0031632	FBtr0077384; FBtr0336962	CG15628	protein_coding	protein_coding	RE58324p [Source:UniProtKB/TrEMBL;Acc:Q9VR30]	0.4396		GO:0008080; GO:0016747		3738	8.246e-05	0.002153	2L	4821774	4828945	7172	+	TRUE	-0.9303	308.4	319.2	306.7	222	410.7	451	589.2	236.4	223.6	286.6	226.7	318.8	262.3	353.7	256	9.57	10.08	9.458	6.776	12.88	14.56	18.86	7.673	7.227	8.856	7.208	10.46	8.521	11.86	8.035
FBgn0037846	FBtr0082297	CG6574	protein_coding	protein_coding	CG6574 [Source:UniProtKB/TrEMBL;Acc:Q9VGV5]	0.4959	GO:0006810; GO:0055085	GO:0008518; GO:0022857	GO:0016020; GO:0005887	1962	8.265e-05	0.002153	3R	10860531	10862988	2458	-	TRUE	1.331	63.4	55.41	62.62	81.16	75.41	49.38	44.05	155.8	167.3	152.2	70.85	69.4	105.5	111.3	111.5	3.749	3.334	3.679	4.72	4.507	3.038	2.686	9.635	10.31	8.964	4.291	4.337	6.527	7.114	6.666
FBgn0036732	FBtr0075173; FBtr0302041; FBtr0345117; FBtr0345118	Oatp74D	protein_coding	protein_coding	Organic anion transporting polypeptide 74D [Source:FlyBase;Acc:FBgn0036732]	0.5052	GO:0071702; GO:0043252; GO:0006810; GO:0015711	GO:0005515; GO:0022857; GO:0015347; GO:0022804; GO:0005215; GO:0008514	GO:0005887; GO:0043229; GO:0016020	3785	8.27e-05	0.002153	3L	17487118	17511693	24576	+	TRUE	0.437	1707	1205	848	865.3	1042	1014	966.1	1316	1378	1409	1645	1191	1496	981.5	1066	52.32	37.57	25.82	26.08	32.29	32.33	30.54	42.19	44.01	42.99	51.65	38.59	48	32.5	33.05
FBgn0036876	FBtr0074979; FBtr0333845	CG9451	protein_coding	protein_coding	CG9451, isoform A [Source:UniProtKB/TrEMBL;Acc:Q9VW00]	0.4886	GO:0016311	GO:0003993	GO:0005634; GO:0070062	1490	8.274e-05	0.002153	3L	19498197	19500798	2602	-	TRUE	2.246	1.921	0	6.368	13.13	9.426	9.877	2.936	98.84	97.38	39.66	4.723	12.96	41.91	1.871	3.075	0.1496	0	0.4926	1.005	0.7418	0.8	0.2358	8.05	7.897	3.075	0.3767	1.067	3.416	0.1574	0.2421
FBgn0036487	FBtr0075642	Prp31	protein_coding	protein_coding	LD41209p [Source:UniProtKB/TrEMBL;Acc:Q9VUM1]	0.5199	GO:0022008; GO:0000398; GO:0000244	GO:0043021	GO:0071011; GO:0005681; GO:0046540; GO:0005687; GO:0097526; GO:0005690	1862	8.379e-05	0.002174	3L	15159100	15161138	2039	+	TRUE	0.4714	656.1	650.5	785.4	836.6	607.3	638.7	563.8	812.2	850.3	859.7	697	748.1	850.4	830	810.2	40.88	41.24	48.62	51.27	38.24	41.4	36.23	52.93	55.19	53.34	44.48	49.26	55.46	55.87	51.06
FBgn0030748	FBtr0074273; FBtr0074274; FBtr0074275; FBtr0308606; FBtr0308607; FBtr0334036; FBtr0334037	Traf-like	protein_coding	protein_coding	TNF-receptor-associated factor-like [Source:FlyBase;Acc:FBgn0030748]	0.4619	GO:0006952; GO:0007165	GO:0005515; GO:0003674	GO:0005737	2104	8.448e-05	0.002186	X	16415046	16417585	2540	+	TRUE	0.6961	281.5	228.9	302.5	306.7	258.5	312.8	345.5	484.5	522.5	505.4	244.3	244	289.3	346.2	541.9	15.52	12.84	16.57	16.63	14.41	17.94	19.65	27.95	30.01	27.75	13.8	14.22	16.7	20.63	30.22
FBgn0034304	FBtr0086780; FBtr0329999; FBtr0330000	CG5742	protein_coding	protein_coding	CG5742, isoform C [Source:UniProtKB/TrEMBL;Acc:A0A0B4KFB5]	0.5037	GO:0010869; GO:0022008; GO:0006621	GO:0005515; GO:0005102	GO:0005783	2985	8.516e-05	0.002197	2R	18148096	18151410	3315	-	TRUE	-0.9944	258.4	259	131.6	114.6	241	272.2	302.5	147.2	139.9	104.9	282	260	155.5	144.1	149.1	10.04	10.24	5.082	4.379	9.469	11	12.12	5.984	5.663	4.06	11.23	10.68	6.325	6.051	5.862
FBgn0266918	FBtr0073004	CG32486	protein_coding	protein_coding	Cysteine and histidine-rich protein 1 homolog [Source:UniProtKB/Swiss-Prot;Acc:Q9VZV5]	0.5051	GO:0016567	GO:0005515; GO:0004842; GO:0008270		2356	8.88e-05	0.002279	3L	3055908	3070839	14932	-	TRUE	-0.6771	337.2	308.4	181.5	223.2	405.3	411.5	386.6	235.3	278.4	226.4	327.2	293.6	225.8	239.5	224.5	16.6	15.45	8.879	10.81	20.17	21.08	19.64	12.12	14.28	11.1	16.51	15.28	11.64	12.74	11.18
FBgn0051092	FBtr0084927; FBtr0084928; FBtr0113384; FBtr0113385; FBtr0113386; FBtr0113387; FBtr0113388; FBtr0336451; FBtr0336452	LpR2	protein_coding	protein_coding	Lipophorin receptor 2 [Source:FlyBase;Acc:FBgn0051092]	0.4816	GO:0048812; GO:0032370	GO:0005515; GO:0005509; GO:0071813; GO:0005041	GO:0005886; GO:0016021	3837	8.888e-05	0.002279	3R	25698727	25740465	41739	-	TRUE	-0.6733	728.2	683	879.9	703	562.9	571.7	658.7	325.5	371.7	417.1	608.6	690.9	686.8	780.4	816.4	22.02	21.01	26.43	20.9	17.2	17.98	20.54	10.3	11.71	12.56	18.85	22.08	21.74	25.49	24.97
FBgn0001229	FBtr0076497	Hsp67Bc	protein_coding	protein_coding	Heat shock gene 67Bc [Source:FlyBase;Acc:FBgn0001229]	0.4742	GO:0010998; GO:0010506; GO:0009408; GO:0006497; GO:0031427			987	8.949e-05	0.002288	3L	9371511	9372497	987	-	TRUE	-1.47	818.5	817.9	702.6	393.8	284.1	210.7	339.7	65.54	89.15	125.4	473	658.1	423.2	382.7	525	96.2	97.82	82.05	45.53	33.76	25.76	41.18	8.057	10.91	14.67	56.95	81.76	52.07	48.6	62.42
FBgn0267242	FBtr0346432	CR45682	long_noncoding	lincRNA		0.4921				1766	9.187e-05	0.002343	3L	12491840	12493605	1766	+	TRUE	-1.381	83.58	101.2	64.74	75.19	90.22	97.67	121.4	38.68	30.17	28.15	85.02	86.93	69.63	90.76	89.94	5.49	6.763	4.226	4.858	5.99	6.674	8.223	2.658	2.065	1.841	5.721	6.036	4.788	6.442	5.976
FBgn0039709	FBtr0085488; FBtr0303095	Cad99C	protein_coding	protein_coding	Cadherin 99C [Source:FlyBase;Acc:FBgn0039709]	0.5494	GO:0007155; GO:0007304; GO:0007305; GO:0016339; GO:0044331; GO:0007156; GO:0007224; GO:0032529; GO:0032533; GO:2000370; GO:0019722; GO:0035239; GO:0045176; GO:0002385	GO:0005509; GO:0017022	GO:0016021; GO:0005887; GO:0016324; GO:0005902; GO:0005622; GO:0005886; GO:0016020	5723	9.343e-05	0.002375	3R	29841657	29854699	13043	+	TRUE	-0.4412	654.2	585.4	674	521.6	676	690.3	695	485.6	504.7	519.4	639	609.3	749	567	524.3	13.26	12.08	13.57	10.4	13.85	14.56	14.53	10.3	10.66	10.48	13.27	13.05	15.89	12.42	10.75
FBgn0015541	FBtr0085066; FBtr0112882; FBtr0305065; FBtr0336725	sda	protein_coding	protein_coding	slamdance [Source:FlyBase;Acc:FBgn0015541]	0.4949	GO:0042391; GO:2001020; GO:0060250; GO:0043697; GO:0007638; GO:0009612; GO:0035019; GO:0036098; GO:0006508; GO:0043171	GO:0004177; GO:0008237; GO:0008270; GO:0070006; GO:0042277	GO:0016021; GO:0005886; GO:0005737	4998	9.55e-05	0.002421	3R	26915761	26945309	29549	+	TRUE	0.5267	518.7	505.9	562.5	580	506.3	512.5	499.2	775.7	772.2	653.8	520.9	520.1	711.8	597.9	432	12.04	11.95	12.97	13.24	11.88	12.37	11.95	18.83	18.67	15.11	12.39	12.76	17.3	14.99	10.14
FBgn0032997	FBtr0299924	CG17486	protein_coding	protein_coding	Asparagine synthetase domain-containing protein CG17486 [Source:UniProtKB/Swiss-Prot;Acc:Q5LJP9]	0.3797	GO:0006529; GO:0006541	GO:0004066; GO:0042803	GO:0005575; GO:0005829	1804	9.578e-05	0.002421	2R	4619030	4620833	1804	+	TRUE	-0.5144	747.4	699.9	494.6	420.1	642.3	642	595.1	445.9	459.5	399.2	682.2	717.6	552.3	465	480.4	48.06	45.8	31.6	26.57	41.75	42.95	39.47	29.99	30.78	25.56	44.94	48.77	37.18	32.31	31.25
FBgn0011638	FBtr0081374	La	protein_coding	protein_coding	La autoantigen-like [Source:FlyBase;Acc:FBgn0011638]	0.5223	GO:0006396	GO:0008098; GO:0003729; GO:0000166; GO:0003723; GO:0003677; GO:0003676	GO:0005634; GO:0030529	1549	9.797e-05	0.002469	2L	20348393	20350012	1620	-	TRUE	0.5166	2736	2606	3432	3392	2560	2523	2333	3378	3411	3833	2629	2558	3315	3185	3013	204.9	198.6	255.4	249.8	193.8	196.6	180.2	264.6	266.1	285.8	201.7	202.5	259.9	257.7	228.2
FBgn0013432	FBtr0070431	bcn92	protein_coding	protein_coding	bcn92 [Source:FlyBase;Acc:FBgn0013432]	0.4666	GO:0008150; GO:0019233	GO:0003674	GO:0005575	748	9.833e-05	0.002471	X	2148463	2149647	1185	-	TRUE	0.52	492.8	475.8	596.5	547.8	441.7	432.4	462	660.7	584.3	685.7	414.3	425.5	509.7	519.3	557.3	76.43	75.09	91.91	83.56	69.24	69.76	73.9	107.2	94.39	105.9	65.82	69.75	82.75	87.02	87.43
FBgn0003210	FBtr0070702; FBtr0332290; FBtr0343568	rb	protein_coding	protein_coding	ruby [Source:FlyBase;Acc:FBgn0003210]	0.503	GO:0008340; GO:0016192; GO:0016183; GO:0006901; GO:0006886; GO:0046907; GO:0006897; GO:0006887; GO:0010883; GO:0031396; GO:0008057; GO:0007040; GO:0006726; GO:0060967; GO:0007220; GO:0006727	GO:0005488; GO:0008565	GO:0030117; GO:0008021; GO:0030135; GO:0030123	4496	9.901e-05	0.002482	X	4535635	4540626	4992	-	TRUE	-0.5007	601.4	577	529.6	546.6	561.5	576.1	597.1	425.5	412.8	377.4	592.4	591	576	524.9	549.6	15.52	15.15	13.58	13.87	14.64	15.46	15.89	11.48	11.1	9.697	15.66	16.12	15.56	14.63	14.34
FBgn0040732	FBtr0086499; FBtr0345818	CG16926	protein_coding	protein_coding	GEO09367p1 [Source:UniProtKB/TrEMBL;Acc:Q95RA0]	0.4462	GO:0030431			931	0.0001	0.0025	2R	19500295	19501418	1124	-	TRUE	2.641	9.606	22.89	7.429	1.193	13.47	8.779	51.88	246	242.8	168.9	16.87	7.626	7.436	2.807	12.3	1.196	2.9	0.9193	0.1462	1.695	1.137	6.664	32.05	31.49	20.94	2.152	1.004	0.9694	0.3777	1.549
FBgn0039641	FBtr0085412	CG14511	protein_coding	protein_coding	IP10585p [Source:UniProtKB/TrEMBL;Acc:Q9VAN9]	0.4992	GO:0055085; GO:0015783; GO:1990569	GO:0005462; GO:0005457; GO:0005464	GO:0005797; GO:0030176; GO:0030173	1216	0.0001029	0.002565	3R	29145678	29146893	1216	-	TRUE	-1.252	123.9	163.8	63.68	87.12	165.6	160.2	142.9	58.02	43.89	74.2	114.7	112.9	59.49	67.37	78.41	11.82	15.9	6.036	8.175	15.97	15.9	14.06	5.79	4.361	7.049	11.21	11.38	5.941	6.944	7.566
FBgn0035714	FBtr0076943; FBtr0330060	CG8549	protein_coding	protein_coding	CG8549, isoform A [Source:UniProtKB/TrEMBL;Acc:Q9VRY5]	0.4606	GO:0006364; GO:0042273; GO:0042256; GO:0042254	GO:0003723	GO:0005737; GO:0005634	959	0.0001045	0.002594	3L	6752913	6754029	1117	+	TRUE	0.6112	378.5	416.8	505.2	519.2	374.4	361	337.7	529.7	503.3	623.1	375.1	349.3	453.6	535.2	521.2	45.76	51.28	60.69	61.74	45.75	45.41	42.11	66.99	63.39	75.01	46.46	44.63	57.41	69.92	63.74
FBgn0265191	FBtr0339088; FBtr0339089; FBtr0339090; FBtr0339091; FBtr0339092; FBtr0339093	Glycogenin	protein_coding	protein_coding	Glycogenin [Source:FlyBase;Acc:FBgn0265191]	0.4969	GO:0005978	GO:0008466; GO:0016757	GO:0005829; GO:0005575	2460	0.0001049	0.002594	2R	21200483	21210821	10339	+	TRUE	-0.6286	302.6	374.6	250.5	396.2	366.3	345.7	378.8	239.6	235.9	217.5	319.1	273	215	228.3	184.5	14.27	17.98	11.74	18.38	17.46	16.96	18.42	11.82	11.59	10.21	15.42	13.61	10.61	11.63	8.8
FBgn0038344	FBtr0083147	CG5205	protein_coding	protein_coding	CG5205 [Source:UniProtKB/TrEMBL;Acc:Q9VF56]	0.5194	GO:0000398; GO:0000381; GO:0034332; GO:0051642	GO:0005515; GO:0005524; GO:0003676; GO:0004386; GO:0003724; GO:0016779	GO:0030532; GO:0005682	6970	0.000105	0.002594	3R	15486050	15493310	7261	+	TRUE	0.7743	314.1	312	413.9	483.4	436.3	390.7	316.2	708	695.3	569.3	381.2	355.4	552.3	466.9	264.4	5.229	5.284	6.845	7.913	7.34	6.764	5.427	12.33	12.06	9.436	6.5	6.252	9.623	8.397	4.452
FBgn0262881	FBtr0306289; FBtr0345941	CG43236	protein_coding	protein_coding	Uncharacterized protein, isoform A [Source:UniProtKB/TrEMBL;Acc:A0A0B4LF43]	0.3859	GO:0008150	GO:0003674	GO:0005575	318	0.0001081	0.002658	2R	14638538	14638935	398	+	TRUE	2.116	1.921	0	1.061	1.193	5.386	3.292	15.66	84.88	74.06	65.25	1.349	1.525	1.352	1.871	26.9	0.7009	0	0.3847	0.4282	1.986	1.249	5.893	32.39	28.14	23.7	0.5043	0.5881	0.5163	0.7376	9.928
FBgn0262656	FBtr0070525; FBtr0331605	dm	protein_coding	protein_coding	diminutive [Source:FlyBase;Acc:FBgn0262656]	0.3995	GO:0030307; GO:0001558; GO:0048477; GO:0006351; GO:0040018; GO:0010506; GO:0045572; GO:0042594; GO:0045793; GO:0022008; GO:0010906; GO:0051726; GO:0006355; GO:0045893; GO:0048639; GO:0050769; GO:0090062; GO:0008361; GO:0044719; GO:0009792; GO:0008283; GO:0046620; GO:0055088; GO:0090277; GO:0042023; GO:0035212; GO:0009880; GO:0045927; GO:0045746; GO:0042981; GO:0009987	GO:0003677; GO:0043565; GO:0003700; GO:0046983; GO:0005515	GO:0043234; GO:0005634; GO:0035363	6325	0.0001081	0.002658	X	3373159	3391697	18539	+	TRUE	0.6764	2848	2901	4016	3250	2933	3686	3987	5734	5539	5703	2853	2921	3755	3848	4290	52.24	54.14	73.19	58.62	54.37	70.33	75.42	110	105.8	104.2	53.6	56.64	72.09	76.27	79.59
FBgn0035107	FBtr0072480; FBtr0072481; FBtr0346614	mri	protein_coding	protein_coding	mrityu [Source:FlyBase;Acc:FBgn0035107]	0.5229	GO:0048102; GO:0035071; GO:0046331; GO:0010906; GO:0050975; GO:0051260	GO:0005515; GO:0016740		1707	0.0001101	0.002698	3L	200174	202152	1979	+	TRUE	-0.4756	797.3	751.7	567.8	535.9	651.8	671.6	634.3	439.4	497.9	461.9	819.1	798.4	592.2	640.9	527.3	54.19	51.98	38.34	35.82	44.77	47.48	44.46	31.24	35.24	31.25	57.03	57.35	42.13	47.06	36.25
FBgn0267153	FBtr0346239; FBtr0346240	CR45593	long_noncoding	lincRNA		0.4728				886	0.0001111	0.002714	3R	6761513	6763478	1966	-	TRUE	-1.075	116.2	86.73	84.91	56.09	152.2	132.8	130.2	64.46	54.86	58.85	130.2	135	86.53	101.1	90.71	15.21	11.55	11.04	7.22	20.13	18.08	17.57	8.824	7.478	7.669	17.46	18.67	11.85	14.29	12.01
FBgn0025936	FBtr0089082; FBtr0089083; FBtr0089084; FBtr0089085; FBtr0089086; FBtr0301285	Eph	protein_coding	protein_coding	Eph receptor tyrosine kinase [Source:FlyBase;Acc:FBgn0025936]	0.374	GO:0007422; GO:0006468; GO:0010906; GO:0048013; GO:0035011; GO:0016319; GO:0007169; GO:0007165; GO:0007409	GO:0005515; GO:0005005; GO:0004713; GO:0005524; GO:0004672; GO:0005003; GO:0004714	GO:0005887; GO:0016021; GO:0005886	4262	0.0001118	0.002725	4	610684	622470	11787	+	TRUE	-0.4234	1684	1623	1597	1383	1646	1640	1709	1294	1222	1199	1588	1512	1802	1505	1354	45.84	44.94	43.2	37.03	45.27	46.42	47.98	36.83	34.65	32.49	44.29	43.51	51.33	44.25	37.27
FBgn0037844	FBtr0082287	CG4570	protein_coding	protein_coding	CG4570 [Source:UniProtKB/TrEMBL;Acc:Q9VGV7]	0.5079	GO:0006313; GO:0015074; GO:0032502	GO:0003677; GO:0004803		1260	0.0001126	0.002735	3R	10856807	10858066	1260	+	TRUE	2.644	14.41	9.637	28.66	34.61	9.426	29.63	7.831	216	190.6	71.64	9.446	27.45	61.52	47.72	39.2	1.327	0.9028	2.621	3.134	0.8772	2.838	0.7436	20.8	18.28	6.568	0.8909	2.672	5.929	4.747	3.651
FBgn0033365	FBtr0088665; FBtr0110892	CG8170	protein_coding	protein_coding	CG8170, isoform A [Source:UniProtKB/TrEMBL;Acc:A1Z7M7]	0.5783	GO:0006508	GO:0004252		3780	0.0001128	0.002735	2R	9019032	9031045	12014	-	TRUE	-1.296	74.93	72.28	29.72	39.38	114.5	138.3	129.2	44.05	34.29	56.29	33.74	44.23	35.83	65.5	51.5	2.3	2.257	0.9062	1.189	3.551	4.415	4.09	1.414	1.096	1.72	1.061	1.435	1.151	2.172	1.599
FBgn0034299	FBtr0086787; FBtr0329995	CG5757	protein_coding	protein_coding	CG5757, isoform A [Source:UniProtKB/TrEMBL;Acc:A1ZB29]	0.4552	GO:0019233; GO:0006235; GO:0006233; GO:0006227	GO:0005524; GO:0009041; GO:0004798	GO:0005829; GO:0005739; GO:0005737; GO:0005634	944	0.0001138	0.002751	2R	18093723	18094900	1178	-	TRUE	0.442	519.7	507.1	771.6	693.4	575	571.7	528.6	767.1	736.5	783	531.7	536.1	579.3	713.9	635.7	63.83	63.38	94.16	83.77	71.38	73.05	66.96	98.55	94.23	95.76	66.9	69.6	74.49	94.75	78.98
FBgn0262782	FBtr0080050; FBtr0345435	Mdh1	protein_coding	protein_coding	Malate dehydrogenase 1 [Source:FlyBase;Acc:FBgn0262782]	0.5406	GO:0046331; GO:0006107; GO:0006734; GO:0006108; GO:0006099; GO:0005975; GO:0055114; GO:0019752; GO:0044262	GO:0030060; GO:0016491; GO:0003824; GO:0016616; GO:0016615	GO:0005829; GO:0005739; GO:0005811; GO:0005777; GO:0005737	1224	0.0001142	0.002752	2L	10393774	10396332	2559	-	TRUE	0.4666	1434	2077	1512	2361	1493	1409	1620	2048	2089	2128	1876	1473	1303	1362	1572	135.9	200.3	142.4	220.1	143.1	138.9	158.4	203	206.2	200.8	182.1	147.5	129.3	139.5	150.7
FBgn0039464	FBtr0085084; FBtr0085085	CG6330	protein_coding	protein_coding	CG6330, isoform A [Source:UniProtKB/TrEMBL;Acc:Q9VBA0]	0.4802	GO:0042332; GO:0030431; GO:0009166; GO:0009116	GO:0004850; GO:0003824	GO:0005737	1808	0.000115	0.002765	3R	26949692	26958491	8800	-	TRUE	1.553	24.98	34.93	47.76	38.19	24.24	35.12	29.36	131.1	124.8	72.92	22.27	60.24	25.69	32.75	30.75	1.603	2.281	3.045	2.41	1.572	2.344	1.943	8.797	8.342	4.659	1.464	4.086	1.725	2.27	1.996
FBgn0034140	FBtr0087122; FBtr0306005; FBtr0306006	CG8317	protein_coding	protein_coding	Limostatin, isoform B [Source:UniProtKB/TrEMBL;Acc:A0A0B4K762]	0.4823	GO:0009267; GO:0070328; GO:0042593; GO:0090278; GO:0050848; GO:0071322			1372	0.0001159	0.002777	2R	16574579	16576586	2008	-	TRUE	1.679	21.13	10.84	8.491	2.387	16.16	27.43	33.28	99.92	83.66	142	10.8	6.863	12.17	24.33	16.14	1.787	0.9328	0.7133	0.1985	1.381	2.413	2.902	8.837	7.369	11.96	0.9351	0.6134	1.077	2.223	1.381
FBgn0000319	FBtr0074179; FBtr0074180; FBtr0074181; FBtr0074182; FBtr0112797; FBtr0112798; FBtr0339445	Chc	protein_coding	protein_coding	Clathrin heavy chain [Source:FlyBase;Acc:FBgn0000319]	0.4983	GO:0035159; GO:0016079; GO:0008103; GO:0007291; GO:0045451; GO:0048749; GO:0007269; GO:0035002; GO:0007268; GO:0030198; GO:0033363; GO:0046667; GO:0040008; GO:0006897; GO:0016192; GO:0033227; GO:0007594; GO:0045747; GO:0006886; GO:0016183; GO:0045807	GO:0005488; GO:0005515; GO:0032051; GO:0005198	GO:0008021; GO:0030141; GO:0005886; GO:0005938; GO:0031410; GO:0005811; GO:0030130; GO:0030132; GO:0071439; GO:0005905; GO:0030125; GO:0030136; GO:0005802; GO:0030135; GO:0048471; GO:0030129	5703	0.0001162	0.002777	X	15827986	15835490	7505	-	TRUE	-0.4908	4625	4187	3833	4218	4360	4057	4163	3103	3080	2758	4341	4582	4729	4081	2965	94.09	86.67	77.46	84.38	89.65	85.85	87.34	66.02	65.27	55.87	90.46	98.52	100.7	89.69	61
FBgn0036184	FBtr0076102	PCID2	protein_coding	protein_coding	PCI domain-containing protein 2 [Source:FlyBase;Acc:FBgn0036184]	0.4988	GO:0006417; GO:0006368; GO:0071033; GO:0000973; GO:0016973; GO:0006406	GO:0005515; GO:0047499; GO:0003723; GO:0003690	GO:0005737; GO:0005829; GO:0005844; GO:0005634; GO:0070390	1275	0.0001174	0.0028	3L	11626441	11627715	1275	+	TRUE	-0.6857	439	450.5	309.9	325.8	464.6	444.4	398.4	234.2	268.8	296.8	432.5	433.1	317.1	316.3	329.8	39.95	41.71	28.02	29.16	42.73	42.07	37.39	22.29	25.48	26.89	40.31	41.66	30.2	31.09	30.35
FBgn0010591	FBtr0087007; FBtr0087008	Sply	protein_coding	protein_coding	Sphingosine-1-phosphate lyase [Source:FlyBase;Acc:FBgn0010591]	0.5268	GO:0046331; GO:0019752; GO:0030149; GO:0007275; GO:0007527	GO:0030170; GO:0016831; GO:0008117; GO:0003824	GO:0030176; GO:0005789; GO:0016021	2046	0.0001219	0.002895	2R	17088441	17091958	3518	-	TRUE	-0.527	587.9	585.4	493.5	418.9	661.2	588.2	573.6	443.7	414.2	394	641	623	592.9	527.7	661.9	33.34	33.78	27.8	23.36	37.89	34.69	33.54	26.32	24.46	22.25	37.23	37.34	35.19	32.33	37.96
FBgn0033464	FBtr0088448; FBtr0088449	CG1441	protein_coding	protein_coding	Fatty acyl-CoA reductase [Source:UniProtKB/TrEMBL;Acc:Q7K3T3]	0.534	GO:0006629; GO:0035336; GO:0010025	GO:0080019; GO:0052814; GO:0044104; GO:0043878; GO:0043870; GO:0043796; GO:0043745; GO:0034832; GO:0034822; GO:0034602; GO:0034601; GO:0034538; GO:0034530; GO:0034525; GO:0034520; GO:0019115; GO:0018475; GO:0018474; GO:0018473; GO:0018472; GO:0004028; GO:0034604	GO:0016021; GO:0005777	1864	0.0001221	0.002895	2R	9899018	9903287	4270	-	TRUE	-1.888	6.724	2.409	0	0	56.56	50.48	43.07	5.372	8.229	1.279	2.699	4.575	0	0	0	0.4185	0.1526	0	0	3.558	3.268	2.765	0.3497	0.5335	0.07929	0.1721	0.301	0	0	0
FBgn0031775	FBtr0302213	CG9150	protein_coding	protein_coding	CG9150 [Source:UniProtKB/TrEMBL;Acc:Q9VMH9]	0.5207	GO:0008152	GO:0016614; GO:0016491		870	0.0001234	0.002919	2L	6067668	6068594	927	-	TRUE	-1.412	400.6	418	357.7	429.7	315.1	344.6	434.6	106.4	93.26	190.6	159.2	171.6	146.7	161.9	159.1	53.42	56.71	47.39	56.35	42.47	47.8	59.77	14.84	12.95	25.31	21.75	24.18	20.48	23.32	21.46
FBgn0037999	FBtr0082623	CG4860	protein_coding	protein_coding	CG4860 [Source:UniProtKB/TrEMBL;Acc:Q9VGC2]	0.5621	GO:0006635; GO:0046359; GO:0055088; GO:0033539; GO:0055114; GO:0008152	GO:0050660; GO:0003995; GO:0004085; GO:0000062; GO:0009055; GO:0016627	GO:0005739	1393	0.0001238	0.002919	3R	12219881	12221464	1584	-	TRUE	-0.6494	255.5	249.4	175.1	150.4	471.3	454.3	404.3	304.1	281.2	248.2	249.6	189.1	125.1	127.3	131.4	21.28	21.13	14.49	12.32	39.67	39.36	34.72	26.49	24.39	20.58	21.3	16.65	10.9	11.45	11.07
FBgn0000157	FBtr0072378; FBtr0072379; FBtr0300076	Dll	protein_coding	protein_coding	Distal-less [Source:FlyBase;Acc:FBgn0000157]	0.5397	GO:0006355; GO:0007449; GO:0042048; GO:0008587; GO:0007480; GO:0006351; GO:0010629; GO:0045893; GO:0007487; GO:0048728; GO:0007485; GO:0007479; GO:0035215; GO:0010092; GO:0007469; GO:0016319; GO:0021553; GO:0035114; GO:0048264	GO:0003677; GO:0043565; GO:0003700	GO:0005634	2502	0.0001244	0.002925	2R	24814822	24835667	20846	+	TRUE	-0.8502	722.4	836	816.2	759.1	774.3	703.4	857.4	386.8	356.6	537.3	852.9	914.3	599.6	718.6	715.7	33.5	39.44	37.6	34.62	36.29	33.93	41.01	18.76	17.22	24.81	40.51	44.81	29.1	36	33.56
FBgn0015011	FBtr0083378; FBtr0083379	Ahcy89E	protein_coding	protein_coding	Adenosylhomocysteinase 89E [Source:FlyBase;Acc:FBgn0015011]	0.5078	GO:0019510; GO:0006730; GO:0033353	GO:0016787; GO:0051287; GO:0004013	GO:0005829	1874	0.0001248	0.002928	3R	16978439	16982158	3720	-	TRUE	-1.687	37.46	31.32	11.67	11.93	75.41	70.23	74.39	17.19	19.2	7.676	26.99	31.27	4.732	9.357	3.844	2.319	1.973	0.7181	0.7267	4.718	4.523	4.75	1.113	1.238	0.4732	1.712	2.046	0.3066	0.6259	0.2407
FBgn0010435	FBtr0072400; FBtr0072401; FBtr0072402; FBtr0343507; FBtr0343508	emp	protein_coding	protein_coding	epithelial membrane protein [Source:FlyBase;Acc:FBgn0010435]	0.504	GO:0048102; GO:0035071; GO:0007155; GO:0006952	GO:0005044	GO:0005886; GO:0005887; GO:0016020; GO:0005764	2421	0.0001258	0.002943	2R	24976456	24986070	9615	-	TRUE	-0.5522	1090	1038	1037	954.8	987.1	928.4	1023	624.2	613.1	756.1	1042	1074	1294	1164	1251	52.25	50.63	49.37	45	47.81	46.28	50.55	31.29	30.6	36.08	51.17	54.38	64.9	60.27	60.65
FBgn0052707	FBtr0071285; FBtr0309872	APC4	protein_coding	protein_coding	Anaphase Promoting Complex subunit 4 [Source:FlyBase;Acc:FBgn0052707]	0.5054	GO:0031145; GO:0030071; GO:0016567	GO:0005515; GO:0004842	GO:0005680	2611	0.0001273	0.002971	X	9082931	9085867	2937	+	TRUE	-0.6656	278.6	313.2	191	206.5	286.8	308.4	284.8	180.5	179.7	181.7	280	277.6	228.5	219.9	225.2	12.38	14.16	8.433	9.023	12.88	14.25	13.05	8.388	8.315	8.038	12.74	13.04	10.63	10.56	10.12
FBgn0035346	FBtr0072921; FBtr0072922; FBtr0072923; FBtr0344219	CG1146	protein_coding	protein_coding	CG1146, isoform A [Source:UniProtKB/TrEMBL;Acc:Q9W009]	0.5022			GO:0016021	1836	0.0001306	0.003033	3L	2488804	2492613	3810	+	TRUE	0.7117	163.3	140.9	228.2	186.2	157.6	163.5	184	279.3	279.8	291.7	155.2	144.9	203.5	247	240.6	10.32	9.061	14.33	11.57	10.06	10.75	11.99	18.46	18.41	18.35	10.04	9.676	13.46	16.86	15.38
FBgn0264273	FBtr0100001; FBtr0290009; FBtr0329991; FBtr0329992	Sema-2b	protein_coding	protein_coding	Semaphorin-2b [Source:FlyBase;Acc:FBgn0264273]	0.4734	GO:2001020; GO:0001952; GO:0016200; GO:0070983; GO:0070593; GO:0071678; GO:0050919; GO:0030335; GO:0001755; GO:0071526; GO:0048843; GO:0007411	GO:0005515; GO:0045499; GO:0030215	GO:0005615; GO:0005886; GO:0005576	4275	0.0001306	0.003033	2R	16386524	16431758	45235	+	TRUE	-0.7781	1617	1572	1505	1299	1294	1611	1916	899.3	876.4	1025	1306	1633	1412	1514	1703	43.87	43.41	40.58	34.66	35.49	45.48	53.61	25.53	24.77	27.69	36.29	46.85	40.1	44.39	46.73
FBgn0028484	FBtr0073211	Ack	protein_coding	protein_coding	Activated Cdc42 kinase [Source:FlyBase;Acc:FBgn0028484]	0.529	GO:0006468; GO:0043066; GO:0007391; GO:0018108; GO:0034613; GO:0007286; GO:0042127; GO:0038083; GO:0007169; GO:0035332; GO:0016477; GO:0045087	GO:0005524; GO:0004713; GO:0004715; GO:0042169; GO:0005102; GO:0004672	GO:0005737; GO:0030136; GO:0071944; GO:0031234	4393	0.0001314	0.003043	3L	4108186	4114157	5972	+	TRUE	-0.5357	624.4	495.1	471.2	529.9	494.2	544.3	544.2	358.8	388.1	335.2	676.1	620	609.8	539.9	544.2	16.49	13.3	12.36	13.76	13.19	14.95	14.82	9.912	10.68	8.814	18.29	17.3	16.86	15.4	14.54
FBgn0001255	FBtr0310412	ImpE3	protein_coding	protein_coding	Ecdysone-inducible gene E3 [Source:FlyBase;Acc:FBgn0001255]	0.532	GO:0007561		GO:0005886; GO:0019898	1094	0.0001332	0.003077	3R	8028453	8029546	1094	-	TRUE	-1.653	261.3	248.1	135.9	161.1	79.45	122.9	141.9	35.45	17.83	31.98	207.1	255.5	146	209.6	225.2	27.71	26.78	14.31	16.8	8.515	13.56	15.52	3.933	1.969	3.377	22.5	28.63	16.21	24.01	24.16
FBgn0034245	FBtr0086905; FBtr0329864	CG14482	protein_coding	protein_coding	GEO11443p1 [Source:UniProtKB/TrEMBL;Acc:Q500Y7]	0.4363	GO:0006122	GO:0008121; GO:0009055	GO:0005743; GO:0005750	442	0.000135	0.00311	2R	17572096	17572784	689	-	TRUE	0.5215	606.2	750.5	835.3	792.5	444.4	410.4	437.5	561.9	640.5	669.1	622.1	575	471.9	559.5	535	158.9	200.2	217.6	204.3	117.8	111.9	118.3	154.1	174.9	174.7	167.1	159.3	129.5	158.5	141.9
FBgn0039914	FBtr0089103	mav	protein_coding	protein_coding	maverick [Source:FlyBase;Acc:FBgn0039914]	0.3708	GO:0040007; GO:0007179; GO:0010862; GO:0060395; GO:0048468; GO:0043408; GO:0042981	GO:0005160; GO:0008083; GO:0005125	GO:0043083; GO:0005615	2705	0.0001364	0.003135	4	623219	626031	2813	-	TRUE	-0.6181	1014	963.7	749.3	762.6	1064	1134	1186	680.1	654.2	859.7	973.6	1044	860.6	1026	982.4	43.51	42.05	31.93	32.17	46.11	50.58	52.48	30.51	29.23	36.71	42.77	47.32	38.63	47.56	42.62
FBgn0259226	FBtr0299788; FBtr0339346	CG42326	protein_coding	protein_coding	Uncharacterized protein, isoform E [Source:UniProtKB/TrEMBL;Acc:A0A0B4LEX9]	0.5606	GO:0032504; GO:0042335; GO:0022404; GO:0002064	GO:0003674	GO:0005615	4322	0.0001383	0.003168	2R	8573368	8584779	11412	-	TRUE	1.129	43.23	27.71	41.39	46.55	91.57	84.5	87.11	236.4	231.8	148.4	56.68	54.14	113.6	29.01	22.29	1.16	0.7567	1.104	1.229	2.484	2.359	2.412	6.636	6.481	3.967	1.558	1.536	3.191	0.8412	0.6052
FBgn0264507	FBtr0332991	CR43906	long_noncoding	lincRNA		0.5071				2248	0.0001389	0.003168	X	258465	267253	8789	+	TRUE	-0.6857	816.5	937.2	789.6	750.7	921.1	998.6	796.8	489.9	539	647.4	827.9	778.6	793	744.8	772.6	42.14	49.21	40.49	38.1	48.04	53.61	42.41	26.45	28.97	33.27	43.77	42.47	42.84	41.53	40.32
FBgn0259139	FBtr0089917; FBtr0089918; FBtr0089919	glo	protein_coding	protein_coding	glorund [Source:FlyBase;Acc:FBgn0259139]	0.5014	GO:0048477; GO:0042060; GO:0046427; GO:0006417; GO:0051276; GO:0045451; GO:0060810; GO:0007311; GO:0019233	GO:0005515; GO:0003729; GO:0000166; GO:0003676	GO:0043234	2102	0.000139	0.003168	3R	11815206	11819339	4134	-	TRUE	-0.4702	2536	2522	2037	2254	2261	2163	2053	1566	1650	1448	2910	3005	2400	2282	1978	140	141.7	111.7	122.4	126.1	124.2	116.8	90.43	94.85	79.59	164.5	175.3	138.6	136.1	110.4
FBgn0031146	FBtr0077266	CG15449	protein_coding	protein_coding	GEO12064p1 [Source:UniProtKB/TrEMBL;Acc:Q9VRD7]	0.4915			GO:0016021	765	0.0001403	0.003188	X	21039514	21040605	1092	-	TRUE	-1.399	35.54	27.71	46.7	22.68	87.53	94.38	129.2	34.38	24.69	37.1	23.62	27.45	16.9	30.88	32.29	5.39	4.275	7.036	3.382	13.42	14.89	20.21	5.453	3.9	5.602	3.669	4.4	2.683	5.059	4.952
FBgn0037094	FBtr0078359; FBtr0078361; FBtr0078362; FBtr0078363; FBtr0078364; FBtr0078365; FBtr0078366; FBtr0301197; FBtr0301198	CG7611	protein_coding	protein_coding	WD repeat-containing protein 26 homolog [Source:UniProtKB/Swiss-Prot;Acc:Q7K0L4]	0.5186	GO:0008150	GO:0005515; GO:0003674	GO:0005737	3358	0.0001406	0.003188	3L	21523186	21528163	4978	+	TRUE	-0.4476	1109	1199	1036	1065	1030	1118	1145	847.7	755.7	802.2	1180	1229	1268	1146	1150	38.3	42.13	35.56	36.17	35.97	40.19	40.81	30.63	27.19	27.59	41.76	44.86	45.86	42.79	40.18
FBgn0038610	FBtr0083581; FBtr0083582; FBtr0083583; FBtr0344550; FBtr0344551	CG7675	protein_coding	protein_coding	CG7675, isoform B [Source:UniProtKB/TrEMBL;Acc:Q9VE80]	0.5241	GO:0008152	GO:0016491; GO:0016614	GO:0005829; GO:0016021	1162	0.0001413	0.003196	3R	18378124	18381178	3055	-	TRUE	-0.5175	3024	3010	2372	2435	3628	3620	3269	2334	2326	2676	2509	2631	2090	2113	1923	301.9	305.8	235.3	239.1	366.1	376	336.6	243.7	241.9	266.1	256.6	277.6	218.4	227.9	194.2
FBgn0036131	FBtr0076209	CG12522	protein_coding	protein_coding		0.5663				498	0.0001417	0.003197	3L	11108235	11108732	498	+	TRUE	5.175	9.606	10.84	3.184	1.193	21.55	10.97	48.94	468.4	438.9	3379	9.446	2.288	134.5	2.807	0	2.238	2.57	0.7369	0.2734	5.073	2.659	11.76	114.1	106.5	783.8	2.254	0.5633	32.8	0.7065	0
FBgn0053096	FBtr0114464; FBtr0301975; FBtr0301976; FBtr0344621; FBtr0344622	CG33096	protein_coding	protein_coding	IP15857p [Source:UniProtKB/TrEMBL;Acc:Q9VBX8]	0.4607			GO:0005886	2377	0.0001434	0.003224	3R	25097672	25102146	4475	+	TRUE	-0.4486	1465	1442	1383	1396	1232	1401	1267	991.7	912	944.2	1503	1577	1543	1534	1358	71.5	71.61	67.06	67.03	60.78	71.15	63.76	50.62	46.37	45.88	75.16	81.35	78.85	80.87	67.05
FBgn0036155	FBtr0076181; FBtr0333387	CG6163	protein_coding	protein_coding	CG6163, isoform A [Source:UniProtKB/TrEMBL;Acc:Q9VTH8]	0.526	GO:0006351; GO:0006355	GO:0003677	GO:0005634	1814	0.0001436	0.003224	3L	11361986	11364885	2900	-	TRUE	-0.5476	500.5	530	432	446.4	505	466.4	453.2	311.6	304.5	346.7	496.6	519.3	480.6	488.4	404.3	32.01	34.49	27.45	28.08	32.64	31.03	29.89	20.84	20.28	22.08	32.53	35.1	32.18	33.75	26.15
FBgn0030805	FBtr0074418; FBtr0342974	wus	protein_coding	protein_coding	wurst [Source:FlyBase;Acc:FBgn0030805]	0.4982	GO:0035159; GO:0035002; GO:0030198; GO:0006897; GO:0007424		GO:0005886; GO:0005769; GO:0031410; GO:0016021	1992	0.0001454	0.003255	X	16938244	16940873	2630	-	TRUE	0.4501	510.1	478.2	682.4	613.4	507.7	477.4	484.5	653.2	717.3	649.9	598.5	526.9	813.2	659.7	650.3	29.71	28.34	39.49	35.14	29.88	28.92	29.1	39.79	43.51	37.69	35.7	32.44	49.58	41.51	38.31
FBgn0000022	FBtr0070072	ac	protein_coding	protein_coding	achaete [Source:FlyBase;Acc:FBgn0000022]	0.4253	GO:0007399; GO:0045893; GO:0048477; GO:0006355; GO:0007417; GO:0007419; GO:0007346; GO:0007422; GO:0008407; GO:0007423; GO:0002805; GO:0007400; GO:0061331; GO:0061382; GO:0006357; GO:0010906; GO:0050767	GO:0046982; GO:0003700; GO:0003677; GO:0043565; GO:0000977; GO:0046983	GO:0005634; GO:0005667; GO:0090575	917	0.0001462	0.003261	X	370031	370947	917	+	TRUE	-1.092	159.5	124.1	97.64	68.03	134.7	153.6	184	58.02	72.69	72.92	151.1	141.8	91.26	148.8	157.6	20.17	15.97	12.27	8.464	17.22	20.22	24.01	7.677	9.579	9.186	19.59	18.97	12.09	20.34	20.16
FBgn0029648	FBtr0070558; FBtr0332493	CG3603	protein_coding	protein_coding	CG3603, isoform A [Source:UniProtKB/TrEMBL;Acc:Q9W4U2]	0.519	GO:0008152	GO:0016491; GO:0016614		932	0.0001464	0.003261	X	2948034	2949120	1087	+	TRUE	-0.6213	480.3	451.7	407.6	424.9	461.9	476.3	481.6	262.2	311.3	339	483.1	431.6	399.5	377.1	450.5	59.79	57.21	50.4	52.02	58.11	61.67	61.83	34.13	40.37	42.02	61.6	56.79	52.06	50.71	56.71
FBgn0035264	FBtr0072797; FBtr0334077	Oseg4	protein_coding	protein_coding	Outer segment 4 [Source:FlyBase;Acc:FBgn0035264]	0.5676	GO:0022008; GO:0060271; GO:0035721; GO:1905515; GO:0061512	GO:0005515; GO:0003674; GO:0035091	GO:0030991; GO:0097730	4004	0.0001497	0.003328	3L	1730993	1735767	4775	-	TRUE	-0.6622	726.2	616.8	519	596.7	720.4	723.2	582.4	407.2	478.7	381.3	673.4	655.8	674.7	672.8	598.1	21.04	18.18	14.94	17	21.1	21.8	17.4	12.34	14.45	11	19.99	20.08	20.46	21.06	17.53
FBgn0025630	FBtr0070330; FBtr0344156	CG4061	protein_coding	protein_coding	RNA 3'-terminal phosphate cyclase [Source:UniProtKB/Swiss-Prot;Acc:O77264]	0.5394	GO:0006396; GO:0048681	GO:0003963; GO:0003723; GO:0005524; GO:0003824	GO:0005634; GO:0005654	2056	0.0001506	0.003338	X	2072413	2074890	2478	+	TRUE	-0.7015	623.5	568.6	516.9	543	801.2	678.2	669.5	451.2	359.3	493.8	628.8	641.3	455.6	482.8	485.1	35.18	32.64	28.98	30.14	45.69	39.81	38.96	26.63	21.12	27.75	36.35	38.25	26.91	29.44	27.68
FBgn0266350	FBtr0344076	CR44999	long_noncoding	lincRNA		0.4593				2025	0.0001516	0.003353	X	3373159	3522787	149629	+	TRUE	0.6095	1354	1436	1845	1604	1429	1768	1892	2691	2607	2490	1513	1603	1872	1947	1874	77.54	83.7	105	90.38	82.73	105.4	111.8	161.3	155.6	142	88.78	97.06	112.3	120.5	108.6
FBgn0030141	FBtr0071363	Gga	protein_coding	protein_coding	Golgi-localized, gamma-adaptin ear containing, ARF binding protein [Source:FlyBase;Acc:FBgn0030141]	0.5326	GO:0016192; GO:0006886; GO:0006892	GO:0005515; GO:0008565; GO:0032050	GO:0005737; GO:0048471; GO:0005802; GO:0030136; GO:0005829; GO:0030131; GO:0005622	2360	0.0001529	0.003362	X	9601030	9604280	3251	+	TRUE	-0.3977	807.9	731.2	709	714.9	915.7	926.2	860.4	686.5	673.4	681.9	807.7	831.2	717.9	767.3	731.8	39.71	36.57	34.63	34.56	45.5	47.36	43.62	35.3	34.48	33.38	40.67	43.19	36.94	40.75	36.39
FBgn0039877	FBtr0085855; FBtr0085856; FBtr0307551; FBtr0307552	CG2118	protein_coding	protein_coding	CG2118, isoform A [Source:UniProtKB/TrEMBL;Acc:Q9V9T5]	0.4939	GO:0006551	GO:0046872; GO:0005524; GO:0004485; GO:0004075; GO:0003824	GO:0005759	2442	0.000153	0.003362	3R	31790592	31793907	3316	-	TRUE	-0.5074	1023	960.1	731.3	880.8	980.3	1029	873.1	718.8	673.4	623.1	930.5	922	867.3	789.7	843.3	48.6	46.41	34.52	41.15	47.07	50.87	42.78	35.72	33.32	29.47	45.28	46.29	43.13	40.54	40.52
FBgn0265413	FBtr0339659; FBtr0339660; FBtr0339661; FBtr0340356; FBtr0340357	CG44325	protein_coding	protein_coding	Uncharacterized protein, isoform D [Source:UniProtKB/TrEMBL;Acc:X2JAY2]	0.4555	GO:0008150	GO:0003674	GO:0016021; GO:0005575	948	0.0001532	0.003362	X	9070318	9078499	8182	-	TRUE	0.4842	2564	2079	1893	1797	2113	2217	1981	2870	2799	3172	2348	2019	1890	1875	1966	313.6	258.8	230.1	216.2	261.2	282.1	249.9	367.2	356.7	386.3	294.2	261	242	247.8	243.2
FBgn0022359	FBtr0082324	Sodh-2	protein_coding	protein_coding	Sorbitol dehydrogenase-2 [Source:FlyBase;Acc:FBgn0022359]	0.5565	GO:0055114	GO:0008270; GO:0003939; GO:0016491		1346	0.000154	0.003363	3R	10876384	10878257	1874	+	TRUE	1.306	31.7	60.23	48.82	68.03	22.89	29.63	32.3	90.25	82.29	89.56	51.28	40.42	39.88	23.39	93.01	2.732	5.282	4.181	5.767	1.994	2.657	2.871	8.136	7.388	7.686	4.527	3.682	3.598	2.178	8.108
FBgn0031885	FBtr0079401; FBtr0079402; FBtr0110978	Mnn1	protein_coding	protein_coding	Menin 1 [Source:FlyBase;Acc:FBgn0031885]	0.4828	GO:0006974; GO:0051568; GO:0008285; GO:0006357; GO:0008340; GO:0006979; GO:0009408; GO:0048728; GO:0031571; GO:0036297; GO:0010212; GO:0046529; GO:0046330; GO:0009651; GO:0046329; GO:0001666; GO:0006289; GO:0034968	GO:0044212; GO:0003682; GO:0000403; GO:0003690	GO:0005634; GO:0044665; GO:0000785	3799	0.000154	0.003363	2L	7056301	7063586	7286	+	TRUE	-0.7115	444.8	486.7	455.3	448.7	538.6	605.8	698.9	428.7	336	346.7	379.2	483.5	467.8	528.7	424.3	13.58	15.12	13.81	13.48	16.63	19.24	22.01	13.69	10.69	10.54	11.86	15.6	14.95	17.44	13.11
FBgn0263047	FBtr0306948	CG43342	protein_coding	protein_coding		0.4572	GO:0008150	GO:0047952; GO:0036439; GO:0003674; GO:0003677; GO:0052591; GO:0004367	GO:0005575; GO:0005634	748	0.0001547	0.003365	3R	22381340	22382147	808	+	TRUE	1.121	56.68	73.48	127.4	111	41.74	49.38	52.86	116	111.1	127.9	62.08	67.11	117.6	108.5	112.2	8.791	11.6	19.63	16.93	6.544	7.967	8.455	18.82	17.95	19.76	9.862	11	19.1	18.19	17.61
FBgn0027945	FBtr0078412	ppl	protein_coding	protein_coding	pumpless [Source:FlyBase;Acc:FBgn0027945]	0.4922	GO:0019464; GO:0035220; GO:0006546		GO:0005739; GO:0005960	900	0.0001548	0.003365	3L	21280491	21281506	1016	-	TRUE	0.5921	251.7	292.7	338.6	327	273.4	260.1	261.3	380.3	447.1	388.9	313.7	283.7	312.3	295.7	316.7	32.44	38.39	43.36	41.46	35.61	34.87	34.75	51.28	60.03	49.92	41.43	38.65	42.14	41.18	41.29
FBgn0035515	FBtr0073225; FBtr0073226	CG14997	protein_coding	protein_coding	GH04863p [Source:UniProtKB/TrEMBL;Acc:Q9VZF6]	0.4868	GO:0055114	GO:0016491		1640	0.0001566	0.003395	3L	4240173	4242603	2431	+	TRUE	-0.426	953	954	661.2	682.7	847	820.8	814.4	588.8	655.6	594.9	782.7	787	629.4	611	709.5	67.41	68.67	46.47	47.49	60.56	60.4	59.42	43.56	48.31	41.9	56.72	58.84	46.6	46.7	50.76
FBgn0266421	FBtr0073535; FBtr0343586	RPA3	protein_coding	protein_coding	Replication protein A3 [Source:FlyBase;Acc:FBgn0266421]	0.4482	GO:0022008; GO:0097150; GO:0006310; GO:0006260; GO:0006281	GO:0003677	GO:0005634; GO:0005662	607	0.0001586	0.003425	X	11615097	11615840	744	-	TRUE	0.445	1142	1128	1413	1300	1334	1237	1221	1641	1699	1833	1242	1147	1151	1372	1406	218.3	219.3	268.2	244.3	257.8	245.9	240.6	328	338.3	348.9	243.2	231.7	230.2	283.3	271.8
FBgn0036466	FBtr0075666	CG18581	protein_coding	protein_coding		0.4045				660	0.0001589	0.003425	3L	15049550	15050209	660	-	TRUE	2.4	0	2.409	0	0	0	1.097	6.852	47.27	52.12	94.67	2.024	0	22.98	0	0	0	0.4309	0	0	0	0.2007	1.242	8.691	9.542	16.57	0.3645	0	4.229	0	0
FBgn0033942	FBtr0087514	Cpr51A	protein_coding	protein_coding	Cuticular protein 51A [Source:FlyBase;Acc:FBgn0033942]	0.4654	GO:0032504; GO:0040003	GO:0005214; GO:0008010; GO:0042302	GO:0005615; GO:0031012	651	0.0001592	0.003425	2R	14512559	14515211	2653	-	TRUE	-2.08	529.3	456.5	385.3	560.9	646.4	903.2	1079	105.3	138.5	356.9	514.1	513.2	442.1	625	561.9	94.33	82.78	68.21	98.31	116.4	167.4	198.3	19.63	25.71	63.34	93.86	96.66	82.47	120.3	101.3
FBgn0022361	FBtr0089993; FBtr0089994; FBtr0089995; FBtr0089996; FBtr0310638; FBtr0310639; FBtr0310640	Pur-alpha	protein_coding	protein_coding	Purine-rich binding protein-alpha [Source:FlyBase;Acc:FBgn0022361]	0.3528	GO:0031935	GO:0003729; GO:0003723; GO:0003677; GO:0043565; GO:0003697	GO:0005737; GO:0005634; GO:1990124	1842	0.0001604	0.003443	4	558016	567257	9242	+	TRUE	-0.4616	551.4	530	533.9	489.3	576.3	602.5	623.5	426.5	412.8	460.6	524.9	499.5	465.1	585.7	555	34.73	33.97	33.41	30.31	36.69	39.47	40.5	28.1	27.08	28.88	33.87	33.25	30.66	39.86	35.35
FBgn0004784	FBtr0087047	inaC	protein_coding	protein_coding	inactivation no afterpotential C [Source:FlyBase;Acc:FBgn0004784]	0.4717	GO:0035556; GO:0006468; GO:0006909; GO:0045471; GO:0016059; GO:0007602; GO:0016062; GO:0009416; GO:0016477; GO:0008585; GO:0019722; GO:0030845; GO:0050962; GO:0018105; GO:2000370; GO:0007601	GO:0005515; GO:0005524; GO:0004674; GO:0008270; GO:0019992; GO:0004697; GO:0004698; GO:0004672	GO:0005886; GO:0016028; GO:0016027; GO:0005622	2351	0.0001632	0.003495	2R	16898535	16901575	3041	+	TRUE	-1.162	77.81	63.84	57.31	76.38	168.3	166.8	182.1	51.57	71.32	89.56	62.08	86.93	87.88	70.18	63.03	3.84	3.206	2.81	3.707	8.395	8.562	9.266	2.662	3.666	4.4	3.138	4.534	4.539	3.742	3.146
FBgn0011640	FBtr0076841; FBtr0076842; FBtr0076843; FBtr0076844; FBtr0076845	lark	protein_coding	protein_coding	lark [Source:FlyBase;Acc:FBgn0011640]	0.5607	GO:0007067; GO:0007623; GO:0000398; GO:0045475; GO:0007562; GO:0042752; GO:0008062; GO:0030036; GO:0007303; GO:0009790; GO:0008104; GO:0045995; GO:0045804; GO:2000767; GO:0048477	GO:0000166; GO:0003729; GO:0003723; GO:0008270; GO:0003676	GO:0071011; GO:0005829; GO:0005737; GO:0071013; GO:0005634	1823	0.0001643	0.00351	3L	7339266	7341893	2628	+	TRUE	-0.4058	3389	3252	2537	2761	2971	2930	2990	2232	2284	2188	3287	3566	2919	2619	2405	215.7	210.6	160.4	172.8	191.1	194	196.3	148.5	151.4	138.6	214.3	239.8	194.4	180.1	154.8
FBgn0037578	FBtr0081854	CG9601	protein_coding	protein_coding	CG9601 [Source:UniProtKB/TrEMBL;Acc:Q9VHS0]	0.465	GO:0098504; GO:0098506; GO:0006281	GO:0005515; GO:0046403; GO:0046404; GO:0019201; GO:0003690	GO:0005634	1856	0.0001676	0.003572	3R	8341661	8343516	1856	-	TRUE	-0.765	466.9	490.3	356.6	293.6	479.4	499.3	457.1	226.7	268.8	336.5	466.9	507.1	301.5	313.5	336.7	29.18	31.18	22.15	18.05	30.29	32.47	29.47	14.82	17.5	20.94	29.9	33.5	19.73	21.17	21.29
FBgn0036436	FBtr0075712	CG4914	protein_coding	protein_coding	CG4914 [Source:UniProtKB/TrEMBL;Acc:Q9VUG2]	0.484	GO:0006508	GO:0004252		1657	0.00017	0.003614	3L	14674538	14678147	3610	-	TRUE	-1.605	340.1	361.4	245.2	210.1	196.6	192	267.2	45.12	46.63	101.1	422.4	459.1	264.3	428.5	445.9	23.81	25.74	17.05	14.46	13.91	13.99	19.3	3.305	3.401	7.046	30.29	33.97	19.37	32.42	31.57
FBgn0030057	FBtr0071225; FBtr0345985	Ppt1	protein_coding	protein_coding	Palmitoyl-protein thioesterase 1 [Source:FlyBase;Acc:FBgn0030057]	0.4666	GO:1902667; GO:0008340; GO:1900244; GO:0098734; GO:0048665; GO:0002084; GO:0006897	GO:0098599; GO:0008474	GO:0016021; GO:0005764	1226	0.0001706	0.003617	X	8688627	8690227	1601	-	TRUE	-0.6211	272.8	283.1	205.9	177.8	309.7	344.6	328.9	199.8	216.7	211.1	247	231.1	218.4	196.5	239.1	25.82	27.26	19.36	16.55	29.62	33.92	32.1	19.78	21.36	19.89	23.94	23.11	21.63	20.09	22.88
FBgn0263352	FBtr0076661; FBtr0114592; FBtr0308954; FBtr0332984; FBtr0345595	Unr	protein_coding	protein_coding	Upstream of N-ras [Source:FlyBase;Acc:FBgn0263352]	0.4014	GO:0007549; GO:0017148; GO:0042714; GO:0009047; GO:0046331; GO:0006355; GO:0019233	GO:0003730; GO:0003677; GO:0003676; GO:0005515	GO:0005737	7497	0.0001719	0.003636	3L	8432322	8442381	10060	-	TRUE	0.4482	953.9	942	1413	882	825.5	905.3	977.8	1233	1210	1269	867	936.5	876.1	941.3	933.2	14.76	14.83	21.72	13.42	12.91	14.57	15.61	19.96	19.5	19.56	13.74	15.32	14.19	15.74	14.61
FBgn0028490	FBtr0080242; FBtr0321293; FBtr0345719	CG31705	protein_coding	protein_coding	BcDNA.GH07269 [Source:UniProtKB/TrEMBL;Acc:Q9VKG4]	0.5448				2507	0.0001733	0.003653	2L	11523021	11528205	5185	-	TRUE	0.6899	314.1	293.9	220.8	171.9	436.3	424.7	471.8	762.8	825.6	584.7	437.2	442.3	442.8	411.7	736.4	14.54	13.84	10.15	7.822	20.41	20.44	22.52	36.92	39.8	26.94	20.73	21.63	21.45	20.58	34.47
FBgn0040383	FBtr0070134; FBtr0343759	CG5254	protein_coding	protein_coding	CG5254, isoform A [Source:UniProtKB/TrEMBL;Acc:Q9V3T2]	0.5406	GO:0048102; GO:0035071; GO:0006839; GO:0006810; GO:0019233	GO:0022857; GO:0005371	GO:0031966; GO:0016021	1299	0.0001735	0.003653	X	750347	758719	8373	+	TRUE	1.189	47.07	91.55	43.52	88.32	48.48	50.48	78.31	149.3	148.1	153.5	68.82	61.77	41.24	39.3	79.95	4.204	8.319	3.861	7.757	4.376	4.69	7.213	13.95	13.78	13.65	6.296	5.831	3.855	3.792	7.221
FBgn0014869	FBtr0085384; FBtr0100482; FBtr0100483	Pglym78	protein_coding	protein_coding	Phosphoglyceromutase [Source:FlyBase;Acc:FBgn0014869]	0.576	GO:0007520; GO:0007525; GO:0006096; GO:0010906; GO:0043456; GO:0006094; GO:0008152	GO:0004619; GO:0046538; GO:0004082; GO:0003824; GO:0016868	GO:0030018; GO:0031430; GO:0005829	1067	0.0001752	0.003681	3R	29148248	29149901	1654	+	TRUE	0.5666	849.2	1271	1001	1683	758.1	742.9	837.9	1238	1251	994.1	1044	901.4	859.2	1000	946.3	92.33	140.6	108.1	179.9	83.31	84.03	93.96	140.8	141.7	107.6	116.3	103.6	97.79	117.5	104.1
FBgn0015776	FBtr0079384; FBtr0332370	nrv1	protein_coding	protein_coding	nervana 1 [Source:FlyBase;Acc:FBgn0015776]	0.45	GO:0006812; GO:0006814; GO:0006813; GO:0098655; GO:0010248; GO:0090662	GO:0005515; GO:0005391; GO:0008324	GO:0005886; GO:0005890	2060	0.0001772	0.003712	2L	6778555	6786861	8307	-	TRUE	-0.5353	775.2	726.4	722.8	823.5	764.9	845	873.1	534	530.8	639.7	830.6	712.3	850.4	812.2	1028	43.66	41.62	40.44	45.61	43.54	49.5	50.71	31.45	31.14	35.87	47.92	42.39	50.13	49.42	58.54
FBgn0066365	FBtr0073341; FBtr0073342; FBtr0073343	dyl	protein_coding	protein_coding	dusky-like [Source:FlyBase;Acc:FBgn0066365]	0.5452	GO:0007015; GO:0007160; GO:0016476; GO:0003383	GO:0005214	GO:0016324; GO:0016021	2786	0.0001779	0.003718	3L	4294004	4307718	13715	-	TRUE	-1.455	6.724	8.432	5.307	13.13	22.89	30.73	30.34	4.298	1.371	2.559	16.19	16.78	9.464	15.91	6.918	0.28	0.3573	0.2195	0.5377	0.9635	1.331	1.303	0.1872	0.05949	0.1061	0.6907	0.7384	0.4125	0.7157	0.2914
FBgn0010226	FBtr0087005; FBtr0087006; FBtr0100258; FBtr0333551	GstS1	protein_coding	protein_coding	Glutathione S transferase S1 [Source:FlyBase;Acc:FBgn0010226]	0.5098	GO:0008152; GO:0006979; GO:0006749	GO:0005515; GO:0004602; GO:0004364	GO:0005737	1558	0.0001798	0.003749	2R	17093246	17099501	6256	-	TRUE	-0.5504	5474	5386	5262	5730	5653	5848	5449	3707	3500	4356	5815	6021	5505	5735	5668	407.6	408.1	389.3	419.6	425.5	453	418.5	288.7	271.5	323	443.5	473.9	429.1	461.4	426.9
FBgn0010812	FBtr0081788	unc-45	protein_coding	protein_coding	FI21225p1 [Source:UniProtKB/TrEMBL;Acc:Q9VHW4]	0.492	GO:0007525; GO:0050829; GO:0034605; GO:0045824; GO:0061077; GO:0031034	GO:0005488; GO:0005515		3236	0.000184	0.003829	3R	8033301	8036652	3352	+	TRUE	-0.4927	600.4	634.8	554	650.4	628.9	604.7	592.2	444.8	456.7	385.1	612.7	610.8	647.6	632.5	584.2	21.52	23.16	19.73	22.93	22.79	22.55	21.9	16.68	17.05	13.75	22.5	23.15	24.3	24.5	21.18
FBgn0037141	FBtr0078489	DNApol-eta	protein_coding	protein_coding	DNApol-eta [Source:FlyBase;Acc:FBgn0037141]	0.478	GO:0009314; GO:0000724; GO:0019985; GO:0009650; GO:0006281	GO:0003684; GO:0003887	GO:0005634	3067	0.0001848	0.003835	3L	21938634	21941812	3179	-	TRUE	0.5657	232.5	245.7	253.7	286.4	276.1	255.7	258.4	424.4	388.1	372.3	267.2	266.9	373.8	323.7	298.3	8.794	9.458	9.533	10.66	10.55	10.06	10.08	16.79	15.29	14.02	10.35	10.67	14.8	13.23	11.41
FBgn0041150	FBtr0077395; FBtr0077396; FBtr0077397; FBtr0077398; FBtr0077399; FBtr0077400; FBtr0336833; FBtr0336834; FBtr0345631	hoe1	protein_coding	protein_coding	hoepel1 [Source:FlyBase;Acc:FBgn0041150]	0.5106	GO:0055085; GO:0098656; GO:0006810	GO:0005215; GO:0005302	GO:0016021; GO:0016020	3426	0.0001854	0.003839	2L	4908581	4932384	23804	-	TRUE	1.893	29.78	33.73	27.6	25.06	28.28	49.38	37.2	212.7	227.7	83.16	33.74	38.13	29.74	18.71	21.52	1.008	1.162	0.9284	0.8347	0.9678	1.74	1.299	7.535	8.03	2.804	1.17	1.365	1.054	0.6847	0.7372
FBgn0265083	FBtr0336814; FBtr0344448	CG44194	protein_coding	protein_coding	Uncharacterized protein, isoform A [Source:UniProtKB/TrEMBL;Acc:A0A0B4KFX0]	0.5378	GO:0033108	GO:0003674	GO:0005758	779	0.0001883	0.00388	3R	12996876	12997726	851	-	TRUE	0.5424	694.5	657.7	923.4	899.9	886.1	769.3	775.2	1043	1222	1290	564.7	531.5	733.5	807.5	759.5	103.4	99.66	136.6	131.8	133.4	119.2	119.1	162.5	189.6	191.2	86.15	83.66	114.3	129.9	114.4
FBgn0038107	FBtr0082721; FBtr0336813	CG17327	protein_coding	protein_coding	MIP04754p [Source:UniProtKB/TrEMBL;Acc:Q9VG06]	0.5378		GO:0004045		779	0.0001883	0.00388	3R	12996876	12997726	851	-	TRUE	0.5424	694.5	657.7	923.4	899.9	886.1	769.3	775.2	1043	1222	1290	564.7	531.5	733.5	807.5	759.5	103.4	99.66	136.6	131.8	133.4	119.2	119.1	162.5	189.6	191.2	86.15	83.66	114.3	129.9	114.4
FBgn0022355	FBtr0074559; FBtr0346625	Tsf1	protein_coding	protein_coding	Transferrin 1 [Source:FlyBase;Acc:FBgn0022355]	0.5614	GO:0042048; GO:0009620; GO:0006952; GO:0006879; GO:0006826	GO:0008199; GO:0005381	GO:0005886; GO:0005576	2436	0.0001893	0.003893	X	18387084	18390344	3261	+	TRUE	1.115	52.84	51.8	89.15	47.74	75.41	137.2	132.1	261.1	264.7	266.1	404.2	80.83	123.7	141.3	78.41	2.516	2.51	4.218	2.236	3.63	6.796	6.491	13	13.13	12.62	19.72	4.069	6.167	7.27	3.777
FBgn0250848	FBtr0075766	26-29-p	protein_coding	protein_coding	26-29kD-proteinase [Source:FlyBase;Acc:FBgn0250848]	0.5214	GO:0006508; GO:0051603	GO:0004197; GO:0008234	GO:0005875; GO:0005811; GO:0005615; GO:0005764	1872	0.0001916	0.003919	3L	13994231	13996571	2341	+	TRUE	-0.4151	3900	3045	2613	2701	3927	3909	3677	2885	2891	2849	3111	2926	3172	2606	3282	241.7	192	160.9	164.6	246	252	235.1	187	186.6	175.8	197.5	191.7	205.8	174.5	205.7
FBgn0053993	FBtr0100046; FBtr0301034	CG33993	protein_coding	protein_coding	RE08107p [Source:UniProtKB/TrEMBL;Acc:Q6NR09]	0.5345	GO:0008150	GO:0003674	GO:0005575	1860	0.0001922	0.003919	3L	5933036	5950658	17623	-	TRUE	-1.112	101.8	130.1	80.66	105	149.5	139.4	157.6	60.17	49.37	78.04	97.84	103.7	103.4	142.2	93.01	6.351	8.256	4.999	6.443	9.423	9.043	10.14	3.925	3.208	4.847	6.251	6.837	6.753	9.585	5.868
FBgn0027873	FBtr0085357	Cpsf100	protein_coding	protein_coding	Cleavage and polyadenylation specificity factor 100 [Source:FlyBase;Acc:FBgn0027873]	0.5105	GO:0022008; GO:0006379; GO:0006378; GO:0006398	GO:0003730; GO:0003723	GO:0005847	2431	0.0001923	0.003919	3R	29034573	29037062	2490	+	TRUE	-0.475	567.7	497.5	429.8	428.5	486.1	533.3	526.6	371.7	351.1	380	566.1	525.4	555	536.1	517.3	27.09	24.16	20.38	20.11	23.45	26.48	25.92	18.56	17.45	18.06	27.67	26.5	27.72	27.64	24.97
FBgn0031735	FBtr0079136	CG11029	protein_coding	protein_coding	MIP29934p [Source:UniProtKB/TrEMBL;Acc:Q9VMM8]	0.5224	GO:0006629	GO:0004622; GO:0016298; GO:0016788		1805	0.0001924	0.003919	2L	5746157	5747961	1805	+	TRUE	-1.381	310.3	278.3	169.8	161.1	254.5	307.3	377.8	83.8	90.52	166.3	130.9	157.9	82.47	85.15	83.79	19.94	18.2	10.84	10.18	16.53	20.54	25.05	5.634	6.06	10.64	8.618	10.72	5.549	5.913	5.447
FBgn0038106	FBtr0082695	CG7488	protein_coding	protein_coding	CG7488 [Source:UniProtKB/TrEMBL;Acc:Q9VG07]	0.5188	GO:0000028	GO:0005525; GO:0043024; GO:0019843; GO:0003924	GO:0005875; GO:0005759	1249	0.0001942	0.003948	3R	12995620	12996925	1306	+	TRUE	0.4848	441.9	402.3	468.1	514.4	509	442.2	485.5	624.2	698.1	702.4	383.2	403.4	505.7	502.5	453.5	41.04	38.02	43.19	46.99	47.79	42.73	46.51	60.64	67.54	64.96	36.46	39.6	49.16	50.43	42.61
FBgn0030678	FBtr0074202	CG11679	protein_coding	protein_coding	GM02445p [Source:UniProtKB/TrEMBL;Acc:Q9VXQ8]	0.5335	GO:0008150	GO:0003674	GO:0005575	1462	0.0001983	0.004022	X	15737493	15738954	1462	-	TRUE	-0.7895	400.6	406	255.8	274.5	412.1	459.8	337.7	213.8	208.5	262.3	383.2	319.5	248.8	238.6	258.3	31.79	32.78	20.17	21.42	33.05	37.96	27.64	17.75	17.23	20.72	31.15	26.8	20.66	20.46	20.73
FBgn0015576	FBtr0081553	alpha-Est8	protein_coding	protein_coding	alpha-Esterase-8 [Source:FlyBase;Acc:FBgn0015576]	0.4841		GO:0052689; GO:0016787		2646	0.0001992	0.004031	3R	7509343	7515670	6328	-	TRUE	2.334	0	3.614	3.184	2.387	8.08	7.682	33.28	153.6	155	85.72	1.349	3.813	3.38	0	24.6	0	0.1612	0.1387	0.1029	0.358	0.3504	1.505	7.046	7.078	3.742	0.06061	0.1767	0.1551	0	1.091
FBgn0035147	FBtr0072556; FBtr0306917	Gale	protein_coding	protein_coding	UDP-galactose 4'-epimerase [Source:FlyBase;Acc:FBgn0035147]	0.5533	GO:0006012; GO:0019233; GO:0035167; GO:0005975	GO:0003978; GO:0050662; GO:0003974; GO:0016857		1648	0.0002008	0.004053	3L	648555	651311	2757	+	TRUE	0.6948	201.7	248.1	263.2	340.1	238.3	193.1	248.6	349.2	403.2	371	342.1	307.3	365	369.6	629.6	14.2	17.77	18.41	23.55	16.96	14.14	18.05	25.71	29.57	26.01	24.67	22.87	26.9	28.11	44.83
FBgn0031390	FBtr0077853; FBtr0301660; FBtr0334814	tho2	protein_coding	protein_coding	tho2 [Source:FlyBase;Acc:FBgn0031390]	0.4977	GO:0031990; GO:0048477; GO:0006406	GO:0003729	GO:0000347; GO:0005634; GO:0000445	5402	0.0002038	0.004105	2L	2137350	2145187	7838	-	TRUE	-0.5032	1113	1164	941.4	902.3	1092	1156	1089	801.5	859.9	683.2	1217	1203	1055	964.7	733.4	23.91	25.43	20.09	19.06	23.71	25.82	24.13	18	19.24	14.61	26.78	27.3	23.72	22.38	15.93
FBgn0013278	FBtr0082637	Hsp70Bb	protein_coding	protein_coding	Heat-shock-protein-70Bb [Source:FlyBase;Acc:FBgn0013278]	0.5262	GO:0001666; GO:0009408; GO:0035080; GO:0006986; GO:0031427	GO:0005524	GO:0005875	2347	0.0002046	0.004111	3R	12505793	12508139	2347	+	TRUE	-0.4034	1546	1538	1744	1938	1369	1407	1375	1010	1004	1117	30.36	179.2	915.3	810.3	885.6	76.4	77.37	85.64	94.23	68.42	72.34	70.11	52.22	51.69	54.97	1.537	9.362	47.36	43.28	44.27
FBgn0037082	FBtr0078397; FBtr0331822	CG5664	protein_coding	protein_coding	CG5664, isoform A [Source:UniProtKB/TrEMBL;Acc:Q9VP36]	0.4441				2626	0.0002056	0.004123	3L	21438628	21441363	2736	-	TRUE	-0.8201	177.7	195.1	115.7	99.06	226.2	255.7	222.2	145	111.1	126.7	180.8	180	133.9	122.6	116.1	7.851	8.772	5.078	4.304	10.1	11.75	10.12	6.702	5.112	5.572	8.183	8.403	6.19	5.851	5.187
FBgn0000719	FBtr0077342; FBtr0100538; FBtr0333179; FBtr0333180; FBtr0333181; FBtr0333182	fog	protein_coding	protein_coding	folded gastrulation [Source:FlyBase;Acc:FBgn0000719]	0.4477	GO:0007476; GO:0007498; GO:0008360; GO:0007411; GO:0007186; GO:0007374; GO:0043519; GO:0048383; GO:0070252; GO:0016331; GO:0007362; GO:0008293; GO:0007472; GO:0007509; GO:0021782; GO:0007435; GO:0007369; GO:0007370; GO:0000266; GO:0040034; GO:0003384; GO:0007399	GO:0001664	GO:0005737; GO:0005576; GO:0005578	4226	0.0002082	0.004161	X	22824317	22855194	30878	-	TRUE	-1.044	114.3	115.6	95.52	69.22	127.9	158	179.1	73.06	60.35	74.2	66.8	118.2	79.77	145	147.6	3.138	3.23	2.605	1.869	3.55	4.513	5.072	2.098	1.726	2.028	1.878	3.43	2.292	4.302	4.098
FBgn0040736	FBtr0086665; FBtr0340328	IM3	protein_coding	protein_coding	Immune induced molecule 3 [Source:FlyBase;Acc:FBgn0040736]	0.4343	GO:0045087; GO:0019731; GO:0008063; GO:0009617; GO:0006952	GO:0003674	GO:0005576	535	0.0002085	0.004161	2R	18387895	18388734	840	+	TRUE	2.298	0	0	1.061	1.193	0	0	0.9788	67.69	68.57	6.397	0	0	1.352	0	0	0	0	0.2287	0.2545	0	0	0.2189	15.35	15.49	1.381	0	0	0.3069	0	0
FBgn0030105	FBtr0071309; FBtr0346164	CG15369	protein_coding	protein_coding	GEO12084p1 [Source:UniProtKB/TrEMBL;Acc:Q9W370]	0.4781		GO:0004869		493	0.0002117	0.004215	X	9216872	9217466	595	+	TRUE	1.79	2.882	2.409	2.123	0	2.693	1.097	6.852	34.38	35.66	53.73	1.349	1.525	11.49	1.871	3.075	0.6782	0.5769	0.4963	0	0.6406	0.2686	1.663	8.462	8.741	12.59	0.3253	0.3793	2.831	0.4758	0.7318
FBgn0027791	FBtr0070296	O-fut2	protein_coding	protein_coding	O-fucosyltransferase 2 [Source:FlyBase;Acc:FBgn0027791]	0.6181	GO:0016266; GO:0006355; GO:0006004; GO:0009790	GO:0008417; GO:0046922	GO:0005783; GO:0005794	1634	0.0002141	0.004254	X	1464363	1465996	1634	-	TRUE	-1.168	151.8	124.1	36.09	76.38	142.7	159.1	129.2	60.17	69.95	42.22	134.9	141.1	55.43	49.59	76.1	10.78	8.963	2.545	5.334	10.24	11.75	9.461	4.468	5.173	2.985	9.814	10.59	4.12	3.804	5.465
FBgn0029887	FBtr0070991	CG3198	protein_coding	protein_coding	CG3198 [Source:UniProtKB/TrEMBL;Acc:Q9W3X8]	0.4402	GO:0046579; GO:0070374; GO:0000398; GO:0006376	GO:0003729	GO:0005685; GO:0071004	4996	0.0002157	0.004275	X	6668539	6673973	5435	-	TRUE	0.4992	648.4	643.3	813	767.4	673.3	666.1	724.3	873.5	977.9	1084	688.2	787.7	795	743.9	720.3	15.06	15.2	18.76	17.53	15.8	16.09	17.35	21.22	23.65	25.06	16.37	19.33	19.32	18.66	16.92
FBgn0050118	FBtr0086724; FBtr0113360; FBtr0113361	CG30118	protein_coding	protein_coding	Uncharacterized protein, isoform C [Source:UniProtKB/TrEMBL;Acc:A8DYI2]	0.5145	GO:0045494; GO:0015031; GO:0071482; GO:0090316	GO:0070300; GO:0005525; GO:0035091	GO:0005829	2310	0.0002199	0.00435	2R	18430315	18440475	10161	-	TRUE	0.3738	679.2	755.3	915.9	823.5	682.7	649.7	679.3	858.4	866.8	891.7	840.7	768.7	962	803.8	765.6	34.11	38.6	45.7	40.68	34.66	33.94	35.19	45.09	45.34	44.59	43.25	40.8	50.57	43.61	38.89
FBgn0032820	FBtr0081321; FBtr0343856; FBtr0343857; FBtr0343858	fbp	protein_coding	protein_coding	fructose-1,6-bisphosphatase [Source:FlyBase;Acc:FBgn0032820]	0.5266	GO:0005975; GO:0006001	GO:0016791; GO:0042578; GO:0042132		1158	0.0002243	0.004428	2L	19761587	19764136	2550	-	TRUE	-0.6275	920.3	1076	695.2	779.3	704.3	766	887.8	474.9	460.8	580.8	707.8	716.8	409	492.2	458.2	92.2	109.7	69.19	76.79	71.31	79.83	91.73	49.76	48.09	57.94	72.64	75.9	42.89	53.27	46.42
FBgn0267632	FBtr0347086	CR45970	long_noncoding	lincRNA		0.5241				1141	0.0002255	0.004441	3L	22879259	22880399	1141	-	TRUE	-0.5142	411.2	407.2	324.8	366.4	488.8	499.3	444.4	347	337.4	307	425.8	433.9	398.8	362.1	349.8	41.8	42.12	32.81	36.64	50.23	52.81	46.6	36.91	35.73	31.09	44.34	46.63	42.45	39.78	35.97
FBgn0267661	FBtr0347124; FBtr0347125	CR45999	long_noncoding	lincRNA		0.4605				1586	0.0002274	0.004469	3R	4395549	4397548	2000	+	TRUE	-0.3839	812.7	760.1	762.1	741.2	922.4	917.4	935.8	699.4	676.1	743.3	786.7	761.8	815.3	755.1	847.1	59.45	56.57	55.38	53.32	68.2	69.81	70.6	53.51	51.52	54.14	58.95	58.9	62.42	59.68	62.67
FBgn0036512	FBtr0075563	CG16979	protein_coding	protein_coding	Probable Ufm1-specific protease 2 [Source:UniProtKB/Swiss-Prot;Acc:Q9VUR0]	0.4976	GO:0008150; GO:0030431; GO:0006508	GO:0016790; GO:0071567	GO:0012505	2046	0.00023	0.004505	3L	15576570	15578674	2105	+	TRUE	-0.4645	552.4	518	412.9	439.2	491.5	515.8	464	349.2	358	349.3	514.8	565.8	463.7	466.9	452.8	31.32	29.88	23.26	24.49	28.17	30.42	27.13	20.71	21.14	19.72	29.9	33.91	27.52	28.6	25.97
FBgn0027525	FBtr0088245; FBtr0339475	CG7686	protein_coding	protein_coding	CG7686, isoform B [Source:UniProtKB/TrEMBL;Acc:A0A0B4LF59]	0.5296	GO:0000056; GO:0045793; GO:0016049; GO:0042023; GO:0042274; GO:0006364; GO:0008150	GO:0003674	GO:0005634; GO:0034448; GO:0030688; GO:0031902; GO:0022627; GO:0005575	1880	0.0002303	0.004505	2R	10836570	10838727	2158	-	TRUE	0.3746	899.2	866.1	1034	995.4	1054	1060	1035	1313	1359	1421	871.1	813.7	1046	902	1037	55.49	54.38	63.38	60.41	65.76	68.05	65.85	84.74	87.36	87.34	55.06	53.07	67.55	60.14	64.72
FBgn0027493	FBtr0083991	AdSS	protein_coding	protein_coding	Adenylosuccinate Synthetase [Source:FlyBase;Acc:FBgn0027493]	0.5361	GO:0022008; GO:0006164	GO:0005525; GO:0004019		1951	0.0002331	0.004549	3R	20824667	20830580	5914	-	TRUE	0.4064	1742	1615	1916	1993	1930	1960	1798	2455	2584	2510	1643	1625	1786	1627	1762	103.6	97.74	113.2	116.6	116	121.2	110.3	152.7	160	148.6	100.1	102.1	111.2	104.5	106
FBgn0036008	FBtr0076426; FBtr0333863	CG3408	protein_coding	protein_coding	CG3408, isoform A [Source:UniProtKB/TrEMBL;Acc:Q9VT05]	0.4469	GO:0046716	GO:0005515; GO:0003674	GO:0005575; GO:0016021	1882	0.0002382	0.004633	3L	9506818	9509583	2766	-	TRUE	-0.4702	985.6	1049	1074	1035	1003	1005	1024	694.1	667.9	817.5	929.1	1029	1090	1002	1035	60.76	65.81	65.78	62.73	62.5	64.46	65.09	44.75	42.89	50.18	58.67	67.07	70.36	66.74	64.56
FBgn0031266	FBtr0078068; FBtr0332340	CG2807	protein_coding	protein_coding	CG2807, isoform A [Source:UniProtKB/TrEMBL;Acc:Q9VPR5]	0.5254	GO:0000398; GO:0000245	GO:0005488; GO:0003729	GO:0071011; GO:0071013; GO:0005689; GO:0071004; GO:0005686; GO:0005681	4250	0.0002389	0.004633	2L	568340	572907	4568	+	TRUE	-0.3795	1380	1207	1182	1211	1329	1359	1266	1007	1046	977.4	1214	1237	1320	1197	1205	37.68	33.52	32.07	32.52	36.67	38.58	35.63	28.74	29.75	26.57	33.94	35.69	37.72	35.3	33.28
FBgn0003227	FBtr0083193; FBtr0334595	rec	protein_coding	protein_coding	recombination-defective [Source:FlyBase;Acc:FBgn0003227]	0.5024	GO:0006260; GO:0007131; GO:0051301; GO:0006270	GO:0005524; GO:0003677; GO:0004003; GO:0016887; GO:0046872; GO:0008094	GO:0005656; GO:0005657; GO:0005634	3502	0.000239	0.004633	3R	15823019	15832632	9614	-	TRUE	-0.727	239.2	214.4	187.9	163.5	300.3	311.7	269.2	174.1	193.4	151	238.9	251.7	211.6	190.9	252.9	7.924	7.227	6.183	5.327	10.05	10.74	9.197	6.031	6.673	4.98	8.105	8.811	7.337	6.832	8.474
FBgn0039915	FBtr0089971; FBtr0089972	CG1732	protein_coding	protein_coding	Transporter [Source:UniProtKB/TrEMBL;Acc:Q9V4E7]	0.3869	GO:0051939; GO:0071260; GO:0006836; GO:0007268; GO:0015812	GO:0005332; GO:0005328	GO:0005886; GO:0016021; GO:0097386; GO:0043005; GO:0005887	2874	0.0002418	0.004679	4	629691	635350	5660	+	TRUE	3.734	2.882	4.818	16.98	19.1	4.04	6.584	4.894	309.4	314.1	16.63	4.723	89.22	13.52	21.52	16.91	0.1163	0.1979	0.681	0.7581	0.1648	0.2765	0.2038	13.06	13.21	0.6685	0.1953	3.807	0.5713	0.9386	0.6905
FBgn0262559	FBtr0083563	Mdh2	protein_coding	protein_coding	Malate dehydrogenase 2 [Source:FlyBase;Acc:FBgn0262559]	0.5558	GO:0035071; GO:0044262; GO:0006099; GO:0035096; GO:0043068; GO:0006108; GO:0006919; GO:0035070; GO:0043067; GO:0035209; GO:0005975; GO:0055114; GO:0019752	GO:0016615; GO:0030060; GO:0016491; GO:0003824; GO:0016616	GO:0005811; GO:0005739; GO:0005759	1335	0.0002472	0.004771	3R	18226396	18228718	2323	+	TRUE	0.4239	2046	2327	2156	2836	1535	1339	1460	1895	1926	2005	2396	1879	2144	1753	1972	177.8	205.8	186.1	242.4	134.8	121	130.9	172.3	174.3	173.5	213.3	172.6	195	164.6	173.3
FBgn0011274	FBtr0081008; FBtr0081009; FBtr0301577; FBtr0301578	Dif	protein_coding	protein_coding	Dorsal-related immunity factor [Source:FlyBase;Acc:FBgn0011274]	0.4748	GO:0034097; GO:0038061; GO:0006974; GO:0035206; GO:0045944; GO:0006357; GO:0000122; GO:0006955; GO:0045087; GO:0007249; GO:0006967; GO:0035171; GO:0048935; GO:0042387; GO:0006952; GO:0035070; GO:0050832; GO:0006964; GO:0009620; GO:0008063; GO:0050830; GO:0010628; GO:0006355; GO:0002781	GO:0005515; GO:0001077; GO:0003677; GO:0003682; GO:0043565; GO:0003700; GO:0000977	GO:0033256; GO:0005829; GO:0005737; GO:0005634	3055	0.0002477	0.004771	2L	17413248	17433161	19914	-	TRUE	0.5205	255.5	240.9	336.4	280.5	331.3	294.1	303.4	471.7	415.6	458	230.1	200.6	287.3	277.9	322.9	9.704	9.309	12.69	10.47	12.71	11.62	11.88	18.73	16.44	17.32	8.95	8.05	11.42	11.4	12.4
FBgn0030078	FBtr0071356; FBtr0346175	CG10970	protein_coding	protein_coding	GEO04547p1 [Source:UniProtKB/TrEMBL;Acc:Q9W3A0]	0.4042	GO:0008150	GO:0003998; GO:0003674	GO:0005575	1200	0.0002492	0.004789	X	9069599	9071408	1810	-	TRUE	0.5553	605.2	374.6	408.6	386.7	390.5	491.6	454.2	683.3	599.3	699.8	442.6	362.2	407	468.8	496.6	58.51	36.85	39.25	36.77	38.16	49.44	45.29	69.1	60.35	67.37	43.83	37.01	41.18	48.97	48.56
FBgn0030457	FBtr0073727; FBtr0340298; FBtr0340299	CG12096	protein_coding	protein_coding	26S proteasome non-ATPase regulatory subunit 5 [Source:UniProtKB/Swiss-Prot;Acc:Q9VYG1]	0.4785	GO:0006974; GO:0070682; GO:0043248	GO:0005488; GO:0044183	GO:0008540	2285	0.0002499	0.004794	X	13159604	13162854	3251	+	TRUE	-0.445	630.2	684.2	490.3	492.9	665.2	681.5	589.2	469.5	464.9	477.2	598.5	630.7	474.6	488.4	493.5	31.99	35.35	24.73	24.61	34.14	35.99	30.86	24.93	24.59	24.12	31.13	33.84	25.22	26.79	25.34
FBgn0002899	FBtr0076689	mus301	protein_coding	protein_coding	mutagen-sensitive 301 [Source:FlyBase;Acc:FBgn0002899]	0.4819	GO:0007294; GO:0048477; GO:0009994; GO:0016321; GO:0008298; GO:0030717; GO:0006417; GO:0009949; GO:0009951	GO:0005524; GO:0003676; GO:0004386	GO:0030532; GO:0005682	3364	0.0002505	0.004794	3L	8137808	8142014	4207	+	TRUE	-0.6608	276.7	231.3	294	243.5	320.5	287.5	276	195.5	176.9	172.7	253	269.2	283.3	252.6	235.2	9.541	8.116	10.07	8.258	11.17	10.31	9.818	7.053	6.355	5.931	8.938	9.812	10.22	9.413	8.205
FBgn0020641	FBtr0076990; FBtr0333581	Lcp65Ad	protein_coding	protein_coding	Lcp65Ad [Source:FlyBase;Acc:FBgn0020641]	0.508	GO:0040003	GO:0008010; GO:0042302; GO:0005214	GO:0031012; GO:0005615	568	0.0002511	0.004795	3L	6143395	6144101	707	+	TRUE	-1.989	14.41	28.91	9.552	15.52	22.89	36.21	69.5	2.149	4.114	0	10.8	19.83	5.408	18.71	16.14	2.941	6.003	1.937	3.114	4.722	7.688	14.63	0.4586	0.8746	0	2.257	4.276	1.155	4.126	3.332
FBgn0034899	FBtr0072088; FBtr0345534	CG13560	protein_coding	protein_coding	Uncharacterized protein, isoform A [Source:UniProtKB/TrEMBL;Acc:Q9W1K3]	0.5782				788	0.0002535	0.004831	2R	23747560	23748477	918	+	TRUE	1.923	10.57	49.39	1.061	3.58	21.55	6.584	5.873	73.06	89.15	62.69	4.048	0	0.676	2.807	0	1.555	7.394	0.1551	0.5181	3.204	1.008	0.8912	11.24	13.66	9.184	0.6102	0	0.1041	0.4462	0
FBgn0031957	FBtr0079563	TwdlE	protein_coding	protein_coding	TweedleE [Source:FlyBase;Acc:FBgn0031957]	0.4955	GO:0040003	GO:0005214	GO:0005578	1346	0.000255	0.004845	2L	7857957	7860839	2883	-	TRUE	-1.764	97.02	73.48	78.54	97.87	270.7	320.4	335.7	52.64	50.75	145.8	78.94	89.98	90.59	155.3	149.9	8.363	6.444	6.726	8.296	23.58	28.73	29.85	4.746	4.556	12.52	6.97	8.197	8.173	14.46	13.07
FBgn0053267	FBtr0305649	CG33267	protein_coding	protein_coding	FI15601p1 [Source:UniProtKB/TrEMBL;Acc:Q7KUG7]	0.434	GO:0008150	GO:0003674	GO:0005575	742	0.0002555	0.004845	3L	11564483	11572796	8314	+	TRUE	2.645	9.606	7.228	5.307	4.774	22.89	2.195	6.852	93.47	76.8	208.5	2.024	3.05	18.93	4.678	2.306	1.502	1.15	0.8243	0.7341	3.618	0.357	1.105	15.29	12.51	32.47	0.3242	0.5041	3.098	0.7903	0.3647
FBgn0250791	FBtr0074840	alphaSnap	protein_coding	protein_coding	alpha Soluble NSF attachment protein [Source:FlyBase;Acc:FBgn0250791]	0.4367	GO:0006909; GO:0007269; GO:0006886; GO:0007268; GO:0000281; GO:0048812; GO:0001745; GO:0006888; GO:0006891; GO:0007274; GO:0031629; GO:0048526; GO:0016082; GO:0035540; GO:0051260; GO:0035494; GO:0034214	GO:0005515; GO:0001671; GO:0000149; GO:0005483; GO:0019905	GO:0005737; GO:0016020; GO:0043195; GO:0031201; GO:0019898; GO:0031410; GO:0043679; GO:0005774	2070	0.0002559	0.004845	3L	20313632	20316577	2946	+	TRUE	0.3999	958.7	852.9	1069	1149	937.2	930.6	942.6	1313	1260	1145	882.5	933.4	1080	1186	1198	53.73	48.63	59.51	63.35	53.09	54.25	54.49	76.96	73.58	63.9	50.67	55.29	63.33	71.84	67.93
FBgn0035889	FBtr0076664; FBtr0076665; FBtr0346628	mkg-p	protein_coding	protein_coding	monkey king protein [Source:FlyBase;Acc:FBgn0035889]	0.4655		GO:0016779		2583	0.0002595	0.004891	3L	8402168	8405277	3110	-	TRUE	0.3779	449.6	450.5	481.9	522.7	503.6	519.1	515.8	667.2	663.8	679.3	520.2	489.6	580.7	504.3	500.4	20.19	20.59	21.5	23.09	22.86	24.25	23.9	31.34	31.06	30.38	23.93	23.24	27.3	24.47	22.73
FBgn0053057	FBtr0076678; FBtr0344802	CG33057	protein_coding	protein_coding	GH08776p [Source:UniProtKB/TrEMBL;Acc:Q86BH3]	0.4682	GO:0006388	GO:0016772; GO:0008665		3084	0.0002595	0.004891	3L	8402168	8405277	3110	-	TRUE	0.3779	449.6	450.5	481.9	522.7	503.6	519.1	515.8	667.2	663.8	679.3	520.2	489.6	580.7	504.3	500.4	16.91	17.24	18.01	19.34	19.15	20.31	20.01	26.25	26.01	25.45	20.05	19.47	22.87	20.5	19.04
FBgn0020638	FBtr0077058	Lcp65Ag1	protein_coding	protein_coding	Lcp65Ag1 [Source:FlyBase;Acc:FBgn0020638]	0.4681	GO:0040003; GO:0008363	GO:0005214; GO:0008010; GO:0042302	GO:0005576; GO:0031012; GO:0005615	517	0.0002721	0.005117	3L	6134697	6135274	578	-	TRUE	-1.221	67.24	79.5	50.94	46.55	223.5	207.4	142.9	89.17	82.29	53.73	110	73.97	37.18	19.65	24.6	15.09	18.15	11.36	10.27	50.7	48.41	33.07	20.93	19.23	12.01	25.28	17.54	8.733	4.764	5.583
FBgn0036547	FBtr0075511; FBtr0333574	CG17032	protein_coding	protein_coding	RE41485p [Source:UniProtKB/TrEMBL;Acc:Q9VUV8]	0.5214				1295	0.000273	0.005117	3L	15958843	15960609	1767	+	TRUE	-0.5133	885.7	813.1	904.3	840.2	933.2	863.6	834	552.2	587	693.4	813.7	886.9	740.9	844.9	872.5	79.35	74.12	80.48	74.03	84.5	80.48	77.05	51.75	54.78	61.85	74.67	83.97	69.48	81.78	79.05
FBgn0032943	FBtr0273404	Tsp39D	protein_coding	protein_coding	Tetraspanin 39D [Source:FlyBase;Acc:FBgn0032943]	0.3421	GO:0008150; GO:0007166	GO:0003674	GO:0016021; GO:0005887	2359	0.0002732	0.005117	2L	21344607	21358271	13665	+	TRUE	-0.4107	1086	1089	935.1	1060	1220	1345	1204	963.7	975.1	887.9	971.6	1040	995.1	915.1	975.5	53.38	54.49	45.69	51.26	60.64	68.83	61.07	49.57	49.95	43.48	48.95	54.07	51.23	48.62	48.52
FBgn0017567	FBtr0083191	ND23	protein_coding	protein_coding	NADH:ubiquinone reductase 23kD subunit precursor [Source:FlyBase;Acc:FBgn0017567]	0.525	GO:0006120; GO:0055114	GO:0051539; GO:0003954; GO:0008137; GO:0016651	GO:0005739; GO:0005747; GO:0016020	819	0.0002747	0.005131	3R	15836048	15837117	1070	-	TRUE	0.3871	893.4	921.5	1052	1166	693.5	706.7	640.1	867	910.7	900.7	908.9	858.7	825.4	860.8	857.9	126.6	132.8	148	162.4	99.29	104.1	93.52	128.5	134.4	127	131.9	128.6	122.4	131.7	122.9
FBgn0036278	FBtr0075989; FBtr0330069	CrzR	protein_coding	protein_coding	Corazonin receptor [Source:FlyBase;Acc:FBgn0036278]	0.5003	GO:0007186; GO:0007218; GO:0071361; GO:0006117; GO:0048149; GO:0007200	GO:0004930; GO:0008188; GO:0035237; GO:0016500	GO:0005887; GO:0016021	3238	0.0002759	0.005131	3L	12339116	12351544	12429	-	TRUE	1.504	0.9606	3.614	2.123	1.193	5.386	2.195	3.915	30.08	45.26	21.75	2.024	2.288	31.77	0	2.306	0.03442	0.1317	0.07556	0.04206	0.1951	0.0818	0.1447	1.127	1.689	0.7759	0.07429	0.08663	1.192	0	0.08357
FBgn0265042	FBtr0336473; FBtr0336474; FBtr0336475; FBtr0336476; FBtr0336477; FBtr0336478; FBtr0336479	Irk1	protein_coding	protein_coding	Inwardly rectifying potassium channel 1 [Source:FlyBase;Acc:FBgn0265042]	0.4946	GO:0042391; GO:0045475; GO:0010107; GO:0006813; GO:0035220	GO:0005242; GO:0015272	GO:0005887; GO:0016021	2749	0.0002762	0.005131	3R	23168317	23185642	17326	+	TRUE	-0.4933	751.2	793.8	782.2	642.1	869.9	752.8	941.6	583.4	629.5	600	670.7	616.2	682.1	581.1	658.8	31.7	34.09	32.8	26.65	37.1	33.05	40.99	25.75	27.67	25.21	28.99	27.48	30.13	26.49	28.12
FBgn0016031	FBtr0077159; FBtr0077160; FBtr0077161; FBtr0333595	lama	protein_coding	protein_coding	lamina ancestor [Source:FlyBase;Acc:FBgn0016031]	0.4888	GO:0016042; GO:0002121; GO:0046843; GO:0007444	GO:0016787; GO:0003674	GO:0016021; GO:0005576	3305	0.0002765	0.005131	3L	5343619	5355923	12305	-	TRUE	1.474	269	249.4	592.2	457.1	22.89	29.63	41.11	105.3	76.8	142	298.2	309.6	467.1	348.1	445.1	9.442	8.906	20.65	15.78	0.8122	1.082	1.488	3.866	2.808	4.964	10.72	11.49	17.16	13.2	15.8
FBgn0037623	FBtr0081944; FBtr0081945; FBtr0081946	CG9801	protein_coding	protein_coding	PP2C-like domain-containing protein CG9801 [Source:UniProtKB/Swiss-Prot;Acc:Q0KIA2]	0.4895	GO:0008150	GO:0003824	GO:0005575	3366	0.0002769	0.005131	3R	8735879	8747675	11797	-	TRUE	-0.6251	393.9	342.1	277	216	371.7	414.8	373.9	280.4	234.5	223.9	341.4	411	272.4	320.9	260.6	13.57	12	9.486	7.323	12.95	14.87	13.29	10.11	8.42	7.684	12.05	14.97	9.829	11.95	9.084
FBgn0035490	FBtr0073203	CG1136	protein_coding	protein_coding	CG1136 [Source:UniProtKB/TrEMBL;Acc:Q9VZJ2]	0.4786		GO:0042302	GO:0005615	2704	0.0002792	0.005163	3L	4046596	4059660	13065	+	TRUE	1.482	32.66	12.05	26.53	23.87	20.2	41.7	26.43	110.7	122.1	78.04	48.58	16.78	51.38	27.13	20.76	1.401	0.5259	1.131	1.007	0.8759	1.861	1.169	4.966	5.455	3.334	2.135	0.7608	2.307	1.258	0.9007
FBgn0000405	FBtr0071911; FBtr0071913; FBtr0071914; FBtr0309858	CycB	protein_coding	protein_coding	Cyclin B [Source:FlyBase;Acc:FBgn0000405]	0.4985	GO:0000281; GO:0035186; GO:0001700; GO:0006974; GO:0009987; GO:0000079; GO:0000086; GO:0035561; GO:0007079; GO:0008608; GO:0000920	GO:0019901; GO:0016538	GO:0005737; GO:0005634; GO:0005819; GO:0072686; GO:0000775; GO:0019908; GO:0045495; GO:0051233	2591	0.0002823	0.00521	2R	22803521	22806948	3428	-	TRUE	-0.385	2259	2312	2140	2411	1992	2020	1870	1542	1466	1487	2519	2600	2405	2078	2293	101.2	105.3	95.18	106.2	90.13	94.1	86.34	72.2	68.38	66.28	115.6	123	112.7	100.5	103.8
FBgn0036734	FBtr0075175; FBtr0331842; FBtr0344941; FBtr0345387	CG7564	protein_coding	protein_coding	CG7564, isoform A [Source:UniProtKB/TrEMBL;Acc:Q9VVI1]	0.5133	GO:0000398; GO:0006376	GO:0003729	GO:0071011; GO:0005685; GO:0071004	4085	0.0002844	0.005237	3L	17514298	17524740	10443	+	TRUE	-0.4178	1156	1111	920.2	880.8	1252	1228	1232	943.3	990.2	836.7	1239	1265	1026	949.7	980.9	32.82	32.09	25.96	24.6	35.95	36.28	36.1	28.02	29.29	23.66	36.04	37.97	30.49	29.14	28.17
FBgn0037146	FBtr0078477; FBtr0309869	CG7470	protein_coding	protein_coding	CG7470, isoform A [Source:UniProtKB/TrEMBL;Acc:Q9VNW6]	0.5554	GO:0060429; GO:0006561; GO:0007293; GO:0055114; GO:0008152; GO:0030727	GO:0004350; GO:0004349; GO:0017084; GO:0016491; GO:0016620; GO:0003824	GO:0005739; GO:0005743; GO:0005811; GO:0005737	3777	0.0002868	0.005272	3L	21972002	21984606	12605	+	TRUE	2.333	4.803	7.228	4.245	3.58	20.2	8.779	61.67	219.2	209.8	177.8	9.446	0.7626	13.52	7.485	24.6	0.1475	0.2259	0.1296	0.1082	0.6271	0.2805	1.954	7.041	6.714	5.439	0.2972	0.02476	0.4347	0.2484	0.7642
FBgn0034538	FBtr0086249; FBtr0342721	CG16799	protein_coding	protein_coding	Uncharacterized protein, isoform A [Source:UniProtKB/TrEMBL;Acc:A1ZBX6]	0.4761	GO:0050829; GO:0050830; GO:0016998; GO:0006952; GO:0019730	GO:0003796	GO:0005615	1004	0.0002882	0.005286	2R	20652557	20655096	2540	-	TRUE	1.585	15.37	7.228	15.92	5.967	9.426	12.07	21.53	61.24	54.86	84.44	16.87	12.2	8.112	11.23	14.61	1.776	0.8498	1.828	0.6782	1.101	1.451	2.566	7.402	6.603	9.715	1.997	1.49	0.9812	1.402	1.707
FBgn0032945	FBtr0081517	CG8665	protein_coding	protein_coding	10-formyltetrahydrofolate dehydrogenase [Source:UniProtKB/TrEMBL;Acc:Q9VIC9]	0.4658	GO:0009258; GO:0055114; GO:0006730; GO:0009058; GO:0008152	GO:0047105; GO:0019145; GO:0016155; GO:0016742; GO:0016620; GO:0008168; GO:0016491; GO:0003824	GO:0005737	3624	0.0002946	0.005393	2L	21371227	21377995	6769	+	TRUE	2.326	2.882	8.432	6.368	3.58	17.51	2.195	18.6	87.03	80.92	165	9.446	9.914	2.704	4.678	10.76	0.09226	0.2747	0.2025	0.1127	0.5664	0.07309	0.614	2.914	2.698	5.261	0.3098	0.3354	0.09061	0.1618	0.3484
FBgn0003612	FBtr0088570; FBtr0088571; FBtr0088572; FBtr0088573; FBtr0088574; FBtr0088575; FBtr0088576; FBtr0088577; FBtr0088578; FBtr0302505; FBtr0302506; FBtr0302507; FBtr0306705; FBtr0343996	Su(var)2-10	protein_coding	protein_coding	Suppressor of variegation 2-10 [Source:FlyBase;Acc:FBgn0003612]	0.5116	GO:0007095; GO:0022008; GO:0048749; GO:0050829; GO:0030097; GO:0042176; GO:0030261; GO:0045089; GO:0051276; GO:0046425; GO:0046426; GO:0007446; GO:0000724	GO:0008270; GO:0003677; GO:0017151	GO:0005737; GO:0005634; GO:0005700; GO:0005654; GO:0005652; GO:0035012	2406	0.0002978	0.005439	2R	9116122	9122000	5879	+	TRUE	-0.3511	1079	1162	993.4	903.5	995.1	1021	991.5	805.8	772.2	771.5	1150	1243	1186	1025	1044	52.02	57.03	47.59	42.84	48.5	51.19	49.31	40.64	38.78	37.04	56.82	63.35	59.88	53.38	50.91
FBgn0003447	FBtr0071101; FBtr0071102; FBtr0301677; FBtr0301679	sn	protein_coding	protein_coding	singed [Source:FlyBase;Acc:FBgn0003447]	0.4892	GO:0042060; GO:0007163; GO:0048477; GO:0048812; GO:0009913; GO:0035017; GO:0046847; GO:0030036; GO:0051017; GO:0016358; GO:0035317; GO:0048800; GO:0035099; GO:0008407; GO:0007015; GO:0030034	GO:0051015; GO:0003779; GO:0030674	GO:0043025; GO:0043005; GO:0005737; GO:0005856; GO:0015629; GO:0031941	2808	0.0003011	0.005488	X	7964024	7986601	22578	+	TRUE	-0.3913	1355	1403	1243	1330	1294	1315	1357	947.6	993	1076	1214	1391	1384	1280	1297	55.96	58.99	51.02	54.02	54.04	56.5	57.81	40.95	42.73	44.26	51.37	60.74	59.87	57.14	54.19
FBgn0040827	FBtr0076530; FBtr0340709	CG13315	protein_coding	protein_coding	GEO09635p1 [Source:UniProtKB/TrEMBL;Acc:Q9VSU3]	0.4407				558	0.0003043	0.005525	3L	9096877	9097494	618	+	TRUE	2.72	10.57	19.27	10.61	3.58	12.12	8.779	71.45	323.4	296.2	204.7	21.59	12.96	26.36	20.59	34.59	2.197	4.077	2.192	0.7321	2.547	1.899	15.32	70.33	64.16	42.38	4.598	2.849	5.738	4.624	7.274
FBgn0052170	FBtr0075258	CG32170	protein_coding	protein_coding	RE28470p [Source:UniProtKB/TrEMBL;Acc:Q8I0S2]	0.5465	GO:0008150	GO:0003674	GO:0005575	2064	0.0003043	0.005525	3L	16877309	16879372	2064	+	TRUE	1.105	29.78	15.66	52.01	53.71	33.66	39.51	35.24	93.47	93.26	87	27.66	22.88	39.21	49.59	29.21	1.674	0.8956	2.904	2.969	1.913	2.31	2.043	5.495	5.46	4.869	1.593	1.359	2.307	3.012	1.661
FBgn0033065	FBtr0085987; FBtr0345485	Cyp6w1	protein_coding	protein_coding	Cyp6w1 [Source:FlyBase;Acc:FBgn0033065]	0.471	GO:0007608; GO:0055114	GO:0004497; GO:0020037; GO:0016491; GO:0005506; GO:0016705; GO:0009055	GO:0031090; GO:0005789; GO:0016020; GO:0043231	2010	0.0003051	0.005526	2R	6173684	6176195	2512	+	TRUE	1.94	0	0	4.245	1.193	1.347	8.779	9.788	67.69	72.69	37.1	2.024	3.05	0	0	0	0	0	0.2434	0.06775	0.07856	0.5271	0.5827	4.086	4.37	2.132	0.1197	0.1861	0	0	0
FBgn0266521	FBtr0079196; FBtr0079197; FBtr0079198; FBtr0304908; FBtr0333406	stai	protein_coding	protein_coding	stathmin [Source:FlyBase;Acc:FBgn0266521]	0.3943	GO:0007298; GO:0008354; GO:0051124; GO:0007017; GO:0008088; GO:0007399; GO:0031110; GO:0031175; GO:0007019; GO:0051493	GO:0015631; GO:0008017	GO:0043005; GO:0005875; GO:0005829; GO:0031594	2434	0.0003057	0.005526	2L	6100377	6124653	24277	+	TRUE	-0.4854	4095	4282	4293	4434	6085	6519	6092	4104	4319	4923	3532	4060	3938	4579	4518	195.2	207.7	203.3	207.8	293.2	323.2	299.5	204.6	214.4	233.6	172.4	204.5	196.5	235.8	217.8
FBgn0085424	FBtr0112642; FBtr0112643; FBtr0342628	nub	protein_coding	protein_coding	nubbin [Source:FlyBase;Acc:FBgn0085424]	0.4928	GO:0048813; GO:0006357; GO:0007419; GO:0035220; GO:0007389; GO:0007400; GO:0007402; GO:0036022; GO:0006351; GO:0006355; GO:0002809	GO:0003700; GO:0001077; GO:0043565; GO:0003677; GO:0000976	GO:0005634	3531	0.0003086	0.005568	2L	12587625	12628135	40511	+	TRUE	1.379	24.02	60.23	42.45	37	28.28	39.51	24.47	121.4	102.9	71.64	53.98	37.37	39.21	31.81	35.36	0.7891	2.014	1.386	1.196	0.9391	1.35	0.8292	4.172	3.52	2.344	1.817	1.298	1.348	1.129	1.175
FBgn0039507	FBtr0085174; FBtr0305971; FBtr0305972; FBtr0305973; FBtr0305974; FBtr0305975	mrt	protein_coding	protein_coding	martik [Source:FlyBase;Acc:FBgn0039507]	0.5358	GO:0007611; GO:0008355	GO:0003674	GO:0005575	2792	0.0003118	0.005602	3R	27277249	27282661	5413	-	TRUE	-0.4624	536	434.9	371.5	378.3	579	609.1	538.4	441.6	386.8	413.2	607.9	562.8	471.2	474.4	448.2	22.27	18.39	15.34	15.46	24.32	26.33	23.07	19.19	16.74	17.1	25.88	24.72	20.49	21.3	18.83
FBgn0040532	FBtr0081920; FBtr0305187; FBtr0305188	CG8369	protein_coding	protein_coding	CG8369, isoform A [Source:UniProtKB/TrEMBL;Acc:Q9VHK7]	0.4593	GO:0048190			561	0.0003122	0.005602	3R	8822008	8822838	831	+	TRUE	1.755	12.49	15.66	25.47	7.161	36.36	31.82	22.51	168.7	157.7	61.41	21.59	28.98	10.14	8.421	16.91	2.581	3.293	5.231	1.456	7.595	6.842	4.799	36.47	33.96	12.64	4.571	6.33	2.194	1.881	3.535
FBgn0023507	FBtr0070381; FBtr0070382; FBtr0070383	CG3835	protein_coding	protein_coding	CG3835, isoform A [Source:UniProtKB/TrEMBL;Acc:Q7K511]	0.5622	GO:0019516; GO:0022904; GO:0055114	GO:0004458; GO:0051990; GO:0071949; GO:0016614; GO:0050660; GO:0016491; GO:0003824; GO:0008762	GO:0005739	1938	0.0003124	0.005602	X	2141489	2144937	3449	+	TRUE	0.3942	270.9	331.3	272.8	323.4	498.2	523.5	503.1	705.9	663.8	644.8	286.1	231.8	313.7	204	217.5	16.22	20.18	16.22	19.04	30.15	32.6	31.06	44.2	41.39	38.43	17.54	14.67	19.65	13.19	13.17
FBgn0030658	FBtr0074046	CG7872	protein_coding	protein_coding	DnaJ homolog subfamily C member 25 homolog [Source:UniProtKB/Swiss-Prot;Acc:Q9VXT2]	0.5517	GO:0008150	GO:0003674	GO:0012505; GO:0016021	1653	0.0003164	0.005662	X	15578205	15579857	1653	+	TRUE	0.6185	325.7	316.8	331.1	390.3	294.9	302.9	254.5	382.5	469.1	475.9	296.2	298.9	414.4	363	412.8	22.86	22.62	23.09	26.94	20.92	22.11	18.42	28.08	34.29	33.26	21.3	22.17	30.44	27.53	29.3
FBgn0035187	FBtr0072638	Trh	protein_coding	protein_coding	Tryptophan hydroxylase [Source:FlyBase;Acc:FBgn0035187]	0.5172	GO:0042427; GO:0045187; GO:0055114; GO:0006568; GO:0030431; GO:0009072; GO:0008152	GO:0016714; GO:0004510; GO:0004505; GO:0005506; GO:0016597; GO:0004497		2183	0.0003185	0.005687	3L	1190384	1193173	2790	-	TRUE	2.616	2.882	1.205	0	2.387	0	4.39	6.852	127.9	100.1	23.03	4.048	8.388	2.704	2.807	6.918	0.1532	0.06514	0	0.1248	0	0.2427	0.3756	7.107	5.542	1.219	0.2204	0.4712	0.1504	0.1612	0.3719
FBgn0027844	FBtr0080539	CAH1	protein_coding	protein_coding	Carbonic anhydrase 1 [Source:FlyBase;Acc:FBgn0027844]	0.5378	GO:0006730	GO:0008270; GO:0004089	GO:0005737	1456	0.0003209	0.005711	2L	13803626	13809994	6369	+	TRUE	2.097	64.36	62.64	124.2	97.87	68.68	63.65	53.84	404	399.1	104.9	70.85	161.7	73.69	55.21	93.01	5.128	5.078	9.83	7.669	5.531	5.276	4.424	33.67	33.12	8.323	5.783	13.61	6.146	4.753	7.496
FBgn0053494	FBtr0089607; FBtr0336802	CG33494	protein_coding	protein_coding	GEO12415p1 [Source:UniProtKB/TrEMBL;Acc:Q86P02]	0.3518				800	0.0003211	0.005711	3R	25493481	25495161	1681	-	TRUE	1.721	12.49	31.32	27.6	8.354	21.55	9.877	25.45	66.61	75.43	126.7	24.96	23.64	27.72	39.3	239.1	1.811	4.621	3.976	1.192	3.158	1.49	3.806	10.1	11.39	18.29	3.709	3.623	4.207	6.157	35.06
FBgn0030013	FBtr0303457; FBtr0345987	GIIIspla2	protein_coding	protein_coding	GIIIspla2, isoform B [Source:UniProtKB/TrEMBL;Acc:Q9W3I8]	0.5143	GO:0050482; GO:0006644; GO:0016042	GO:0004623; GO:0005509	GO:0005576	1378	0.0003259	0.005785	X	8157628	8159348	1721	+	TRUE	0.7833	196.9	183.1	209.1	148	169.7	162.4	215.3	279.3	327.8	363.3	190.9	159.4	224.4	189.9	186.8	16.58	15.68	17.49	12.25	14.44	14.22	18.7	24.6	28.74	30.46	16.47	14.18	19.78	17.28	15.91
FBgn0030309	FBtr0073543; FBtr0073544; FBtr0339693; FBtr0339694	CG1572	protein_coding	protein_coding	CG1572, isoform A [Source:UniProtKB/TrEMBL;Acc:Q9VYX8]	0.4789	GO:0035208		GO:0016021; GO:0016020	1021	0.0003271	0.005795	X	11555050	11558654	3605	-	TRUE	0.4265	891.5	822.7	721.7	772.2	1368	1524	1286	1897	1854	1876	762.4	597.9	745	681.2	1098	101.3	95.12	81.48	86.29	157.1	180.2	150.7	225.5	219.5	212.2	88.74	71.8	88.61	83.63	126.2
FBgn0001248	FBtr0076667; FBtr0076668; FBtr0076669; FBtr0076670; FBtr0076671; FBtr0076673; FBtr0114548; FBtr0114549; FBtr0333058	Idh	protein_coding	protein_coding	Isocitrate dehydrogenase [Source:FlyBase;Acc:FBgn0001248]	0.5249	GO:0001561; GO:0006099; GO:0055114; GO:0006102; GO:0006097	GO:0000287; GO:0047988; GO:0051287; GO:0004450; GO:0016616	GO:0005739; GO:0005811; GO:0005777	1815	0.0003279	0.005797	3L	8356404	8360906	4503	-	TRUE	-0.4762	6506	6363	4866	5498	5885	6065	5858	3969	4071	4753	6105	6181	5222	5137	5279	415.9	413.8	309	345.7	380.2	403.3	386.2	265.3	271	302.5	399.7	417.6	349.4	354.8	341.3
FBgn0032503	FBtr0080463; FBtr0329824	CG16825	protein_coding	protein_coding	FI21749p1 [Source:UniProtKB/TrEMBL;Acc:Q9VK02]	0.5246	GO:0008150	GO:0003674	GO:0016021; GO:0005575	2454	0.0003332	0.005869	2L	13304788	13307807	3020	+	TRUE	-1.28	39.39	66.25	54.13	57.29	56.56	64.75	64.6	21.49	15.09	19.19	49.93	63.29	31.77	46.78	39.97	1.862	3.187	2.542	2.664	2.702	3.184	3.15	1.063	0.7429	0.9034	2.418	3.163	1.572	2.39	1.911
FBgn0045823	FBtr0076398; FBtr0076399; FBtr0076400; FBtr0076401; FBtr0330097	vsg	protein_coding	protein_coding	visgun [Source:FlyBase;Acc:FBgn0045823]	0.4636	GO:0007476; GO:0007611; GO:0042127; GO:0007616; GO:0008355; GO:0032504; GO:0048149	GO:0003674	GO:0031410; GO:0016021; GO:0098549; GO:0035324	2208	0.0003333	0.005869	3L	9714324	9717716	3393	+	TRUE	-0.3863	4157	3656	3411	3364	4591	4768	4592	3542	3633	3490	3928	3936	4127	3712	4319	218.4	195.5	178.1	173.9	243.8	260.6	248.8	194.7	198.8	182.6	211.4	218.6	227	210.7	229.5
FBgn0050122	FBtr0086660; FBtr0300923; FBtr0300924	CG30122	protein_coding	protein_coding	Uncharacterized protein, isoform C [Source:UniProtKB/TrEMBL;Acc:E1JGL8]	0.5288	GO:0000398	GO:0005515; GO:0003729	GO:0071011	4621	0.0003356	0.005877	2R	18632328	18639270	6943	-	TRUE	-0.4347	2059	2012	1680	1659	1922	1723	1822	1401	1404	1228	2178	2272	2261	2053	1539	51.68	51.39	41.91	40.96	48.76	45	47.17	36.79	36.73	30.7	56.01	60.28	59.41	55.69	39.08
FBgn0032213	FBtr0080064; FBtr0344857	CG5390	protein_coding	protein_coding	CG5390, isoform A [Source:UniProtKB/TrEMBL;Acc:Q9VL01]	0.498	GO:0006508	GO:0004252; GO:0016787	GO:0005576	1386	0.0003356	0.005877	2L	10304069	10306594	2526	-	TRUE	-0.4097	3542	3275	2929	3031	3400	3315	3063	2433	2373	2545	3391	3087	3366	2638	3116	296.5	279	243.6	249.6	287.7	288.7	264.4	213.1	206.9	212.1	290.8	273.1	294.9	238.5	263.8
FBgn0023000	FBtr0072570; FBtr0072571; FBtr0306850	mth	protein_coding	protein_coding	methuselah [Source:FlyBase;Acc:FBgn0023000]	0.431	GO:0016079; GO:0007166; GO:0007186; GO:0042594; GO:0008340; GO:0006979; GO:0009408; GO:0007568; GO:1901562; GO:0000302; GO:0006950	GO:0042277; GO:0004930; GO:0008528; GO:0004888; GO:0005515	GO:0005887; GO:0098793; GO:0016021; GO:0016020	2090	0.0003358	0.005877	3L	343378	346957	3580	-	TRUE	-0.4266	644.6	599.9	533.9	525.1	665.2	656.2	636.2	525.4	459.5	460.6	591.7	626.1	558.4	613.8	631.1	35.78	33.88	29.44	28.67	37.32	37.89	36.42	30.5	26.57	25.46	33.65	36.73	32.44	36.81	35.43
FBgn0038638	FBtr0083664; FBtr0083665	CG7702	protein_coding	protein_coding	CG7702, isoform A [Source:UniProtKB/TrEMBL;Acc:Q9VE49]	0.5135		GO:0005515	GO:0016021	2336	0.0003364	0.005877	3R	18669390	18674679	5290	+	TRUE	-0.6819	476.5	524	523.2	430.8	456.5	436.8	474.7	283.6	224.9	330.1	568.8	578	619.2	561.4	615.7	23.66	26.48	25.82	21.04	22.91	22.56	24.32	14.73	11.64	16.32	28.94	30.34	32.19	30.12	30.93
FBgn0037696	FBtr0082044	GstZ1	protein_coding	protein_coding	Glutathione S transferase Z1 [Source:FlyBase;Acc:FBgn0037696]	0.4359	GO:0009072; GO:0006749; GO:0006572; GO:0006559	GO:0005515; GO:0004364; GO:0016034; GO:0003824	GO:0005737	913	0.0003453	0.006012	3R	9455517	9456546	1030	-	TRUE	-0.6398	282.4	254.2	216.5	183.8	377	327	327.9	202	203	244.4	234.1	282.2	196	219.9	239.1	35.89	32.86	27.33	22.97	48.42	43.23	42.97	26.85	26.87	30.92	30.48	37.89	26.08	30.19	30.72
FBgn0037583	FBtr0081853	CG9684	protein_coding	protein_coding	CG9684 [Source:UniProtKB/TrEMBL;Acc:Q9VHR5]	0.4236	GO:0000398; GO:0006401	GO:0008270; GO:0004518	GO:0071013; GO:0071011; GO:0005737	2146	0.0003455	0.006012	3R	8359958	8362554	2597	-	TRUE	-0.4076	661.9	560.1	538.1	461.9	560.2	557.5	577.5	444.8	419.7	404.3	574.2	581.9	554.3	561.4	575	35.78	30.81	28.9	24.56	30.61	31.35	32.2	25.15	23.63	21.76	31.8	33.25	31.37	32.79	31.44
FBgn0040005	FBtr0111291; FBtr0111292; FBtr0334995; FBtr0334996	CG17883	protein_coding	protein_coding	RE60063p [Source:UniProtKB/TrEMBL;Acc:Q9W5H8]	0.3525	GO:0006888; GO:0043087	GO:0017137; GO:0005096	GO:0005783; GO:0005789; GO:0016021	1632	0.0003497	0.006073	2R	4671853	4673639	1787	+	TRUE	-0.4476	477.4	499.9	334.3	300.8	440.3	459.8	455.2	312.6	340.1	332.6	538.4	471.3	344.1	393	393.6	33.94	36.16	23.61	21.03	31.64	34	33.37	23.25	25.19	23.54	39.21	35.41	25.6	30.18	28.3
FBgn0030484	FBtr0073778	GstT4	protein_coding	protein_coding	Glutathione S transferase T4 [Source:FlyBase;Acc:FBgn0030484]	0.4861	GO:0008150; GO:0006749	GO:0005515; GO:0004364	GO:0005737	1220	0.0003561	0.006171	X	13404749	13409323	4575	+	TRUE	0.5755	118.2	109.6	89.15	77.58	243.7	296.3	239.8	396.4	382.6	400.4	127.5	131.2	110.2	125.4	144.5	11.24	10.61	8.423	7.255	23.43	29.31	23.52	39.43	37.9	37.92	12.42	13.18	10.97	12.88	13.9
FBgn0086370	FBtr0083255; FBtr0344473	sra	protein_coding	protein_coding	sarah [Source:FlyBase;Acc:FBgn0086370]	0.483	GO:0007005; GO:0007126; GO:0045924; GO:0007343; GO:0019722; GO:0007616; GO:0035039; GO:0046008; GO:0070884; GO:0007143; GO:0008355; GO:0007275; GO:0048477; GO:0030431; GO:0007127	GO:0008597; GO:0003676; GO:0000166; GO:0005515	GO:0005759; GO:0005622; GO:0005737; GO:0005634	1963	0.0003604	0.006233	3R	16186999	16197584	10586	+	TRUE	0.5315	254.6	280.7	303.5	300.8	290.9	350.1	291.7	458.8	473.2	432.4	305	280.6	329.2	324.7	312.1	15.04	16.88	17.82	17.48	17.37	21.52	17.78	28.36	29.13	25.45	18.46	17.53	20.37	20.73	18.66
FBgn0262717	FBtr0305663; FBtr0305664; FBtr0305665; FBtr0305666	Skeletor	protein_coding	protein_coding	Skeletor [Source:FlyBase;Acc:FBgn0262717]	0.5441	GO:0051301; GO:0007067; GO:0006997; GO:0006584; GO:0051225; GO:0051321	GO:0004500; GO:0005198	GO:0005874; GO:0005819; GO:0005730; GO:0005737; GO:0005700; GO:0005634; GO:0005694; GO:0005652; GO:0016363	4108	0.000361	0.006233	3R	10686943	10696270	9328	+	TRUE	-0.6422	458.2	483	323.7	358	428.2	429.1	400.3	261.1	310	222.6	473	450.7	436.7	352.8	334.4	12.94	13.88	9.083	9.945	12.22	12.61	11.66	7.712	9.118	6.26	13.68	13.45	12.91	10.76	9.551
FBgn0037354	FBtr0078708	CG12171	protein_coding	protein_coding	RE01652p [Source:UniProtKB/TrEMBL;Acc:Q9VNF3]	0.5296	GO:0008152	GO:0016614; GO:0016491		1014	0.0003626	0.006248	3R	5633627	5634640	1014	+	TRUE	0.5735	586	596.3	750.4	791.3	744.7	689.2	677.3	958.4	946.3	1253	534.4	472.8	547.6	613.8	635.7	67.04	69.41	85.29	89.04	86.11	82.02	79.93	114.7	112.8	142.7	62.63	57.17	65.58	75.88	73.56
FBgn0038339	FBtr0113239; FBtr0113240; FBtr0334631	CG6118	protein_coding	protein_coding	CG6118, isoform C [Source:UniProtKB/TrEMBL;Acc:A8JR16]	0.5116	GO:0007052; GO:0006357	GO:0005515	GO:0005634	4348	0.0003655	0.006285	3R	15421108	15434738	13631	-	TRUE	-0.9109	96.06	83.12	61.56	57.29	220.8	198.6	153.7	103.1	98.75	85.72	92.44	102.2	57.46	49.59	45.35	2.563	2.257	1.632	1.503	5.956	5.513	4.229	2.878	2.744	2.277	2.527	2.882	1.605	1.43	1.224
FBgn0033972	FBtr0087460	Ciao1	protein_coding	protein_coding	Ciao1 [Source:FlyBase;Acc:FBgn0033972]	0.5278	GO:0022008; GO:0016226; GO:0019233	GO:0005515; GO:0003674	GO:0005575; GO:0097361	1186	0.0003684	0.006322	2R	14853863	14855048	1186	-	TRUE	-0.4206	597.5	595.1	533.9	492.9	674.6	692.5	667.6	499.6	464.9	546.3	482.4	477.4	430.6	465	486.6	58.45	59.23	51.88	47.42	66.7	70.46	67.35	51.12	47.37	53.21	48.34	49.35	44.09	49.15	48.14
FBgn0032350	FBtr0080222	CG6287	protein_coding	protein_coding	CG6287 [Source:UniProtKB/TrEMBL;Acc:Q9VKI8]	0.5319	GO:0009070; GO:0055114; GO:0008152	GO:0051287; GO:0004617; GO:0016616		1284	0.0003706	0.006348	2L	11151506	11155721	4216	-	TRUE	-0.928	819.4	927.5	976.4	917.8	480.7	497.1	686.2	242.8	251	367.2	900.1	1245	991.7	1357	1282	74.04	85.27	87.65	81.56	43.9	46.72	63.94	22.95	23.62	33.03	83.31	118.9	93.79	132.4	117.2
FBgn0053542	FBtr0113465	upd3	protein_coding	protein_coding	unpaired 3 [Source:FlyBase;Acc:FBgn0053542]	0.5011	GO:0006955; GO:0046427; GO:0044719; GO:0008284; GO:0019730; GO:0038001; GO:0007259; GO:0060729; GO:0048477; GO:0001700; GO:0046425; GO:0036335	GO:0005102; GO:0005125	GO:0005576; GO:0005622; GO:0016021; GO:0031012; GO:0005615	2221	0.0003718	0.006356	X	18277233	18284596	7364	+	TRUE	1.461	7.685	12.05	14.86	5.967	6.733	2.195	4.894	31.16	26.06	42.22	16.19	10.68	12.17	9.357	9.225	0.4014	0.6402	0.7711	0.3066	0.3555	0.1193	0.2637	1.702	1.418	2.196	0.8665	0.5894	0.6653	0.5281	0.4873
FBgn0030407	FBtr0073655; FBtr0346308	CG2543	protein_coding	protein_coding	Folylpolyglutamate synthase [Source:UniProtKB/TrEMBL;Acc:Q9VYL1]	0.4893	GO:0046901; GO:0006730; GO:0009058; GO:0009396	GO:0005524; GO:0004326; GO:0016874	GO:0005737; GO:0005739; GO:0005759	2004	0.0003731	0.006367	X	12611867	12615530	3664	+	TRUE	0.9977	121	81.91	106.1	90.7	88.88	118.5	111.6	249.3	257.8	166.3	115.4	96.09	141.3	115.1	101.5	7.007	4.825	6.104	5.164	5.2	7.137	6.662	15.09	15.55	9.587	6.842	5.879	8.562	7.199	5.941
FBgn0003231	FBtr0081253; FBtr0100289	ref(2)P	protein_coding	protein_coding	refractory to sigma P [Source:FlyBase;Acc:FBgn0003231]	0.4956	GO:0007005; GO:0006511; GO:0006351; GO:0030382; GO:0016239; GO:0019058	GO:0005515; GO:0003677; GO:0008270; GO:0042802; GO:0043130	GO:0016235; GO:0005737; GO:0005634; GO:0005776	2350	0.0003743	0.006374	2L	19542468	19545548	3081	+	TRUE	0.3646	732	687.8	721.7	650.4	693.5	682.6	715.5	935.8	854.4	912.2	612	567.4	698.3	684	674.9	36.14	34.55	35.4	31.58	34.6	35.05	36.43	48.32	43.94	44.84	30.95	29.6	36.09	36.48	33.7
FBgn0039690	FBtr0085474; FBtr0085475; FBtr0306104; FBtr0310267; FBtr0330296; FBtr0333820; FBtr0333821	CG1969	protein_coding	protein_coding	CG1969, isoform F [Source:UniProtKB/TrEMBL;Acc:A0A0B4KI57]	0.4815	GO:0006048	GO:0008080; GO:0004343		1215	0.0003752	0.006378	3R	29738275	29741952	3678	+	TRUE	-0.3832	742.6	801.1	724.9	673.1	677.3	643.1	671.5	499.6	488.3	530.9	728	773.3	581.4	645.6	736.4	70.9	77.83	68.77	63.21	65.37	63.87	66.13	49.9	48.56	50.48	71.21	78.04	58.11	66.61	71.12
FBgn0267228	FBtr0346401	CR45668	long_noncoding	lincRNA		0.4719				1833	0.00038	0.006438	X	5882480	5899989	17510	-	TRUE	-0.5651	291.1	232.5	212.3	223.2	323.2	374.2	340.6	239.6	234.5	216.2	233.5	254.7	221.1	214.3	228.3	18.42	14.97	13.35	13.89	20.67	24.64	22.24	15.86	15.46	13.63	15.14	17.04	14.65	14.65	14.61
FBgn0036529	FBtr0075578	pgant8	protein_coding	protein_coding	polypeptide GalNAc transferase 8 [Source:FlyBase;Acc:FBgn0036529]	0.472	GO:0009312; GO:0006486	GO:0004653; GO:0046872; GO:0030246	GO:0005795; GO:0016021; GO:0000139	2199	0.0003802	0.006438	3L	15683872	15686598	2727	+	TRUE	-0.9011	113.4	103.6	97.64	113.4	165.6	136.1	149.8	81.65	78.18	65.25	125.5	161.7	93.97	74.85	97.63	5.98	5.561	5.118	5.883	8.832	7.468	8.149	4.506	4.296	3.428	6.782	9.015	5.189	4.267	5.209
FBgn0040796	FBtr0089378	CG13064	protein_coding	protein_coding		0.467				394	0.0003907	0.006601	3L	16280404	16280860	457	+	TRUE	-1.934	53.8	68.66	44.58	45.35	118.5	106.4	84.18	17.19	5.486	31.98	16.19	27.45	28.39	43.04	42.28	15.84	20.57	13.04	13.13	35.27	32.6	25.56	5.294	1.683	9.377	4.884	8.544	8.751	13.69	12.59
FBgn0050104	FBtr0086927; FBtr0086928	NT5E-2	protein_coding	protein_coding	Ecto-5'-nucleotidase 2 [Source:FlyBase;Acc:FBgn0050104]	0.4879	GO:0016311; GO:0009166	GO:0000166; GO:0046872; GO:0008253; GO:0016787; GO:0016788	GO:0016021	2011	0.0003913	0.006601	2R	17485002	17493169	8168	+	TRUE	1.834	10.57	16.86	11.67	20.29	20.2	6.584	27.41	111.7	102.9	69.09	18.89	32.03	62.87	15.91	159.9	0.6096	0.9899	0.6691	1.151	1.178	0.3951	1.631	6.742	6.181	3.968	1.116	1.953	3.796	0.9915	9.329
FBgn0004897	FBtr0084770; FBtr0339246	fd96Ca	protein_coding	protein_coding	forkhead domain 96Ca [Source:FlyBase;Acc:FBgn0004897]	0.5349	GO:0007275; GO:0006351; GO:0006355; GO:0048813; GO:0000122; GO:0051090; GO:0009888; GO:0007389; GO:0009790; GO:0048806	GO:0000981; GO:0043565; GO:0003700; GO:0008134; GO:0003705; GO:0003690; GO:0008301	GO:0005634; GO:0005667	1948	0.0003927	0.006612	3R	25082684	25084878	2195	+	TRUE	-1.987	82.62	72.28	66.87	44.16	96.95	91.08	97.88	9.669	5.486	30.7	96.49	93.8	47.32	56.14	93.78	4.92	4.38	3.956	2.586	5.836	5.643	6.012	0.6023	0.3403	1.821	5.886	5.904	2.95	3.612	5.649
FBgn0036769	FBtr0075154; FBtr0075155	Tsp74F	protein_coding	protein_coding	Tetraspanin 74F [Source:FlyBase;Acc:FBgn0036769]	0.4408	GO:0007166; GO:0008150	GO:0003674	GO:0005887; GO:0016021	1466	0.0003949	0.006636	3L	17891820	17895862	4043	-	TRUE	-1.076	156.6	157.8	119.9	117	161.6	211.8	166.4	59.09	78.18	101.1	130.2	138.8	106.8	144.1	136.8	12.39	12.71	9.429	9.103	12.92	17.44	13.58	4.891	6.444	7.964	10.56	11.61	8.848	12.32	10.95
FBgn0026206	FBtr0071303; FBtr0333473; FBtr0333474; FBtr0333475; FBtr0340341	mei-P26	protein_coding	protein_coding	meiotic P26 [Source:FlyBase;Acc:FBgn0026206]	0.4324	GO:0016567; GO:0007126; GO:0007276; GO:0007281	GO:0005515; GO:0004842; GO:0008270	GO:0005737; GO:0005622	12940	0.0003969	0.00664	X	9163255	9189309	26055	+	TRUE	0.4769	600.4	643.3	989.2	605.1	729.9	868	918.1	1240	1164	1116	510.1	555.2	643.6	779.4	808.7	5.383	5.868	8.811	5.335	6.614	8.096	8.49	11.63	10.87	9.959	4.685	5.261	6.04	7.55	7.333
FBgn0002562	FBtr0073651	Lsp1alpha	protein_coding	protein_coding	Larval serum protein 1 alpha [Source:FlyBase;Acc:FBgn0002562]	0.5006		GO:0045735	GO:0005811; GO:0005576; GO:0005616	2625	0.0003976	0.00664	X	12490291	12492982	2692	+	TRUE	2.924	489	1972	1456	461.9	196.6	443.3	990.6	5616	5528	1599	827.2	347.7	1227	139.4	1111	21.61	88.68	63.94	20.08	8.782	20.38	45.15	259.6	254.5	70.38	37.45	16.24	56.76	6.657	49.65
FBgn0039670	FBtr0085472	CG7567	protein_coding	protein_coding	CG7567 [Source:UniProtKB/TrEMBL;Acc:Q9VAK3]	0.5				770	0.0003981	0.00664	3R	29587237	29588104	868	-	TRUE	2.321	0	2.409	2.123	0	0	0	0	65.54	68.57	6.397	11.47	0.7626	0.676	0.9357	0	0	0.3693	0.3177	0	0	0	0	10.33	10.76	0.9597	1.77	0.1214	0.1066	0.1523	0
FBgn0267456	FBtr0346827	CR45806	long_noncoding	lincRNA		0.5429				967	0.0003982	0.00664	3L	175138	176104	967	+	TRUE	-0.552	304.5	263.8	164.5	168.3	335.3	323.7	324	236.4	208.5	213.7	282	266.9	196.7	178.7	189.1	36.53	32.2	19.61	19.86	40.66	40.4	40.09	29.66	26.05	25.52	34.66	33.84	24.7	23.17	22.95
FBgn0029167	FBtr0075753; FBtr0333020	Hml	protein_coding	protein_coding	Hemolectin [Source:FlyBase;Acc:FBgn0029167]	0.4977	GO:0007155; GO:0042060; GO:0006030; GO:0042381; GO:0007599	GO:0005515; GO:0042803; GO:0030246; GO:0008061	GO:0005576	11750	0.0003992	0.006646	3L	13846054	13860001	13948	+	TRUE	-1.362	423.6	237.3	251.5	185	95.61	163.5	158.6	49.42	31.54	60.13	331.3	421.7	342.7	559.5	1681	4.183	2.384	2.467	1.796	0.9541	1.679	1.615	0.5104	0.3244	0.5912	3.351	4.401	3.542	5.969	16.79
FBgn0051869	FBtr0080189; FBtr0290245; FBtr0290246	CG31869	protein_coding	protein_coding	Uncharacterized protein, isoform A [Source:UniProtKB/TrEMBL;Acc:Q9VKQ0]	0.4959		GO:0005515	GO:0016021	3766	0.000405	0.006729	2L	10772038	10801109	29072	-	TRUE	0.8724	195	160.2	256.8	211.2	117.2	89.99	112.6	185.9	186.5	241.8	139	166.2	226.5	212.4	252.9	6.007	5.022	7.861	6.4	3.648	2.884	3.576	5.989	5.985	7.417	4.386	5.413	7.302	7.069	7.88
FBgn0038419	FBtr0083325; FBtr0083326; FBtr0334733; FBtr0345255	CG14879	protein_coding	protein_coding	Galectin [Source:UniProtKB/TrEMBL;Acc:Q9VEW5]	0.4393		GO:0030246		1431	0.000406	0.006729	3R	16345825	16349226	3402	-	TRUE	1.295	17.29	26.5	31.84	16.71	18.85	19.75	19.58	82.73	52.12	58.85	26.99	22.88	39.88	29.94	22.29	1.402	2.186	2.565	1.332	1.545	1.666	1.637	7.015	4.401	4.751	2.241	1.96	3.385	2.623	1.828
FBgn0086608	FBtr0110805; FBtr0308807; FBtr0308808; FBtr0308809	CG34112	protein_coding	protein_coding	GEO13452p1 [Source:UniProtKB/TrEMBL;Acc:F2FBC0]	0.4465	GO:0008150	GO:0003674	GO:0005575	959	0.0004076	0.006729	3R	4391711	4394259	2549	-	TRUE	-0.6754	218.1	246.9	174.1	169.5	262.6	239.2	223.2	157.9	141.3	140.7	230.1	189.1	176.4	167.5	207.6	26.36	30.37	20.9	20.15	32.08	30.08	27.82	19.97	17.79	16.94	28.49	24.16	22.32	21.87	25.37
FBgn0015903	FBtr0072066; FBtr0072067; FBtr0072068; FBtr0072069; FBtr0072070; FBtr0332926	apt	protein_coding	protein_coding	apontic [Source:FlyBase;Acc:FBgn0015903]	0.4839	GO:0007298; GO:0035289; GO:0046426; GO:0007274; GO:0007319; GO:0045944; GO:0007507; GO:0007417; GO:0007428; GO:0046011; GO:0007427; GO:0007424; GO:0048149; GO:0010468; GO:0006357	GO:0003730; GO:0003729; GO:0043565; GO:0003700; GO:0001158; GO:0005515; GO:0003682	GO:0005737; GO:0005634	2735	0.0004077	0.006729	2R	23564891	23599526	34636	+	TRUE	0.6936	329.5	253	248.4	208.9	437.6	447.7	424.8	841.2	747.5	548.9	328.6	337.1	361	329.4	286	13.98	10.92	10.47	8.713	18.76	19.76	18.58	37.32	33.03	23.18	14.28	15.11	16.03	15.09	12.27
FBgn0030263	FBtr0073428; FBtr0346280	CG2076	protein_coding	protein_coding	CG2076, isoform A [Source:UniProtKB/TrEMBL;Acc:Q9VZ34]	0.552			GO:0016021	1405	0.0004081	0.006729	X	11090210	11092098	1889	+	TRUE	0.4127	1894	1715	2167	2337	1888	1930	1871	2424	2400	2761	1517	1585	2154	2003	2129	156.4	144.1	177.8	189.8	157.6	165.8	159.3	209.3	206.4	227	128.4	138.3	186.2	178.7	177.8
FBgn0000395	FBtr0071610	cv-2	protein_coding	protein_coding	crossveinless 2 [Source:FlyBase;Acc:FBgn0000395]	0.51	GO:0007476; GO:0007474; GO:0030510	GO:0005515; GO:0070700; GO:0036122; GO:0043395	GO:0009986	4329	0.00041	0.006748	2R	21355015	21379464	24450	-	TRUE	0.9123	119.1	136.1	215.5	181.4	95.61	124	142.9	218.1	215.3	282.7	134.9	122.8	168.3	162.8	193.7	3.192	3.712	5.737	4.781	2.59	3.457	3.95	6.113	6.011	7.545	3.705	3.478	4.722	4.714	5.251
FBgn0040505	FBtr0087118; FBtr0331926	Alk	protein_coding	protein_coding	Alk [Source:FlyBase;Acc:FBgn0040505]	0.4482	GO:0045792; GO:0007498; GO:0007169; GO:0007411; GO:0070374; GO:0006468; GO:0000186; GO:0090328; GO:0048565; GO:0040008; GO:0007522; GO:0043410; GO:0042051; GO:1900074; GO:0045610	GO:0005515; GO:0004715; GO:0004713; GO:0005524; GO:0004716; GO:0004714; GO:0004672	GO:0016021; GO:0061177; GO:0071212; GO:0061176; GO:0016020; GO:0005886	9028	0.0004132	0.006788	2R	16625293	16640011	14719	-	TRUE	2.663	26.9	8.432	0	9.548	5.386	8.779	2.936	149.3	130.3	15.35	7.422	18.3	8.788	8.421	6.15	0.3456	0.1103	0	0.1207	0.06996	0.1174	0.03892	2.007	1.744	0.1964	0.0977	0.2486	0.1182	0.1169	0.07993
FBgn0266700	FBtr0345124	CR45190	long_noncoding	lincRNA		0.5043				1614	0.0004169	0.006817	3R	31588279	31590411	2133	-	TRUE	0.8494	104.7	78.3	93.4	85.93	88.88	117.4	87.11	192.3	192	172.7	63.42	64.06	76.39	68.3	73.8	7.526	5.727	6.67	6.075	6.457	8.78	6.458	14.46	14.38	12.36	4.67	4.866	5.748	5.305	5.365
FBgn0036341	FBtr0075886; FBtr0332076	Syx13	protein_coding	protein_coding	Syntaxin 13 [Source:FlyBase;Acc:FBgn0036341]	0.4808	GO:0007067; GO:0007143; GO:0016081; GO:0048278; GO:0006906; GO:0007140; GO:0006886; GO:0016192; GO:0007269; GO:0000281; GO:0007110	GO:0005515; GO:0000149; GO:0005484	GO:0005886; GO:0012505; GO:0098793; GO:0016021; GO:0031201; GO:0016020	1528	0.000417	0.006817	3L	13044434	13046894	2461	+	TRUE	-0.4734	549.5	631.2	521.1	587.2	632.9	603.6	660.7	417.9	430.6	509.2	495.3	545.2	532.7	500.6	536.6	41.72	48.76	39.31	43.85	48.57	47.67	51.74	33.19	34.06	38.49	38.52	43.75	42.34	41.06	41.2
FBgn0032022	FBtr0079602; FBtr0079603	CG14275	protein_coding	protein_coding	GEO08095p1 [Source:UniProtKB/TrEMBL;Acc:Q9VLP1]	0.4543				848	0.0004173	0.006817	2L	8327456	8332911	5456	+	TRUE	-0.9117	161.4	133.7	132.7	119.3	327.2	286.4	286.8	119.3	142.6	200.9	161.9	131.2	111.5	128.2	138.4	22.07	18.6	18.02	16.05	45.22	40.74	40.44	17.06	20.31	27.35	22.68	18.95	15.96	18.94	19.13
FBgn0037150	FBtr0078485	CG7133	protein_coding	protein_coding	CG7133 [Source:UniProtKB/TrEMBL;Acc:Q9VNW1]	0.4615	GO:0008150	GO:0003674	GO:0005575	1456	0.0004256	0.006928	3L	22073068	22074523	1456	-	TRUE	-0.506	409.2	396.3	309.9	317.5	507.7	502.6	438.5	322.3	367.6	319.8	386.6	429.3	288.7	278.8	249.1	32.61	32.13	24.53	24.88	40.88	41.66	36.04	26.86	30.51	25.38	31.56	36.16	24.08	24	20.07
FBgn0263117	FBtr0112610; FBtr0307884; FBtr0330388; FBtr0345325; FBtr0347067	CG34377	protein_coding	protein_coding	Uncharacterized protein, isoform C [Source:UniProtKB/TrEMBL;Acc:A0A0B4KGJ9]	0.4679	GO:0008150	GO:0005515; GO:0003674	GO:0005575	5231	0.0004257	0.006928	3R	22308663	22324094	15432	-	TRUE	-1.338	660.9	698.7	844.8	768.6	650.4	879	1065	234.2	268.8	507.9	580.9	807.6	731.4	929.1	787.9	14.66	15.77	18.62	16.76	14.58	20.28	24.36	5.433	6.21	11.22	13.2	18.93	16.98	22.26	17.67
FBgn0039864	FBtr0085867	CG11550	protein_coding	protein_coding		0.4953				1060	0.0004279	0.006949	3R	31678147	31679880	1734	-	TRUE	-0.9067	131.6	130.1	92.34	90.7	134.7	183.3	160.5	89.17	74.06	75.48	101.9	103.7	72.33	136.6	126.8	14.4	14.49	10.04	9.763	14.9	20.86	18.12	10.21	8.443	8.226	11.42	12	8.287	16.15	14.04
FBgn0034879	FBtr0072111; FBtr0343267	Rrp4	protein_coding	protein_coding	Rrp4 [Source:FlyBase;Acc:FBgn0034879]	0.5713	GO:0010468; GO:0006397; GO:0051607; GO:0043928; GO:0071034; GO:0071035; GO:0000467; GO:0071049; GO:0071051; GO:0034475; GO:0071038; GO:0034427	GO:0003723; GO:0000175; GO:0016787	GO:0005737; GO:0000177; GO:0000176; GO:0005652; GO:0000178	1093	0.0004285	0.006949	2R	23555018	23556217	1200	-	TRUE	0.3832	688.8	793.8	842.7	834.2	727.2	745.1	673.4	893.9	925.8	989	617.4	554.4	642.2	649.4	654.2	73.11	85.73	88.87	87.09	78.01	82.27	73.72	99.24	102.4	104.5	67.13	62.19	71.35	74.47	70.23
FBgn0034194	FBtr0086981; FBtr0086982	CG15611	protein_coding	protein_coding	Uncharacterized protein, isoform A [Source:UniProtKB/TrEMBL;Acc:A1ZAQ4]	0.4982	GO:0035025; GO:0034976; GO:0035023	GO:0005089	GO:0016021; GO:0005575	1693	0.0004302	0.006964	2R	17108844	17114360	5517	+	TRUE	0.6656	276.7	216.8	186.8	200.5	249.1	252.4	186	354.5	374.4	380	267.2	198.3	252.8	236.7	289.8	18.96	15.12	12.72	13.51	17.25	17.99	13.14	25.41	26.73	25.93	18.76	14.36	18.14	17.53	20.09
FBgn0034417	FBtr0086593; FBtr0086594; FBtr0100129; FBtr0340457; FBtr0340458; FBtr0340459	CG15117	protein_coding	protein_coding	Beta-glucuronidase [Source:UniProtKB/TrEMBL;Acc:A1ZBG9]	0.5029	GO:0032504; GO:0005975	GO:0004566; GO:0004553	GO:0005615; GO:0005764; GO:0043231; GO:0016021	2386	0.0004321	0.006981	2R	19122231	19129300	7070	-	TRUE	-1.116	49.95	63.84	46.7	41.77	95.61	141.6	159.5	48.35	57.6	58.85	23.62	61.77	56.79	38.36	45.35	2.429	3.159	2.256	1.998	4.699	7.16	8.001	2.459	2.917	2.849	1.176	3.174	2.89	2.015	2.23
FBgn0031894	FBtr0079419; FBtr0342654; FBtr0342655	CG4496	protein_coding	protein_coding	CG4496, isoform A [Source:UniProtKB/TrEMBL;Acc:Q9VM37]	0.4551		GO:0046872; GO:0003676		2360	0.0004338	0.006996	2L	7185461	7190010	4550	-	TRUE	-0.6469	192.1	204.8	195.3	163.5	228.9	228.3	233	153.6	137.1	136.9	212.5	269.2	185.2	208.7	202.2	9.445	10.24	9.538	7.905	11.37	11.67	11.81	7.9	7.023	6.701	10.7	13.99	9.531	11.08	10.05
FBgn0029596	FBtr0070338	CG14054	protein_coding	protein_coding	FI08026p [Source:UniProtKB/TrEMBL;Acc:Q9W530]	0.4957	GO:0008150	GO:0003674	GO:0005575	920	0.0004387	0.007062	X	2065273	2066359	1087	-	TRUE	-1.096	63.4	50.59	27.6	27.45	156.2	115.2	138	64.46	65.83	42.22	74.89	58.72	34.48	39.3	33.82	7.995	6.491	3.457	3.404	19.91	15.12	17.95	8.502	8.647	5.301	9.674	7.826	4.551	5.354	4.314
FBgn0051778	FBtr0077543; FBtr0339574	CG31778	protein_coding	protein_coding	GEO05129p1 [Source:UniProtKB/TrEMBL;Acc:Q8SZI8]	0.4115		GO:0004867		1028	0.0004415	0.007094	2L	3704106	3705488	1383	-	TRUE	2.139	0.9606	4.818	3.184	2.387	10.77	6.584	40.13	132.1	128.9	116.4	8.771	7.626	6.76	5.614	5.381	0.1084	0.5533	0.357	0.2649	1.229	0.773	4.671	15.6	15.15	13.08	1.014	0.9096	0.7986	0.6845	0.6142
FBgn0020415	FBtr0080861; FBtr0305984; FBtr0308080	Idgf2	protein_coding	protein_coding	Imaginal disc growth factor 2 [Source:FlyBase;Acc:FBgn0020415]	0.4921	GO:0007444; GO:0005975; GO:0006032	GO:0004568; GO:0008084; GO:0008061; GO:0004553	GO:0005576	1534	0.0004453	0.007119	2L	16447330	16450508	3179	+	TRUE	0.904	163.3	167.4	73.23	65.64	98.3	122.9	154.7	216	242.8	278.9	157.2	123.5	137.9	118.8	727.2	12.35	12.88	5.503	4.882	7.514	9.669	12.06	17.08	19.12	21	12.18	9.875	10.92	9.71	55.62
FBgn0028940	FBtr0080587	Cyp28a5	protein_coding	protein_coding	Cyp28a5 [Source:FlyBase;Acc:FBgn0028940]	0.4819	GO:0055114; GO:0046680; GO:0046701	GO:0005506; GO:0009055; GO:0020037; GO:0016705; GO:0004497; GO:0016491	GO:0016020; GO:0043231; GO:0031090; GO:0005789	1766	0.0004454	0.007119	2L	13977302	13979569	2268	+	TRUE	2.259	0.9606	7.228	7.429	10.74	6.733	12.07	8.809	103.1	141.3	21.75	8.771	34.32	15.55	10.29	20.76	0.06311	0.4831	0.4849	0.694	0.447	0.8249	0.5969	7.087	9.666	1.423	0.5903	2.383	1.069	0.7305	1.379
FBgn0266464	FBtr0082883; FBtr0344766; FBtr0344767	Nsf2	protein_coding	protein_coding	N-ethylmaleimide-sensitive factor 2 [Source:FlyBase;Acc:FBgn0266464]	0.5044	GO:0007274; GO:0007430; GO:0007269; GO:0048211; GO:0035494; GO:0016082; GO:0043001; GO:0060439; GO:0008582; GO:0006891; GO:0016192; GO:0006888; GO:0035540	GO:0016887; GO:0046872; GO:0005524	GO:0005795; GO:0098793; GO:0005737; GO:0031201	2924	0.0004459	0.007119	3R	13833497	13837991	4495	-	TRUE	-0.519	730.1	681.8	558.3	648.1	611.4	738.5	643.1	460.9	508.8	412	716.6	748.9	642.2	644.7	598.1	28.97	27.52	22.01	25.29	24.52	30.48	26.32	19.13	21.03	16.27	29.12	31.4	26.67	27.64	24
FBgn0011758	FBtr0074430; FBtr0334459	B-H1	protein_coding	protein_coding	BarH1 [Source:FlyBase;Acc:FBgn0011758]	0.5106	GO:0001751; GO:0006355; GO:0045892; GO:0000122; GO:0008407; GO:0007455; GO:0008052; GO:0008057; GO:0007479; GO:0007601; GO:0050896	GO:0003700; GO:0003677; GO:0003705; GO:0043565; GO:0001228; GO:0000977	GO:0005634	2722	0.0004463	0.007119	X	17397478	17403278	5801	+	TRUE	-0.6883	400.6	471	366.2	358	378.4	452.1	527.6	251.4	266.1	314.7	450	461.4	435.4	490.3	379.7	17.07	20.43	15.51	15.01	16.3	20.05	23.19	11.21	11.81	13.36	19.65	20.78	19.42	22.58	16.37
FBgn0020261	FBtr0074784; FBtr0302082	pcm	protein_coding	protein_coding	pacman [Source:FlyBase;Acc:FBgn0020261]	0.5636	GO:0007476; GO:0009267; GO:0016246; GO:0042060; GO:0045572; GO:0019233; GO:0000184; GO:0046529; GO:0043066; GO:0010603; GO:0007391; GO:0007283; GO:0070481; GO:0034428; GO:0007369; GO:0006401	GO:0003676; GO:0004527; GO:0004534	GO:0000932; GO:0005737	5322	0.00045	0.007166	X	19485759	19492011	6253	-	TRUE	-0.4514	447.7	539.7	402.3	385.5	437.6	443.3	421.9	333.1	311.3	298.1	500.6	515.5	453.6	429.5	345.2	9.758	11.97	8.712	8.265	9.642	10.05	9.485	7.594	7.069	6.47	11.18	11.88	10.35	10.12	7.61
FBgn0035102	FBtr0072537	CG7049	protein_coding	protein_coding	CG7049 [Source:UniProtKB/TrEMBL;Acc:Q9W0U6]	0.5255	GO:0008150	GO:0003674	GO:0005575; GO:0005783	1117	0.0004608	0.007325	3L	175112	176228	1117	-	TRUE	-0.5495	313.2	267.4	168.8	170.7	342	327	325.9	242.8	211.2	213.7	288.1	269.2	201.5	182.5	190.6	32.53	28.26	17.41	17.43	35.9	35.33	34.92	26.38	22.85	22.1	30.65	29.55	21.9	20.47	20.03
FBgn0263038	FBtr0306927	CG43333	protein_coding	protein_coding	RE16941p [Source:UniProtKB/TrEMBL;Acc:Q8IP52]	0.5042	GO:0008150; GO:0030198; GO:0007155	GO:0003674; GO:0050839	GO:0005575; GO:0005615; GO:0005578	4314	0.0004622	0.007334	2L	14163508	14180686	17179	-	TRUE	-0.9298	339.1	346.9	240.9	256.6	265.3	241.4	260.4	99.92	116.6	170.2	285.4	266.9	314.3	191.8	183	9.119	9.493	6.437	6.787	7.21	6.754	7.221	2.811	3.266	4.556	7.862	7.586	8.849	5.573	4.976
FBgn0003888	FBtr0072270; FBtr0343443	betaTub60D	protein_coding	protein_coding	beta-Tubulin at 60D [Source:FlyBase;Acc:FBgn0003888]	0.5448	GO:0030537; GO:0007411; GO:0022008; GO:0007507; GO:0007409; GO:0007017; GO:0006184; GO:0051258; GO:0009416	GO:0005525; GO:0005200; GO:0003924	GO:0005874; GO:0045298; GO:0005737	2516	0.0004675	0.007404	2R	24305881	24313099	7219	+	TRUE	-0.6697	6146	6128	6079	7113	6287	6858	6995	3708	3719	5222	5437	6307	7391	6387	5912	283.4	287.5	278.5	322.6	293	328.9	332.6	178.8	178.6	239.8	256.8	307.3	356.7	318.2	275.7
FBgn0050440	FBtr0086076	CG30440	protein_coding	protein_coding	LD43457p [Source:UniProtKB/TrEMBL;Acc:Q7K4E0]	0.3924	GO:0035025; GO:0035556; GO:0035023	GO:0005089; GO:0005085	GO:0005575; GO:0005622	3443	0.0004746	0.007492	2R	5468319	5495861	27543	-	TRUE	-0.4786	1047	1125	857.6	898.7	913	973.4	1077	666.1	659.7	793.2	1065	1146	936.3	1202	1132	35.28	38.57	28.71	29.78	31.09	34.12	37.42	23.48	23.15	26.61	36.75	40.82	33.02	43.77	38.56
FBgn0012344	FBtr0082080; FBtr0344343	Dh44	protein_coding	protein_coding	Diuretic hormone 44 [Source:FlyBase;Acc:FBgn0012344]	0.5052	GO:0007186; GO:0045475; GO:0007218; GO:0009755; GO:0007589	GO:0005184; GO:0008613; GO:0001664; GO:0005179	GO:0005615; GO:0005576	1892	0.0004755	0.007492	3R	9638182	9650706	12525	+	TRUE	2.833	3.843	1.205	1.061	0	0	2.195	0	99.92	126.2	5.117	0.6747	7.626	2.704	4.678	1.537	0.2356	0.07516	0.06466	0	0	0.14	0	6.408	8.059	0.3124	0.04238	0.4942	0.1736	0.3099	0.09535
FBgn0033501	FBtr0088336; FBtr0289962; FBtr0339451; FBtr0339452; FBtr0339453; FBtr0339454	CG12911	protein_coding	protein_coding	Uncharacterized protein, isoform D [Source:UniProtKB/TrEMBL;Acc:A0A0B4LF44]	0.555				1462	0.0004764	0.007492	2R	10256686	10261276	4591	+	TRUE	-1.53	24.98	16.86	3.184	3.58	44.44	47.19	32.3	4.298	4.114	11.51	14.17	22.11	10.14	10.29	7.687	1.982	1.362	0.251	0.2794	3.564	3.895	2.644	0.3567	0.3401	0.9098	1.152	1.855	0.8423	0.8824	0.617
FBgn0266375	FBtr0344168; FBtr0344169; FBtr0344170; FBtr0344171; FBtr0346133; FBtr0346134	IP3K2	protein_coding	protein_coding	Inositol 1,4,5-triphosphate kinase 2 [Source:FlyBase;Acc:FBgn0266375]	0.5295	GO:0035071; GO:0032958	GO:0048306; GO:0005516; GO:0008440	GO:0005737	2600	0.0004774	0.007492	X	13303633	13329303	25671	+	TRUE	0.6143	112.4	96.37	84.91	94.29	181.8	182.2	172.3	308.3	274.3	255.9	122.1	132.7	106.8	89.83	145.3	5.015	4.375	3.764	4.138	8.199	8.456	7.928	14.39	12.75	11.37	5.582	6.258	4.989	4.33	6.557
FBgn0037000	FBtr0078220; FBtr0078221	ZnT77C	protein_coding	protein_coding	Zinc transporter 77C [Source:FlyBase;Acc:FBgn0037000]	0.4737	GO:0071577; GO:0010043; GO:0061088; GO:0055085; GO:0006812	GO:0005385; GO:0022883; GO:0008324	GO:0005886; GO:0016021; GO:0005622; GO:0016323	2282	0.000478	0.007492	3L	20484293	20494921	10629	-	TRUE	1.698	23.06	18.07	25.47	17.9	8.08	8.779	11.75	81.65	65.83	24.31	16.19	35.08	29.74	29.94	40.74	1.172	0.9347	1.287	0.8951	0.4152	0.4643	0.6159	4.342	3.486	1.23	0.8433	1.885	1.583	1.645	2.095
FBgn0003174	FBtr0332461; FBtr0332462	pwn	protein_coding	protein_coding	pawn [Source:FlyBase;Acc:FBgn0003174]	0.5607	GO:0046331; GO:0008407; GO:0007602	GO:0005515; GO:0005509	GO:0016021	5378	0.0004781	0.007492	2R	7282572	7300806	18235	+	TRUE	-0.3858	677.3	745.7	692	679.1	778.3	725.4	787.9	551.2	577.4	617.9	857.6	921.2	773.4	695.2	615.7	14.61	16.37	14.83	14.41	16.97	16.28	17.53	12.44	12.97	13.27	18.95	21	17.46	16.2	13.43
FBgn0034025	FBtr0087331; FBtr0087332; FBtr0340001	GalNAc-T1	protein_coding	protein_coding	GalNAc-T1 [Source:FlyBase;Acc:FBgn0034025]	0.5094	GO:0009312; GO:0006486	GO:0004653; GO:0046872; GO:0030246; GO:0016757	GO:0005795; GO:0016021; GO:0000139	2388	0.0004794	0.007499	2R	15511710	15515597	3888	+	TRUE	-0.4137	467.8	386.7	368.3	370	467.3	465.3	442.4	343.8	340.1	339	446	392	469.2	497.8	416.6	22.73	19.11	17.78	17.68	22.94	23.51	22.17	17.47	17.21	16.4	22.2	20.13	23.86	26.13	20.47
FBgn0029814	FBtr0070817; FBtr0332935	CG15765	protein_coding	protein_coding	GH28601p [Source:UniProtKB/TrEMBL;Acc:Q9W468]	0.5082	GO:0007399	GO:0030246		3726	0.000485	0.007574	X	5818559	5840823	22265	+	TRUE	-0.8762	259.4	249.4	92.34	74	379.7	342.4	324	220.2	201.6	130.5	276	295.9	121.7	95.44	75.33	8.076	7.9	2.856	2.266	11.95	11.09	10.4	7.173	6.539	4.046	8.802	9.737	3.966	3.211	2.372
FBgn0033821	FBtr0087748	CG10799	protein_coding	protein_coding	IP16508p [Source:UniProtKB/TrEMBL;Acc:A1Z9B5]	0.4493				592	0.000488	0.007597	2R	13257886	13258477	592	+	TRUE	1.629	0	1.205	0	0	0	2.195	2.936	33.31	42.52	14.07	3.374	0	2.028	0	0.7687	0	0.2402	0	0	0	0.4474	0.5935	6.827	8.679	2.746	0.6772	0	0.416	0	0.1524
FBgn0266144	FBtr0343677	CR44850	long_noncoding	lincRNA		0.5192				730	0.0004883	0.007597	2L	14349070	14349799	730	+	TRUE	-1.844	62.44	75.89	27.6	28.64	75.41	36.21	46.98	3.223	2.743	12.79	46.56	44.99	22.31	24.33	28.44	9.923	12.27	4.357	4.477	12.11	5.987	7.701	0.5358	0.4541	2.025	7.579	7.557	3.711	4.177	4.572
FBgn0024811	FBtr0089112; FBtr0089113; FBtr0089114; FBtr0304871; FBtr0308256; FBtr0345064; FBtr0345065	Crk	protein_coding	protein_coding	Crk [Source:FlyBase;Acc:FBgn0024811]	0.3547	GO:0007298; GO:0007520; GO:0032956; GO:0046529; GO:0046330; GO:0048013; GO:0006911; GO:0043087; GO:0007165	GO:0005515; GO:0005070		1110	0.0004908	0.007624	4	210224	213165	2942	+	TRUE	-0.3513	1273	1264	1201	1001	1159	1246	1297	955.1	973.8	967.2	1134	1138	1025	1214	1244	133	134.4	124.8	102.9	122.5	135.4	139.8	104.4	106	100.7	121.4	125.7	112.1	137	131.5
FBgn0035501	FBtr0073215; FBtr0332658	CG1299	protein_coding	protein_coding	CG1299, isoform A [Source:UniProtKB/TrEMBL;Acc:Q9VZH5]	0.5327	GO:0006508	GO:0004252		1852	0.0004951	0.007677	3L	4148696	4152473	3778	+	TRUE	1.022	90.3	69.87	140.1	114.6	88.88	88.89	72.43	177.3	135.8	230.3	86.37	65.58	95.32	85.15	93.01	5.657	4.453	8.719	7.059	5.627	5.792	4.68	11.62	8.859	14.36	5.542	4.342	6.25	5.763	5.893
FBgn0261278	FBtr0080884; FBtr0080885; FBtr0080886; FBtr0100459; FBtr0339514	grp	protein_coding	protein_coding	grapes [Source:FlyBase;Acc:FBgn0261278]	0.492	GO:0018105; GO:0007348; GO:0042060; GO:0006468; GO:0016321; GO:0000075; GO:1902402; GO:0007050; GO:0007349; GO:0051299; GO:0009314; GO:0007093; GO:0033314; GO:0018107; GO:0001700; GO:0000077; GO:0051225; GO:0007444; GO:0007095; GO:0007049	GO:0004672; GO:0004674; GO:0005524	GO:0005829; GO:0005634	2160	0.0005033	0.00779	2L	16680054	16699926	19873	+	TRUE	-0.3406	1956	1996	1936	1838	1842	1764	1758	1380	1418	1430	1917	1996	1958	1939	1901	105	109.1	103.3	97.09	100	98.53	97.38	77.5	79.34	76.49	105.5	113.3	110.1	112.5	103.3
FBgn0032597	FBtr0080891	CG17904	protein_coding	protein_coding	Cytosolic Fe-S cluster assembly factor NUBP1 homolog [Source:UniProtKB/Swiss-Prot;Acc:Q9VJI9]	0.5144	GO:0016226	GO:0000166; GO:0051539; GO:0051536; GO:0046872; GO:0005524	GO:0005829	1075	0.0005092	0.00785	2L	16732550	16733624	1075	+	TRUE	0.4492	477.4	578.2	706.9	769.8	513.1	504.8	509	666.1	641.9	789.4	556.7	480.4	567.2	640	577.3	51.52	63.49	75.79	81.7	55.96	56.67	56.65	75.19	72.15	84.82	61.54	54.8	64.07	74.63	63.01
FBgn0037242	FBtr0078950; FBtr0339552	CG9855	protein_coding	protein_coding	CG9855, isoform A [Source:UniProtKB/TrEMBL;Acc:Q9VN18]	0.4994	GO:0000209	GO:0004842; GO:0008270	GO:0005789; GO:0016021; GO:0005741	1626	0.0005097	0.00785	3R	4395979	4397875	1897	-	TRUE	-0.3456	863.6	820.3	808.7	806.8	980.3	966.8	982.7	758.5	731	808.6	830.6	809.9	857.2	796.3	901.7	61.62	59.55	57.33	56.61	70.69	71.76	72.32	56.61	54.33	57.44	60.71	61.07	64.02	61.38	65.07
FBgn0034785	FBtr0303785	CG3649	protein_coding	protein_coding	CG3649 [Source:UniProtKB/TrEMBL;Acc:Q9W1Y9]	0.522	GO:0055085; GO:0006820	GO:0005316; GO:0022857	GO:0016021; GO:0005886	1569	0.0005099	0.00785	2R	22845977	22847911	1935	+	TRUE	-1.529	121	131.3	64.74	72.8	82.14	80.11	92.01	25.79	9.6	29.43	103.9	96.09	56.79	68.3	83.79	8.95	9.878	4.756	5.294	6.139	6.162	7.017	1.994	0.7394	2.166	7.87	7.509	4.395	5.457	6.266
FBgn0037773	FBtr0082215; FBtr0300257; FBtr0306611	CG5359	protein_coding	protein_coding	CG5359, isoform A [Source:UniProtKB/TrEMBL;Acc:Q9VH45]	0.4962	GO:0007018	GO:0016787; GO:0045505	GO:0030286	1066	0.0005128	0.007864	3R	9999771	10001276	1506	-	TRUE	0.7126	98.95	69.87	144.3	134.9	111.8	102.1	109.6	194.5	182.4	175.3	82.32	77.02	173.1	165.6	151.4	10.77	7.737	15.61	14.43	12.29	11.55	12.31	22.14	20.68	18.99	9.177	8.859	19.71	19.47	16.67
FBgn0034011	FBtr0087389	CG8160	protein_coding	protein_coding	CG8160 [Source:UniProtKB/TrEMBL;Acc:Q8SZ23]	0.4618			GO:0005576	1072	0.0005129	0.007864	2R	15327143	15328271	1129	-	TRUE	1.849	0.9606	0	2.123	0	0	0	0.9788	47.27	43.89	3.838	0.6747	0.7626	0	2.807	0.7687	0.104	0	0.2282	0	0	0	0.1093	5.351	4.947	0.4136	0.0748	0.08722	0	0.3282	0.08414
FBgn0033101	FBtr0086134	CG9436	protein_coding	protein_coding	CG9436 [Source:UniProtKB/TrEMBL;Acc:Q7JVH6]	0.571	GO:0055114	GO:0004032; GO:0016491		1303	0.0005134	0.007864	2R	6757601	6758903	1303	-	TRUE	-0.4083	707	646.9	548.7	600.3	677.3	672.7	741.9	515.7	491	561.6	589	500.3	444.1	358.4	371.3	62.95	58.6	48.54	52.57	60.95	62.31	68.13	48.03	45.54	49.79	53.72	47.08	41.39	34.47	33.44
FBgn0037756	FBtr0082140	CG8507	protein_coding	protein_coding	CG8507 [Source:UniProtKB/TrEMBL;Acc:Q9VH64]	0.4574		GO:0008201; GO:0050750	GO:0005875; GO:0005783; GO:0012505	1384	0.0005174	0.00791	3R	9791483	9793098	1616	+	TRUE	0.3823	499.5	431.2	446.8	538.3	472.7	440.1	445.4	610.3	604.8	564.2	460.2	462.9	563.8	528.7	630.3	41.87	36.78	37.21	44.37	40.04	38.37	38.5	53.5	52.81	47.09	39.51	41.01	49.47	47.88	53.44
FBgn0262733	FBtr0073321; FBtr0100504; FBtr0100505; FBtr0100507; FBtr0100508; FBtr0302594; FBtr0304989; FBtr0304990; FBtr0343995	Src64B	protein_coding	protein_coding	Src oncogene at 64B [Source:FlyBase;Acc:FBgn0262733]	0.4825	GO:0007300; GO:0007611; GO:0042127; GO:0038083; GO:0007169; GO:0045860; GO:0007616; GO:0008355; GO:0007411; GO:0006468; GO:0048477; GO:0045087; GO:0030046; GO:0090136; GO:0008302; GO:0008335; GO:0007301; GO:0036058; GO:0007349; GO:0030036; GO:0007254; GO:0008064; GO:0034332; GO:0007435; GO:0030708; GO:0007424; GO:0030723; GO:0018108; GO:0048167; GO:0045886; GO:0007293; GO:0016319; GO:0030717; GO:…	GO:0005515; GO:0004715; GO:0004713; GO:0005102; GO:0005524; GO:0004672	GO:0031234; GO:0005886; GO:0005829; GO:0045172	3320	0.0005194	0.007918	3L	4592447	4626196	33750	-	TRUE	-0.6086	741.6	803.5	753.6	714.9	767.6	965.7	1042	568.4	555.5	688.3	708.5	835.8	787.6	766.3	856.3	25.91	28.57	26.16	24.57	27.11	35.1	37.57	20.77	20.22	23.95	25.36	30.87	28.81	28.93	30.27
FBgn0026602	FBtr0089050	Ady43A	protein_coding	protein_coding	Ady43A [Source:FlyBase;Acc:FBgn0026602]	0.5039	GO:0006169	GO:0016773; GO:0004001	GO:0005829; GO:0005634	2203	0.0005196	0.007918	2R	7243024	7245776	2753	-	TRUE	0.8304	210.4	222.9	235.6	164.7	230.3	266.7	185	481.3	429.3	326.2	224	234.1	230.5	245.1	281.3	11.08	11.94	12.33	8.53	12.26	14.61	10.05	26.51	23.55	17.11	12.08	13.03	12.71	13.95	14.99
FBgn0266633	FBtr0344923; FBtr0344924; FBtr0344925	CR45140	long_noncoding	lincRNA		0.3516				964	0.0005234	0.007961	2R	12867609	12869783	2175	+	TRUE	0.5871	174.8	159	261.1	192.2	167	172.3	192.8	274	270.2	273.8	201.1	205.9	211.6	277.9	272.1	21.04	19.47	31.22	22.74	20.31	21.57	23.93	34.49	33.87	32.81	24.79	26.19	26.65	36.13	33.12
FBgn0264711	FBtr0333973; FBtr0333974	CG43980	protein_coding	protein_coding	Uncharacterized protein, isoform C [Source:UniProtKB/TrEMBL;Acc:M9PFY3]	0.5852	GO:0008150; GO:0043161; GO:0030162; GO:0042787	GO:0005515; GO:0046982; GO:0031625	GO:0005575; GO:0019005; GO:0005737	5038	0.0005251	0.007973	3L	21644958	21666306	21349	+	TRUE	-0.7813	186.4	227.7	170.9	187.4	160.2	205.2	213.4	110.7	107	104.9	230.1	220.4	215.6	210.5	186.8	4.291	5.334	3.909	4.244	3.73	4.916	5.068	2.665	2.566	2.405	5.427	5.364	5.198	5.238	4.351
FBgn0032979	FBtr0085964; FBtr0100407	Clamp	protein_coding	protein_coding	Chromatin-linked adaptor for MSL proteins [Source:FlyBase;Acc:FBgn0032979]	0.4408		GO:0046872; GO:0003676		2766	0.0005263	0.007978	2L	22165720	22169143	3424	-	TRUE	-0.3402	1285	1121	1140	1082	1236	1295	1259	1021	1020	945.5	1374	1395	1489	1376	1345	53.91	47.86	47.5	44.65	52.4	56.5	54.45	44.78	44.58	39.49	59.02	61.83	65.35	62.37	57.07
FBgn0030479	FBtr0073790; FBtr0304001; FBtr0339838	Rbp1-like	protein_coding	protein_coding	Rbp1-like [Source:FlyBase;Acc:FBgn0030479]	0.4861	GO:0000398; GO:0000381; GO:0031440; GO:0001178; GO:0008380; GO:0010468; GO:0006376	GO:0000166; GO:0003729; GO:0003676	GO:0071011; GO:0005681	1608	0.0005292	0.007995	X	13380166	13384877	4712	-	TRUE	-0.4151	536	604.7	446.8	370	521.1	465.3	503.1	370.7	363.4	373.6	574.2	620	325.2	349.9	424.3	38.67	44.39	32.03	26.25	38	34.92	37.44	27.97	27.31	26.84	42.44	47.28	24.56	27.28	30.96
FBgn0034903	FBtr0100329; FBtr0290120; FBtr0310328; FBtr0310329; FBtr0310330	CG9850	protein_coding	protein_coding	CG9850, isoform C [Source:UniProtKB/TrEMBL;Acc:B7YZP6]	0.518	GO:0030177; GO:0048737; GO:0006508; GO:0008283	GO:0004222; GO:0046872; GO:0008237	GO:0031012; GO:0005798; GO:0005768; GO:0005575	4340	0.0005294	0.007995	2R	23753477	23798395	44919	-	TRUE	-1.029	142.2	133.7	95.52	84.74	122.5	169	209.5	75.21	68.57	84.44	168	161.7	70.98	77.66	94.55	3.8	3.637	2.537	2.228	3.311	4.699	5.775	2.103	1.909	2.247	4.6	4.568	1.986	2.243	2.556
FBgn0250876	FBtr0076052; FBtr0300339	Sema-5c	protein_coding	protein_coding	Semaphorin-5c [Source:FlyBase;Acc:FBgn0250876]	0.5156	GO:0007411; GO:0001700; GO:0042048; GO:0031987; GO:0001964; GO:0048854; GO:0048036; GO:0030335; GO:0001755; GO:0071526; GO:0048843	GO:0005515; GO:0004872; GO:0045499; GO:0030215	GO:0005886; GO:0016021; GO:0016020	4248	0.0005301	0.007995	3L	12067511	12081830	14320	-	TRUE	-0.3387	1127	1054	842.7	924.9	1368	1390	1378	1100	1129	1035	1122	1124	1074	992.8	1019	30.77	29.29	22.87	24.84	37.76	39.5	38.82	31.43	32.11	28.15	31.39	32.44	30.71	29.29	28.16
FBgn0028734	FBtr0082196; FBtr0082197; FBtr0082198; FBtr0082199; FBtr0082200; FBtr0301386; FBtr0308123; FBtr0335048; FBtr0335049; FBtr0347104; FBtr0347105	Fmr1	protein_coding	protein_coding	Fmr1 [Source:FlyBase;Acc:FBgn0028734]	0.4988	GO:0007413; GO:0007416; GO:0007528; GO:0007310; GO:0017148; GO:0042127; GO:0007616; GO:0008355; GO:0007288; GO:0007279; GO:0007409; GO:0007411; GO:0048813; GO:0007623; GO:0006417; GO:0050808; GO:0048812; GO:0050774; GO:0045475; GO:0050976; GO:0051823; GO:0031507; GO:0048134; GO:0007625; GO:0046627; GO:0043068; GO:0009794; GO:0045571; GO:0002052; GO:0046959; GO:1900073; GO:0007349; GO:0050807; GO:…	GO:0003676; GO:0003723; GO:0043621; GO:0045182; GO:0042802; GO:0005515; GO:0003729	GO:0030054; GO:0098793; GO:0005737; GO:0005811; GO:0005634; GO:0005844; GO:0016442; GO:0043204; GO:0035068; GO:0071598	3363	0.0005325	0.008016	3R	10101420	10110121	8702	-	TRUE	-0.3877	2505	2306	2230	2207	2055	2197	2132	1733	1627	1511	2305	2567	2708	2582	2258	86.43	80.93	76.43	74.87	71.65	78.84	75.85	62.53	58.45	51.9	81.45	93.59	97.79	96.22	78.77
FBgn0036271	FBtr0076011; FBtr0333357	Pbgs	protein_coding	protein_coding	Porphobilinogen synthase [Source:FlyBase;Acc:FBgn0036271]	0.4786	GO:0006783; GO:0033014	GO:0004655; GO:0008270; GO:0046872; GO:0003824	GO:0005829	1636	0.0005383	0.008089	3L	12269452	12271345	1894	-	TRUE	-0.6762	542.8	518	285.5	296	465.9	486.1	446.3	232.1	279.8	351.8	583.6	460.6	296.8	322.8	329	38.49	37.37	20.11	20.64	33.39	35.86	32.64	17.21	20.67	24.84	42.4	34.52	22.03	24.73	23.6
FBgn0026679	FBtr0071234	IntS4	protein_coding	protein_coding	Integrator 4 [Source:FlyBase;Acc:FBgn0026679]	0.5594	GO:0022008; GO:0034472; GO:0016180	GO:0005488; GO:0003674	GO:0032039	3466	0.0005413	0.008121	X	8555239	8558781	3543	-	TRUE	-0.5741	637.9	667.4	517.9	549	611.4	588.2	614.7	462	416.9	326.2	729.4	685.6	564.5	556.7	518.9	21.35	22.73	17.22	18.07	20.68	20.48	21.22	16.17	14.54	10.87	25.01	24.25	19.78	20.13	17.57
FBgn0031769	FBtr0079185; FBtr0079186; FBtr0343121; FBtr0346135	CG9135	protein_coding	protein_coding	CG9135 protein [Source:UniProtKB/TrEMBL;Acc:Q9VMI5]	0.5128	GO:0034260; GO:0008150; GO:0000278; GO:0051301; GO:0007032	GO:0005085	GO:0005875	1977	0.0005429	0.008132	2L	6050800	6053877	3078	+	TRUE	-0.3775	5733	5542	4808	5145	6097	6104	5719	4708	4581	4497	5799	6240	5505	5254	5126	336.4	330.9	280.3	296.9	361.6	372.6	346.1	289	280	262.8	348.6	387	338.1	333.1	304.2
FBgn0036363	FBtr0075853	CG10140	protein_coding	protein_coding		0.4727	GO:0006030	GO:0008061	GO:0005576	969	0.0005447	0.008132	3L	13439317	13440470	1154	-	TRUE	2.188	49.95	7.228	70.05	75.19	22.89	6.584	10.77	49.42	71.32	185.5	32.39	37.37	80.45	122.6	133	5.981	0.8805	8.332	8.853	2.77	0.82	1.33	6.189	8.894	22.11	3.972	4.728	10.08	15.86	16.1
FBgn0265531	FBtr0340110	CR44381	long_noncoding	lincRNA		0.5431				580	0.0005448	0.008132	X	2065455	2066106	652	+	TRUE	-1.109	60.52	45.78	24.41	19.1	148.1	110.8	136.1	61.24	64.46	38.38	73.55	56.43	29.07	32.75	33.05	12.11	9.316	4.851	3.757	29.95	23.06	28.07	12.81	13.43	7.644	15.07	11.93	6.086	7.078	6.687
FBgn0036660	FBtr0075346; FBtr0333610	CG13025	protein_coding	protein_coding	RE72625p [Source:UniProtKB/TrEMBL;Acc:Q9VV99]	0.4724	GO:0016567	GO:0005515; GO:0004842; GO:0008270	GO:0005634	2686	0.0005474	0.008144	3L	16776531	16779736	3206	-	TRUE	-0.4454	839.6	780.6	896.8	856.9	966.9	1106	1129	797.2	704.9	840.5	748.9	780.9	923.4	951.6	1024	36.26	34.3	38.49	36.4	42.21	49.7	50.27	36.01	31.72	36.15	33.14	35.65	41.75	44.41	44.73
FBgn0029810	FBtr0070814	CG12239	protein_coding	protein_coding	GH14380p [Source:UniProtKB/TrEMBL;Acc:Q9W472]	0.5365				2343	0.0005475	0.008144	X	5792140	5794543	2404	+	TRUE	4.427	0	1.205	0	5.967	1.347	0	0	364.2	381.3	1.279	0	67.11	0	0	0	0	0.06069	0	0.2906	0.06739	0	0	18.86	19.66	0.06308	0	3.512	0	0	0
FBgn0260798	FBtr0111121; FBtr0302242; FBtr0345363	Gprk1	protein_coding	protein_coding	G protein-coupled receptor kinase 1 [Source:FlyBase;Acc:FBgn0260798]	0.3541	GO:0007165; GO:0006468; GO:0016060; GO:0007603; GO:0007474; GO:0007186; GO:0038032; GO:0008277	GO:0050254; GO:0004703; GO:0004674; GO:0005524; GO:0001664; GO:0035091; GO:0004672	GO:0005886; GO:0005737	2396	0.0005564	0.008264	2R	4322295	4471060	148766	-	TRUE	-0.3719	1269	1311	1276	1116	1445	1618	1651	1212	1200	1224	1075	1211	1028	1226	1228	61.44	64.57	61.37	53.14	70.71	81.47	82.46	61.38	60.52	59.03	53.31	61.97	52.08	64.12	60.12
FBgn0038257	FBtr0083016; FBtr0083017; FBtr0336877; FBtr0336878	smp-30	protein_coding	protein_coding	Senescence marker protein-30 [Source:FlyBase;Acc:FBgn0038257]	0.4877	GO:0009631; GO:0044720; GO:0090256; GO:0019853	GO:0005509; GO:0004341	GO:0005829; GO:0005576	1162	0.0005606	0.008305	3R	14745901	14751246	5346	-	TRUE	2.231	15.37	33.73	25.47	27.45	12.12	12.07	64.6	170.8	187.9	198.3	24.96	12.96	33.12	18.71	39.97	1.535	3.426	2.527	2.695	1.223	1.254	6.652	17.84	19.54	19.71	2.553	1.368	3.462	2.019	4.036
FBgn0041180	FBtr0081254; FBtr0331328; FBtr0331329; FBtr0331330	Tep4	protein_coding	protein_coding	Thioester-containing protein 4 [Source:FlyBase;Acc:FBgn0041180]	0.5118	GO:0032504; GO:0009620; GO:0019731	GO:0004866; GO:0030414	GO:0005615; GO:0005576	4708	0.000561	0.008305	2L	19548507	19556451	7945	+	TRUE	0.4755	814.6	687.8	769.5	756.7	818.7	693.6	744.9	1171	1034	941.6	1025	920.4	1328	1043	4927	20.07	17.25	18.84	18.34	20.39	17.78	18.93	30.18	26.54	23.1	25.87	23.97	34.25	27.78	122.8
FBgn0262036	FBtr0303932	CG42847	protein_coding	protein_coding	MIP06162p [Source:UniProtKB/TrEMBL;Acc:C0P8N6]	0.3354	GO:0008150	GO:0003674	GO:0005575	817	0.0005684	0.008397	2L	9427870	9428740	871	+	TRUE	1.451	8.646	9.637	12.74	4.774	10.77	14.27	8.809	67.69	54.86	30.7	8.097	5.338	10.14	11.23	14.61	1.228	1.392	1.797	0.6667	1.546	2.107	1.29	10.05	8.114	4.341	1.178	0.8011	1.507	1.723	2.098
FBgn0083940	FBtr0110782; FBtr0110783; FBtr0343017	RhoU	protein_coding	protein_coding	RhoU [Source:FlyBase;Acc:FBgn0083940]	0.4819	GO:0007264	GO:0003924; GO:0005525	GO:0005622; GO:0005575	2521	0.0005692	0.008397	X	10086527	10148876	62350	+	TRUE	-0.5581	347.8	399.9	341.8	324.6	297.6	291.9	333.8	196.6	215.3	204.7	356.3	433.9	304.9	405.2	358.2	16	18.73	15.63	14.69	13.84	13.97	15.84	9.464	10.32	9.38	16.79	21.1	14.69	20.14	16.67
FBgn0266347	FBtr0300118; FBtr0308330; FBtr0308331; FBtr0308332; FBtr0332872; FBtr0346707	nAChRalpha4	protein_coding	protein_coding	nicotinic Acetylcholine Receptor alpha4 [Source:FlyBase;Acc:FBgn0266347]	0.3508	GO:0030431; GO:0006811; GO:0035094; GO:0098655; GO:0007274; GO:0007271; GO:0007165; GO:0006810	GO:0015464; GO:0005230; GO:0005216	GO:0045211; GO:0005892; GO:0030054; GO:0016021; GO:0016020	3816	0.0005721	0.008426	3L	23206669	23287448	80780	+	TRUE	1.938	9.606	8.432	18.04	4.774	1.347	5.487	8.809	68.76	71.32	20.47	8.097	25.93	13.52	10.29	28.44	0.292	0.2608	0.545	0.1427	0.04138	0.1735	0.2762	2.187	2.258	0.6197	0.2522	0.8331	0.4303	0.3381	0.8746
FBgn0265274	FBtr0085350; FBtr0330306; FBtr0345207	Inx3	protein_coding	protein_coding	Innexin 3 [Source:FlyBase;Acc:FBgn0265274]	0.4878	GO:0006811; GO:0010496; GO:0007391	GO:0005243	GO:0016328; GO:0005886; GO:0005737; GO:0016021; GO:0005921; GO:0016327	1798	0.0005753	0.008458	3R	28853606	28859497	5892	-	TRUE	-0.4368	6003	5754	5626	5279	5277	5416	5575	3742	3825	4443	4867	4832	5331	4895	5655	387.3	377.8	360.7	335	344.2	363.5	371	252.5	257.1	285.5	321.7	329.6	360.1	341.3	369
FBgn0032793	FBtr0081284; FBtr0331327	CG10189	protein_coding	protein_coding	Cytoplasmic tRNA 2-thiolation protein 2 [Source:UniProtKB/Swiss-Prot;Acc:Q9VIV3]	0.503	GO:0002143; GO:0002098; GO:0034227	GO:0000049; GO:0016783	GO:0005829	1333	0.0005806	0.008523	2L	19491647	19493253	1607	-	TRUE	0.5206	252.6	236.1	267.5	299.6	281.4	323.7	266.2	448	423.8	392.8	217.3	221.9	246.1	269.5	229.8	21.99	20.91	23.13	25.64	24.76	29.31	23.9	40.78	38.42	34.04	19.37	20.41	22.42	25.34	20.23
FBgn0261534	FBtr0080640; FBtr0343680	l(2)34Fc	protein_coding	protein_coding	lethal (2) 34Fc [Source:FlyBase;Acc:FBgn0261534]	0.5228	GO:0045087; GO:0042742; GO:0050777; GO:0042832	GO:0016787; GO:0004252	GO:0005576	694	0.0005854	0.008578	2L	14349020	14351513	2494	-	TRUE	-1.807	62.44	77.09	27.6	28.64	76.76	37.31	47.96	4.298	2.743	14.07	47.23	45.75	22.31	25.26	28.44	10.43	13.1	4.58	4.706	12.96	6.484	8.263	0.7509	0.4773	2.341	8.082	8.078	3.901	4.56	4.805
FBgn0029791	FBtr0301083; FBtr0301084	CG4096	protein_coding	protein_coding	CG4096, isoform B [Source:UniProtKB/TrEMBL;Acc:Q9W493]	0.5876	GO:0006508; GO:0042059	GO:0008270; GO:0004222; GO:0008237	GO:0005578; GO:0031012	3646	0.0005901	0.008615	X	5698557	5708633	10077	+	TRUE	0.4292	698.4	638.4	697.3	589.6	818.7	739.6	732.2	998.1	1145	951.9	649.1	639	686.2	554.9	528.9	22.22	20.67	22.04	18.45	26.33	24.48	24.03	33.22	37.96	30.16	21.16	21.49	22.85	19.08	17.02
FBgn0010397	FBtr0087512; FBtr0333166	LamC	protein_coding	protein_coding	Lamin C [Source:FlyBase;Acc:FBgn0010397]	0.5532	GO:0006342; GO:0006325; GO:0060415; GO:0035989; GO:0031081; GO:0030833; GO:0007084	GO:0005198	GO:0016020; GO:0005638; GO:0005652; GO:0034399; GO:0070732; GO:0005882; GO:0005635; GO:0005637	2408	0.0005905	0.008615	2R	14570810	14575771	4962	-	TRUE	0.3968	1082	981.8	919.1	1007	1298	1325	1125	1688	1625	1629	875.1	805.3	1013	686.8	674.9	52.11	48.13	44	47.73	63.21	66.38	55.88	85.06	81.56	78.13	43.19	41.01	51.07	35.75	32.89
FBgn0027654	FBtr0085681; FBtr0085682; FBtr0085683	jdp	protein_coding	protein_coding	jdp [Source:FlyBase;Acc:FBgn0027654]	0.4644	GO:0006457	GO:0051082	GO:0005575	1515	0.0005908	0.008615	3R	30517059	30527037	9979	-	TRUE	2.778	13.45	18.07	10.61	11.93	5.386	13.17	27.41	254.6	237.3	37.1	12.15	23.64	19.6	12.16	15.37	1.03	1.408	0.8075	0.8988	0.4169	1.049	2.165	20.39	18.93	2.829	0.9527	1.913	1.571	1.006	1.191
FBgn0011584	FBtr0079931; FBtr0079932; FBtr0305986; FBtr0343741	Trp1	protein_coding	protein_coding	Translocation protein 1 [Source:FlyBase;Acc:FBgn0011584]	0.4588	GO:0031204; GO:0015031; GO:0006614	GO:0008565	GO:0012505; GO:0005783; GO:0016021; GO:0005784	1788	0.0005937	0.008635	2L	10009381	10013170	3790	+	TRUE	0.3147	919.3	881.8	892.6	871.2	801.2	795.6	780.1	982	1003	980	929.1	822.8	1015	957.2	1015	59.65	58.21	57.54	55.6	52.54	53.7	52.21	66.64	67.76	63.31	61.75	56.43	68.92	67.1	66.59
FBgn0035321	FBtr0072905; FBtr0072906; FBtr0072907; FBtr0072908	CG1275	protein_coding	protein_coding	CG1275, isoform A [Source:UniProtKB/TrEMBL;Acc:Q9I7U1]	0.4853	GO:0055114	GO:0009055; GO:0016491	GO:0016021; GO:0030133	1496	0.0005941	0.008635	3L	2252744	2257423	4680	-	TRUE	0.7657	128.7	98.78	99.77	78.77	101	102.1	97.88	189.1	194.8	152.2	100.5	86.17	112.9	116	138.4	9.982	7.794	7.687	6.008	7.916	8.233	7.829	15.34	15.73	11.76	7.986	7.063	9.164	9.721	10.85
FBgn0086687	FBtr0082626; FBtr0082627; FBtr0082628; FBtr0082629; FBtr0082630	Desat1	protein_coding	protein_coding	Desaturase 1 [Source:FlyBase;Acc:FBgn0086687]	0.4674	GO:0040018; GO:0070328; GO:0042593; GO:0042759; GO:0048047; GO:0010506; GO:0060179; GO:0045572; GO:0019216; GO:0042594; GO:0009744; GO:0045793; GO:0006723; GO:0006636; GO:0042811; GO:0006629; GO:0055114; GO:0006633	GO:0016717; GO:0004768; GO:0005506	GO:0005789; GO:0005783; GO:0031410; GO:0005811; GO:0016021	1967	0.0005975	0.00867	3R	12439600	12447616	8017	+	TRUE	0.4418	3911	3661	3843	3814	4344	4301	4404	5515	5612	6611	3747	3399	4472	3170	3814	230.7	219.7	225.2	221.3	259	263.9	267.9	340.2	344.8	388.2	226.4	211.9	276.1	202	227.5
FBgn0261089	FBtr0080987; FBtr0303254; FBtr0303255; FBtr0340251	Sytalpha	protein_coding	protein_coding	Synaptotagmin alpha [Source:FlyBase;Acc:FBgn0261089]	0.444	GO:0007269; GO:0050796; GO:0017158; GO:0016192; GO:0006906; GO:0048791	GO:0005515; GO:0005544; GO:0005509; GO:0019905; GO:0030276	GO:0005886; GO:0098793; GO:0016021; GO:0070382	2273	0.000609	0.008808	2L	17592260	17604387	12128	+	TRUE	1.68	0.9606	2.409	5.307	4.774	1.347	1.097	6.852	40.83	46.63	20.47	8.097	3.813	7.436	3.743	1.537	0.04903	0.1251	0.2691	0.2396	0.06947	0.05827	0.3607	2.18	2.479	1.04	0.4233	0.2057	0.3973	0.2064	0.07937
FBgn0052198	FBtr0075099	CG32198	protein_coding	protein_coding		0.534	GO:0008150	GO:0003674	GO:0005575	470	0.0006091	0.008808	3L	18526976	18527445	470	+	TRUE	3.16	27.86	28.91	4.245	7.161	6.733	5.487	24.47	300.8	285.3	29.43	4.723	10.68	436	3.743	0.7687	6.876	7.261	1.041	1.738	1.68	1.409	6.23	77.67	73.35	7.232	1.194	2.785	112.7	0.9982	0.1919
FBgn0039854	FBtr0085796	CG1635	protein_coding	protein_coding	CG1635 [Source:UniProtKB/TrEMBL;Acc:Q95TK5]	0.5181	GO:0006637	GO:0047617	GO:0005739	1548	0.0006136	0.008859	3R	31588673	31590392	1720	+	TRUE	0.8149	109.5	74.69	97.64	83.54	96.95	125.1	87.11	196.6	193.4	180.4	64.1	63.29	75.04	64.56	73.8	8.207	5.695	7.27	6.158	7.344	9.753	6.734	15.41	15.1	13.46	4.921	5.014	5.886	5.228	5.594
FBgn0029723	FBtr0070713; FBtr0070714; FBtr0100551; FBtr0100552; FBtr0345320	Proc-R	protein_coding	protein_coding	Proctolin receptor [Source:FlyBase;Acc:FBgn0029723]	0.4572	GO:0007186; GO:0007218	GO:0004930; GO:0008188; GO:0008528; GO:0035236	GO:0005887; GO:0016021	2986	0.0006156	0.008874	X	4707916	4729487	21572	+	TRUE	1.711	25.94	19.27	13.8	7.161	5.386	3.292	5.873	50.5	63.09	14.07	19.57	32.03	12.84	10.29	18.45	1.008	0.7619	0.5326	0.2736	0.2115	0.1331	0.2353	2.052	2.553	0.5444	0.7787	1.315	0.5224	0.4321	0.725
FBgn0259711	FBtr0299964	CG42365	protein_coding	protein_coding	GM01014p [Source:UniProtKB/TrEMBL;Acc:Q8T3P2]	0.4273				908	0.0006216	0.008941	2R	21666687	21667594	908	+	TRUE	0.7406	112.4	118.1	184.7	159.9	146.8	136.1	179.1	236.4	255.1	305.8	107.3	96.09	163.6	195.6	183	14.36	15.35	23.44	20.1	18.95	18.09	23.6	31.59	33.95	38.9	14.04	12.98	21.88	27	23.64
FBgn0085736	FBtr0302233	CG40472	protein_coding	protein_coding	GEO11417p1 [Source:UniProtKB/TrEMBL;Acc:Q7PL91]	0.3891			GO:0005747; GO:0005743	460	0.0006223	0.008941	3L	24927130	24927710	581	+	TRUE	0.735	211.3	167.4	313.1	267.3	173.7	141.6	170.3	255.7	245.5	330.1	109.3	113.6	164.9	218	246.8	53.3	42.97	78.45	66.31	44.28	37.14	44.3	67.45	64.49	82.89	28.24	30.29	43.54	59.41	62.94
FBgn0004436	FBtr0078849; FBtr0306106	Ubc6	protein_coding	protein_coding	Ubiquitin conjugating enzyme 6 [Source:FlyBase;Acc:FBgn0004436]	0.4182	GO:1902166; GO:0043518; GO:0043066; GO:0051297; GO:0006281; GO:0007052; GO:0043161; GO:0032456; GO:0051299; GO:0000422; GO:0032436; GO:0016574; GO:0000209; GO:0042787	GO:0004842; GO:0002039; GO:0005524; GO:0061631; GO:0031625; GO:0061630; GO:0019904	GO:0033503; GO:0005634; GO:0000790; GO:0005737	1654	0.0006305	0.009045	3R	4948755	4952682	3928	-	TRUE	0.3456	1581	1553	1920	1850	1511	1517	1513	1950	1823	2006	1654	1564	1859	1983	1989	110.9	110.8	133.8	127.6	107.1	110.7	109.5	143.1	133.2	140.1	118.9	115.9	136.5	150.3	141.1
FBgn0020621	FBtr0088601; FBtr0088602; FBtr0088603; FBtr0088604; FBtr0088605; FBtr0112897; FBtr0301511; FBtr0302603; FBtr0302604; FBtr0306585; FBtr0308206; FBtr0339290; FBtr0339291; FBtr0339292; FBtr0339293; FBtr0339294	Pkn	protein_coding	protein_coding	Protein kinase related to protein kinase N [Source:FlyBase;Acc:FBgn0020621]	0.5139	GO:0051301; GO:0018105; GO:0035556; GO:0006468; GO:0006351; GO:0006355; GO:0007472; GO:0046777; GO:0090303; GO:0031532; GO:0007049; GO:0007155; GO:0007391; GO:0007165	GO:0005515; GO:0004697; GO:0004672; GO:0004674; GO:0005524	GO:0030054; GO:0005829; GO:0016020; GO:0005737; GO:0005634; GO:0030027; GO:0032154; GO:0030496; GO:0005856	5116	0.000636	0.009108	2R	9252310	9285097	32788	-	TRUE	-0.343	1070	1106	989.2	1075	1041	990.9	1065	839.1	827	767.6	1202	1266	1276	1267	781	24.27	25.51	22.29	23.98	23.86	23.38	24.91	19.9	19.53	17.33	27.93	30.34	30.28	31.04	17.91
FBgn0039955	FBtr0113989; FBtr0113990; FBtr0113991; FBtr0344573	CG41099	protein_coding	protein_coding	Uncharacterized protein, isoform C [Source:UniProtKB/TrEMBL;Acc:Q7PLP5]	0.3866	GO:0003382; GO:0048598; GO:0006897	GO:0005515; GO:0046872	GO:0005773	3856	0.0006425	0.009186	3R	3846729	3868401	21673	+	TRUE	-0.3195	1064	952.8	931.9	867.7	938.6	973.4	960.2	787.5	758.4	748.4	974.3	1055	928.2	917	935.5	32.02	29.17	27.85	25.67	28.54	30.46	29.8	24.78	23.77	22.42	30.03	33.54	29.23	29.81	28.47
FBgn0040850	FBtr0073377	CG15210	protein_coding	protein_coding		0.4302				609	0.0006462	0.009224	X	10839230	10839895	666	+	TRUE	1.454	11.53	12.05	9.552	8.354	10.77	12.07	7.831	64.46	53.49	26.87	8.097	18.3	10.14	12.16	15.37	2.196	2.335	1.808	1.565	2.074	2.392	1.539	12.84	10.61	5.096	1.58	3.685	2.022	2.504	2.962
FBgn0037703	FBtr0082063; FBtr0345178	JHDM2	protein_coding	protein_coding	JmjC domain-containing histone demethylase 2 [Source:FlyBase;Acc:FBgn0037703]	0.4844	GO:2001020; GO:0033169; GO:0016577; GO:0031937	GO:0008168; GO:0032452; GO:0032454; GO:0031490; GO:0000976	GO:0005634; GO:0000785	2932	0.000654	0.009308	3R	9516007	9520938	4932	+	TRUE	-0.5705	396.7	328.9	256.8	256.6	371.7	346.8	325.9	252.5	235.9	202.1	347.5	379	324.5	321.9	345.9	15.7	13.24	10.1	9.985	14.86	14.27	13.3	10.45	9.722	7.964	14.08	15.85	13.44	13.76	13.84
FBgn0033134	FBtr0089032	Tsp42El	protein_coding	protein_coding	Tetraspanin 42El [Source:FlyBase;Acc:FBgn0033134]	0.4567	GO:0008150; GO:0007166; GO:0030431	GO:0003674	GO:0016021; GO:0005887	1062	0.0006541	0.009308	2R	7045769	7048538	2770	+	TRUE	0.469	321.8	254.2	207	180.2	313.8	327	329.9	416.9	438.9	502.8	286.1	223.4	258.2	250.8	216.8	35.15	28.25	22.46	19.36	34.64	37.16	37.16	47.63	49.94	54.69	32.01	25.8	29.53	29.6	23.95
FBgn0034438	FBtr0086555; FBtr0334008	CG9416	protein_coding	protein_coding	CG9416, isoform A [Source:UniProtKB/TrEMBL;Acc:Q8MT48]	0.4712			GO:0016021	3006	0.000658	0.009335	2R	19367248	19373702	6455	-	TRUE	-0.9512	253.6	244.5	278.1	281.7	158.9	231.5	266.2	92.4	119.3	112.6	246.3	362.2	377.9	363	393.6	9.788	9.603	10.66	10.69	6.198	9.296	10.6	3.73	4.797	4.326	9.736	14.78	15.27	15.14	15.36
FBgn0250785	FBtr0089945; FBtr0089946; FBtr0089947; FBtr0335146; FBtr0335501	vari	protein_coding	protein_coding	varicose [Source:FlyBase;Acc:FBgn0250785]	0.5015	GO:0035159; GO:0035001; GO:0035151; GO:0019991; GO:0007424	GO:0005515; GO:0004385	GO:0016328; GO:0005918; GO:0016020	2512	0.0006582	0.009335	2L	20788662	20797042	8381	-	TRUE	-0.3915	3234	3324	3014	3269	3151	3197	2814	2395	2220	2359	3208	3188	2861	3054	3021	149.4	156.2	138.3	148.5	147.1	153.6	134	115.7	106.8	108.5	151.7	155.6	138.3	152.4	141.1
FBgn0035402	FBtr0073114; FBtr0307308	CG12082	protein_coding	protein_coding	Ubiquitinyl hydrolase 1 [Source:UniProtKB/TrEMBL;Acc:Q9VZU7]	0.5536	GO:0048812; GO:0006511; GO:0016579; GO:0043161; GO:0019233; GO:0090364; GO:0010995; GO:0010993; GO:0071108; GO:0046329; GO:0043066; GO:0001751	GO:0005515; GO:0004843; GO:0008270; GO:0008242; GO:1990380; GO:0036459	GO:0005737; GO:0005634	2742	0.0006605	0.009349	3L	3145405	3148358	2954	-	TRUE	-0.3471	1790	1696	1552	1765	1565	1485	1394	1174	1170	1140	1680	1755	1912	1575	1576	75.72	73.02	65.23	73.45	66.91	65.35	60.82	51.97	51.56	48.02	72.81	78.5	84.67	71.99	67.44
FBgn0040964	FBtr0079763; FBtr0303880	CG18661	protein_coding	protein_coding	UPF0585 protein CG18661 [Source:UniProtKB/Swiss-Prot;Acc:Q9VLF6]	0.5222	GO:0008150	GO:0003674	GO:0005575	866	0.0006613	0.009349	2L	8997605	8998544	940	+	TRUE	0.6041	325.7	286.7	488.2	587.2	294.9	250.2	281.9	357.8	434.8	483.6	264.5	286	384	410.8	415.9	43.6	39.06	64.94	77.32	39.91	34.85	38.93	50.1	60.63	64.47	36.27	40.47	53.81	59.42	56.32
FBgn0051974	FBtr0300987; FBtr0330644; FBtr0330645	CG31974	protein_coding	protein_coding	Uncharacterized protein, isoform D [Source:UniProtKB/TrEMBL;Acc:M9PDQ9]	0.4658		GO:0016772		1709	0.0006632	0.009361	2L	141077	143091	2015	-	TRUE	1.304	1.921	6.023	0	1.193	6.733	8.779	10.77	41.9	28.8	46.06	0.6747	2.288	6.76	0	0.7687	0.1304	0.416	0	0.07968	0.462	0.6199	0.7538	2.975	2.037	3.113	0.04692	0.1641	0.4804	0	0.05278
FBgn0030745	FBtr0074268; FBtr0074269; FBtr0074270; FBtr0340314	CG4239	protein_coding	protein_coding	CG4239, isoform A [Source:UniProtKB/TrEMBL;Acc:Q9VXG9]	0.4732	GO:0015672	GO:0005261; GO:0015269	GO:0016020; GO:0016021	1837	0.0006829	0.009623	X	16385278	16388702	3425	+	TRUE	0.9684	73.97	143.3	79.6	217.2	78.1	80.11	114.5	225.6	190.6	152.2	121.5	83.88	98.7	87.95	97.63	4.671	9.211	4.995	13.49	4.985	5.263	7.459	14.9	12.54	9.574	7.857	5.599	6.525	6.001	6.236
FBgn0025692	FBtr0087813; FBtr0087814; FBtr0332884; FBtr0332885	CG3814	protein_coding	protein_coding	AT21555p [Source:UniProtKB/TrEMBL;Acc:Q8T8W2]	0.4712		GO:0004972	GO:0017146; GO:0016021	1009	0.0006926	0.009745	2R	12875164	12876966	1803	-	TRUE	-1.087	93.18	124.1	70.05	65.64	71.37	92.18	92.01	33.31	28.8	39.66	80.97	115.2	74.36	87.02	73.8	10.71	14.52	8.002	7.423	8.294	11.03	10.91	4.005	3.449	4.541	9.536	13.99	8.95	10.81	8.582
FBgn0029950	FBtr0071057; FBtr0345910	CG9657	protein_coding	protein_coding	CG9657, isoform A [Source:UniProtKB/TrEMBL;Acc:Q9W3R0]	0.4551	GO:0055085; GO:0006810	GO:0015293; GO:0005215; GO:0008507	GO:0005887; GO:0016020	2306	0.000695	0.009764	X	7418594	7422142	3549	+	TRUE	2.505	1.921	0	13.8	0	1.347	0	0.9788	87.03	87.78	2.559	0.6747	28.22	2.704	0.9357	2.306	0.09666	0	0.6896	0	0.06847	0	0.05079	4.579	4.6	0.1282	0.03477	1.5	0.1424	0.05086	0.1173
FBgn0032775	FBtr0081216; FBtr0081217; FBtr0081218; FBtr0300822	CG17544	protein_coding	protein_coding	Acyl-coenzyme A oxidase [Source:UniProtKB/TrEMBL;Acc:Q9VIX4]	0.5316	GO:0006635; GO:0055088; GO:0033539; GO:0055114; GO:0008152; GO:0006631	GO:0003997; GO:0052890; GO:0000062; GO:0003995; GO:0050660; GO:0009055; GO:0016627; GO:0016402	GO:0005777	2535	0.0006989	0.009781	2L	19390370	19398493	8124	-	TRUE	-0.3702	891.5	892.6	674	720.9	993.8	977.8	948.5	819.8	718.7	710.1	708.5	691.7	731.4	631.6	847.9	40.8	41.56	30.64	32.45	45.97	46.55	44.77	39.24	34.26	32.36	33.21	33.46	35.04	31.23	39.25
FBgn0050457	FBtr0086998	CG30457	protein_coding	protein_coding		0.6331				646	0.0007009	0.009781	2R	17160122	17160829	708	-	TRUE	1.267	12.49	15.66	12.74	33.42	8.08	12.07	6.852	37.6	39.77	37.1	20.92	10.68	2.704	4.678	4.612	2.243	2.861	2.272	5.902	1.467	2.255	1.269	7.063	7.44	6.634	3.848	2.026	0.5083	0.9078	0.8378
FBgn0034723	FBtr0071822; FBtr0342989	CG13506	protein_coding	protein_coding	FI23916p1 [Source:UniProtKB/TrEMBL;Acc:Q9W259]	0.4768		GO:0005515		2966	0.0007014	0.009781	2R	22383134	22394015	10882	+	TRUE	0.3793	488	354.2	378.9	340.1	445.7	491.6	494.3	646.8	592.5	634.6	431.2	368.3	563.8	437	455.1	19.09	14.09	14.72	13.08	17.62	20	19.94	26.46	24.14	24.71	17.28	15.23	23.08	18.47	18
FBgn0034406	FBtr0086622	Jheh3	protein_coding	protein_coding	Juvenile hormone epoxide hydrolase 3 [Source:FlyBase;Acc:FBgn0034406]	0.533	GO:0006719; GO:0019439	GO:0004301; GO:0008096; GO:0033961; GO:0003824	GO:0043231; GO:0005789	1576	0.0007015	0.009781	2R	18860375	18862078	1704	-	TRUE	1.612	26.9	39.75	23.35	19.1	14.81	21.95	48.94	139.7	101.5	95.95	10.12	10.68	16.9	14.04	13.84	1.98	2.977	1.708	1.382	1.102	1.681	3.716	10.75	7.782	7.033	0.7632	0.8306	1.302	1.116	1.03
FBgn0052475	FBtr0072462; FBtr0329896	mthl8	protein_coding	protein_coding	methuselah-like 8 [Source:FlyBase;Acc:FBgn0052475]	0.4483	GO:0007186; GO:0042594; GO:0008340; GO:0006950	GO:0004930	GO:0005886; GO:0016021	2571	0.0007018	0.009781	3L	22428	26308	3881	+	TRUE	0.678	169.1	208.4	262.2	287.6	192.6	219.5	179.1	377.1	277	310.9	200.4	186.1	236.6	313.5	265.2	7.629	9.568	11.75	12.76	8.782	10.3	8.336	17.8	13.02	13.97	9.263	8.874	11.18	15.28	12.1
FBgn0040324	FBtr0089075; FBtr0089076; FBtr0089077	Ephrin	protein_coding	protein_coding	Ephrin [Source:FlyBase;Acc:FBgn0040324]	0.3596	GO:0007422; GO:0007411; GO:0048013; GO:0035011; GO:0016319	GO:0046875	GO:0005887; GO:0016020	3822	0.0007114	0.009881	4	571755	580122	8368	+	TRUE	-0.382	882.8	866.1	871.4	914.2	848.4	857.1	942.6	681.2	625.4	717.7	902.8	959.3	1109	1083	1074	26.8	26.75	26.28	27.29	26.03	27.06	29.51	21.63	19.77	21.69	28.07	30.78	35.25	35.5	32.97
FBgn0000183	FBtr0081002; FBtr0305688; FBtr0330225; FBtr0330226	BicD	protein_coding	protein_coding	Bicaudal D [Source:FlyBase;Acc:FBgn0000183]	0.4682	GO:0048488; GO:0008103; GO:2000370; GO:0006810; GO:0048477; GO:0019233; GO:0007293; GO:2000302; GO:0008298; GO:0051028; GO:0050658; GO:0070727; GO:0030100; GO:0016325; GO:0007312; GO:0007309; GO:0007294; GO:0030154; GO:0007314; GO:0007310	GO:0017137; GO:0032050; GO:0005515	GO:0005794; GO:0005829; GO:0045202; GO:0005737; GO:0005856; GO:0030669	4341	0.0007115	0.009881	2L	17459605	17473215	13611	-	TRUE	-0.3541	828.1	793.8	815.1	753.1	724.5	717.7	729.2	545.8	541.7	603.9	674.7	694	755.1	675.6	718	22.13	21.59	21.64	19.79	19.57	19.95	20.1	15.26	15.08	16.07	18.47	19.6	21.12	19.51	19.41
FBgn0032614	FBtr0080926; FBtr0080927; FBtr0332333; FBtr0332334; FBtr0345747	CG13284	protein_coding	protein_coding	RE48687p [Source:UniProtKB/TrEMBL;Acc:Q8IGQ3]	0.4759	GO:0008285; GO:0007030; GO:0006909; GO:0008152	GO:0016491; GO:0016229	GO:0005783; GO:0016021	1696	0.0007123	0.009881	2L	16842300	16848716	6417	-	TRUE	-1.456	23.06	22.89	14.86	11.93	40.4	24.14	52.86	9.669	6.857	3.838	15.52	25.93	10.82	16.84	11.53	1.577	1.593	1.01	0.8029	2.793	1.718	3.729	0.6918	0.4886	0.2614	1.087	1.875	0.7745	1.245	0.7977
FBgn0038088	FBtr0082686; FBtr0082687	CG10126	protein_coding	protein_coding	GH08978p [Source:UniProtKB/TrEMBL;Acc:Q86PF4]	0.4585	GO:0022008	GO:0005509		871	0.0007161	0.009917	3R	12855544	12859246	3703	-	TRUE	-0.9431	48.03	54.21	39.27	48.93	202	169	200.7	73.06	85.03	122.8	64.1	57.19	41.24	54.27	62.27	6.398	7.346	5.197	6.41	27.19	23.42	27.57	10.18	11.8	16.29	8.746	8.052	5.749	7.81	8.388
FBgn0029866	FBtr0070903; FBtr0070904; FBtr0331394; FBtr0331395	CG3842	protein_coding	protein_coding	CG3842, isoform A [Source:UniProtKB/TrEMBL;Acc:Q9W404]	0.507	GO:0008152	GO:0016491; GO:0016614	GO:0016021	2086	0.0007175	0.009921	X	6337762	6343731	5970	+	TRUE	-1.221	98.95	101.2	81.72	90.7	64.64	71.33	95.92	20.41	26.06	33.26	107.3	137.3	102.8	169.4	144.5	5.503	5.726	4.516	4.961	3.633	4.127	5.502	1.187	1.51	1.842	6.112	8.069	5.982	10.18	8.129
FBgn0041092	FBtr0303870; FBtr0303871; FBtr0303872; FBtr0303873; FBtr0304974; FBtr0333405	tai	protein_coding	protein_coding	taiman [Source:FlyBase;Acc:FBgn0041092]	0.4962	GO:0007298; GO:0006351; GO:0006355; GO:0060250; GO:0048675; GO:0045927; GO:0007165; GO:0045944; GO:0030522; GO:0032870	GO:0030374; GO:0035258; GO:0046983; GO:0004871; GO:0003713; GO:0016922	GO:0005634; GO:0008230	9129	0.0007219	0.009966	2L	9166778	9250211	83434	+	TRUE	0.345	1066	1148	1182	942.9	1139	1207	1273	1493	1544	1572	1204	1123	1105	912.3	1055	13.55	14.84	14.93	11.78	14.63	15.96	16.69	19.85	20.44	19.9	15.68	15.08	14.7	12.53	13.56
FBgn0261446	FBtr0070106; FBtr0332990	CG13377	protein_coding	protein_coding	RE15974p [Source:UniProtKB/TrEMBL;Acc:Q9W5H1]	0.4658	GO:0002121; GO:0008152; GO:0016319; GO:0042048	GO:0003858		1506	0.0007251	0.009995	X	258335	263999	5665	-	TRUE	-0.5551	1052	1162	1085	1025	1146	1327	1059	687.6	785.9	921.1	1038	996.7	1038	1009	1032	81.03	91.11	83.02	77.67	89.22	106.3	84.14	55.4	63.06	70.66	81.89	81.15	83.73	83.95	80.38
FBgn0038035	FBtr0082600	lig3	protein_coding	protein_coding	DNA ligase III [Source:FlyBase;Acc:FBgn0038035]	0.4735	GO:0006289; GO:0006310; GO:0071897; GO:0051103; GO:0006273; GO:0006266; GO:0006260; GO:0006281	GO:0005524; GO:0003677; GO:0003910; GO:0003909	GO:0005634; GO:0005694; GO:0005739	2604	0.0007263	0.009996	3R	12399011	12401839	2829	-	TRUE	0.67	171	197.6	244.1	232.7	215.5	226.1	189.9	381.4	364.8	277.6	185.6	165.5	267.7	233	245.2	7.618	8.955	10.81	10.2	9.702	10.48	8.725	17.77	16.93	12.32	8.468	7.792	12.48	11.21	11.05
FBgn0034405	FBtr0089970; FBtr0345981	Jheh2	protein_coding	protein_coding	Juvenile hormone epoxide hydrolase 2 [Source:FlyBase;Acc:FBgn0034405]	0.4824	GO:0019439; GO:0006719	GO:0033961; GO:0003824; GO:0004301; GO:0008096	GO:0005789; GO:0043231	1774	0.0007284	0.01001	2R	18855767	18858245	2479	-	TRUE	-0.4188	2447	1920	1580	1585	2915	2749	2545	1877	2056	2199	2008	1795	1854	1597	2058	160	127.8	102.7	101.9	192.7	187	171.7	128.4	140	143.2	134.5	124.1	126.9	112.9	136.1
FBgn0032197	FBtr0079953; FBtr0079954	CG5694	protein_coding	protein_coding	CG5694, isoform A [Source:UniProtKB/TrEMBL;Acc:Q9VL20]	0.3715	GO:0007275; GO:0006357	GO:0001046; GO:0003700; GO:0000978	GO:0005634; GO:0005667	2260	0.0007332	0.01003	2L	10227760	10231692	3933	-	TRUE	-0.4142	580.2	574.6	557.2	570.5	518.4	620	575.5	414.7	433.4	431.1	585	578.8	571.9	592.3	663.4	29.78	30.01	28.42	28.8	26.9	33.11	30.47	22.27	23.17	22.04	30.76	31.4	30.73	32.85	34.44
FBgn0261353	FBtr0302271	Ccdc56	protein_coding	protein_coding	Coiled-coil domain containing 56 [Source:FlyBase;Acc:FBgn0261353]	0.5356	GO:0097034; GO:0033617; GO:0070131		GO:0005739; GO:0016021; GO:0031305	1529	0.0007336	0.01003	3L	11708979	11710570	1592	+	TRUE	0.3316	1009	1053	1305	1252	1031	1037	972	1224	1280	1332	1007	932.6	1084	1151	1126	76.53	81.28	98.41	93.43	79.1	81.85	76.06	97.12	101.1	100.6	78.3	74.79	86.07	94.35	86.42
FBgn0261381	FBtr0302272	mtTFB1	protein_coding	protein_coding	Mitochondrial Transcription Factor B1 [Source:FlyBase;Acc:FBgn0261381]	0.5356	GO:0000154; GO:0006417; GO:0006390; GO:0006364	GO:0000179; GO:0016433; GO:0003712; GO:0003723; GO:0008649	GO:0005739; GO:0005759	1529	0.0007336	0.01003	3L	11708979	11710570	1592	+	TRUE	0.3316	1009	1053	1305	1252	1031	1037	972	1224	1280	1332	1007	932.6	1084	1151	1126	76.53	81.28	98.41	93.43	79.1	81.85	76.06	97.12	101.1	100.6	78.3	74.79	86.07	94.35	86.42
FBgn0051363	FBtr0082452; FBtr0082453; FBtr0082454; FBtr0082455; FBtr0082456; FBtr0082457; FBtr0335232	Jupiter	protein_coding	protein_coding	Jupiter [Source:FlyBase;Acc:FBgn0051363]	0.4683	GO:0031116	GO:0046872; GO:0003676; GO:0005200; GO:0008017	GO:0005634; GO:0005875; GO:0005829; GO:0015630; GO:0005874; GO:0005819	1526	0.0007417	0.01013	3R	11590386	11619906	29521	-	TRUE	-0.4325	3274	3197	3231	3360	4107	3853	4140	2823	2792	3342	2816	3217	2967	3062	2841	248.9	247.3	244	251.2	315.6	304.7	324.6	224.5	221.1	253	219.3	258.5	236.1	251.6	218.5
FBgn0037941	FBtr0082429; FBtr0335210	CG12594	protein_coding	protein_coding	Uncharacterized protein, isoform A [Source:UniProtKB/TrEMBL;Acc:Q9VGJ0]	0.4956	GO:0008150	GO:0003674	GO:0005575	3416	0.0007442	0.01015	3R	11721734	11732479	10746	+	TRUE	1.629	1.921	2.409	1.061	0	0	2.195	0	34.38	38.4	7.676	2.024	5.338	0	0	1.537	0.06525	0.08325	0.03581	0	0	0.07754	0	1.221	1.358	0.2596	0.07042	0.1916	0	0	0.05281
FBgn0261403	FBtr0086084; FBtr0086085; FBtr0086086	sxc	protein_coding	protein_coding	super sex combs [Source:FlyBase;Acc:FBgn0261403]	0.3821	GO:0006486; GO:0045475; GO:0006493; GO:0035220; GO:0010468	GO:0005515; GO:0008375; GO:0016757		3578	0.0007493	0.01019	2R	5307288	5329555	22268	+	TRUE	-0.429	1599	1515	1457	1276	1576	1530	1451	1255	1116	1000	1615	1572	1625	1521	1481	51.83	49.99	46.94	40.68	51.63	51.6	48.51	42.56	37.7	32.3	53.65	53.86	55.16	53.3	48.58
FBgn0034646	FBtr0071683	Rae1	protein_coding	protein_coding	Rae1 [Source:FlyBase;Acc:FBgn0034646]	0.5601	GO:0007283; GO:0000278; GO:0045886; GO:0010506; GO:0051297; GO:0051726; GO:0007141; GO:2000045; GO:0000972; GO:0006606	GO:0005515; GO:0003723; GO:0043130	GO:0005634; GO:0036126; GO:0005643; GO:0005635; GO:0016006	1189	0.0007495	0.01019	2R	21658770	21660007	1238	-	TRUE	0.3488	702.2	760.1	831	916.6	736.6	714.4	702.8	892.8	873.6	985.1	709.8	714.5	842.3	905.7	810.2	68.52	75.46	80.56	87.96	72.64	72.51	70.72	91.12	88.79	95.71	70.95	73.69	86.03	95.48	79.96
FBgn0031213	FBtr0078101; FBtr0301733; FBtr0302164; FBtr0306540; FBtr0331680	galectin	protein_coding	protein_coding	galectin [Source:FlyBase;Acc:FBgn0031213]	0.4237	GO:0008039	GO:0030246; GO:0016936; GO:0015143	GO:0005829	1592	0.0007687	0.01043	2L	71757	76211	4455	+	TRUE	-0.4285	683	758.9	451.1	481	785.1	820.8	743.9	632.8	510.2	591.1	750.3	671.1	515.8	501.5	523.5	49.77	56.27	32.66	34.47	57.82	62.23	55.91	48.23	38.73	42.89	56.01	51.69	39.34	39.49	38.58
FBgn0039821	FBtr0085737; FBtr0309194; FBtr0309195	CG15556	protein_coding	protein_coding	FI21270p1 [Source:UniProtKB/TrEMBL;Acc:Q9VA10]	0.451	GO:0007186; GO:0007166	GO:0004930; GO:0004888	GO:0016021; GO:0016020	2466	0.0007738	0.01045	3R	31127965	31130666	2702	-	TRUE	-1.253	22.09	13.25	3.184	3.58	127.9	82.3	83.2	40.83	38.4	23.03	12.82	6.863	2.028	3.743	0.7687	1.039	0.6343	0.1488	0.1657	6.083	4.028	4.037	2.009	1.882	1.079	0.6178	0.3413	0.09987	0.1902	0.03658
FBgn0040493	FBtr0082730; FBtr0344095	grsm	protein_coding	protein_coding	granny smith [Source:FlyBase;Acc:FBgn0040493]	0.5294	GO:0006508; GO:0019538	GO:0004177; GO:0008235; GO:0030145	GO:0005737; GO:0005622	2096	0.0007741	0.01045	3R	12950042	12967712	17671	-	TRUE	-0.3398	1532	1556	1440	1522	1452	1342	1351	1034	1125	1109	1519	1537	1460	1379	1336	84.81	87.65	79.2	82.84	81.21	77.28	77.11	59.84	64.84	61.13	86.15	89.89	84.6	82.48	74.79
FBgn0015316	FBtr0301665; FBtr0345312	Try29F	protein_coding	protein_coding	Trypsin 29F [Source:FlyBase;Acc:FBgn0015316]	0.5068	GO:0006508	GO:0004252	GO:0005737	1106	0.0007754	0.01045	2L	8998537	8999816	1280	+	TRUE	-1.266	38.43	28.91	7.429	4.774	32.32	27.43	36.22	8.595	6.857	3.838	29.69	30.5	2.704	8.421	4.612	4.031	3.086	0.7743	0.4925	3.426	2.994	3.918	0.943	0.7493	0.4009	3.19	3.382	0.2969	0.9544	0.4893
FBgn0030159	FBtr0071390; FBtr0340682	CG9689	protein_coding	protein_coding	CG9689, isoform A [Source:UniProtKB/TrEMBL;Acc:Q9W308]	0.4548				1172	0.0007756	0.01045	X	9881953	9883670	1718	+	TRUE	-0.8217	865.5	858.9	781.2	675.5	956.1	1081	1105	507.1	456.7	800.9	821.8	841.9	596.9	800	742.6	85.68	86.51	76.82	65.76	95.65	111.3	112.8	52.5	47.09	78.94	83.33	88.08	61.85	85.56	74.34
FBgn0039178	FBtr0084601	CG6356	protein_coding	protein_coding	CG6356 [Source:UniProtKB/TrEMBL;Acc:Q9VCA0]	0.4877	GO:0055085	GO:0008513; GO:0008514; GO:0022857	GO:0016021; GO:0005887	2887	0.0007758	0.01045	3R	24283955	24288617	4663	+	TRUE	2.197	13.45	9.637	12.74	1.193	0	5.487	12.72	80.58	89.15	42.22	6.747	14.49	4.056	7.485	16.91	0.5404	0.394	0.5085	0.04717	0	0.2294	0.5274	3.387	3.731	1.689	0.2777	0.6154	0.1706	0.325	0.6873
FBgn0260234	FBtr0300643; FBtr0310518	CG42508	protein_coding	protein_coding	GH25417p [Source:UniProtKB/TrEMBL;Acc:E1JIQ5]	0.4644	GO:1990146; GO:0008150	GO:0003674	GO:0005783; GO:0016021; GO:0016029; GO:0005575	989	0.0007785	0.01047	3R	19914320	19915412	1093	-	TRUE	-1.466	40.35	62.64	23.35	10.74	51.17	87.79	76.35	9.669	23.32	23.03	22.27	24.4	6.084	17.78	13.07	4.733	7.476	2.721	1.239	6.067	10.71	9.237	1.186	2.849	2.69	2.676	3.025	0.7471	2.253	1.55
FBgn0025592	FBtr0072529; FBtr0072530	Gyk	protein_coding	protein_coding	Glycerol kinase [Source:FlyBase;Acc:FBgn0025592]	0.4984	GO:0005975; GO:0046167; GO:0006071; GO:0006641; GO:0006072	GO:0004370; GO:0016773	GO:0005575; GO:0005739	1823	0.0007834	0.01052	3L	202098	205844	3747	-	TRUE	-0.564	371.8	327.7	186.8	205.3	375.7	366.5	319.1	225.6	264.7	216.2	347.5	324.1	256.9	204	272.1	23.66	21.22	11.81	12.85	24.17	24.26	20.94	15.02	17.55	13.7	22.65	21.8	17.11	14.03	17.52
FBgn0011674	FBtr0071562	insc	protein_coding	protein_coding	inscuteable [Source:FlyBase;Acc:FBgn0011674]	0.5205	GO:0008356; GO:0008104; GO:0007010; GO:0007525; GO:0040001; GO:0007422; GO:0050829; GO:0007423; GO:0055059; GO:0008105; GO:0045175; GO:0007400; GO:0045167; GO:0045176; GO:0061382; GO:0006403; GO:0051960; GO:0009786	GO:0005488; GO:0005515; GO:0008093	GO:0005737; GO:0045179; GO:0005938; GO:0045177	3887	0.0007887	0.01057	2R	20821262	20836028	14767	-	TRUE	1.459	32.66	40.96	44.58	23.87	24.24	30.73	10.77	92.4	82.29	66.53	25.64	20.59	29.07	25.26	42.28	0.9748	1.244	1.322	0.7007	0.7312	0.954	0.3314	2.884	2.558	1.977	0.7839	0.6495	0.9082	0.8147	1.276
FBgn0266684	FBtr0345051	CR45174	long_noncoding	lincRNA		0.4803				1043	0.0007942	0.01063	3L	23690626	23691668	1043	-	TRUE	-1.49	0.9606	4.818	4.245	0	35.01	30.73	42.09	5.372	1.371	8.956	4.723	6.101	4.056	2.807	2.306	0.1069	0.5453	0.4692	0	3.936	3.555	4.828	0.625	0.1589	0.9919	0.5381	0.7172	0.4722	0.3373	0.2594
FBgn0038749	FBtr0083852	Xport	protein_coding	protein_coding	exit protein of rhodopsin and TRP [Source:FlyBase;Acc:FBgn0038749]	0.47	GO:0090314; GO:0001895; GO:0016063; GO:0007603; GO:0071482; GO:0072321; GO:1990146		GO:0097038; GO:0016021	949	0.0007997	0.01068	3R	19914396	19915412	1017	-	TRUE	-1.453	40.35	62.64	23.35	10.74	51.17	85.6	76.35	9.669	23.32	23.03	21.59	24.4	6.084	15.91	13.07	4.932	7.791	2.836	1.291	6.323	10.89	9.626	1.236	2.969	2.803	2.704	3.153	0.7785	2.101	1.616
FBgn0011232	FBtr0079809	scat	protein_coding	protein_coding	scattered [Source:FlyBase;Acc:FBgn0011232]	0.5042	GO:0007286; GO:0007291; GO:0042147; GO:0006896; GO:0032456; GO:0001675; GO:0007290; GO:0015031	GO:0019905	GO:0005739; GO:0005794; GO:0000138; GO:0005829; GO:0000938	3558	0.0008009	0.01068	2L	9431405	9435341	3937	+	TRUE	-0.5884	312.2	307.2	263.2	260.2	383.8	347.9	386.6	268.6	260.6	202.1	280	281.4	295.4	288.2	260.6	10.18	10.19	8.527	8.343	12.65	11.8	13	9.16	8.85	6.563	9.353	9.697	10.08	10.15	8.594
FBgn0035393	FBtr0072990	CG16753	protein_coding	protein_coding	LD46404p [Source:UniProtKB/TrEMBL;Acc:Q9VZV8]	0.4725				764	0.0008011	0.01068	3L	3055079	3055842	764	+	TRUE	0.5771	253.6	244.5	317.3	292.4	239.7	200.8	217.3	306.2	318.2	373.6	273.3	255.5	275.1	293.8	315.2	38.51	37.78	47.88	43.67	36.79	31.72	34.03	48.63	50.33	56.48	42.51	41	43.73	48.2	48.41
FBgn0030451	FBtr0073723; FBtr0339676; FBtr0344608	CG15717	protein_coding	protein_coding	CG15717-PA [Source:UniProtKB/TrEMBL;Acc:Q9VYG8]	0.5287	GO:0055114; GO:0008152	GO:0016491		1878	0.0008033	0.01069	X	13128952	13134565	5614	+	TRUE	0.3308	1217	1276	1484	1571	1182	1148	1150	1439	1400	1547	1194	989.8	1316	1171	1265	75.19	80.18	91.07	95.42	73.82	73.76	73.28	92.95	90.1	95.14	75.57	64.63	85.07	78.13	79.01
FBgn0015221	FBtr0085622; FBtr0085623; FBtr0085624; FBtr0332168; FBtr0332169	Fer2LCH	protein_coding	protein_coding	Ferritin 2 light chain homologue [Source:FlyBase;Acc:FBgn0015221]	0.5112	GO:0006880; GO:0022416; GO:0045475; GO:0006879; GO:0009620; GO:0042381; GO:0006826; GO:0097459; GO:1990461	GO:0008199; GO:0004322; GO:0008198	GO:0005794; GO:0012505; GO:0005576; GO:0008043	1203	0.0008095	0.01075	3R	30387804	30390584	2781	+	TRUE	0.4038	2746	2595	2528	2555	2979	3081	2808	4104	4083	3555	2609	2584	2793	2451	2753	264.9	254.6	242.2	242.4	290.3	309.1	279.3	414	410.1	341.4	257.7	263.4	281.9	255.3	268.5
FBgn0034638	FBtr0071690; FBtr0071691; FBtr0344882	CG10433	protein_coding	protein_coding	RE36793p [Source:UniProtKB/TrEMBL;Acc:Q9W2F6]	0.4702	GO:0045924; GO:0032504; GO:0006952	GO:0003674	GO:0005615	1334	0.0008112	0.01076	2R	21605676	21608125	2450	-	TRUE	1.055	98.95	86.73	24.41	41.77	98.3	81.21	158.6	217	288	239.2	66.8	62.53	88.56	33.68	59.96	8.605	7.675	2.109	3.573	8.641	7.347	14.22	19.74	26.09	20.72	5.951	5.748	8.062	3.165	5.274
FBgn0261930	FBtr0070110; FBtr0110929	vnd	protein_coding	protein_coding	ventral nervous system defective [Source:FlyBase;Acc:FBgn0261930]	0.5319	GO:0006355; GO:0045944; GO:0006357; GO:0007417; GO:0007419; GO:0000122; GO:0014019; GO:0007420; GO:0010629; GO:0009953; GO:0007389; GO:0007400; GO:0007398; GO:0021782; GO:0006351	GO:0008134; GO:0003700; GO:0043565; GO:0000981; GO:0003677	GO:0005634	3222	0.0008125	0.01076	X	582121	598151	16031	+	TRUE	1.341	3.843	6.023	21.23	5.967	2.693	2.195	6.852	27.93	35.66	20.47	4.048	7.626	6.76	14.97	3.844	0.1384	0.2207	0.7594	0.2113	0.09801	0.08221	0.2544	1.052	1.337	0.7339	0.1493	0.2902	0.2548	0.5824	0.14
FBgn0002576	FBtr0071320; FBtr0112814	lz	protein_coding	protein_coding	lozenge [Source:FlyBase;Acc:FBgn0002576]	0.5552	GO:0006952; GO:0007165; GO:0048477; GO:0048749; GO:0045944; GO:0007486; GO:0000122; GO:0042060; GO:0001709; GO:0007469; GO:0030097; GO:0030154; GO:0016360; GO:0042981; GO:0045467; GO:0046672; GO:0045165; GO:0035211; GO:0042688; GO:0035162; GO:0035170; GO:0035165; GO:0042675; GO:0048592; GO:0035168; GO:0035314; GO:0035163; GO:0006351; GO:0006355	GO:0044212; GO:0005524; GO:0003700; GO:0003677; GO:0003705; GO:0043565	GO:0005634	3286	0.0008202	0.01083	X	9284649	9303636	18988	+	TRUE	-0.8672	315.1	292.7	246.2	322.2	301.6	359.9	420.9	171.9	155	252	323.2	382.1	321.8	372.4	289	11.12	10.52	8.637	11.19	10.76	13.22	15.33	6.348	5.699	8.86	11.69	14.26	11.89	14.21	10.32
FBgn0038341	FBtr0083160; FBtr0334629; FBtr0339398	AdamTS-A	protein_coding	protein_coding	ADAM metallopeptidase with thrombospondin type 1 motif A [Source:FlyBase;Acc:FBgn0038341]	0.5252	GO:0007280; GO:0006508; GO:0007427; GO:0007436; GO:0008078; GO:0030198	GO:0008270; GO:0004222; GO:0008237	GO:0005578; GO:0016021; GO:0031012	6354	0.0008207	0.01083	3R	15442246	15476193	33948	-	TRUE	0.6713	276.7	238.5	268.5	275.7	215.5	231.5	314.2	427.6	436.1	373.6	317.1	291.3	432.6	342.5	299.8	5.051	4.431	4.871	4.951	3.976	4.398	5.917	8.166	8.295	6.792	5.931	5.621	8.269	6.756	5.536
FBgn0036258	FBtr0076022	CG5642	protein_coding	protein_coding	Eukaryotic translation initiation factor 3 subunit L [Source:UniProtKB/Swiss-Prot;Acc:Q9VTU4]	0.518	GO:0006413; GO:0048812	GO:0005515; GO:0003743	GO:0005852; GO:0005829; GO:0005737	1834	0.0008209	0.01083	3L	12143446	12146097	2652	-	TRUE	0.3262	2172	2094	2466	2770	1975	1882	1875	2366	2422	2408	2239	2148	2586	2265	2542	137.4	134.8	155	172.3	126.3	123.8	122.4	156.5	159.6	151.7	145.1	143.6	171.3	154.8	162.6
FBgn0266487	FBtr0344531; FBtr0344532	CG45086	protein_coding	protein_coding	Uncharacterized protein, isoform A [Source:UniProtKB/TrEMBL;Acc:A0A0B4LG97]	0.3859	GO:0008150	GO:0003674	GO:0005575	3034	0.0008223	0.01083	2R	12612740	12619820	7081	+	TRUE	-0.3376	1135	1073	1038	1017	1130	1231	1238	922.9	923	996.6	1022	1135	1013	1040	1051	43.38	41.76	39.43	38.24	43.66	48.98	48.83	36.91	36.76	37.95	40.01	45.89	40.56	42.99	40.64
FBgn0003124	FBtr0074839; FBtr0100318	polo	protein_coding	protein_coding	polo [Source:FlyBase;Acc:FBgn0003124]	0.4769	GO:0022008; GO:0006468; GO:0006909; GO:0000278; GO:0008104; GO:0007067; GO:0034613; GO:0051297; GO:0000910; GO:0007112; GO:0007052; GO:0007140; GO:0035050; GO:0007060; GO:0007143; GO:0000915; GO:0007058; GO:0051257; GO:0007406; GO:0035046; GO:0035044; GO:0030954; GO:0007147; GO:0007344; GO:0030726; GO:0048600; GO:0051315	GO:0005515; GO:0005524; GO:0004674; GO:0004672	GO:0005737; GO:0005819; GO:0000776; GO:0000940; GO:0005813; GO:0005874; GO:0000922; GO:0030496; GO:0005635; GO:0005814; GO:1990023; GO:0005828	2652	0.0008296	0.01091	3L	20309654	20313466	3813	+	TRUE	-0.3892	4107	3868	3522	3851	4173	4060	3641	3152	3010	2894	4390	4380	4335	3762	3809	179.6	172.2	153.1	165.7	184.5	184.8	164.3	144.2	137.2	126.1	196.7	202.5	198.5	177.8	168.5
FBgn0039589	FBtr0085304	CG9986	protein_coding	protein_coding	CG9986 [Source:UniProtKB/TrEMBL;Acc:Q9VAU6]	0.4649	GO:0008150	GO:0003674	GO:0005575	2179	0.000835	0.01096	3R	28606079	28608372	2294	+	TRUE	-0.5033	310.3	295.1	302.5	273.3	362.2	403.8	358.2	260	238.6	284	267.9	271.5	265.7	312.5	325.2	16.52	15.99	16	14.31	19.49	22.37	19.67	14.48	13.23	15.06	14.61	15.28	14.81	17.98	17.51
FBgn0028695	FBtr0074893	Rpn1	protein_coding	protein_coding	Regulatory particle non-ATPase 1 [Source:FlyBase;Acc:FBgn0028695]	0.5429	GO:0008283; GO:0006508; GO:0042176; GO:0007052; GO:0043161; GO:0000022	GO:0005488; GO:0004175; GO:0030234; GO:0008270	GO:0005838; GO:0008540; GO:0000502; GO:0005634; GO:0034515	3041	0.0008545	0.01119	3L	19915051	19918160	3110	+	TRUE	-0.3714	3885	3807	3349	3737	2929	3181	2868	2220	2448	2266	3879	3973	3928	3364	3352	148.2	147.8	126.9	140.2	112.9	126.3	112.8	88.57	97.28	86.07	151.6	160.2	156.9	138.7	129.4
FBgn0011300	FBtr0088658; FBtr0088659; FBtr0300599	babo	protein_coding	protein_coding	baboon [Source:FlyBase;Acc:FBgn0011300]	0.4484	GO:0009411; GO:0008340; GO:0007411; GO:0007165; GO:0007476; GO:0006468; GO:0048813; GO:0048666; GO:0016319; GO:0040018; GO:0007346; GO:0007405; GO:0007455; GO:0010507; GO:0007179; GO:0030513; GO:0032924; GO:0010862; GO:0007178; GO:0010906	GO:0048185; GO:0005524; GO:0004703; GO:0004674; GO:0004672; GO:0004702; GO:0016361; GO:0005025; GO:0004675	GO:0048179; GO:0005886; GO:0016020	4791	0.0008549	0.01119	2R	8952339	8962796	10458	+	TRUE	-0.3464	827.1	731.2	835.3	667.2	838.9	953.6	886.8	706.9	717.3	676.8	726.7	817.5	863.3	790.7	826.4	20.03	18.02	20.1	15.89	20.53	24.02	22.15	17.91	18.09	16.32	18.03	20.92	21.88	20.69	20.24
FBgn0020257	FBtr0071924; FBtr0330249; FBtr0343014	Ppa	protein_coding	protein_coding	Partner of paired [Source:FlyBase;Acc:FBgn0020257]	0.5018	GO:0016567; GO:0031146; GO:0006511	GO:0005515; GO:0004842	GO:0019005; GO:0000152	3653	0.0008574	0.01121	2R	22684955	22688987	4033	-	TRUE	-0.341	2878	2952	2837	2598	2630	2842	2848	2221	2142	2199	2851	2935	2802	2776	2702	91.4	95.41	89.51	81.15	84.42	93.9	93.3	73.77	70.87	69.55	92.76	98.52	93.15	95.26	86.79
FBgn0036915	FBtr0074891; FBtr0074892	Prp3	protein_coding	protein_coding	Precursor RNA processing 3 [Source:FlyBase;Acc:FBgn0036915]	0.5258	GO:0000398; GO:0031935		GO:0005634; GO:0071011; GO:0005681; GO:0030532; GO:0005688; GO:0005687; GO:0046540	2115	0.0008632	0.01125	3L	19910300	19912504	2205	+	TRUE	0.3311	544.7	551.7	675	749.5	491.5	518	510	625.3	654.2	642.2	591.1	555.9	741.6	720.5	661.9	29.88	30.79	36.79	40.43	27.25	29.56	28.85	35.88	37.38	35.08	33.21	32.23	42.58	42.7	36.72
FBgn0267181	FBtr0346309; FBtr0346310; FBtr0346311	CR45621	long_noncoding	lincRNA		0.4231				1194	0.0008634	0.01125	X	12612108	12615780	3673	-	TRUE	0.9975	113.4	67.46	76.42	63.25	83.49	118.5	91.03	237.4	238.6	144.6	88.39	80.83	121	102.9	69.95	11.01	6.669	7.377	6.045	8.199	11.98	9.122	24.13	24.15	13.99	8.797	8.301	12.31	10.81	6.874
FBgn0023407	FBtr0080513; FBtr0080514; FBtr0332509	B4	protein_coding	protein_coding	B4 [Source:FlyBase;Acc:FBgn0023407]	0.4661	GO:0007623; GO:0007444		GO:0005886	6586	0.0008656	0.01126	2L	13500624	13549328	48705	-	TRUE	-0.4107	913.6	996.2	1008	929.7	1058	1157	1241	905.7	909.3	777.9	736.8	901.4	807.2	866.4	721.1	16.09	17.86	17.65	16.11	18.84	21.19	22.55	16.69	16.68	13.64	13.3	16.78	14.88	16.49	12.85
FBgn0013305	FBtr0089873; FBtr0089874; FBtr0089875; FBtr0089876; FBtr0089877; FBtr0089878; FBtr0309294; FBtr0309295; FBtr0332883	Nmda1	protein_coding	protein_coding	N-methyl-D-aspartate receptor-associated protein [Source:FlyBase;Acc:FBgn0013305]	0.4437	GO:0010906	GO:0004972	GO:0016021; GO:0017146	1742	0.0008769	0.01138	2R	12877094	12880230	3137	-	TRUE	0.3369	729.1	613.1	735.5	677.9	779.7	724.3	686.2	912.2	923	937.8	681.5	675.6	863.9	689.6	840.2	48.56	41.55	48.67	44.4	52.48	50.18	47.13	63.54	64.03	62.19	46.49	47.56	60.23	49.62	56.59
FBgn0032601	FBtr0080894; FBtr0343768	yellow-b	protein_coding	protein_coding	yellow-b [Source:FlyBase;Acc:FBgn0032601]	0.4942	GO:0042438; GO:0048067	GO:0016853	GO:0005576	1749	0.0008775	0.01138	2L	16754336	16758283	3948	+	TRUE	0.7463	100.9	66.25	99.77	94.29	148.1	147.1	126.3	212.7	219.4	298.1	89.06	56.43	112.2	91.7	75.33	6.691	4.472	6.575	6.151	9.931	10.15	8.638	14.76	15.16	19.69	6.052	3.956	7.792	6.572	5.054
FBgn0013984	FBtr0084121; FBtr0290230; FBtr0290231; FBtr0290232	InR	protein_coding	protein_coding	Insulin-like receptor [Source:FlyBase;Acc:FBgn0013984]	0.4368	GO:0048133; GO:0008340; GO:0007411; GO:0060180; GO:0006468; GO:0006629; GO:0040007; GO:0007391; GO:0016049; GO:0007626; GO:0045793; GO:0030307; GO:0046620; GO:0040018; GO:0008286; GO:0046622; GO:0040014; GO:0008361; GO:0035264; GO:0007623; GO:0006979; GO:0007520; GO:0007525; GO:0005975; GO:0046777; GO:0001700; GO:0010507; GO:0006974; GO:0042220; GO:0008284; GO:0042127; GO:0009790; GO:0007568; GO:…	GO:0005515; GO:0005524; GO:0004713; GO:0005520; GO:0005009; GO:0046872; GO:0042802; GO:0004672; GO:0004714; GO:0043559; GO:0043560; GO:0043548	GO:0005886; GO:0005887; GO:0005911; GO:0005899; GO:0016020	10370	0.0008785	0.01138	3R	21570248	21619321	49074	-	TRUE	0.72	243	196.4	351.3	287.6	181.8	228.3	293.6	422.2	390.9	373.6	287.4	337.8	381.9	382.7	485.8	2.719	2.235	3.905	3.165	2.056	2.656	3.388	4.941	4.555	4.161	3.294	3.994	4.473	4.626	5.497
FBgn0039938	FBtr0089252; FBtr0100600; FBtr0334488; FBtr0334489	Sox102F	protein_coding	protein_coding	Sox102F [Source:FlyBase;Acc:FBgn0039938]	0.4375	GO:0045823; GO:0006355	GO:0003677; GO:0003700	GO:0005634	3078	0.0008823	0.01139	4	800436	834393	33958	-	TRUE	-1.255	67.24	113.2	75.36	69.22	71.37	101	142.9	38.68	45.26	28.15	84.34	119.7	77.07	173.1	136.1	2.535	4.343	2.822	2.566	2.719	3.958	5.555	1.525	1.777	1.056	3.256	4.769	3.04	7.049	5.187
FBgn0027580	FBtr0088454; FBtr0088455; FBtr0088456; FBtr0088457; FBtr0088458; FBtr0088459; FBtr0088460; FBtr0088461; FBtr0088462; FBtr0300850	CG1516	protein_coding	protein_coding	Pyruvate carboxylase [Source:UniProtKB/TrEMBL;Acc:Q0E9E2]	0.562	GO:0006094; GO:0006090	GO:0046872; GO:0003677; GO:0005524; GO:0004075; GO:0009374; GO:0004736; GO:0003824	GO:0005759; GO:0005875; GO:0005739; GO:0005811	4254	0.000883	0.01139	2R	9850703	9861543	10841	-	TRUE	0.6343	761.8	667.4	540.2	502.5	611.4	604.7	754.7	1170	1099	812.4	706.4	637.5	699.7	455.7	488.9	20.77	18.52	14.64	13.48	16.85	17.15	21.23	33.37	31.21	22.06	19.74	18.38	19.97	13.43	13.49
FBgn0041094	FBtr0076168; FBtr0339908	scyl	protein_coding	protein_coding	scylla [Source:FlyBase;Acc:FBgn0041094]	0.4122	GO:0032006; GO:0006974; GO:0032504; GO:0006979; GO:0009968; GO:0008219; GO:0008258; GO:0045926; GO:0006915	GO:0003674	GO:0005737	2660	0.0008834	0.01139	3L	11252307	11256172	3866	+	TRUE	-0.4974	4893	4899	4146	3239	4160	4993	5364	3208	3346	3722	3196	3339	3054	3542	3508	213.4	217.4	179.6	138.9	183.4	226.5	241.3	146.3	152	161.6	142.8	153.9	139.4	166.9	154.7
FBgn0265536	FBtr0340128	CR44386	long_noncoding	lincRNA		0.4132				559	0.0008913	0.01148	2R	17140579	17141194	616	+	TRUE	-1.096	33.62	28.91	19.1	22.68	61.94	66.94	72.43	21.49	24.69	29.43	25.64	23.64	10.82	15.91	11.53	6.978	6.105	3.939	4.628	12.99	14.45	15.5	4.664	5.337	6.081	5.451	5.185	2.35	3.567	2.42
FBgn0028540	FBtr0080576; FBtr0343663; FBtr0346632	CG9008	protein_coding	protein_coding	CG9008, isoform D [Source:UniProtKB/TrEMBL;Acc:X2JAD3]	0.4662	GO:0007030; GO:0034389; GO:0005975	GO:0030246; GO:0016853; GO:0003824		2102	0.0008958	0.01152	2L	13774340	13780165	5826	-	TRUE	-0.8283	275.7	277.1	255.8	247.1	195.3	169	177.2	101	74.06	113.9	290.8	340.9	229.2	351.8	266.7	15.22	15.56	14.03	13.41	10.89	9.703	10.08	5.83	4.258	6.257	16.44	19.88	13.24	20.98	14.89
FBgn0035557	FBtr0073308; FBtr0073309	CG11353	protein_coding	protein_coding	GH19286p [Source:UniProtKB/TrEMBL;Acc:Q9VZA7]	0.4868		GO:0016747	GO:0016021	3012	0.0009014	0.01156	3L	4533170	4539270	6101	+	TRUE	-1.269	62.44	56.62	42.45	46.55	67.33	48.29	65.58	13.97	15.09	25.59	46.56	51.86	44.62	52.4	79.18	2.405	2.219	1.625	1.763	2.621	1.935	2.605	0.5627	0.6053	0.9813	1.837	2.111	1.799	2.181	3.084
FBgn0030816	FBtr0074383	CG16700	protein_coding	protein_coding	FI17861p1 [Source:UniProtKB/TrEMBL;Acc:Q9VX84]	0.4513	GO:0022008; GO:0003333	GO:0015171; GO:0015495	GO:0008021; GO:0016021	2433	0.0009019	0.01156	X	17091854	17098488	6635	+	TRUE	-0.8035	147.9	159	118.9	154	226.2	195.3	195.8	139.7	105.6	92.11	160.6	127.4	133.9	107.6	136.8	7.054	7.715	5.631	7.22	10.9	9.689	9.627	6.966	5.245	4.374	7.844	6.418	6.681	5.544	6.599
FBgn0013308	FBtr0088864	Odc2	protein_coding	protein_coding	Ornithine decarboxylase 2 [Source:FlyBase;Acc:FBgn0013308]	0.5095	GO:0006596; GO:0033387	GO:0004586; GO:0003824	GO:0005737	1268	0.0009027	0.01156	2R	8007246	8009062	1817	+	TRUE	1.703	0	8.432	0	0	5.386	1.097	4.894	63.39	38.4	14.07	2.024	3.05	2.028	0	3.844	0	0.785	0	0	0.4981	0.1044	0.4618	6.066	3.66	1.282	0.1897	0.295	0.1942	0	0.3557
FBgn0033092	FBtr0086120; FBtr0086121; FBtr0306112	CG9422	protein_coding	protein_coding	CG9422, isoform A [Source:UniProtKB/TrEMBL;Acc:Q0E9N4]	0.4864	GO:0009267; GO:0022008	GO:0003676		1171	0.0009047	0.01157	2R	6675822	6693162	17341	+	TRUE	0.5304	291.1	285.5	373.6	321	228.9	234.8	252.5	330.9	325	395.3	284.7	314.9	287.3	365.9	351.3	28.84	28.78	36.77	31.28	22.92	24.2	25.8	34.29	33.54	39	28.9	32.98	29.79	39.16	35.2
FBgn0032390	FBtr0080285; FBtr0342580	dgt2	protein_coding	protein_coding	dim gamma-tubulin 2 [Source:FlyBase;Acc:FBgn0032390]	0.5087	GO:0007052; GO:0051301; GO:0007067; GO:0031122	GO:0008017; GO:0005515	GO:0005874; GO:0005819; GO:0005875; GO:0043234; GO:0005737; GO:0072687; GO:0000922; GO:0070652	914	0.0009074	0.01159	2L	11989936	11990979	1044	+	TRUE	0.351	532.2	531.2	638.9	671.9	608.7	577.2	594.1	722	740.6	817.5	524.9	574.2	586.1	654	581.1	67.51	68.57	80.53	83.83	78.04	76.17	77.74	95.8	97.86	103.3	68.22	76.99	77.83	89.65	74.57
FBgn0041171	FBtr0073245; FBtr0073246; FBtr0073247	ago	protein_coding	protein_coding	archipelago [Source:FlyBase;Acc:FBgn0041171]	0.5247	GO:0007088; GO:0007411; GO:0030162; GO:0060438; GO:0042023; GO:0007096; GO:0071456; GO:0031146; GO:0045926; GO:0060253; GO:0035147; GO:1900038; GO:0016567; GO:0007419; GO:1903146; GO:0031145	GO:0005515; GO:0004842; GO:0030332	GO:0019005; GO:0005634	5274	0.0009099	0.0116	3L	4246343	4254306	7964	-	TRUE	-0.4429	1112	1189	1186	1221	1003	1028	941.6	679	838	662.7	1193	1337	1403	1348	1069	24.47	26.61	25.91	26.41	22.3	23.53	21.36	15.62	19.2	14.52	26.88	31.08	32.31	32.05	23.77
FBgn0052082	FBtr0076216; FBtr0113422; FBtr0334096; FBtr0344833	CG32082	protein_coding	protein_coding	Uncharacterized protein, isoform A [Source:UniProtKB/TrEMBL;Acc:Q8IQE6]	0.5059	GO:0032956; GO:0061024; GO:2000251; GO:0030838; GO:0051764; GO:0046847; GO:0008286; GO:0051017; GO:0007009	GO:0005515; GO:0004871; GO:0051015; GO:0005543; GO:0008093	GO:0005575; GO:0005829; GO:0015629	3752	0.0009124	0.01162	3L	11136049	11163984	27936	+	TRUE	-0.4662	587.9	509.5	527.5	520.4	830.8	824.1	1060	642.5	662.4	653.8	499.3	537.6	583.4	529.6	414.3	18.18	16.03	16.2	15.82	25.97	26.51	33.81	20.78	21.34	20.13	15.81	17.57	18.88	17.69	12.96
FBgn0015623	FBtr0079250; FBtr0079251; FBtr0331223; FBtr0331224	Cpr	protein_coding	protein_coding	Cytochrome P450 reductase [Source:FlyBase;Acc:FBgn0015623]	0.522	GO:0008150; GO:0055114	GO:0005506; GO:0010181; GO:0003958; GO:0016709; GO:0050661; GO:0030586; GO:0050660; GO:0016491	GO:0005811; GO:0005829; GO:0005783; GO:0012505; GO:0005789; GO:0016021	2539	0.0009187	0.01167	2L	6338836	6346280	7445	+	TRUE	-0.3932	850.2	803.5	667.6	656.4	767.6	724.3	653.9	550.1	506.1	566.8	749.6	660.4	764.6	632.5	713.4	38.85	37.35	30.31	29.5	35.45	34.43	30.81	26.29	24.09	25.79	35.09	31.89	36.57	31.23	32.97
FBgn0023516	FBtr0070367; FBtr0070368	Pex5	protein_coding	protein_coding	Peroxin 5 [Source:FlyBase;Acc:FBgn0023516]	0.5516	GO:0007031; GO:0016558; GO:0016560; GO:0072347	GO:0005515; GO:0000268; GO:0005052	GO:0005829; GO:0005777; GO:0005778; GO:0016021	2065	0.0009211	0.01167	X	1866832	1869061	2230	-	TRUE	-0.412	362.2	375.8	268.5	312.7	451.1	451	407.2	336.3	315.4	322.4	364.4	450.7	304.9	312.5	330.5	20.35	21.48	14.99	17.28	25.62	26.36	23.59	19.76	18.46	18.04	20.97	26.76	17.93	18.97	18.78
FBgn0024558	FBtr0084280	Dph5	protein_coding	protein_coding	Diphthamide methyltransferase [Source:FlyBase;Acc:FBgn0024558]	0.555	GO:0017183; GO:0008152	GO:0004164; GO:0008168	GO:0005737	1128	0.0009215	0.01167	3R	22582028	22583225	1198	-	TRUE	0.4	1445	1520	1960	1900	1690	1554	1487	1926	2057	2268	1413	1372	1573	1564	1499	148.6	159.1	200.3	192.2	175.7	166.3	157.7	207.2	220.4	232.3	148.9	149.1	169.4	173.8	155.9
FBgn0051278	FBtr0082319; FBtr0344138	CG31278	protein_coding	protein_coding	Peptide deformylase [Source:UniProtKB/TrEMBL;Acc:Q9VGY2]	0.5032	GO:0006412	GO:0005506; GO:0042586; GO:0046872		877	0.0009223	0.01167	3R	10707398	10708340	943	-	TRUE	0.9427	86.46	102.4	160.3	150.4	90.22	104.3	65.58	157.9	215.3	158.6	95.14	93.8	172.4	179.7	161.4	11.43	13.77	21.05	19.55	12.06	14.34	8.942	21.84	29.65	20.88	12.88	13.11	23.86	25.66	21.59
FBgn0266705	FBtr0345150	CR45195	long_noncoding	lincRNA		0.5849				889	0.0009259	0.0117	3R	10876834	10877783	950	-	TRUE	1.166	25.94	40.96	42.45	58.48	17.51	27.43	27.41	79.5	61.72	65.25	42.51	31.27	31.1	17.78	75.33	3.385	5.438	5.504	7.506	2.309	3.724	3.689	10.85	8.389	8.478	5.682	4.312	4.248	2.507	9.943
FBgn0024291	FBtr0080434	Sir2	protein_coding	protein_coding	Sir2 [Source:FlyBase;Acc:FBgn0024291]	0.481	GO:0008340; GO:2000253; GO:0006342; GO:0006355; GO:0048149; GO:0042981; GO:0016575; GO:0007584; GO:0035065; GO:0006351; GO:1901416	GO:0008134; GO:0070403; GO:0004407; GO:0017136; GO:0046872	GO:0005737; GO:0005634; GO:0005654; GO:0005694	3809	0.0009459	0.01194	2L	13165564	13169551	3988	+	TRUE	-0.437	725.3	692.6	665.5	669.5	795.8	813.2	757.6	636	603.5	497.7	773.2	844.2	774.7	682.1	662.6	22.09	21.47	20.14	20.06	24.5	25.76	23.8	20.26	19.14	15.09	24.12	27.18	24.7	22.45	20.41
FBgn0027836	FBtr0086773; FBtr0086774	Dgp-1	protein_coding	protein_coding	Dgp-1 [Source:FlyBase;Acc:FBgn0027836]	0.5282	GO:0006414; GO:0008150	GO:0003746; GO:0003924; GO:0005525; GO:0003674	GO:0005622; GO:0005575	2680	0.0009483	0.01195	2R	18168413	18172607	4195	-	TRUE	0.4403	559.1	574.6	588	648.1	642.3	600.3	573.6	796.1	938.1	742	605.2	604.7	670.6	618.5	601.1	24.2	25.31	25.29	27.59	28.1	27.03	25.61	36.05	42.3	31.98	26.84	27.67	30.39	28.93	26.32
FBgn0027793	FBtr0070298	CG14787	protein_coding	protein_coding	EG:BACN32G11.4 protein [Source:UniProtKB/TrEMBL;Acc:Q9W591]	0.5977				870	0.0009519	0.01195	X	1460807	1461676	870	-	TRUE	1.692	3.843	2.409	3.184	0	1.347	3.292	1.958	38.68	54.86	6.397	2.699	8.388	6.084	1.871	7.687	0.5124	0.3269	0.4218	0	0.1815	0.4567	0.2692	5.395	7.62	0.8494	0.3687	1.182	0.8492	0.2696	1.037
FBgn0014092	FBtr0080834	CG4278	protein_coding	protein_coding	NIF3-like protein 1 [Source:UniProtKB/Swiss-Prot;Acc:Q9NK57]	0.4638	GO:0008150	GO:0003674	GO:0005575; GO:0005739	1063	0.0009525	0.01195	2L	16327069	16328131	1063	+	TRUE	-0.4014	713.8	840.8	659.1	619.4	828.2	761.6	720.4	565.1	539	634.6	666.6	665	499.6	562.3	548.9	77.9	93.37	71.47	66.49	91.35	86.46	81.09	64.51	61.27	68.96	74.53	76.7	57.07	66.31	60.58
FBgn0024364	FBtr0070212	CG11417	protein_coding	protein_coding	EG:8D8.4 protein [Source:UniProtKB/TrEMBL;Acc:O46307]	0.5675	GO:0022008	GO:0000166	GO:0005634	2460	0.0009527	0.01195	X	1354014	1356473	2460	+	TRUE	0.3523	636.9	616.8	690.9	606.3	635.6	662.8	637.2	789.7	899.7	793.2	673.4	646.7	801.8	687.7	612.7	30.04	29.59	32.37	28.12	30.3	32.52	30.99	38.95	44.2	37.25	32.53	32.23	39.58	35.04	29.22
FBgn0025781	FBtr0084377	Cdc16	protein_coding	protein_coding	Cell division cycle 16 ortholog [Source:FlyBase;Acc:FBgn0025781]	0.4635	GO:0022008; GO:0000278; GO:0030071; GO:0007067; GO:0045842; GO:0051301	GO:0005515; GO:0004842; GO:0061630	GO:0005680	2615	0.0009573	0.012	3R	23281201	23284123	2923	+	TRUE	-0.4042	596.6	514.4	494.6	565.7	568.3	541	518.8	444.8	388.1	386.4	551.9	620	620.6	487.5	561.2	26.47	23.22	21.8	24.68	25.48	24.97	23.74	20.64	17.94	17.07	25.08	29.07	28.82	23.37	25.18
FBgn0036621	FBtr0075423; FBtr0331173; FBtr0333265	roq	protein_coding	protein_coding	roquin [Source:FlyBase;Acc:FBgn0036621]	0.4513	GO:0000209	GO:0005515; GO:0004842; GO:0008270; GO:0046872	GO:0010494	4920	0.0009625	0.01204	3L	16370938	16378566	7629	-	TRUE	-0.3698	876.1	922.7	866.1	905.9	849.7	794.5	919.1	700.5	633.6	641	784	844.2	1005	818.7	734.9	20.66	22.14	20.29	21.01	20.25	19.49	22.35	17.28	15.56	15.05	18.94	21.04	24.81	20.86	17.53
FBgn0036194	FBtr0076130; FBtr0076131; FBtr0332766	CG11652	protein_coding	protein_coding	LD10878p [Source:UniProtKB/TrEMBL;Acc:Q9VTM2]	0.5022	GO:0006909; GO:0017183	GO:0003674	GO:0005737	1743	0.0009645	0.01205	3L	11693879	11696963	3085	-	TRUE	-0.4904	671.5	624	679.3	627.8	518.4	430.2	464	303	323.7	368.5	807	780.9	765.2	677.4	672.6	44.69	42.26	44.92	41.09	34.88	29.78	31.85	21.09	22.44	24.42	55.02	54.93	53.32	48.72	45.28
FBgn0001142	FBtr0078114; FBtr0078115; FBtr0300568	Gs1	protein_coding	protein_coding	Glutamine synthetase 1 [Source:FlyBase;Acc:FBgn0001142]	0.4956	GO:0007005; GO:0006541; GO:0006909; GO:0006542; GO:0006807	GO:0016491; GO:0005524; GO:0004356; GO:0003824; GO:0015930	GO:0005739; GO:0005811	2090	0.0009655	0.01205	2L	132077	134472	2396	+	TRUE	2.442	26.9	62.64	23.35	51.32	53.86	27.43	258.4	755.3	751.6	552.7	58.03	44.99	22.31	16.84	76.1	1.493	3.538	1.288	2.802	3.022	1.584	14.79	43.85	43.46	30.55	3.299	2.64	1.296	1.01	4.273
FBgn0001978	FBtr0080705; FBtr0080706; FBtr0332473; FBtr0332474	stc	protein_coding	protein_coding	shuttle craft [Source:FlyBase;Acc:FBgn0001978]	0.5421	GO:0007399; GO:0006355; GO:0006366; GO:0000122	GO:0005515; GO:0003676; GO:0003700; GO:0008270; GO:0003697; GO:0001078; GO:0003723; GO:0000977	GO:0005634	4128	0.000975	0.01214	2L	15113480	15118069	4590	+	TRUE	0.4419	485.1	525.2	584.8	618.2	533.3	550.9	470.8	741.3	755.7	625.6	531.7	561.3	683.5	581.1	646.5	13.63	15.02	16.33	17.09	15.15	16.11	13.65	21.79	22.12	17.51	15.31	16.67	20.11	17.64	18.38
FBgn0033259	FBtr0088781	CG11210	protein_coding	protein_coding	RE44586p [Source:UniProtKB/TrEMBL;Acc:Q6NP91]	0.4789			GO:0016020; GO:0016021	2863	0.0009759	0.01214	2R	8098684	8102306	3623	+	TRUE	-0.5902	342	290.3	268.5	290	374.4	357.8	308.3	260	211.2	206	352.9	311.9	414.4	320	345.2	13.86	11.97	10.81	11.56	15.33	15.08	12.89	11.02	8.915	8.311	14.65	13.36	17.58	14.01	14.15
FBgn0024921	FBtr0077000; FBtr0077001; FBtr0077002; FBtr0333059	Trn	protein_coding	protein_coding	Transportin [Source:FlyBase;Acc:FBgn0024921]	0.4344	GO:0022008; GO:0006909; GO:0042306; GO:0006606; GO:0006610; GO:0000060; GO:0000059; GO:0006607; GO:0035167; GO:0006886	GO:0005488; GO:0008320; GO:0008536; GO:0008139; GO:0008565	GO:0005643; GO:0031965; GO:0005829; GO:0005737; GO:0034399	5070	0.0009823	0.01221	3L	6193480	6200385	6906	+	TRUE	-0.3872	2081	1778	1956	1672	1755	1705	2001	1349	1344	1475	1669	1758	1900	1681	1689	47.61	41.4	44.47	37.63	40.58	40.59	47.22	32.3	32.04	33.61	39.13	42.51	45.5	41.57	39.09
FBgn0025186	FBtr0071774	ari-2	protein_coding	protein_coding	ariadne 2 [Source:FlyBase;Acc:FBgn0025186]	0.5096	GO:0000209; GO:0032436; GO:0042787; GO:0016567	GO:0005515; GO:0004842; GO:0003676; GO:0008270; GO:0031624; GO:0061630	GO:0005737; GO:0005634; GO:0000151	3008	0.0009838	0.01221	2R	22212835	22217264	4430	+	TRUE	-0.4337	436.1	374.6	423.5	361.6	393.2	397.3	371	267.5	286.6	296.8	383.9	472.8	467.1	501.5	458.2	16.82	14.7	16.23	13.72	15.33	15.94	14.76	10.79	11.52	11.4	15.17	19.27	18.86	20.9	17.87
FBgn0027108	FBtr0071005; FBtr0071006; FBtr0301860; FBtr0332314	Inx2	protein_coding	protein_coding	Innexin 2 [Source:FlyBase;Acc:FBgn0027108]	0.4522	GO:0006811; GO:0042048; GO:0007440; GO:0010496; GO:0016331; GO:0007154; GO:0030727; GO:0007293; GO:0007283; GO:0036098	GO:0005243	GO:0016328; GO:0005886; GO:0016323; GO:0016324; GO:0005737; GO:0016021; GO:0005921; GO:0016327	3043	0.0009904	0.01226	X	6998672	7004151	5480	+	TRUE	-0.4087	13090	12580	12220	11930	10280	10960	10430	7537	7571	8746	11990	11430	13870	11660	13340	499	488.2	462.8	447.5	396.2	434.7	410.2	300.5	300.6	332	468.3	460.6	553.6	480.3	514.5
FBgn0001332	FBtr0087492	L	protein_coding	protein_coding	Lobe [Source:FlyBase;Acc:FBgn0001332]	0.5163	GO:0048749; GO:0043069; GO:0030178; GO:0032007; GO:0035214; GO:0045570; GO:0048011; GO:0046329; GO:0038202; GO:0006469; GO:0007219		GO:0005737; GO:0005829; GO:0031931	2632	0.0009908	0.01226	2R	14481187	14497312	16126	+	TRUE	-0.3298	913.6	991.4	786.5	828.3	1351	1316	1225	1066	1040	981.3	1037	1009	955.2	859	854	40.27	44.46	34.44	35.91	60.17	60.33	55.67	49.14	47.73	43.07	46.82	47	44.07	40.91	38.07
FBgn0030510	FBtr0073846; FBtr0340399; FBtr0346119	CG12177	protein_coding	protein_coding	RE18811p [Source:UniProtKB/TrEMBL;Acc:Q9VYA1]	0.5431	GO:0006152	GO:0008477	GO:0005829	1508	0.001027	0.01269	X	13677899	13680500	2602	-	TRUE	1.21	13.45	16.86	11.67	9.548	17.51	16.46	9.788	52.64	50.75	43.5	8.771	12.2	8.788	5.614	5.381	1.035	1.32	0.8923	0.7224	1.361	1.317	0.7766	4.236	4.066	3.332	0.6912	0.9921	0.7077	0.4666	0.4187
FBgn0035145	FBtr0072554; FBtr0344912	MED14	protein_coding	protein_coding	Mediator complex subunit 14 [Source:FlyBase;Acc:FBgn0035145]	0.5331	GO:0030518; GO:0006367; GO:0006366; GO:0006357	GO:0001104; GO:0005515	GO:0070847; GO:0016592; GO:0005634	5510	0.00103	0.01271	3L	593246	599239	5994	+	TRUE	-0.5578	872.3	828.8	799.2	848.6	790.5	842.8	838.8	627.4	606.2	433.7	917	835.8	968.7	800.9	508.1	18.37	17.75	16.72	17.57	16.82	18.46	18.22	13.82	13.29	9.093	19.78	18.6	21.35	18.22	10.82
FBgn0016660	FBtr0079076; FBtr0343225	H15	protein_coding	protein_coding	H15 [Source:FlyBase;Acc:FBgn0016660]	0.5134	GO:0022008; GO:0045944; GO:0007507; GO:0035050; GO:0042659; GO:0030381; GO:0003015; GO:0042684; GO:0035223; GO:0006351; GO:0006355	GO:0003700; GO:0003677	GO:0005634	2772	0.001034	0.01274	2L	5404280	5416593	12314	+	TRUE	-1.337	35.54	40.96	26.53	19.1	47.13	29.63	46	6.446	6.857	14.07	29.69	35.84	16.9	41.17	28.44	1.488	1.744	1.103	0.786	1.994	1.29	1.986	0.2822	0.2989	0.5865	1.273	1.585	0.7404	1.862	1.204
FBgn0039779	FBtr0085653	PH4alphaSG2	protein_coding	protein_coding	prolyl-4-hydroxylase-alpha SG2 [Source:FlyBase;Acc:FBgn0039779]	0.4884	GO:0055114; GO:0007435	GO:0005515; GO:0005506; GO:0004656; GO:0016702; GO:0031418; GO:0016491; GO:0016705	GO:0005783; GO:0016222	1683	0.001036	0.01275	3R	30490074	30491987	1914	+	TRUE	1.919	0	2.409	0	0	0	2.195	7.831	42.98	24.69	69.09	0.6747	0	55.43	0	0.7687	0	0.169	0	0	0	0.1574	0.5567	3.099	1.773	4.742	0.04764	0	4	0	0.05359
FBgn0011581	FBtr0084607; FBtr0334600; FBtr0346341	Ms	protein_coding	protein_coding	Myosuppressin [Source:FlyBase;Acc:FBgn0011581]	0.4323	GO:0010459; GO:0007218; GO:0008344; GO:0060457; GO:0045986; GO:0045822	GO:0071855; GO:0005184	GO:0005615	966	0.001043	0.01282	3R	24341551	24343825	2275	+	TRUE	3.479	0	1.205	0	0	0	0	2.936	200.9	189.3	1.279	0.6747	0.7626	2.028	0	0	0	0.1472	0	0	0	0	0.3637	25.24	23.68	0.153	0.08301	0.0968	0.2549	0	0
FBgn0038893	FBtr0084116	CG6353	protein_coding	protein_coding	FI17516p1 [Source:UniProtKB/TrEMBL;Acc:H0RNK8]	0.4403	GO:0022008; GO:0006388; GO:0048680	GO:0003674; GO:0046872	GO:0005575; GO:0072669	1222	0.001053	0.01292	3R	21661186	21662972	1787	-	TRUE	0.5138	245.9	260.2	246.2	272.1	211.4	221.7	255.5	315.9	341.5	342.9	249.6	237.2	182.5	237.7	217.5	23.35	25.13	23.23	25.41	20.29	21.89	25.01	31.37	33.77	32.41	24.28	23.8	18.14	24.38	20.89
FBgn0041789	FBtr0081210; FBtr0081211; FBtr0081212; FBtr0081213; FBtr0081214; FBtr0100449; FBtr0306598; FBtr0334166; FBtr0334167	Pax	protein_coding	protein_coding	Paxillin [Source:FlyBase;Acc:FBgn0041789]	0.5253	GO:1901739; GO:0010506; GO:0035218; GO:0007160; GO:0035220; GO:0007016; GO:0046843; GO:0043087	GO:0008270	GO:0005829; GO:0005927; GO:0005925; GO:0005856	2186	0.001055	0.01293	2L	19400753	19426596	25844	-	TRUE	0.3324	940.5	1043	900	1262	837.6	824.1	896.6	1147	1045	1038	988.5	761.8	953.9	837.4	846.4	49.91	56.33	47.46	65.84	44.93	45.5	49.08	63.69	57.77	54.83	53.74	42.73	52.99	48.02	45.43
FBgn0262567	FBtr0304890	CG43107	protein_coding	protein_coding	MIP12466p [Source:UniProtKB/TrEMBL;Acc:D0IQC0]	0.4555	GO:0008150	GO:0003674	GO:0005575; GO:0016021	371	0.001064	0.013	2R	17140495	17140865	371	-	TRUE	-1.059	33.62	34.93	20.17	22.68	67.33	71.33	76.35	25.79	24.69	34.54	30.36	23.64	10.82	16.84	12.3	10.51	11.11	6.265	6.974	21.28	23.2	24.62	8.434	8.041	10.76	9.726	7.813	3.54	5.69	3.89
FBgn0031530	FBtr0077592; FBtr0303992	pgant2	protein_coding	protein_coding	polypeptide GalNAc transferase 2 [Source:FlyBase;Acc:FBgn0031530]	0.4731	GO:0006486; GO:0009312	GO:0046872; GO:0030246; GO:0004653	GO:0005795; GO:0016021; GO:0000139	3359	0.001065	0.013	2L	3404460	3426719	22260	-	TRUE	-0.5875	218.1	201.2	175.1	201.7	285.5	306.2	342.6	227.8	204.4	177.8	151.1	192.9	192.7	105.7	149.9	7.531	7.07	6.009	6.851	9.966	11	12.2	8.228	7.352	6.116	5.347	7.043	6.965	3.946	5.236
FBgn0003870	FBtr0085825; FBtr0085826; FBtr0085827; FBtr0085828; FBtr0085829; FBtr0085830; FBtr0303227; FBtr0303228	ttk	protein_coding	protein_coding	tramtrack [Source:FlyBase;Acc:FBgn0003870]	0.4917	GO:0002121; GO:0007476; GO:0048813; GO:0045944; GO:0006357; GO:0008360; GO:0048666; GO:0045892; GO:0040003; GO:0000122; GO:0007422; GO:0001709; GO:0007298; GO:0031987; GO:0001964; GO:0048854; GO:0030707; GO:0046843; GO:0045467; GO:0060446; GO:0043388; GO:0035151; GO:0035001; GO:0007426; GO:0016476; GO:0035147; GO:0042675; GO:0042682; GO:0048053; GO:0048750; GO:0006351; GO:0048626	GO:0005515; GO:0042803; GO:0046872; GO:0000980; GO:0003700; GO:0003677; GO:0003682; GO:0001078; GO:0031208; GO:0000978; GO:0003676; GO:1990841	GO:0005634; GO:0005700; GO:0017053	4060	0.001065	0.013	3R	31713867	31735392	21526	+	TRUE	-0.4832	888.6	1023	940.4	842.6	952	999.7	1036	683.3	608.9	835.4	1042	1195	1030	1252	1199	25.39	29.73	26.7	23.68	27.5	29.72	30.52	20.42	18.12	23.77	30.49	36.09	30.82	38.65	34.66
FBgn0000038	FBtr0073299; FBtr0073300	nAChRbeta1	protein_coding	protein_coding	nicotinic Acetylcholine Receptor beta1 [Source:FlyBase;Acc:FBgn0000038]	0.454	GO:0007271; GO:0006811; GO:0006810	GO:0005230; GO:0005216	GO:0005887; GO:0045211; GO:0005892; GO:0030054; GO:0016021; GO:0016020	1639	0.001074	0.01305	3L	4429349	4435993	6645	+	TRUE	2.532	2.882	0	2.123	0	0	0	0	85.95	79.55	2.559	0	16.78	0	0.9357	0	0.204	0	0.1493	0	0	0	0	6.363	5.865	0.1803	0	1.255	0	0.07156	0
FBgn0052506	FBtr0307539; FBtr0340401	CG32506	protein_coding	protein_coding	Uncharacterized protein, isoform C [Source:UniProtKB/TrEMBL;Acc:Q8IQ30]	0.5346	GO:0031338; GO:0090630; GO:0043087; GO:0006886	GO:0017137; GO:0005096	GO:0005622; GO:0012505	5136	0.001075	0.01305	X	20449331	20467065	17735	+	TRUE	1.422	36.5	33.73	43.52	25.06	25.59	35.12	28.39	130	119.3	48.62	50.6	16.01	33.12	14.04	16.91	0.8246	0.7752	0.9766	0.5568	0.5841	0.8251	0.6613	3.071	2.807	1.093	1.171	0.3823	0.7832	0.3425	0.3864
FBgn0051658	FBtr0078008	Nnf1b	protein_coding	protein_coding	Nnf1b [Source:FlyBase;Acc:FBgn0051658]	0.433	GO:0007059; GO:0007080	GO:0003674	GO:0000776; GO:0031262; GO:0031617	783	0.001075	0.01305	2L	810577	811531	955	+	TRUE	-0.813	57.64	53	61.56	31.03	122.5	130.6	126.3	56.94	71.32	72.92	41.16	32.79	28.39	27.13	30.75	8.54	7.99	9.062	4.522	18.35	20.13	19.3	8.825	11.01	10.76	6.247	5.135	4.403	4.344	4.608
FBgn0267337	FBtr0299637; FBtr0299639; FBtr0300518; FBtr0330140	rn	protein_coding	protein_coding	rotund [Source:FlyBase;Acc:FBgn0267337]	0.5183	GO:0022416; GO:0001708; GO:0007480; GO:0048749; GO:0006351; GO:0000122; GO:0019233; GO:0045892; GO:0006355	GO:0003676; GO:0046872; GO:0003705; GO:0003700	GO:0005634	4466	0.001076	0.01305	3R	7272617	7309629	37013	-	TRUE	-0.4035	741.6	714.3	612.4	630.2	709.7	826.3	732.2	574.8	519.8	611.5	751.6	862.5	697.6	664.3	564.2	19.26	18.88	15.81	16.1	18.63	22.33	19.62	15.62	14.06	15.82	20	23.68	18.97	18.65	14.82
FBgn0036007	FBtr0076427; FBtr0333864; FBtr0333865	path	protein_coding	protein_coding	pathetic [Source:FlyBase;Acc:FBgn0036007]	0.432	GO:0097484; GO:0032536; GO:0048813; GO:0003333; GO:0044719; GO:0040007; GO:0040008	GO:0015171	GO:0036019; GO:0030424; GO:0043025; GO:0005886; GO:0005765; GO:0016021; GO:0031902; GO:0043204; GO:0030425	2809	0.001077	0.01306	3L	9494555	9505328	10774	-	TRUE	0.853	1035	987.8	1276	1229	1124	1050	1039	2269	2299	1260	1049	1029	1180	971.2	1231	42.73	41.51	52.35	49.93	46.94	45.12	44.24	98.02	98.89	51.82	44.39	44.91	51	43.34	51.44
FBgn0040346	FBtr0070188	CG3704	protein_coding	protein_coding	CG3704 [Source:UniProtKB/TrEMBL;Acc:Q9V3R3]	0.5241	GO:1990022; GO:0044376	GO:0017076; GO:0003924	GO:0005622	1515	0.001079	0.01306	X	939170	940805	1636	-	TRUE	0.3392	546.6	603.5	632.6	693.4	755.4	673.8	664.6	911.1	873.6	870	637.6	562	669.9	618.5	649.6	41.86	47.02	48.13	52.22	58.47	53.67	52.49	72.97	69.69	66.33	50.02	45.49	53.7	51.17	50.31
FBgn0261387	FBtr0111274; FBtr0111277	CG17528	protein_coding	protein_coding	Serine/threonine-protein kinase CG17528 [Source:UniProtKB/Swiss-Prot;Acc:Q7PLI7]	0.4173	GO:0018105; GO:0035556; GO:0006468; GO:0046777; GO:0007017	GO:0009931; GO:0004683; GO:0005516; GO:0004674; GO:0005524; GO:0008017; GO:0004672	GO:0005875; GO:0005737; GO:0005634	3666	0.001082	0.01308	2R	4815426	4824319	8894	-	TRUE	-0.3388	1184	1173	966.9	947.6	1151	1038	1088	846.6	918.9	818.8	1227	1284	1142	1156	1155	37.48	37.78	30.4	29.49	36.83	34.17	35.53	28.02	30.29	25.8	39.76	42.95	37.82	39.51	36.98
FBgn0031912	FBtr0079444; FBtr0079445; FBtr0332526; FBtr0332527; FBtr0332528; FBtr0332529	CG5261	protein_coding	protein_coding	AT21758p [Source:UniProtKB/TrEMBL;Acc:Q9VM14]	0.518	GO:0006086; GO:0019233; GO:0007625; GO:0006090; GO:0008152	GO:0004742; GO:0016746	GO:0005811; GO:0005967; GO:0045254	2139	0.001087	0.01312	2L	7426866	7430329	3464	+	TRUE	0.3074	943.3	974.5	1082	1398	791.8	746.2	742.9	963.7	910.7	954.4	934.5	806.1	1016	861.8	989.3	51.16	53.78	58.28	74.55	43.41	42.1	41.56	54.67	51.45	51.54	51.92	46.21	57.68	50.5	54.27
FBgn0250757	FBtr0290137; FBtr0290138; FBtr0290139; FBtr0290140; FBtr0290141	CG42235	protein_coding	protein_coding	LP24461p [Source:UniProtKB/TrEMBL;Acc:Q9VBK1]	0.4893	GO:0055085; GO:0006810; GO:0051180	GO:0005215; GO:0008523; GO:0008507; GO:0015293	GO:0016021; GO:0016020; GO:0005887	2427	0.001089	0.01312	3R	25907022	25921046	14025	+	TRUE	2.353	1.921	2.409	11.67	4.774	1.347	0	1.958	85.95	72.69	2.559	6.073	19.83	9.464	5.614	12.3	0.09184	0.1172	0.5545	0.2244	0.06506	0	0.09651	4.297	3.619	0.1218	0.2973	1.002	0.4735	0.2899	0.5946
FBgn0030452	FBtr0073724; FBtr0339677; FBtr0339678	MFS10	protein_coding	protein_coding	Major Facilitator Superfamily Transporter 10 [Source:FlyBase;Acc:FBgn0030452]	0.5491	GO:0006820; GO:0055085	GO:0022857; GO:0005316	GO:0005886; GO:0016021	2769	0.001094	0.01317	X	13129018	13134839	5822	+	TRUE	0.3007	1064	1076	1285	1355	1031	1027	1018	1242	1230	1325	1047	872.4	1170	1047	1110	44.59	45.86	53.5	55.82	43.68	44.77	43.99	54.43	53.69	55.29	44.91	38.63	51.29	47.4	47.04
FBgn0034128	FBtr0113085	CG4409	protein_coding	protein_coding	CG4409 [Source:UniProtKB/TrEMBL;Acc:A1ZAG3]	0.4867				939	0.001098	0.01319	2R	16443211	16444845	1635	+	TRUE	2.871	1.921	2.409	9.552	7.161	0	1.097	1.958	115	128.9	1.279	2.699	19.83	3.38	1.871	3.844	0.2374	0.3029	1.173	0.8701	0	0.141	0.2495	14.86	16.59	0.1574	0.3416	2.589	0.4371	0.2498	0.4803
FBgn0004456	FBtr0073731; FBtr0073732; FBtr0310647; FBtr0310648; FBtr0330398; FBtr0340190	mew	protein_coding	protein_coding	multiple edematous wings [Source:FlyBase;Acc:FBgn0004456]	0.5093	GO:0007155; GO:0007608; GO:0016337; GO:0007476; GO:0030154; GO:0007157; GO:0007411; GO:0016477; GO:0035160; GO:0007475; GO:0007414; GO:0007431; GO:0034446; GO:0007229; GO:0007426; GO:0007160; GO:0007427; GO:0048567; GO:0016203; GO:0007435; GO:0007432; GO:0007494; GO:0007424; GO:0033627; GO:0007015	GO:0004872; GO:0050839; GO:0046982; GO:0050840	GO:0008305; GO:0016328; GO:0005887; GO:0016324; GO:0009925; GO:0005925	4269	0.001105	0.01327	X	13214409	13258490	44082	-	TRUE	-0.3473	694.5	750.5	661.2	576.5	641	719.9	694	516.8	533.5	559.1	809.7	694.7	703.1	524.9	630.3	18.87	20.75	17.85	15.41	17.61	20.35	19.45	14.69	15.1	15.13	22.54	19.95	20	15.41	17.33
FBgn0264794	FBtr0334481	CR44024	long_noncoding	lincRNA		0.358				2654	0.00112	0.01342	4	427331	431769	4439	+	TRUE	-0.9089	53.8	55.41	22.29	29.84	101	129.5	152.7	69.84	61.72	56.29	58.03	60.24	24.34	24.33	26.9	2.352	2.465	0.968	1.283	4.462	5.888	6.884	3.193	2.81	2.45	2.598	2.783	1.114	1.149	1.19
FBgn0038870	FBtr0084050	Oga	protein_coding	protein_coding	O-GlcNAcase [Source:FlyBase;Acc:FBgn0038870]	0.5312	GO:0045475; GO:0006491; GO:0016573; GO:0006493; GO:0010468	GO:0004415; GO:0004402; GO:0016231		3409	0.001125	0.01346	3R	21219077	21222843	3767	+	TRUE	-0.3568	1173	1065	1015	1097	1009	973.4	939.7	805.8	780.4	685.7	1026	1125	1192	1028	1060	39.92	36.87	34.31	36.71	34.69	34.46	32.98	28.68	27.66	23.24	35.78	40.46	42.48	37.81	36.49
FBgn0039916	FBtr0089102; FBtr0110906; FBtr0344874	CG9935	protein_coding	protein_coding	Eye-enriched kainate receptor, isoform B [Source:UniProtKB/TrEMBL;Acc:Q0KIF2]	0.3791	GO:0016057; GO:0060025; GO:0035249; GO:0071632; GO:0006811; GO:0071484	GO:0015277; GO:0005234; GO:0004970; GO:0004872; GO:0005216	GO:0030054; GO:0045211; GO:0005886; GO:0016021; GO:0016020	2931	0.001128	0.01348	4	636131	646556	10426	-	TRUE	-1.373	56.68	54.21	50.94	44.16	99.65	128.4	121.4	23.64	27.43	62.69	42.51	40.42	58.81	55.21	76.1	2.243	2.183	2.003	1.719	3.986	5.287	4.955	0.9786	1.131	2.471	1.724	1.691	2.437	2.361	3.047
FBgn0267252	FBtr0079795; FBtr0079796; FBtr0079797; FBtr0303895; FBtr0309247; FBtr0330019; FBtr0336620; FBtr0346282	Ggamma30A	protein_coding	protein_coding	Guanine nucleotide-binding protein subunit gamma [Source:UniProtKB/TrEMBL;Acc:X2JDM7]	0.4457	GO:0007602; GO:0007186; GO:0010906; GO:0071244; GO:0007601	GO:0004871; GO:0046982	GO:0005886; GO:0005737; GO:0005834; GO:0016028	3444	0.001135	0.01355	2L	9256563	9302494	45932	+	TRUE	2.924	16.33	14.46	43.52	15.52	26.93	41.7	36.22	521.1	471.8	38.38	26.99	168.5	23.66	32.75	43.82	0.5501	0.4955	1.456	0.514	0.9169	1.461	1.258	18.36	16.55	1.287	0.9313	6	0.8343	1.192	1.493
FBgn0010387	FBtr0076915; FBtr0076916	Dbi	protein_coding	protein_coding	Diazepam-binding inhibitor [Source:FlyBase;Acc:FBgn0010387]	0.5151	GO:0042049; GO:0006810	GO:0004857; GO:0000062; GO:0050809; GO:0008289	GO:0005623	403	0.001143	0.01363	3L	7131863	7133463	1601	+	TRUE	1.932	13.45	37.34	16.98	9.548	8.08	16.46	54.81	132.1	150.9	125.4	16.19	27.45	9.464	7.485	19.22	3.872	10.94	4.857	2.703	2.351	4.929	16.27	39.79	45.24	35.94	4.775	8.353	2.852	2.328	5.595
FBgn0004227	FBtr0074232; FBtr0074233; FBtr0100586; FBtr0340313	nonA	protein_coding	protein_coding	no on or off transient A [Source:FlyBase;Acc:FBgn0004227]	0.425	GO:0042331; GO:0000398; GO:0006355; GO:0007632; GO:0045433; GO:0007601	GO:0000166; GO:0003729; GO:0003676; GO:0000976; GO:0008187	GO:0071011; GO:0071013; GO:0005634; GO:0005681	4465	0.001149	0.01367	X	16361569	16371547	9979	+	TRUE	-0.3421	1550	1609	1281	1313	1501	1540	1548	1158	1313	1144	1557	1809	1357	1435	1276	40.26	42.55	33.07	33.55	39.43	41.61	41.47	31.48	35.52	29.59	41.43	49.67	36.9	40.29	33.53
FBgn0037943	FBtr0082431	CG14722	protein_coding	protein_coding	WD repeat-containing protein 55 homolog [Source:UniProtKB/Swiss-Prot;Acc:Q8T088]	0.4624	GO:0050829; GO:0006364; GO:0042273	GO:0005515; GO:0016505	GO:0005575	2063	0.001151	0.01369	3R	11741890	11744027	2138	+	TRUE	0.3811	456.3	396.3	519	558.5	379.7	383	388.6	465.2	510.2	536.1	462.2	493.4	567.2	535.2	573.5	25.66	22.68	29	30.89	21.58	22.4	22.54	27.36	29.89	30.02	26.62	29.33	33.39	32.52	32.62
FBgn0038725	FBtr0083801; FBtr0345270; FBtr0345271	CG6184	protein_coding	protein_coding	CG6184, isoform F [Source:UniProtKB/TrEMBL;Acc:A0A0C4FEI3]	0.5682			GO:0016021	3428	0.001154	0.0137	3R	19652369	19657866	5498	-	TRUE	1.213	17.29	13.25	25.47	56.09	25.59	39.51	21.53	92.4	93.26	61.41	12.15	39.65	42.59	29.94	31.52	0.5852	0.4563	0.8565	1.867	0.8752	1.391	0.7516	3.271	3.288	2.069	0.421	1.418	1.509	1.095	1.079
FBgn0005674	FBtr0084511; FBtr0084512	Aats-glupro	protein_coding	protein_coding	Glutamyl-prolyl-tRNA synthetase [Source:FlyBase;Acc:FBgn0005674]	0.5145	GO:0006424; GO:0006433; GO:0006412; GO:0006418; GO:0043039	GO:0005524; GO:0004827; GO:0004818; GO:0003723; GO:0000166; GO:0004812; GO:0016876	GO:0005737; GO:0017101	4278	0.001157	0.01372	3R	23952136	23958391	6256	-	TRUE	-0.4975	2574	2395	2161	2382	2600	2612	2443	2007	1927	1476	2317	2379	2728	2194	1663	69.79	66.08	58.22	63.54	71.27	73.68	68.33	56.93	54.43	39.87	64.36	68.19	77.43	64.29	45.61
FBgn0031320	FBtr0077978	CG5126	protein_coding	protein_coding	CG5126 [Source:UniProtKB/TrEMBL;Acc:Q9VPY7]	0.5219		GO:0016772		1667	0.00116	0.01373	2L	1182297	1184020	1724	-	TRUE	-0.3656	761.8	733.6	608.2	652.8	799.9	757.2	733.1	580.2	545.9	642.2	686.9	796.9	644.2	610.1	618	53.02	51.95	42.05	44.68	56.26	54.82	52.62	42.23	39.57	44.51	48.97	58.62	46.93	45.87	43.5
FBgn0037412	FBtr0078615; FBtr0334866	Osi4	protein_coding	protein_coding	Osiris 4 [Source:FlyBase;Acc:FBgn0037412]	0.5688	GO:0008150	GO:0003674	GO:0005887	1519	0.001165	0.01378	3R	6218318	6221781	3464	-	TRUE	-1.225	44.19	24.09	11.67	11.93	44.44	47.19	51.88	15.04	8.229	17.91	24.29	25.17	4.732	15.91	9.225	3.375	1.872	0.8859	0.8965	3.43	3.749	4.086	1.202	0.6546	1.362	1.9	2.031	0.3783	1.313	0.7126
FBgn0266657	FBtr0344964	CR45164	long_noncoding	lincRNA		0.3605				957	0.001191	0.01407	3L	23149530	23150668	1139	+	TRUE	-0.4587	459.2	403.5	334.3	330.6	408	477.4	490.4	337.4	352.5	303.2	425.1	376.7	334.6	370.5	365.1	55.66	49.78	40.27	39.42	49.99	60.2	61.31	42.78	44.51	36.6	52.79	48.27	42.46	48.53	44.77
FBgn0038156	FBtr0303259; FBtr0309090	CG14372	protein_coding	protein_coding	Uncharacterized protein, isoform C [Source:UniProtKB/TrEMBL;Acc:Q9VFU7]	0.5139		GO:0005515	GO:0016021	5021	0.001198	0.01413	3R	13450590	13464184	13595	+	TRUE	-0.7086	231.5	219.2	192.1	134.9	206	206.3	240.8	138.6	144	103.6	206.5	265.4	169.7	193.7	197.6	5.349	5.154	4.41	3.065	4.811	4.959	5.738	3.35	3.466	2.384	4.887	6.481	4.104	4.835	4.617
FBgn0260657	FBtr0301095; FBtr0301096; FBtr0301097; FBtr0301098; FBtr0304988; FBtr0333583; FBtr0333584; FBtr0333585; FBtr0344807	CG42540	protein_coding	protein_coding	Uncharacterized protein, isoform G [Source:UniProtKB/TrEMBL;Acc:M9NF13]	0.4376	GO:0008150	GO:0003674	GO:0016021; GO:0016020	3609	0.001219	0.01435	3L	4556087	4592295	36209	+	TRUE	1.898	5.764	4.818	3.184	0	2.693	3.292	1.958	71.98	48	5.117	4.723	11.44	4.732	5.614	1.537	0.1853	0.1576	0.1017	0	0.0875	0.1101	0.0649	2.42	1.607	0.1638	0.1555	0.3886	0.1592	0.195	0.04999
FBgn0040396	FBtr0070508; FBtr0343600	CG3939	protein_coding	protein_coding	CG3939, isoform A [Source:UniProtKB/TrEMBL;Acc:Q9U1K7]	0.4858		GO:0047134	GO:0005829	839	0.00122	0.01435	X	3175018	3176223	1206	+	TRUE	-0.4043	553.3	568.6	437.3	423.7	705.6	591.5	632.3	444.8	495.1	509.2	614.7	548.3	310.3	431.4	402	76.51	79.99	60.07	57.62	98.62	85.08	90.18	64.33	71.31	70.11	87.07	80.13	44.91	64.44	56.23
FBgn0030833	FBtr0074447; FBtr0339780	CG8915	protein_coding	protein_coding	CG8915, isoform A [Source:UniProtKB/TrEMBL;Acc:Q9VX63]	0.4905	GO:0006396	GO:0005524; GO:0004004; GO:0004386; GO:0003676	GO:0005730; GO:0005737	3972	0.001222	0.01436	X	17240468	17245001	4534	-	TRUE	-0.5534	212.3	233.7	144.3	186.2	257.2	235.9	261.3	153.6	179.7	170.2	182.9	179.2	181.8	180.6	174.5	6.201	6.945	4.189	5.348	7.593	7.169	7.873	4.694	5.466	4.949	5.471	5.532	5.56	5.699	5.155
FBgn0262579	FBtr0304993; FBtr0304994; FBtr0304995; FBtr0304996; FBtr0304997; FBtr0304998; FBtr0304999; FBtr0333948	Ect4	protein_coding	protein_coding	Ectoderm-expressed 4 [Source:FlyBase;Acc:FBgn0262579]	0.5172	GO:0007165; GO:0045087; GO:0048678; GO:1901214	GO:0005488; GO:0005515	GO:0030424; GO:0043025; GO:0043005; GO:0005737	5259	0.001226	0.01437	3L	8063874	8108897	45024	+	TRUE	0.456	340.1	322.8	326.9	317.5	317.8	352.3	371	520	495.1	427.3	361	356.1	371.1	351.8	292.9	7.502	7.246	7.165	6.888	7.086	8.084	8.44	12	11.38	9.386	8.157	8.303	8.57	8.385	6.535
FBgn0001145	FBtr0073494; FBtr0073495; FBtr0073496; FBtr0343561; FBtr0343562; FBtr0343563	Gs2	protein_coding	protein_coding	Glutamine synthetase 2 [Source:FlyBase;Acc:FBgn0001145]	0.5118	GO:0006542; GO:0006807; GO:0007416; GO:0045213; GO:0006538	GO:0005524; GO:0004356; GO:0003824	GO:0005737	1846	0.001227	0.01437	X	11422832	11430197	7366	+	TRUE	3.151	102.8	172.3	121	71.61	111.8	146	112.6	1783	1661	120.3	392	760.3	202.8	256.4	281.3	6.46	11.02	7.555	4.426	7.099	9.542	7.296	117.2	108.7	7.526	25.24	50.5	13.34	17.41	17.88
FBgn0002931	FBtr0290323; FBtr0330637	net	protein_coding	protein_coding	net [Source:FlyBase;Acc:FBgn0002931]	0.4175	GO:0007474; GO:0006355; GO:0000122; GO:0008586; GO:0030154; GO:0010906	GO:0046983; GO:0003700	GO:0005634	1944	0.001234	0.01443	2L	82421	87387	4967	-	TRUE	0.355	485.1	475.8	464.9	451.1	465.9	505.9	500.2	673.6	626.8	592.3	483.1	457.5	550.3	498.7	506.6	28.95	28.89	27.56	26.48	28.1	31.41	30.79	42.05	38.96	35.2	29.53	28.86	34.37	32.16	30.58
FBgn0013307	FBtr0088863	Odc1	protein_coding	protein_coding	Ornithine decarboxylase 1 [Source:FlyBase;Acc:FBgn0013307]	0.5475	GO:0006596; GO:0033387	GO:0004586; GO:0003824	GO:0005737	1253	0.001235	0.01443	2R	8004824	8006672	1849	+	TRUE	1.548	0	1.205	0	0	2.693	2.195	8.809	30.08	20.57	57.57	1.349	0.7626	0.676	0	0.7687	0	0.1135	0	0	0.252	0.2114	0.8412	2.913	1.984	5.308	0.128	0.07462	0.06552	0	0.07199
FBgn0051475	FBtr0083735; FBtr0332539	CG31475	protein_coding	protein_coding	GH10101p [Source:UniProtKB/TrEMBL;Acc:Q9VDY9]	0.4912	GO:0048812	GO:0005509	GO:0016021	2568	0.001237	0.01443	3R	19180659	19201096	20438	+	TRUE	-0.9508	85.5	124.1	89.15	87.12	107.7	136.1	142.9	56.94	78.18	48.62	108	134.2	85.18	110.4	96.09	3.862	5.703	4.002	3.871	4.919	6.395	6.659	2.691	3.679	2.187	4.996	6.408	4.028	5.389	4.391
FBgn0004898	FBtr0084771	fd96Cb	protein_coding	protein_coding	forkhead domain 96Cb [Source:FlyBase;Acc:FBgn0004898]	0.4789	GO:0048813; GO:0000122; GO:0051090; GO:0009888; GO:0007389; GO:0009790; GO:0048806; GO:0007275; GO:0006351; GO:0006355	GO:0008134; GO:0003700; GO:0003705; GO:0043565; GO:0003690; GO:0008301; GO:0000981	GO:0005634; GO:0005667	1088	0.001243	0.01448	3R	25095012	25096099	1088	+	TRUE	-0.8786	514.9	534.8	600.7	594.4	638.3	549.8	499.2	228.8	251	422.2	615.4	560.5	480.6	534.3	615.7	54.9	58.03	63.64	62.33	68.79	60.98	54.9	25.52	27.88	44.83	67.21	63.17	53.65	61.55	66.41
FBgn0261804	FBtr0303280; FBtr0343817	CG42750	protein_coding	protein_coding	Dipeptidase [Source:UniProtKB/TrEMBL;Acc:Q9VJ94]	0.4895	GO:0006508	GO:0008239; GO:0008235; GO:0016805; GO:0046872	GO:0031225	6490	0.001253	0.01456	2L	18159811	18275770	115960	-	TRUE	1.428	4.803	9.637	5.307	4.774	4.04	2.195	1.958	41.9	31.54	7.676	3.374	6.863	9.464	7.485	9.225	0.08586	0.1753	0.09425	0.08393	0.07299	0.04081	0.03609	0.7834	0.5873	0.1366	0.06178	0.1297	0.1771	0.1446	0.1668
FBgn0035046	FBtr0072324; FBtr0072325; FBtr0072326; FBtr0301036	NDUFA8	protein_coding	protein_coding	NADH dehydrogenase (ubiquinone) 1 alpha subcomplex, 8 [Source:FlyBase;Acc:FBgn0035046]	0.5372	GO:0006120	GO:0003954; GO:0008137	GO:0005747	679	0.001254	0.01456	2R	24664398	24665439	1042	+	TRUE	0.3553	879	880.6	983.9	1057	662.5	582.7	634.3	758.5	796.8	858.5	842.7	723.7	735.5	767.3	771.8	150.1	153	166.9	177.6	114.3	103.5	111.7	135.5	141.7	145.9	147.4	130.6	131.4	141.5	133.3
FBgn0000303	FBtr0089367; FBtr0089368	Cha	protein_coding	protein_coding	Choline acetyltransferase [Source:FlyBase;Acc:FBgn0000303]	0.5272	GO:0007274; GO:0008292	GO:0004102; GO:0016746		3418	0.001255	0.01456	3R	18705501	18732344	26844	+	TRUE	2.224	5.764	9.637	15.92	3.58	4.04	5.487	1.958	71.98	104.2	6.397	4.723	20.59	6.084	8.421	6.15	0.1956	0.3328	0.5369	0.1195	0.1386	0.1937	0.06853	2.556	3.685	0.2162	0.1642	0.7386	0.2162	0.3088	0.2111
FBgn0050035	FBtr0088073; FBtr0088074	Tret1-1	protein_coding	protein_coding	Trehalose transporter 1-1 [Source:FlyBase;Acc:FBgn0050035]	0.505	GO:0055085; GO:0008643; GO:0015771; GO:0035428; GO:0046323	GO:0005355; GO:0005351; GO:0005215; GO:0022857; GO:0022891; GO:0015574	GO:0016021; GO:0016020; GO:0005886; GO:0005887	2556	0.001262	0.01461	2R	11665768	11674782	9015	+	TRUE	1.357	55.72	69.87	40.33	65.64	48.48	42.8	118.4	185.9	203	208.5	66.12	59.48	59.49	66.43	64.57	2.529	3.227	1.819	2.93	2.224	2.021	5.544	8.824	9.597	9.425	3.074	2.853	2.826	3.258	2.964
FBgn0036589	FBtr0075465	CG13067	protein_coding	protein_coding	GEO12453p1 [Source:UniProtKB/TrEMBL;Acc:Q9VV11]	0.5071				564	0.001262	0.01461	3L	16271282	16271918	637	+	TRUE	1.402	15.37	10.84	9.552	4.774	4.04	8.779	5.873	44.05	46.63	16.63	134.9	4.575	6.084	7.485	36.9	3.162	2.269	1.952	0.9658	0.8399	1.879	1.246	9.477	9.991	3.406	28.43	0.9947	1.31	1.664	7.676
FBgn0003598	FBtr0082736; FBtr0301657	Su(var)3-7	protein_coding	protein_coding	Suppressor of variegation 3-7 [Source:FlyBase;Acc:FBgn0003598]	0.5102	GO:0009047; GO:0031453; GO:0090053	GO:0005515; GO:0003677; GO:0003682; GO:0046872	GO:0005634; GO:0005721; GO:0005701; GO:0000775; GO:0000792	4634	0.00127	0.01468	3R	13264364	13270038	5675	+	TRUE	-0.3611	836.7	819.1	648.5	712.5	834.9	836.2	760.5	644.6	666.5	573.2	917.6	911.3	914	763.5	714.1	20.95	20.87	16.13	17.54	21.13	21.78	19.64	16.88	17.38	14.29	23.53	24.11	23.95	20.65	18.08
FBgn0038839	FBtr0083986	CG10830	protein_coding	protein_coding	GH08630p [Source:UniProtKB/TrEMBL;Acc:Q9VDH3]	0.4266	GO:0051260; GO:0002121; GO:0030431; GO:0008049; GO:0090327	GO:0005515	GO:0005886	2869	0.001276	0.01473	3R	20894452	20897320	2869	-	TRUE	2.816	6.724	6.023	14.86	0	5.386	5.487	0.9788	155.8	133	5.117	8.771	44.23	20.96	2.807	5.381	0.2719	0.2478	0.597	0	0.2201	0.2308	0.04082	6.589	5.603	0.206	0.3633	1.89	0.887	0.1226	0.2201
FBgn0052982	FBtr0079771; FBtr0110960; FBtr0301039; FBtr0301040; FBtr0303888; FBtr0330218; FBtr0330219	CG32982	protein_coding	protein_coding	Uncharacterized protein, isoform E [Source:UniProtKB/TrEMBL;Acc:E1JHC2]	0.527				2886	0.00128	0.01476	2L	9125737	9163721	37985	+	TRUE	0.3465	298.8	371	365.1	296	408	397.3	426.8	541.5	506.1	528.4	406.9	403.4	348.8	406.1	323.6	12.01	15.18	14.58	11.7	16.58	16.61	17.69	22.77	21.19	21.15	16.75	17.14	14.68	17.64	13.16
FBgn0031306	FBtr0077957; FBtr0332271	CG4577	protein_coding	protein_coding	CG4577, isoform B [Source:UniProtKB/TrEMBL;Acc:M9PDX2]	0.4969				2622	0.001286	0.01482	2L	1134693	1141156	6464	+	TRUE	3.029	18.25	34.93	4.245	7.161	4.04	16.46	4.894	206.3	242.8	11.51	35.76	48.04	16.9	58.95	10.76	0.8076	1.573	0.1866	0.3116	0.1807	0.7576	0.2233	9.547	11.19	0.5073	1.621	2.247	0.7827	2.818	0.4816
FBgn0036208	FBtr0076084	CG10361	protein_coding	protein_coding	FI03238p [Source:UniProtKB/TrEMBL;Acc:Q9VTN9]	0.5227	GO:0006567; GO:0006520; GO:0009058; GO:0008152	GO:0008890; GO:0030170; GO:0003824; GO:0016740	GO:0005739	1431	0.001291	0.01484	3L	11798948	11800861	1914	-	TRUE	2.068	10.57	18.07	31.84	56.09	6.733	1.097	7.831	82.73	82.29	12.79	34.41	40.42	17.58	4.678	7.687	0.8567	1.491	2.565	4.473	0.5517	0.09255	0.6547	7.015	6.949	1.033	2.858	3.463	1.492	0.4098	0.6303
FBgn0030067	FBtr0071255; FBtr0346163	Rbm13	protein_coding	protein_coding	RNA-binding motif protein 13 [Source:FlyBase;Acc:FBgn0030067]	0.5101	GO:0040018; GO:0022008; GO:0000470; GO:0000460; GO:0000022	GO:0003676	GO:0030687; GO:0005730	1386	0.001293	0.01485	X	8901699	8903761	2063	+	TRUE	0.3531	601.4	673.4	662.3	693.4	522.5	515.8	553	639.3	667.9	736.9	538.4	575.8	658.4	683	542.7	50.34	57.35	55.08	57.08	44.2	44.91	47.74	55.97	58.23	61.42	46.17	50.94	57.69	61.77	45.95
FBgn0266124	FBtr0076462	ghi	protein_coding	protein_coding	ghiberti [Source:FlyBase;Acc:FBgn0266124]	0.4562	GO:0007476; GO:0000916; GO:0007110; GO:0007111; GO:0030148; GO:0000212	GO:0004758	GO:0017059; GO:0016021	697	0.001304	0.01496	3L	9451876	9452790	915	+	TRUE	0.368	522.6	562.6	642.1	657.6	530.6	509.2	478.6	610.3	648.7	710.1	530.3	519.3	532	551.1	595.8	86.98	95.27	106.2	107.6	89.26	88.16	82.17	106.2	112.5	117.7	90.42	91.36	92.69	99.11	100.3
FBgn0032924	FBtr0081499	Nbr	protein_coding	protein_coding	Nibbler [Source:FlyBase;Acc:FBgn0032924]	0.4951	GO:0044747; GO:0034587; GO:0006139	GO:0003676; GO:0044748; GO:0046872; GO:0008408	GO:0030529	2335	0.001311	0.01502	2L	21160636	21163083	2448	-	TRUE	-0.3022	976	874.5	878.8	928.5	931.8	954.7	929.9	730.6	801	747.2	840	964.7	1026	960	988.6	48.49	44.21	43.38	45.37	46.79	49.34	47.65	37.97	41.45	36.96	42.75	50.66	53.33	51.53	49.68
FBgn0027794	FBtr0070230	CG14786	protein_coding	protein_coding	EG:BACN32G11.3 protein [Source:UniProtKB/TrEMBL;Acc:Q9W592]	0.5982	GO:0044528; GO:1903108; GO:0070129; GO:0002082; GO:0022400	GO:0005515	GO:0035145; GO:0005739	3382	0.001323	0.01513	X	1457175	1460617	3443	-	TRUE	-0.572	651.3	683	493.5	551.4	736.6	659.5	544.2	480.3	448.5	360.8	630.2	623.8	455.6	400.5	397.4	22.34	23.84	16.82	18.6	25.54	23.53	19.25	17.23	16.02	12.32	22.14	22.62	16.36	14.84	13.79
FBgn0264694	FBtr0082406	mgr	protein_coding	protein_coding	merry-go-round [Source:FlyBase;Acc:FBgn0264694]	0.5307	GO:0051297; GO:0007017; GO:0090307; GO:0090306; GO:0006457; GO:0007021; GO:0045196	GO:0048487	GO:0005737; GO:0016272; GO:0005844	946	0.001326	0.01514	3R	11408792	11409875	1084	-	TRUE	0.3735	903	1018	1251	1204	833.5	740.7	835.9	973.4	1015	1145	991.2	905.2	1031	1054	968.6	110.7	127	152.5	145.2	103.3	94.5	105.7	124.9	129.6	139.8	124.5	117.3	132.3	139.6	120.1
FBgn0000524	FBtr0070914	dx	protein_coding	protein_coding	deltex [Source:FlyBase;Acc:FBgn0000524]	0.5052	GO:0045746; GO:0006897; GO:0035220; GO:0016055; GO:0045747; GO:0007219; GO:0016567; GO:0008593; GO:0016348; GO:0007220	GO:0005515; GO:0004842; GO:0008270; GO:0005112; GO:0061630	GO:0005737; GO:0005829	3828	0.001328	0.01514	X	6533999	6538575	4577	+	TRUE	-0.3727	983.7	1050	1005	907	1006	1161	1074	906.8	816	771.5	1142	1116	1154	1141	1215	29.81	32.39	30.26	27.04	30.81	36.6	33.56	28.74	25.76	23.28	35.46	35.76	36.61	37.35	37.23
FBgn0037531	FBtr0300685; FBtr0304704; FBtr0339711	CG10445	protein_coding	protein_coding	Uncharacterized protein, isoform C [Source:UniProtKB/TrEMBL;Acc:Q9VHY2]	0.4685	GO:0000381	GO:0005524; GO:0003677	GO:0005634	3122	0.001329	0.01514	3R	7916599	7920299	3701	-	TRUE	0.667	144.1	115.6	175.1	164.7	164.3	188.8	148.8	321.2	260.6	234.1	119.4	112.9	198.1	176.8	130.7	5.355	4.372	6.465	6.019	6.17	7.296	5.702	12.49	10.09	8.663	4.546	4.433	7.704	7.1	4.912
FBgn0000721	FBtr0089304; FBtr0089306; FBtr0089307; FBtr0089308; FBtr0089309; FBtr0089310; FBtr0089312; FBtr0100363; FBtr0301399	for	protein_coding	protein_coding	foraging [Source:FlyBase;Acc:FBgn0000721]	0.5114	GO:0007614; GO:0046959; GO:0006468; GO:0009744; GO:0008345; GO:0007616; GO:0008016; GO:0007631; GO:0030536; GO:0032095; GO:0008045; GO:0030510; GO:0019233	GO:0005524; GO:0004674; GO:0004692; GO:0004690; GO:0030553; GO:0004672	GO:0005886; GO:0005829; GO:0005737	4085	0.001333	0.01518	2L	3622074	3656953	34880	-	TRUE	-0.3856	498.6	615.6	463.8	578.8	509	465.3	547.2	377.1	395	385.1	687.5	629.1	615.8	568	507.4	14.16	17.79	13.09	16.17	14.61	13.75	16.03	11.2	11.68	10.89	20	18.88	18.31	17.43	14.57
FBgn0040513	FBtr0089002; FBtr0299801; FBtr0336926	kappaB-Ras	protein_coding	protein_coding	kappaB-Ras [Source:FlyBase;Acc:FBgn0040513]	0.5231	GO:0007264; GO:0006184; GO:0043124; GO:0007165	GO:0005525; GO:0005515	GO:0016020; GO:0005622	1560	0.001343	0.01524	2R	7443824	7445792	1969	-	TRUE	0.4253	317	346.9	441.5	494.1	351.5	377.5	363.1	460.9	463.6	555.2	307	297.4	352.2	338.7	349.8	23.58	26.25	32.62	36.14	26.42	29.2	27.85	35.85	35.91	41.12	23.39	23.38	27.42	27.22	26.31
FBgn0050503	FBtr0089003; FBtr0299802	CG30503	protein_coding	protein_coding	RH50933p [Source:UniProtKB/TrEMBL;Acc:Q7JX94]	0.5259	GO:0050482; GO:0006644; GO:0016042	GO:0004623; GO:0005509	GO:0005576	1292	0.001343	0.01524	2R	7443824	7445792	1969	-	TRUE	0.4253	317	346.9	441.5	494.1	351.5	377.5	363.1	460.9	463.6	555.2	307	297.4	352.2	338.7	349.8	28.47	31.7	39.39	43.63	31.9	35.26	33.63	43.29	43.36	49.64	28.24	28.23	33.1	32.86	31.77
FBgn0031216	FBtr0078103	Zir	protein_coding	protein_coding	Zizimin-related [Source:FlyBase;Acc:FBgn0031216]	0.4174	GO:0006909; GO:0035011; GO:0035023; GO:0035010; GO:0007264	GO:0005089; GO:0005085	GO:0005575; GO:0005622	6476	0.001344	0.01524	2L	94739	102086	7348	+	TRUE	-0.4775	654.2	591.5	468.1	510.8	653.1	595.9	662.7	471.7	512.9	378.7	560.7	796.1	638.8	528.7	322.9	11.72	10.78	8.331	9	11.83	11.1	12.24	8.838	9.571	6.755	10.29	15.07	11.98	10.23	5.85
FBgn0000037	FBtr0072367; FBtr0072368	mAChR-A	protein_coding	protein_coding	muscarinic Acetylcholine Receptor, A-type [Source:FlyBase;Acc:FBgn0000037]	0.5066	GO:0007186; GO:0007200; GO:0007213; GO:0007271; GO:0007197; GO:0007207	GO:0004930; GO:0016907; GO:0008227	GO:0016021; GO:0005887; GO:0030054; GO:0045211; GO:0045202	5398	0.001351	0.0153	2R	24378630	24390294	11665	-	TRUE	1.586	0	1.205	0	1.193	1.347	2.195	0.9788	32.23	48	3.838	0.6747	10.68	1.352	3.743	3.075	0	0.02634	0	0.02523	0.02925	0.04907	0.0217	0.7246	1.075	0.08214	0.01485	0.2425	0.03042	0.08691	0.06684
FBgn0035914	FBtr0076636; FBtr0076637; FBtr0300194; FBtr0330165	CG6282	protein_coding	protein_coding	CG6282, isoform D [Source:UniProtKB/TrEMBL;Acc:M9PET5]	0.4806	GO:0006629	GO:0016627	GO:0005737; GO:0016021	3429	0.001365	0.01544	3L	8604657	8617074	12418	+	TRUE	1.554	0	0	2.123	0	0	1.097	0.9788	33.31	38.4	2.559	0.6747	10.68	3.38	0	0.7687	0	0	0.07135	0	0	0.03862	0.03416	1.179	1.353	0.0862	0.02338	0.3818	0.1197	0	0.0263
FBgn0030895	FBtr0074515	CG7135	protein_coding	protein_coding	CG7135 [Source:UniProtKB/TrEMBL;Acc:Q9VWY5]	0.5145		GO:0016772		1518	0.001369	0.01546	X	18103653	18105393	1741	+	TRUE	-1.146	6.724	0	2.123	1.193	18.85	25.24	22.51	4.298	1.371	5.117	5.398	11.44	2.704	8.421	5.381	0.5139	0	0.1612	0.08971	1.456	2.007	1.775	0.3435	0.1092	0.3894	0.4226	0.924	0.2163	0.6954	0.4159
FBgn0000075	FBtr0081153; FBtr0081154	amd	protein_coding	protein_coding	alpha methyl dopa-resistant [Source:FlyBase;Acc:FBgn0000075]	0.5406	GO:0006520; GO:0019752; GO:0040003; GO:0006584; GO:0042417	GO:0004058; GO:0030170; GO:0003824; GO:0016831; GO:0019239; GO:0042302	GO:0005575	1770	0.00137	0.01546	2L	19110154	19114110	3957	+	TRUE	0.7474	34.58	39.75	44.58	35.8	146.8	131.7	97.88	236.4	224.9	191.9	16.87	9.914	22.31	20.59	6.15	2.267	2.651	2.903	2.308	9.724	8.979	6.617	16.2	15.36	12.52	1.133	0.6868	1.531	1.458	0.4077
FBgn0039385	FBtr0084938	CG5913	protein_coding	protein_coding	CG5913 [Source:UniProtKB/TrEMBL;Acc:Q9VBK9]	0.5418			GO:0005737; GO:0005634; GO:0072669	1532	0.001373	0.01547	3R	25893495	25895026	1532	+	TRUE	-0.6712	203.7	198.8	165.6	148	160.2	171.2	204.6	104.2	112.5	107.5	217.9	212.8	126.4	121.6	153	15.42	15.31	12.46	11.02	12.26	13.49	15.98	8.255	8.871	8.103	16.91	17.03	10.02	9.952	11.72
FBgn0030701	FBtr0074114; FBtr0074115; FBtr0074116; FBtr0300801; FBtr0340041	CG16952	protein_coding	protein_coding	FI02083p [Source:UniProtKB/TrEMBL;Acc:Q9VXM6]	0.5131		GO:0005515		3912	0.001377	0.01548	X	15870183	15875607	5425	+	TRUE	-0.302	617.7	708.3	698.4	732.8	677.3	669.4	653.9	547.9	540.4	527.1	732.1	747.3	823.4	694.3	713.4	18.32	21.37	20.58	21.37	20.3	20.65	20	17	16.69	15.56	22.24	23.42	25.56	22.25	21.4
FBgn0011606	FBtr0070448; FBtr0340093	Klp3A	protein_coding	protein_coding	Kinesin-like protein at 3A [Source:FlyBase;Acc:FBgn0011606]	0.5235	GO:0007088; GO:0007059; GO:0007067; GO:0000910; GO:0016321; GO:0007131; GO:0007052; GO:0007140; GO:0090307; GO:0007018; GO:0007338; GO:0051231; GO:0007110	GO:0005524; GO:0008017; GO:0003777; GO:0008574	GO:0005737; GO:0005634; GO:0005875; GO:0005819; GO:0005871; GO:0030496; GO:0051233; GO:0005818	4308	0.001378	0.01548	X	2599158	2604052	4895	-	TRUE	-0.4156	1091	1030	920.2	1117	1235	1117	960.2	844.5	776.3	849.5	1159	1086	1102	1075	913.2	29.39	28.22	24.62	29.59	33.61	31.3	26.67	23.79	21.77	22.78	31.98	30.91	31.06	31.28	24.87
FBgn0037433	FBtr0081711	CG17919	protein_coding	protein_coding	GH14494p [Source:UniProtKB/TrEMBL;Acc:Q9VI09]	0.5244	GO:0032504; GO:0009617	GO:0043168	GO:0005615	778	0.001386	0.01555	3R	6344029	6345087	1059	+	TRUE	-0.4585	418.8	438.5	452.1	452.3	634.2	667.2	662.7	401.8	475.9	545	428.5	359.2	330.6	386.4	486.6	62.46	66.53	66.98	66.34	95.59	103.5	101.9	62.67	73.92	80.92	65.45	56.61	51.6	62.26	73.39
FBgn0263994	FBtr0330259; FBtr0330260	CG43737	protein_coding	protein_coding	Uncharacterized protein, isoform B [Source:UniProtKB/TrEMBL;Acc:Q9VXX6]	0.4914				7943	0.001387	0.01555	X	15175441	15189931	14491	+	TRUE	2.349	0	0	1.061	0	1.347	4.39	5.873	77.36	120.7	6.397	1.349	20.59	2.028	4.678	0	0	0	0.0154	0	0.01988	0.06669	0.08847	1.182	1.836	0.09303	0.02019	0.3178	0.03101	0.07383	0
FBgn0013972	FBtr0085453	Gycalpha99B	protein_coding	protein_coding	Guanylyl cyclase alpha-subunit at 99B [Source:FlyBase;Acc:FBgn0013972]	0.5739	GO:0035556; GO:0006182; GO:0016056; GO:0046956; GO:0007601; GO:0009190	GO:0016849; GO:0020037; GO:0004383; GO:0000166; GO:0005525	GO:0005737; GO:0008074; GO:0005886; GO:0005622	2354	0.001397	0.01564	3R	29682503	29685758	3256	+	TRUE	1.981	0.9606	2.409	7.429	2.387	2.693	8.779	17.62	93.47	101.5	25.59	2.699	16.78	0.676	3.743	3.844	0.04734	0.1208	0.3638	0.1157	0.1342	0.4501	0.8956	4.818	5.21	1.256	0.1363	0.8739	0.03487	0.1993	0.1916
FBgn0039816	FBtr0085741; FBtr0334547	CG11317	protein_coding	protein_coding	Uncharacterized protein, isoform B [Source:UniProtKB/TrEMBL;Acc:A0A0B4KI67]	0.5048	GO:0022008	GO:0046872		1800	0.001402	0.01567	3R	31090712	31097321	6610	-	TRUE	1.783	0	0	0	0	0	0	0.9788	38.68	49.37	1.279	1.349	3.813	0	0	0.7687	0	0	0	0	0	0	0.06507	2.607	3.315	0.0821	0.08909	0.2597	0	0	0.05011
FBgn0003090	FBtr0089042; FBtr0089043; FBtr0089044	pk	protein_coding	protein_coding	prickle [Source:FlyBase;Acc:FBgn0003090]	0.5915	GO:0045746; GO:0008104; GO:0007163; GO:0042067; GO:0001736; GO:0001737; GO:0045184; GO:0016348; GO:0001738; GO:0045185; GO:0007164; GO:1902669; GO:0045773; GO:0098930; GO:0009948; GO:0030951	GO:0008270; GO:0005515	GO:0005737; GO:0016020; GO:0030424; GO:0005886	4525	0.001411	0.01576	2R	7150703	7223378	72676	+	TRUE	-0.6195	536	604.7	513.7	466.7	457.8	493.8	646	314.8	315.4	400.4	580.9	655.1	505.7	601.6	532.7	13.74	15.77	13.08	11.77	11.86	13.17	17.08	8.442	8.424	10.22	15.26	17.75	13.57	16.67	13.81
FBgn0032956	FBtr0085899; FBtr0085900	Cul2	protein_coding	protein_coding	Cullin 2 [Source:FlyBase;Acc:FBgn0032956]	0.4293	GO:0022008; GO:0006511; GO:0008582; GO:0007295; GO:0016567; GO:0030514; GO:0048140; GO:0007281; GO:0042787	GO:0031625	GO:0000152; GO:0031461; GO:0031462; GO:0048471	3128	0.00142	0.01584	2L	21658735	21663698	4964	+	TRUE	0.3284	806	731.2	872.4	799.6	665.2	663.9	694	853.1	909.3	788.1	770.5	771	1035	1026	857.9	29.89	27.59	32.15	29.17	24.94	25.62	26.55	33.09	35.13	29.1	29.27	30.22	40.18	41.09	32.18
FBgn0261617	FBtr0071402; FBtr0302722; FBtr0302723; FBtr0333521	nej	protein_coding	protein_coding	nejire [Source:FlyBase;Acc:FBgn0261617]	0.5378	GO:0007416; GO:0007088; GO:0016055; GO:0051568; GO:0045944; GO:0048749; GO:0007269; GO:0030097; GO:0016573; GO:0022008; GO:0010906; GO:0019233; GO:0045475; GO:0043982; GO:0000076; GO:0032922; GO:0007224; GO:0043974; GO:0043971; GO:0007464; GO:0043983; GO:0008347; GO:0030707; GO:0040040; GO:0045466; GO:0001745; GO:0006355	GO:0005515; GO:0003713; GO:0004402; GO:0008134; GO:0008270; GO:0043993; GO:0008140; GO:0044017; GO:1990226; GO:0003712	GO:0043234; GO:0098793; GO:0005700; GO:0005654; GO:0005634; GO:0035097; GO:0000123	13640	0.001422	0.01584	X	9665442	9687066	21625	-	TRUE	0.3745	862.7	976.9	1251	965.5	812	951.4	1004	1170	1186	1247	904.8	1036	923.4	927.3	974.7	7.337	8.455	10.57	8.077	6.98	8.418	8.81	10.41	10.51	10.56	7.883	9.309	8.221	8.521	8.385
FBgn0031052	FBtr0074746; FBtr0345016	CG14215	protein_coding	protein_coding	Uncharacterized protein, isoform B [Source:UniProtKB/TrEMBL;Acc:X2JG50]	0.558	GO:0008150; GO:0051292	GO:0003674	GO:0005575; GO:0034399	6582	0.001426	0.01586	X	19652305	19659407	7103	+	TRUE	-0.4569	831.9	833.6	699.4	831.9	899.5	946	868.2	713.4	711.8	541.2	923	954.8	836.2	820.6	551.9	14.66	14.95	12.25	14.42	16.02	17.34	15.78	13.15	13.07	9.498	16.67	17.79	15.43	15.63	9.839
FBgn0032054	FBtr0079683; FBtr0333413; FBtr0333414	CG13090	protein_coding	protein_coding	Adenylyltransferase and sulfurtransferase MOCS3 [Source:UniProtKB/Swiss-Prot;Acc:Q9VLJ8]	0.5108	GO:0032447; GO:0018192; GO:0006777; GO:0002143; GO:0034227	GO:0046872; GO:0005524; GO:0070733; GO:0042292; GO:0061604; GO:0061605; GO:0004792; GO:0008641; GO:0071566; GO:0008265	GO:0005829; GO:0005737; GO:0019008	1637	0.001433	0.01589	2L	8517411	8519176	1766	+	TRUE	-0.4603	605.2	542.1	415	460.7	581.7	625.5	488.4	435.1	374.4	410.7	551.9	551.3	440.1	404.2	411.3	42.89	39.09	29.22	32.11	41.67	46.11	35.7	32.25	27.64	28.98	40.07	41.3	32.65	30.95	29.48
FBgn0002709	FBtr0100639; FBtr0100640; FBtr0299823; FBtr0303847	mei-218	protein_coding	protein_coding	meiotic 218 [Source:FlyBase;Acc:FBgn0002709]	0.4855	GO:0007143; GO:0016321; GO:0007131		GO:0005737	4920	0.001433	0.01589	X	17135985	17142996	7012	-	TRUE	-0.5946	174.8	159	196.4	180.2	277.4	288.6	234.9	194.5	157.7	165	140.3	142.6	181.8	156.3	100.7	4.123	3.815	4.6	4.179	6.611	7.079	5.713	4.796	3.874	3.875	3.39	3.554	4.488	3.981	2.402
FBgn0033683	FBtr0087982; FBtr0333061	CG18343	protein_coding	protein_coding	GEO10360p1 [Source:UniProtKB/TrEMBL;Acc:A1Z8T3]	0.4707			GO:0016021	539	0.001433	0.01589	2R	12138695	12139324	630	+	TRUE	-0.4276	351.6	357.8	265.3	274.5	483.4	440.1	483.5	329.8	320.9	386.4	311.7	281.4	167	248	286.7	75.61	78.28	56.69	58.05	105.1	98.44	107.2	74.19	71.88	82.73	68.67	63.95	37.58	57.61	62.36
FBgn0261963	FBtr0079093; FBtr0310358	mid	protein_coding	protein_coding	midline [Source:FlyBase;Acc:FBgn0261963]	0.5312	GO:0007411; GO:0007399; GO:0007367; GO:0006355; GO:0045944; GO:0007507; GO:0007417; GO:0007409; GO:0000122; GO:0014019; GO:0010629; GO:0048665; GO:0035050; GO:0042659; GO:0030381; GO:0003015; GO:0042684; GO:0035223; GO:0007402; GO:0051960; GO:0051890; GO:0014018; GO:0006351; GO:0097156; GO:0008406	GO:0003700; GO:0000977; GO:0001226; GO:0001227	GO:0005634	2530	0.001445	0.01599	2L	5461639	5467610	5972	+	TRUE	-0.9175	333.3	296.3	304.6	300.8	309.7	316	419.9	156.9	133	248.2	315.1	332.5	212.9	291.9	282.9	15.29	13.83	13.88	13.56	14.35	15.08	19.86	7.523	6.354	11.33	14.8	16.11	10.22	14.46	13.12
FBgn0022942	FBtr0070683; FBtr0070684	Cbp80	protein_coding	protein_coding	cap binding protein 80 [Source:FlyBase;Acc:FBgn0022942]	0.5091	GO:0035195; GO:0045071; GO:0016246; GO:0031053; GO:0030422; GO:0000398; GO:0022008; GO:0006370; GO:0045292; GO:0000184; GO:0006406; GO:0051028; GO:0016070	GO:0005488; GO:0005515; GO:0000339; GO:0003729; GO:0003723	GO:0071011; GO:0071013; GO:0005846; GO:0005845; GO:0005634	3126	0.001461	0.01615	X	4650015	4658259	8245	+	TRUE	0.3606	1175	1093	1249	1382	847	895.5	884.9	1197	1188	999.2	1528	1666	1643	1425	1323	43.6	41.26	46.06	50.44	31.77	34.57	33.87	46.46	45.91	36.92	58.07	65.36	63.81	57.14	49.66
FBgn0032881	FBtr0081460; FBtr0335148	CG9319	protein_coding	protein_coding	CG9319, isoform A [Source:UniProtKB/TrEMBL;Acc:Q9VIK0]	0.524	GO:0001561	GO:0008111; GO:0003824	GO:0005777	1298	0.001468	0.01616	2L	20750934	20752341	1408	-	TRUE	-0.6611	158.5	172.3	94.46	115.8	153.5	171.2	148.8	93.47	93.26	99.79	176.8	145.7	101.4	98.25	89.94	14.17	15.67	8.388	10.18	13.87	15.92	13.71	8.738	8.683	8.881	16.19	13.76	9.487	9.488	8.13
FBgn0027588	FBtr0070058; FBtr0070059; FBtr0070060; FBtr0070061; FBtr0070062	CG14476	protein_coding	protein_coding	BcDNA.GH04962 [Source:UniProtKB/TrEMBL;Acc:Q7KMM4]	0.5314	GO:0005975	GO:0030246; GO:0004558; GO:0032450; GO:0003824; GO:0004553	GO:0005875; GO:0012505; GO:0005576; GO:0017177	3201	0.00147	0.01616	X	21600502	21605264	4763	-	TRUE	-0.3623	6016	5088	4591	5244	5404	5074	4803	4146	4027	3705	5656	5228	6011	4321	5315	218.1	187.6	165.3	186.9	198	191.3	179.5	157.2	152	133.7	210	200.3	228	169.2	194.8
FBgn0262476	FBtr0304865; FBtr0304867	CG43066	protein_coding	protein_coding	Transporter [Source:UniProtKB/TrEMBL;Acc:A0A0B4K7V4]	0.4718	GO:0006836	GO:0005328; GO:0005326; GO:0015171; GO:0005215	GO:0005886; GO:0005887; GO:0016021	4252	0.00147	0.01616	2R	18514574	18526439	11866	+	TRUE	1.861	31.7	10.84	39.27	37	32.32	37.31	38.17	214.9	224.9	44.78	20.24	53.38	26.36	20.59	24.6	0.8649	0.301	1.065	0.9928	0.8912	1.059	1.074	6.132	6.392	1.217	0.5657	1.539	0.753	0.6068	0.6788
FBgn0061359	FBtr0091650; FBtr0333102	CG33671	protein_coding	protein_coding	Mevalonate kinase [Source:UniProtKB/TrEMBL;Acc:Q7K2V9]	0.5055	GO:0016310; GO:0008299; GO:0019287; GO:0006695; GO:0008152	GO:0005524; GO:0004496; GO:0016301; GO:0016773	GO:0005777; GO:0005829; GO:0005737	1746	0.001471	0.01616	2R	12634166	12636141	1976	-	TRUE	-0.37	1589	1607	1487	1337	1383	1409	1455	979.8	1089	1212	1500	1545	1410	1416	1438	105.6	108.6	98.16	87.35	92.88	97.39	99.68	68.1	75.37	80.16	102.1	108.5	98.08	101.6	96.66
FBgn0061360	FBtr0091651	CG33672	protein_coding	protein_coding	GEO02273p1 [Source:UniProtKB/TrEMBL;Acc:A1Z933]	0.4995				1976	0.001471	0.01616	2R	12634166	12636141	1976	-	TRUE	-0.37	1589	1607	1487	1337	1383	1409	1455	979.8	1089	1212	1500	1545	1410	1416	1438	93.29	96	86.73	77.18	82.06	86.06	88.08	60.17	66.6	70.83	90.21	95.87	86.66	89.8	85.41
FBgn0034035	FBtr0087342	CG8207	protein_coding	protein_coding	CG8207 [Source:UniProtKB/TrEMBL;Acc:Q8SXU3]	0.5166	GO:0009058	GO:0004475; GO:0016779		1562	0.001476	0.01619	2R	15677218	15678956	1739	-	TRUE	-0.3752	461.1	369.8	352.4	358	455.1	507	450.3	366.4	349.7	364.6	416.3	421.7	383.3	354.6	375.9	34.25	27.95	26	26.15	34.17	39.17	34.49	28.46	27.06	26.97	31.67	33.1	29.8	28.46	28.24
FBgn0031294	FBtr0301416; FBtr0301417; FBtr0332270	IA-2	protein_coding	protein_coding	IA-2 ortholog [Source:FlyBase;Acc:FBgn0031294]	0.5036	GO:0048565; GO:0006470; GO:0051046; GO:0016311	GO:0008270; GO:0004725; GO:0005001; GO:0016791	GO:0005886; GO:0016021	7730	0.001478	0.0162	2L	1008378	1048053	39676	-	TRUE	3.848	40.35	51.8	59.44	32.22	28.28	80.11	35.24	1227	1293	37.1	37.11	155.6	36.5	41.17	26.14	0.6055	0.791	0.8862	0.4756	0.429	1.251	0.5454	19.26	20.22	0.5544	0.5705	2.468	0.5735	0.6676	0.3967
FBgn0001128	FBtr0079146; FBtr0079147; FBtr0079148; FBtr0333228; FBtr0333229; FBtr0333230	Gpdh	protein_coding	protein_coding	Glycerol 3 phosphate dehydrogenase [Source:FlyBase;Acc:FBgn0001128]	0.4774	GO:0046168; GO:0005975; GO:0055114; GO:0006072; GO:0007629; GO:0006641; GO:0006127	GO:0051287; GO:0004367; GO:0016491; GO:0042803; GO:0016616	GO:0009331; GO:0005737; GO:0005811; GO:0030018; GO:0031430	1900	0.001484	0.01624	2L	5943643	5948968	5326	+	TRUE	1.037	285.3	321.6	262.2	296	233	248	483.5	609.2	611.7	812.4	351.5	253.9	293.4	220.8	338.2	17.42	19.98	15.9	17.77	14.38	15.75	30.45	38.91	38.9	49.39	21.99	16.39	18.75	14.57	20.89
FBgn0259171	FBtr0299635; FBtr0330395; FBtr0333524; FBtr0333525	Pde9	protein_coding	protein_coding	Phosphodiesterase 9 [Source:FlyBase;Acc:FBgn0259171]	0.5075	GO:0007165; GO:0022008; GO:0009187	GO:0046872; GO:0004114; GO:0008081; GO:0047555		7940	0.00149	0.01627	X	12785563	12897327	111765	-	TRUE	-0.84	125.8	132.5	105.1	85.93	149.5	172.3	241.8	102.1	87.78	110	53.98	133.5	70.31	163.7	164.5	1.839	1.97	1.525	1.235	2.207	2.619	3.643	1.56	1.336	1.601	0.8079	2.061	1.075	2.585	2.431
FBgn0016715	FBtr0072561	Reg-2	protein_coding	protein_coding	Rhythmically expressed gene 2 [Source:FlyBase;Acc:FBgn0016715]	0.5379	GO:0008152	GO:0016787		883	0.001491	0.01627	3L	605165	606569	1405	-	TRUE	1.601	23.06	38.55	26.53	29.84	29.63	18.66	78.31	155.8	163.2	140.7	35.09	37.37	28.39	39.3	50.74	3.029	5.153	3.464	3.855	3.934	2.55	10.61	21.41	22.34	18.41	4.722	5.189	3.905	5.579	6.742
FBgn0030955	FBtr0074631; FBtr0074632; FBtr0334453	CG6891	protein_coding	protein_coding	CG6891, isoform A [Source:UniProtKB/TrEMBL;Acc:Q9VWQ7]	0.5007		GO:0003779	GO:0005622	916	0.001493	0.01627	X	18775228	18781345	6118	+	TRUE	-0.5298	3736	4194	3692	3950	3812	3843	3825	2391	2303	3248	3625	3944	3114	3906	4319	473	540.3	464.5	491.9	487.8	506.2	499.5	316.6	303.7	409.5	470.2	527.8	412.7	534.4	553.1
FBgn0039754	FBtr0085573; FBtr0346162	CG9747	protein_coding	protein_coding	CG9747, isoform A [Source:UniProtKB/TrEMBL;Acc:Q9VA94]	0.5476	GO:0042759; GO:0006636; GO:0006629; GO:0055114	GO:0016717; GO:0004768; GO:0005506; GO:0017105	GO:0005789; GO:0016021	2228	0.001494	0.01627	3R	30185423	30191252	5830	-	TRUE	-0.5338	208.5	173.5	116.7	120.5	276.1	271.1	270.2	164.4	183.8	206	215.9	160.9	190	113.2	132.2	10.85	9.19	6.04	6.173	14.53	14.68	14.51	8.953	9.968	10.68	11.52	8.855	10.35	6.37	6.963
FBgn0038009	FBtr0082565	CG17738	protein_coding	protein_coding	GEO07177p1 [Source:UniProtKB/TrEMBL;Acc:Q9VGB1]	0.4915				411	0.001496	0.01627	3R	12270890	12271300	411	+	TRUE	-1.349	8.646	4.818	4.245	2.387	24.24	28.53	52.86	4.298	10.97	5.117	7.422	18.3	6.084	7.485	13.07	2.44	1.384	1.191	0.6626	6.915	8.378	15.39	1.269	3.226	1.438	2.146	5.46	1.798	2.283	3.731
FBgn0034091	FBtr0087193; FBtr0087194; FBtr0087195; FBtr0087196; FBtr0113084; FBtr0306652; FBtr0306653; FBtr0332855	mrj	protein_coding	protein_coding	mrj [Source:FlyBase;Acc:FBgn0034091]	0.4205	GO:0006457	GO:0051082	GO:0005575	2175	0.0015	0.0163	2R	16203329	16221793	18465	-	TRUE	-0.3598	772.4	845.6	806.6	777	880.7	761.6	905.4	632.8	659.7	685.7	782.7	869.3	897.1	827.1	833.3	41.2	45.89	42.75	40.76	47.48	42.26	49.81	35.31	36.65	36.42	42.76	49.01	50.09	47.67	44.95
FBgn0085208	FBtr0112372; FBtr0299809; FBtr0344625	CG34179	protein_coding	protein_coding	Uncharacterized protein, isoform C [Source:UniProtKB/TrEMBL;Acc:X2J753]	0.5414	GO:0008150	GO:0003674	GO:0005575	1471	0.001505	0.01633	2L	6046651	6048706	2056	-	TRUE	0.2801	912.6	870.9	1015	1131	767.6	750.6	784	949.8	924.4	928.8	929.1	882.3	982.9	904.8	992.4	71.97	69.89	79.5	87.76	61.18	61.58	63.77	78.35	75.94	72.94	75.06	73.55	81.14	77.1	79.16
FBgn0029161	FBtr0079217; FBtr0079218; FBtr0112945; FBtr0299810; FBtr0343130	slmo	protein_coding	protein_coding	slowmo [Source:FlyBase;Acc:FBgn0029161]	0.5452	GO:0007275; GO:0030706; GO:0008345; GO:0007283; GO:0030432; GO:0030537	GO:1990050; GO:0003674	GO:0005758; GO:0005739	1524	0.001512	0.01638	2L	6046516	6048706	2191	-	TRUE	0.2787	918.4	875.7	1022	1134	775.6	753.9	787	949.8	932.6	935.2	935.8	888.4	986.3	905.7	993.2	69.91	67.83	77.3	84.89	59.68	59.7	61.79	75.62	73.95	70.89	72.98	71.48	78.59	74.5	76.47
FBgn0036546	FBtr0075510; FBtr0333573	elgi	protein_coding	protein_coding	early girl [Source:FlyBase;Acc:FBgn0036546]	0.4796	GO:0000209; GO:0051445; GO:0016567	GO:0005515; GO:0004842; GO:0008270; GO:0031386; GO:0017022; GO:0016881	GO:0005575	1572	0.001517	0.01642	3L	15956550	15958433	1884	+	TRUE	-0.3103	772.4	843.2	783.3	830.7	917	947.1	846.7	742.4	704.9	730.5	755	819	821.4	840.2	849.4	57	63.32	57.43	60.29	68.4	72.71	64.44	57.31	54.19	53.68	57.08	63.88	63.45	67	63.4
FBgn0000564	FBtr0083444; FBtr0334930	Eh	protein_coding	protein_coding	Eclosion hormone [Source:FlyBase;Acc:FBgn0000564]	0.473	GO:0007218; GO:0030534; GO:0018990; GO:0007563; GO:0007562	GO:0005184; GO:0008255; GO:0008031	GO:0005576; GO:0005615	702	0.001524	0.01644	3R	17446642	17448858	2217	-	TRUE	2.628	0	0	0	0	0	0	0.9788	87.03	101.5	0	0	0	0	0	0	0	0	0	0	0	0	0.1668	15.04	17.47	0	0	0	0	0	0
FBgn0039098	FBtr0084434	GILT3	protein_coding	protein_coding	Gamma-interferon-inducible lysosomal thiol reductase 3 [Source:FlyBase;Acc:FBgn0039098]	0.4994	GO:0055114	GO:0015036	GO:0005575	773	0.001525	0.01644	3R	23677358	23678421	1064	+	TRUE	1.168	69.17	36.14	36.09	25.06	22.89	31.82	35.24	95.62	97.38	53.73	38.46	38.89	41.91	28.07	115.3	10.38	5.519	5.381	3.699	3.473	4.969	5.454	15.01	15.22	8.03	5.913	6.169	6.584	4.552	17.5
FBgn0037391	FBtr0078661; FBtr0078662; FBtr0078663; FBtr0078664; FBtr0114518	CG2017	protein_coding	protein_coding	CG2017, isoform A [Source:UniProtKB/TrEMBL;Acc:Q960F7]	0.5461	GO:0006414	GO:0005525; GO:0003924; GO:0003746	GO:0005622	2220	0.001527	0.01644	3R	5858083	5862405	4323	-	TRUE	0.3777	317	348.1	366.2	410.6	437.6	428	381.7	552.2	569.2	507.9	347.5	305	421.2	391.1	347.5	16.57	18.51	19.01	21.1	23.12	23.27	20.57	30.19	30.98	26.43	18.6	16.85	23.04	22.08	18.36
FBgn0261451	FBtr0342805; FBtr0342806; FBtr0342807; FBtr0342808; FBtr0342809; FBtr0342810; FBtr0342811; FBtr0342812; FBtr0342813; FBtr0342814; FBtr0342815; FBtr0342816; FBtr0342817; FBtr0342818; FBtr0342819; FBtr0342820; FBtr0342821; FBtr0342822; FBtr0342823; FBtr0342824; FBtr0342825; FBtr0342826	trol	protein_coding	protein_coding	terribly reduced optic lobes [Source:FlyBase;Acc:FBgn0261451]	0.5278	GO:0008045; GO:0055059; GO:0045199; GO:0072347; GO:0007415; GO:2001262	GO:0005515	GO:0005811; GO:0005578; GO:0005604	13050	0.001527	0.01644	X	2470460	2545410	74951	-	TRUE	0.4602	1096	956.5	1002	837.8	1058	1120	1407	1648	1746	1558	1047	951.7	1132	838.4	913.2	9.744	8.652	8.849	7.325	9.51	10.36	12.9	15.32	16.17	13.79	9.53	8.942	10.54	8.053	8.211
FBgn0031478	FBtr0077629	CG8814	protein_coding	protein_coding	CG8814 [Source:UniProtKB/TrEMBL;Acc:Q9VQI6]	0.5188	GO:0042049	GO:0004857; GO:0000062; GO:0050809	GO:0016021	1785	0.001528	0.01644	2L	2874890	2877168	2279	+	TRUE	0.4217	286.3	232.5	269.6	273.3	286.8	278.7	321.1	421.2	396.4	382.5	261.1	286.7	268.4	291.9	326.7	18.61	15.37	17.41	17.47	18.84	18.85	21.52	28.63	26.83	24.76	17.38	19.7	18.26	20.5	21.48
FBgn0026439	FBtr0079800; FBtr0079801; FBtr0079802; FBtr0303876	Eaat1	protein_coding	protein_coding	Excitatory amino acid transporter 1 [Source:FlyBase;Acc:FBgn0026439]	0.4414	GO:0007268; GO:0008340; GO:0015813; GO:0008345; GO:0014853; GO:0015810; GO:0006835	GO:0015183; GO:0015501; GO:0015293; GO:0005313; GO:0017153	GO:0043195; GO:0043005; GO:0005886; GO:0016021; GO:0031594	2922	0.001541	0.01656	2L	9333567	9341925	8359	+	TRUE	2.525	4.803	6.023	19.1	14.32	14.81	38.41	29.36	308.3	305.8	33.26	10.12	83.12	12.17	14.04	18.45	0.1907	0.2433	0.7536	0.5592	0.5944	1.586	1.202	12.81	12.65	1.315	0.4116	3.488	0.5057	0.6021	0.7409
FBgn0001234	FBtr0084057; FBtr0084058; FBtr0084059; FBtr0309958; FBtr0332373; FBtr0334316; FBtr0346801	Hsromega	long_noncoding	lincRNA	Heat shock RNA omega [Source:FlyBase;Acc:FBgn0001234]	0.3704				8027	0.001546	0.01659	3R	21296127	21317836	21710	+	TRUE	1.033	5245	5079	16520	9540	3730	4937	8450	11150	11070	12870	4365	5610	8114	15710	15580	75.81	74.68	237.2	135.6	54.49	74.23	126	168.6	166.7	185.2	64.63	85.69	122.8	245.4	227.7
FBgn0015247	FBtr0087296; FBtr0087297	Diap2	protein_coding	protein_coding	Death-associated inhibitor of apoptosis 2 [Source:FlyBase;Acc:FBgn0015247]	0.5232	GO:0043066; GO:0050829; GO:0007423; GO:0016567; GO:0042787; GO:0043154; GO:0070936; GO:0006964; GO:0061057; GO:0033160; GO:0043281; GO:0070534; GO:0090307; GO:0045087; GO:1990001; GO:0009966	GO:0005515; GO:0004842; GO:0008270; GO:0031625; GO:0016874; GO:0089720; GO:0043027; GO:0061630	GO:0048471; GO:0005634; GO:0005876	2052	0.00155	0.01662	2R	15932170	15934825	2656	-	TRUE	-0.4638	682.1	648.1	420.3	512	925.1	895.5	820.3	689.8	689.9	523.3	672	683.3	521.9	524	562.7	38.56	37.28	23.61	28.47	52.86	52.66	47.83	40.79	40.63	29.46	38.92	40.83	30.88	32.01	32.18
FBgn0004575	FBtr0089475; FBtr0089477; FBtr0100471; FBtr0100472	Syn	protein_coding	protein_coding	Synapsin [Source:FlyBase;Acc:FBgn0004575]	0.4699	GO:0007269; GO:0008355; GO:0048149; GO:0009408; GO:0008049; GO:0007613; GO:0008306; GO:0016079; GO:0071632	GO:0005524; GO:0003824	GO:0008021; GO:0045202; GO:0043195	5803	0.001559	0.01669	3R	10190689	10222442	31754	+	TRUE	1.509	21.13	20.48	39.27	29.84	40.4	42.8	63.62	236.4	176.9	70.37	24.96	69.4	37.18	37.43	59.96	0.4225	0.4166	0.78	0.5867	0.8163	0.8901	1.312	4.943	3.684	1.401	0.5113	1.466	0.7781	0.8084	1.212
FBgn0027601	FBtr0073972; FBtr0303294; FBtr0308838; FBtr0343521	pdgy	protein_coding	protein_coding	pudgy [Source:FlyBase;Acc:FBgn0027601]	0.5228	GO:0019433; GO:0009062; GO:0046627; GO:0008152; GO:0071616	GO:0102391; GO:0004467; GO:0003824		2925	0.001567	0.01674	X	14933670	14953532	19863	-	TRUE	-0.3643	750.3	680.6	574.2	571.7	859.1	907.5	793.8	639.3	618.5	722.8	674.1	843.4	657.1	876.7	878.6	29.76	27.47	22.63	22.3	34.44	37.44	32.47	26.52	25.55	28.55	27.39	35.36	27.28	37.57	35.25
FBgn0037819	FBtr0113215	CG14688	protein_coding	protein_coding		0.4961	GO:0001561	GO:0048244	GO:0005777	1165	0.001567	0.01674	3R	10677737	10680925	3189	-	TRUE	2.459	1.921	3.614	9.552	8.354	0	1.097	19.58	103.1	101.5	71.64	4.723	3.813	12.17	9.357	8.456	0.1913	0.3662	0.9451	0.8182	0	0.1137	2.011	10.74	10.53	7.104	0.4818	0.4013	1.268	1.007	0.8517
FBgn0032693	FBtr0081077	Cyp310a1	protein_coding	protein_coding	Cyp310a1 [Source:FlyBase;Acc:FBgn0032693]	0.4421	GO:0055114; GO:0030178; GO:0046680; GO:0046701	GO:0005506; GO:0009055; GO:0020037; GO:0016705; GO:0004497; GO:0016491	GO:0016020; GO:0043231; GO:0031090; GO:0005789	1658	0.001571	0.01676	2L	18651058	18653010	1953	-	TRUE	-1.276	169.1	209.6	130.5	167.1	214.1	151.4	115.5	37.6	52.12	88.28	176.8	205.1	125.1	167.5	153.7	11.83	14.92	9.075	11.5	15.14	11.02	8.335	2.752	3.798	6.15	12.67	15.17	9.16	12.66	10.88
FBgn0028374	FBtr0082639	Hug	protein_coding	protein_coding	Hugin [Source:FlyBase;Acc:FBgn0028374]	0.546	GO:0007218; GO:0018990; GO:0030536	GO:0005179; GO:0005184; GO:0071855; GO:0005102; GO:0016084; GO:0008255; GO:0005165	GO:0005615; GO:0005576	1033	0.001577	0.01677	3R	12526188	12529076	2889	+	TRUE	2.882	0	1.205	16.98	1.193	0	0	0	112.8	109.7	1.279	2.024	3.05	0	0	0	0	0.1377	1.895	0.1318	0	0	0	13.25	12.84	0.1431	0.2329	0.3621	0	0	0
FBgn0261859	FBtr0303485; FBtr0303486	CG42788	protein_coding	protein_coding	Uncharacterized protein, isoform B [Source:UniProtKB/TrEMBL;Acc:Q9VFD3]	0.4966	GO:0007165	GO:0005515	GO:0005856	6684	0.001578	0.01677	3R	15095957	15131926	35970	-	TRUE	-0.5046	217.1	206	184.7	199.3	304.3	270	293.6	200.9	183.8	216.2	202.4	294.4	239.3	253.6	178.3	3.768	3.638	3.185	3.402	5.339	4.874	5.257	3.647	3.323	3.737	3.599	5.4	4.348	4.755	3.131
FBgn0035092	FBtr0072443; FBtr0110861; FBtr0290092	Nplp1	protein_coding	protein_coding	Neuropeptide-like precursor 1 [Source:FlyBase;Acc:FBgn0035092]	0.4964	GO:0007218; GO:0010753	GO:0005184; GO:0048018	GO:0005576; GO:0005615	2351	0.001578	0.01677	2R	25032377	25040377	8001	+	TRUE	1.895	169.1	195.1	242	206.5	48.48	61.45	42.09	279.3	319.6	61.41	224	372.9	299.5	276	299.8	8.343	9.798	11.86	10.02	2.418	3.155	2.142	14.42	16.43	3.017	11.32	19.45	15.47	14.72	14.96
FBgn0002937	FBtr0082820	ninaB	protein_coding	protein_coding	neither inactivation nor afterpotential B [Source:FlyBase;Acc:FBgn0002937]	0.5166	GO:0035238; GO:0009110; GO:0016119; GO:0007602; GO:0016063; GO:0007603; GO:0042574; GO:0007604; GO:0042572; GO:0055114	GO:0003834; GO:0010436; GO:0004744; GO:0004497; GO:0046872; GO:0016702		2164	0.001581	0.01678	3R	13700565	13703164	2600	+	TRUE	-1.246	8.646	10.84	11.67	3.58	30.97	44.99	43.07	6.446	8.229	15.35	0.6747	5.338	4.732	3.743	3.075	0.4635	0.5914	0.6218	0.1888	1.678	2.509	2.381	0.3615	0.4595	0.8195	0.03705	0.3025	0.2655	0.2168	0.1667
FBgn0029128	FBtr0100135; FBtr0100136; FBtr0340056; FBtr0340057; FBtr0345993; FBtr0345994	tyn	protein_coding	protein_coding	trynity [Source:FlyBase;Acc:FBgn0029128]	0.4491	GO:0042335; GO:0022404; GO:0007015; GO:0007160; GO:0016476; GO:0003383	GO:0003674	GO:0016021; GO:0016324	3565	0.001583	0.01678	X	142208	200663	58456	+	TRUE	-0.548	1366	1325	1018	1040	1464	1354	1260	828.4	802.3	1146	1182	1121	1136	666.2	853.3	44.45	43.87	32.91	33.27	48.14	45.84	42.28	28.2	27.2	37.14	39.41	38.56	38.69	23.42	28.08
FBgn0028894	FBtr0080851	CG5869	protein_coding	protein_coding	GEO09696p1 [Source:UniProtKB/TrEMBL;Acc:Q9VJL6]	0.3925	GO:0042063; GO:0007298; GO:0031344; GO:0034316; GO:0071846; GO:0030833	GO:0003779; GO:0071933	GO:0005622; GO:0005634; GO:0030027; GO:0071944; GO:0048471	1019	0.001594	0.01683	2L	16301656	16302954	1299	-	TRUE	0.4429	299.7	248.1	395.9	392.7	343.4	323.7	286.8	404	429.3	474.6	354.9	349.3	384	425.7	466.6	34.12	28.75	44.78	43.97	39.51	38.34	33.68	48.11	50.91	53.81	41.39	42.03	45.76	52.37	53.73
FBgn0262732	FBtr0075393; FBtr0075394; FBtr0305569; FBtr0305570; FBtr0330137	mbf1	protein_coding	protein_coding	multiprotein bridging factor 1 [Source:FlyBase;Acc:FBgn0262732]	0.4652	GO:0048813; GO:0045944; GO:0007417; GO:0007424	GO:0003713; GO:0043565; GO:0030674; GO:0003677; GO:0008327	GO:0005737; GO:0005634	1318	0.001596	0.01683	3L	16574436	16576871	2436	+	TRUE	0.3038	1694	1731	1941	2056	1573	1522	1460	1837	1841	1952	1693	1696	1852	1896	1800	149.1	155	169.8	178	139.9	139.4	132.6	169.1	168.8	171.1	152.6	157.8	170.7	180.3	160.2
FBgn0037780	FBtr0082174	CG3925	protein_coding	protein_coding	Protein cereblon homolog [Source:UniProtKB/Swiss-Prot;Acc:Q9VH36]	0.5187	GO:0016567	GO:0046872	GO:0005737; GO:0005634	2061	0.001596	0.01683	3R	10049199	10051527	2329	+	TRUE	-0.5105	391	320.4	243	344.9	378.4	347.9	315.2	266.4	216.7	235.4	315.8	363	350.2	314.4	279.8	22.01	18.35	13.59	19.09	21.53	20.37	18.3	15.69	12.71	13.19	18.21	21.6	20.63	19.12	15.93
FBgn0003295	FBtr0072681	ru	protein_coding	protein_coding	roughoid [Source:FlyBase;Acc:FBgn0003295]	0.5195	GO:0006508; GO:0007427; GO:0001745; GO:0007479; GO:0007173; GO:0042676; GO:0001752; GO:0003015; GO:0050714; GO:0048085; GO:0016485	GO:0004252; GO:0008236	GO:0005886; GO:0016021; GO:0005887; GO:0005783; GO:0045177; GO:0005743	1798	0.001596	0.01683	3L	1370628	1387437	16810	+	TRUE	-0.6884	598.5	627.6	697.3	637.3	510.4	538.8	582.4	264.3	297.6	440.1	495.3	579.6	736.9	678.4	658.8	38.62	41.2	44.7	40.44	33.28	36.17	38.76	17.84	20	28.28	32.73	39.52	49.77	47.29	42.99
FBgn0035495	FBtr0308361; FBtr0308362; FBtr0308363; FBtr0345137	CG14989	protein_coding	protein_coding	IP21828p [Source:UniProtKB/TrEMBL;Acc:A8WHD3]	0.4762				1688	0.001597	0.01683	3L	4087581	4092706	5126	+	TRUE	4.364	5.764	2.409	65.8	7.161	2.693	43.9	5.873	905.7	866.8	15.35	19.57	236.4	6.76	5.614	9.225	0.3961	0.1685	4.493	0.484	0.1871	3.138	0.4163	65.11	62.05	1.051	1.378	17.17	0.4863	0.4169	0.6412
FBgn0265102	FBtr0076663; FBtr0345038	Oseg1	protein_coding	protein_coding	Outer segment 1 [Source:FlyBase;Acc:FBgn0265102]	0.5046	GO:0060271; GO:0035721; GO:1905515; GO:0061512; GO:0050954	GO:0005515	GO:0030991; GO:0097730	4240	0.001606	0.0169	3L	8407268	8412825	5558	-	TRUE	-0.409	538	484.3	398	455.9	530.6	597	486.5	425.5	396.4	383.8	571.5	585.7	590.8	521.2	482.8	14.72	13.48	10.82	12.27	14.67	16.99	13.73	12.18	11.3	10.46	16.02	16.94	16.92	15.41	13.36
[truncated: 15,446 more rows]
[truncated: 1 more columns]

## Sheet: FDR 0.01
Identifier	transcript_id	gene_name	type	biotypes	description	gc	GO BP	GO MF	GO CC	featWidth	pValue	fdr	seqnames	start	end	width	strand	isPresent	log2 Ratio	PTEN_RNAi_CONTROL_RNAi_100_2 [normalized count]	PTEN_RNAi_CONTROL_RNAi_100_3 [normalized count]	PTEN_RNAi_SF2_RNAi_100_1 [normalized count]	PTEN_RNAi_SF2_RNAi_100_2 [normalized count]	PTEN_RNAi_CONTROL_RNAi_10_1 [normalized count]	PTEN_RNAi_CONTROL_RNAi_10_2 [normalized count]	PTEN_RNAi_CONTROL_RNAi_10_3 [normalized count]	PTEN_RNAi_SF2_RNAi_10_1 [normalized count]	PTEN_RNAi_SF2_RNAi_10_2 [normalized count]	PTEN_RNAi_SF2_RNAi_10_3 [normalized count]	CONTROL_RNAi_100_2 [normalized count]	CONTROL_RNAi_100_3 [normalized count]	SF2_RNAi_100_1 [normalized count]	SF2_RNAi_100_2 [normalized count]	SF2_RNAi_100_3 [normalized count]	PTEN_RNAi_CONTROL_RNAi_100_2 [FPKM]	PTEN_RNAi_CONTROL_RNAi_100_3 [FPKM]	PTEN_RNAi_SF2_RNAi_100_1 [FPKM]	PTEN_RNAi_SF2_RNAi_100_2 [FPKM]	PTEN_RNAi_CONTROL_RNAi_10_1 [FPKM]	PTEN_RNAi_CONTROL_RNAi_10_2 [FPKM]	PTEN_RNAi_CONTROL_RNAi_10_3 [FPKM]	PTEN_RNAi_SF2_RNAi_10_1 [FPKM]	PTEN_RNAi_SF2_RNAi_10_2 [FPKM]	PTEN_RNAi_SF2_RNAi_10_3 [FPKM]	CONTROL_RNAi_100_2 [FPKM]	CONTROL_RNAi_100_3 [FPKM]	SF2_RNAi_100_1 [FPKM]	SF2_RNAi_100_2 [FPKM]	SF2_RNAi_100_3 [FPKM]
[truncated: 641 more rows]
[truncated: 1 more columns]
