# Supplementary material for: The Splicing Factor SF2 Is Critical for Hyperproliferation and Survival in a TORC1-Dependent Model of Early Tumorigenesis in Drosophila
Source: Int J Mol Sci. 2020 Jun 24;21(12):4465. doi: 10.3390/ijms21124465 (PMC7352841; doi:10.3390/ijms21124465)
Supplement: Supplementary file 1 [file ijms-21-04465-s001.zip › Table S3.xlsx]

## Sheet: Sheet1
eyFlp Act>CD2>Gal4 UAS-Pten-RNAi+UAS-candidate-RNAi								eyFlp Act>CD2>Gal4 + UAS-candidate-RNAi
CG number	Gene	Line	Normalized eye size 100 g/l	ttest Pten RNAi candidate RNAi 100 g/l vs Pten RNAi control RNAi 100 g/l	Normalized eye size 10 g/l	ttest Pten RNAi candidate RNAi 10 g/l vs Pten RNAi control RNAi 10 g/l	eye 10/ eye 100	Normalized eye size 100 g/l	ttest candidate RNAi 100 g/l vs control RNAi 100 g/l	Normalized eye size 10 g/l	ttest candidate RNAi 10 g/l vs control RNAi 10 g/l	eye 10/eye 100
CG6987	Splicing factor 2	27776	0.921478	0.00150849	0.699346	2.75058e-08	0.75894	0.983502	0.387705	0.733788	0.161049	0.746097
CG4083	Mo25	34788	0.731669	4.83245e-10	0.564066	7.98702e-12	0.770931	strong reduction	n/a	pinheads	n/a	n/a
CG6987	Splicing factor 2	27775	0.911642	0.000425762	0.721324	3.57903e-08	0.791236	0.994324	0.772519	0.771591	0.92486	0.775996
CG33106	mask	103411	0.639499	9.89749e-17	0.515764	7.19352e-18	0.806512	strong reduction	n/a	strong reduction	n/a	n/a
CG5841	mib1	27526	0.758477	5.36131e-14	0.654842	2.07676e-11	0.863364	reduction	n/a	pinheads	n/a	n/a
CG10117	Tout-velu	4871	0.891184	1.05322e-07	0.786535	1.6886e-15	0.882573	no change	n/a	pupal lethal (pharates, pin)	n/a	n/a
CG1709	Vha100-1	108905	0.96883	0.20296	0.858848	5.36056e-07	0.886479	1.00144	0.933331	0.740445	0.00758448	0.739377
CG10565	CG10565	105149	0.877002	1.00191e-05	0.791468	4.12598e-11	0.90247	0.868682	2.91861e-07	0.711246	0.0256975	0.818765
CG5686	chico	101329	0.849407	4.46437e-09	0.790232	6.84357e-18	0.930334	strong reduction	n/a	strong reduction	n/a	n/a
CG4527	slik	43783	0.904952	3.56832e-06	0.854696	3.56197e-14	0.944465	0.89509	5.11691e-06	0.68258	0.000190546	0.762583
CG10539	S6k	104369	0.901505	1.81427e-05	0.862295	1.91659e-13	0.956505	0.878654	9.89848e-07	0.726135	4.34929e-05	0.826417
CG5841	mib1	27525	0.817079	1.18138e-08	0.791989	5.09247e-11	0.969292	reduction	n/a	pinheads	n/a	n/a
CG12734	girdin	103615	0.904229	2.0642e-05	0.881741	1.61819e-09	0.97513	0.984549	0.372734	0.759941	0.0716821	0.771867
CG1322	Zn finger homeodomain 1	103205	0.928808	0.00185524	0.909407	1.27565e-08	0.979112	0.978836	0.215285	0.742151	0.000451334	0.758198
CG4527	slik	43784	0.910064	9.07143e-06	0.895572	5.7434e-08	0.984076	0.866783	1.48647e-08	0.699717	0.000965971	0.807257
CG42344	bruchpilot	104422	0.937621	0.00339554	0.922847	3.29228e-10	0.984243	0.967142	0.185546	0.740872	0.000865197	0.766042
CG6708	osbp	108252	0.949159	0.0714964	0.934814	2.41612e-06	0.984887	1.02257	0.377462	0.795684	0.000686298	0.77812
CG43122	capicua	103245	1.01468	0.328651	1.00504	5.45434e-05	0.990507	1.02429	0.280818	0.786606	0.0872302	0.767952
CG8174	SRPK	103416	0.948849	0.0105411	0.940071	6.14298e-09	0.990749	0.952208	0.000522809	0.742521	0.106834	0.779788
CG10128	tra2	100805	0.989503	0.421742	0.987498	2.53861e-06	0.997974	1.01122	0.660703	0.898515	0.00665613	0.888542
CG42338	Tenascin accessory	103298	0.994169	0.793529	0.995267	1.30247e-05	1.0011
CG4299	Set	108987	0.954725	0.0488257	0.957156	1.62926e-09	1.00255
CG6192	RALBP1 associated Eps domain containing	110704	0.943795	0.000258752	0.947028	3.26736e-09	1.00343
CG4755	RhoGAP92B	105663	0.99235	0.558664	0.999449	2.25382e-07	1.00715
CG14869	AdamTS-A	110157	0.873151	9.97059e-07	0.880923	1.40812e-12	1.0089
CG7003	Msh6	108076	0.955249	0.0317067	0.964108	3.00535e-08	1.00927
CG6667	dorsal	105491	0.923172	1.03215e-06	0.932567	4.07926e-10	1.01018
CG33113	Rtnl1	110545	0.958922	0.0207083	0.970208	2.08743e-06	1.01177
CG8565	CG8565	100449	0.955818	0.00689589	0.967114	1.3584e-05	1.01182
CG11148	CG11148	105985	0.930246	0.00978355	0.94135	0.0550179	1.01194
CG11489	Srpk79D	102632	0.881608	3.5574e-06	0.892214	1.50039e-11	1.01203
CG10437	Acinus	102407	0.987126	0.488376	1.00059	4.14799e-06	1.01364
CG3019	suppressor of white-apricot	104716	0.920529	0.000124807	0.933546	9.13304e-09	1.01414
CG5245	CG5245	104740	0.955881	0.0234001	0.969606	0.0429513	1.01436
CG15669	MESK2	105492	0.910802	0.000407491	0.924748	7.17136e-09	1.01531
CG10743	Liprin-β	103645	0.96735	0.03211	0.984299	1.72564e-05	1.01752
CG13388	Akap200	102374*	0.815197	5.00938e-08	0.829687	8.15149e-11	1.01777
CG13690	CG13690	100017	0.918335	0.000892755	0.937017	5.71806e-07	1.02034
CG10023	Focal adhesion kinase	108608	0.87718	4.80264e-07	0.897056	3.29025e-10	1.02266
CG10225	Ran binding protein 3	104432*	0.899837	6.24711e-06	0.921255	1.29491e-09	1.0238
CG40351	Set1	40683	0.988224	0.566063	1.01293	0.00273859	1.025
CG43369	Mitf	108519*	0.906992	0.000105062	0.931497	2.84679e-05	1.02702
CG6203	Fmr1	110800	0.972104	0.0904518	1.00023	1.29142e-07	1.02893
CG18214	trio	40137	0.940475	0.0026193	0.970847	8.41333e-10	1.03229
CG40196	Maf1	109142	0.875078	3.0116e-06	0.905	5.43842e-08	1.03419
CG8590	Kinesin-like protein at 3A	104682	0.947111	0.000335472	0.980512	1.66481e-07	1.03527
CG42612	pollux	104644	0.94498	0.00486965	0.979303	1.54612e-06	1.03632
CG42612	pollux	106969	0.913849	2.64801e-05	0.948972	1.20683e-08	1.03843
CG7911	Nucleophosmin	102920	0.927177	0.0109384	0.963978	1.55287e-08	1.03969
CG42279	Nedd4	108475	0.957766	0.128551	0.997088	1.59094e-07	1.04106
CG9066	MSBP	110480	0.954121	0.00136953	0.995018	4.73628e-08	1.04286
CG4393	CG4393	105381	0.941899	0.04604	0.982989	4.03633e-05	1.04362
CG8433	Ext2	49809	0.96038	0.0279566	1.00239	5.48622e-05	1.04374
CG11168	CG11168	106085	0.948009	3.67184e-05	0.989941	3.07376e-06	1.04423
CG11734	HERC2	105374	0.963432	0.0472772	1.0064	5.55059e-06	1.0446
CG11799	forkhead domain 68A	110151	0.833295	1.15787e-09	0.871271	9.79891e-15	1.04557
CG7154	CG7154	107992	0.802833	1.91807e-08	0.841396	1.2327e-11	1.04803
CG3937	cheerio	107451	0.968185	0.10045	1.0149	0.000426692	1.04825
CG11940	pico	16371	0.926874	0.000294922	0.97196	3.14775e-07	1.04864
CG7111	Rack1	104470	0.919693	1.35249e-05	0.964613	9.63684e-10	1.04884
CG31794	paxillin	107789	0.960074	0.755722	1.00771	1.36854e-07	1.04961
CG3430	CG3430	108842	0.841121	9.82298e-08	0.884353	4.24788e-10	1.0514
CG8433	Ext2	4903	1.01858	0.305437	1.07248	0.33538	1.05292
CG42344	bruchpilot	104630	0.947101	0.0135495	0.997502	1.91807e-05	1.05322
CG2086	draper	4833	1.01581	0.369316	1.07206	0.00744541	1.05537
CG42678	CG42678	21114	1.02054	0.232439	1.07896	0.0514014	1.05725
CG9705	CG9705	104426	0.917116	0.0102609	0.969963	1.3631e-11	1.05762
CG9153	Herc4	108584	0.974366	0.109525	1.03056	9.89896e-05	1.05767
CG12737	Crag	24604	0.977303	0.190381	1.03386	1.83128e-06	1.05787
CG6838	ArfGAP3	35123	0.894694	6.62762e-06	0.947525	1.91416e-07	1.05905
CG8083	CG8083	105828	0.942465	0.00560836	0.99865	0.0526341	1.05962
CG8060	CG8060	110182	0.920985	0.00460692	0.976219	3.05106e-08	1.05997
CG6144	CG6144	108250	0.940111	0.00136416	0.99663	1.92439e-05	1.06012
CG10837	eIF-4B	31364	1.04517	0.0022121	1.10947	0.605623	1.06152
CG5828	CG5828	109313	1.00371	0.847766	1.0668	0.00394496	1.06286
CG11778	Conservative Nucleoside Transporter	106218	0.907922	0.000420941	0.965482	5.56856e-07	1.0634
CG6603	Hsc70Cb	27680	0.969406	0.429429	1.03118	0.00508032	1.06372
CG6454	CG6454	108673	0.939474	0.000278246	0.999547	1.91572e-06	1.06394
CG9096	CycD	105361	0.95188	0.148135	1.01373	9.68155e-09	1.06498
CG1942	CG1942	107788	0.933564	0.0186094	0.995007	3.85751e-06	1.06581
CG6794	Dif	100537	0.955237	0.0632634	1.01811	2.2445e-06	1.06582
CG8433	Ext2	49808	0.963968	0.0157646	1.02856	0.00336314	1.06701
CG10967	Atg1	16133	1.02084	0.341362	1.0899	0.327668	1.06764
CG11387	cut	5687	0.934567	5.12563e-05	0.998049	1.45275e-06	1.06793
CG6341	elongation factor 1 beta	106636	1.00424	0.761781	1.07268	0.0213322	1.06815
CG1946	CG1946	108495	0.973108	0.150904	1.04059	0.000260874	1.06935
CG31454	CG31454	5811	1.00557	0.768786	1.07683	0.189671	1.07086
CG17843	CG17843	102838	0.901311	2.79604e-06	0.965719	5.28389e-07	1.07146
CG1941	CG1941	106800	0.927044	0.00477	0.994706	7.58476e-09	1.07299
CG1507	Pur-alpha	101363	0.903124	0.00060665	0.969836	7.39485e-05	1.07387
CG43122	capicua	103805	1.06171	0.000920769	1.14064	0.774215	1.07434
CG5020	CLIP-190	107176	0.962471	0.0571756	1.03423	8.21093e-06	1.07456
CG5720	Nab2	110710	0.936608	0.000554304	1.007	9.57542e-05	1.07515
CG42338	Tenascin accessory	105037	0.979137	0.372549	1.05431	0.0776144	1.07678
CG7156	CG7156	26036	0.989395	0.534889	1.06571	0.22373	1.07714
CG10255	Lap1	18600	0.980377	0.07863	1.05615	0.00433281	1.07729
CG30440	CG30440	108605	0.937542	0.00123418	1.01029	6.40725e-05	1.0776
pollux	CG42612	109165	0.939347	0.010948	1.01298	4.71566e-06	1.07838
CG6181	Ge-1	106687	1.09551	2.78676e-05	1.18156	0.0307169	1.07855
CG42236	RanBPM	45981	0.985077	0.465766	1.06575	0.0252532	1.0819
CG42678	CG42678	39474	0.993295	0.653568	1.07467	0.291327	1.08193
CG10128	tra2	101548	0.96939	0.1669	1.04963	0.00265847	1.08277
CG1966	ATP-dependent chromatin assembly factor large subunit	33447	0.983409	0.20336	1.06597	0.000803158	1.08395
CG3736	okra	104323	0.986093	0.440647	1.06971	0.250864	1.0848
CG2926	CG2926	33589	0.891791	0.000183269	0.967449	6.3592e-08	1.08484
CG42569	Larp7	31635	0.929759	1.75134e-05	1.00876	5.28942e-06	1.08497
CG1945	fat facets	107716	0.890017	0.000106056	0.965818	1.9171e-05	1.08517
CG34417	CG34417	105038	0.980297	0.442024	1.0638	0.00303996	1.08518
CG6757	SH3PX1	105886	0.908058	5.89214e-05	0.985795	2.2014e-07	1.08561
CG2086	draper	4830	1.00035	0.979827	1.08662	0.709112	1.08623
CG16957	CG16957	105897	0.943916	0.0203005	1.02989	4.59233e-06	1.09108
CG2086	draper	27084	1.00294	0.855602	1.09645	0.980942	1.09323
CG14616	l(1)G0196	106973	0.974939	0.215734	1.06627	0.00885548	1.09368
CG31211	CG31211	33787	0.91264	0.000553007	0.999845	0.00585438	1.09555
CG9018	CG9018	40732	0.955047	1.03554e-23	1.0471	0.000962292	1.09638
CG42551	La related protein	107986	0.872782	1.12926e-06	0.957802	2.7935e-08	1.09741
CG18214	trio	40138	0.95864	0.00695072	1.05271	0.0115012	1.09813
CG31012	cindr	38854	1.03801	0.0179626	1.14148	0.29681	1.09969
CG2171	Tpi	25643	1.01395	0.574434	1.11681	0.110514	1.10144
CG3480	mip130	110445	1.03146	0.205367	1.13724	0.734588	1.10255
CG7809	Grasp65	22564	0.968925	0.190041	1.07601	0.759229	1.11052
CG5942	brahma	37720	1.00449	0.789695	1.11564	0.675004	1.11066
CG5004	CG5004	26683	0.993623	0.6827	1.10453	0.191277	1.11162
CG6264	Bestrophin 1	5963	0.984301	0.297265	1.09485	0.265967	1.11231
CG1414	bobby sox	12630	0.998493	0.901527	1.11077	0.736541	1.11244
CG6562	Synaptojanin	46070	0.988362	0.566941	1.09971	0.196638	1.11266
CG6311	Enhancer of decapping 3	30149	1.0061	0.730945	1.12037	0.937339	1.11358
CG11387	cut	4138	0.956878	0.00875221	1.06556	0.00332663	1.11358
CG3305	Lamp1	7309	0.982239	0.34954	1.09553	0.982786	1.11534
CG8201	par-1	52556	0.975193	0.192142	1.0883	0.743245	1.11599
CG12499	CG12499	24550	1.04669	0.0714831	1.16846	0.025463	1.11634
CG31259	CG31259	105912	0.962567	0.0292021	1.07471	0.00529837	1.11651
CG42344	bruchpilot	107925	0.963673	0.0102516	1.07607	0.0136361	1.11663
CG4672	TMS1	8380	1.01577	0.270254	1.13513	0.405475	1.11751
CG11940	pico	16369	0.983673	0.465934	1.09953	0.166357	1.11778
CG11107	CG11107	44119	0.919154	0.00011888	1.02768	0.00019125	1.11808
CG1414	bobby sox	12631	1.05928	0.00157534	1.18551	0.00304462	1.11917
CG6311	Enhancer of decapping 3	30150	0.988975	0.421332	1.10897	0.684734	1.12134
CG1241	Atg2	108447	0.975034	0.254703	1.09353	0.215898	1.12153
CG8933	extradenticle	100687	0.973597	0.042904	1.09342	0.060444	1.12307
CG6643	Esyt2	28419	1.01668	0.4654	1.14424	0.584683	1.12547
CG1966	ATP-dependent chromatin assembly factor large subunit	33446	0.98178	0.16234	1.10779	0.270461	1.12835
CG8433	Ext2	4902	0.994179	0.744291	1.12372	0.290278	1.1303
CG42678	CG42678	39473	1.00786	0.670801	1.14368	0.772208	1.13477
CG5942	brahma	37721	1.03812	0.0271764	1.17806	0.00992027	1.13479
CG3305	Lamp1	7308	0.986715	0.59697	1.12319	0.564389	1.13831
CG7156	CG7156	26035	1.03469	0.179492	1.1822	0.0692542	1.14257
CG2171	Tpi	25644	0.92219	0.00238264	1.05714	0.602102	1.14633
CG40351	Set1	45267	0.987371	0.615579	1.1321	0.154379	1.14658
CG10990	Pdcd4	16162	0.983952	0.444726	1.13173	0.665059	1.15019
CG10990	Pdcd4	16160	1.01049	0.533747	1.17758	0.00107587	1.16535
CG12298	sub	45402	0.983943	0.57277	1.15634	0.185227	1.17521
CG46146	PRAS40	38339	0.929077	0.0265951	1.09255	0.00187997	1.17595
CG9115	myotubularin	29032	0.976101	0.357685	1.15221	0.813651	1.18042
CG2086	draper	27086	0.957568	0.113087	1.13793	0.446615	1.18835
CG2926	CG2926	33591	0.937357	0.0205902	1.12045	0.0105287	1.19533
CG8846	Thor/4EBP	100739	no change		no change
CG2995	G9a	110662*	no change		no change
CG7259	Bestrophin 4	100320	no change		no change
CG8201	par1	52553	no change		no change
CG11737	CG11737	108872	no change		no change
CG3249	spoonbill	105107	no change		no change
CG1345	Gfat2	105129	no change		no change
CG8322	ATP citrate lyase	30282	very strong suppression, mal		strong suppression, mal
CG10188	CG10188	103391	slight suppression, mal		strong suppression, mal
CG4489	Trimethylguanosine synthase 1	29505	slight suppression		suppression, mal
CG7177	Wnk kinase	106928*	huge suppression, mal		huge suppression, mal
CG4489	Trimethylguanosine synthase 1	29503	huge suppression, mal		huge suppression, mal
CG1977	α Spectrin	110417	suppression, mal		suppression, mal
CG2845	Raf	107766	suppression, mal		huge suppression, mal
CG5728	CG5728	24696	strong malformations		strong malformations
CG4039	mcm6	13661	suppression		suppression, mal
CG32090	Vha16-3	102067*	pupal lethal (pharates, sup)		pupal lethal (pharates, sup)
CG9946	eIF-2alpha	104562	huge suppression		pupal lethal (pharates, NH)
CG10538	Cd GTPase activating protein-related	109407	no change		pupal lethal
CG40351	Set1	40682	no change		pupal lethal (pharates, NC)
CG6525	protein partner of snf	108086	no change		pupal lethal
CG2929	Pi4KIIα	110687	no change		pupal lethal
CG34417	CG34417	107122	no change		pupal lethal
CG17119	CTNS	107195	no change		pupal lethal
CG8487	gartenzwerg	42140	pupal lethal		pupal lethal
CG1099	dynamin associated protein 160	106689	pupal lethal		pupal lethal (pharates, sup)
CG4070	Tis11 zinc finger protein	101765	pupal lethal		pupal lethal
CG6842	Vps4B	105977	pupal lethal		larval lethal
CG3889	CSN1b	110477	pupal lethal		pupal lethal
CG18332	CSN3	101516	pupal lethal		pupal lethal
CG8019	hay	105524	pupal lethal		pupal lethal
CG1799	raspberry	100556	pupal lethal		pupal lethal
CG1242	Hsp83	108568	pupal lethal		pupal lethal (pharates, NH)
CG12101	Hsp60	100697	pupal lethal		pupal lethal (pharates, NH)
CG11274	SRm160	100751	pupal lethal (pharates, mal)		pupal lethal
CG8933	extradenticle	100259	pupal lethal (pharates, mal)		pupal lethal (pharates, mal)
CG42670	ps	108666	pupal lethal (pharates, mal)		pupal lethal (pharates, mal)
CG8487	gartenzwerg	42141	pupal lethal (pharates, NC)		pupal lethal (pharates, NC)
CG43122	capicua	103012	pupal lethal (pharates, NC)		pupal lethal (pharates, NC)
CG12109	Caf1-180	108240	pupal lethal (pharates, NC)		pupal lethal (pharates, NC, MAL)
CG6684	RpS25	101342	pupal lethal (pharates, NH)		pupal lethal (pharates, NH)
CG10944	Ribosomal protein S6	105279	pupal lethal (pharates, NH)		pupal lethal (pharates, NH)
CG9805	eIF3-S10	28140	pupal lethal (pharates, NH)		pupal lethal (pharates, NH)
CG2252	female sterile (1) homeotic	108662	pupal lethal (pharates, NH)		pupal lethal (pharates, NH)
CG13185	CG13185	105625	pupal lethal (pharates, NH)		pupal lethal (pharates, pin)
CG10223	Top2	30625	pupal lethal (pharates, NH)		pupal lethal (pharates, NH)
CG3817	CG3817	105460	pupal lethal (pharates, NH)		pupal lethal (pharates, NH)
CG2807	CG2807	110091	pupal lethal (pharates, NH)		pupal lethal (pharates, NH)
CG1078	Fip1	104473	pupal lethal (pharates, NH)		pupal lethal (pharates, NH)
CG10281	transcription factor IIFalpha	110225	pupal lethal (pharates, NH)		pupal lethal
CG4602	Srp54	51088	pupal lethal (pharates, NH)		pupal lethal (pharates, NH)
CG2097	symplekin	33469	pupal lethal (pharates, NH)		pupal lethal (pharates, NH)
CG4849	EFTUD2	108597	pupal lethal (pharates, NH)		pupal lethal (pharates, NH)
CG2028	CKIalpha	110768	pupal lethal (pharates, NH)		larval lethal
CG7769	DDB1	108924	pupal lethal (pharates, NH)		pupal lethal (pharates, NH)
CG2674	M(2)21AB	103143	pupal lethal (pharates, NH)		pupal lethal (pharates, NH)
CG6251	Nup62	100588	pupal lethal (pharates, NH)		pupal lethal (pharates, NH)
CG16982	Roc1a	106315	pupal lethal (pharates, NH)		pupal lethal
CG7073	sar1	108458	pupal lethal (pharates, NH)		pupal lethal (pharates, NH)
CG4510	Surf6	26544	pupal lethal (pharates, NH)		pupal lethal (pharates, NH)
CG4510	Surf6	26545	pupal lethal (pharates, NH)		pupal lethal (pharates, NH)
CG8939	CG8939	110334	pupal lethal (pharates, NH)		pupal lethal (pharates, NH)
CG7845	CG7845	22578	pupal lethal (pharates, NH)		pupal lethal (pharates, NH)
CG3333	Nop60B	109616	pupal lethal (pharates, NH)		pupal lethal (pharates, NH)
CG10805	CG10805	17000	pupal lethal (pharates, NH)		pupal lethal (pharates, NH)
CG13096	CG13096	108860	pupal lethal (pharates, NH)		pupal lethal (pharates, NH)
CG1381	CG1381	109419	pupal lethal (pharates, NH)		pupal lethal (pharates, NH)
CG5033	CG5033	106129	pupal lethal (pharates, NH)		pupal lethal (pharates, NH)
CG4554	CG4554	103706	pupal lethal (pharates, NH)		pupal lethal (pharates, NH)
CG1994	CG1994	13479	pupal lethal (pharates, NH)		pupal lethal
CG15481	Ski6	110412	pupal lethal (pharates, NH)		pupal lethal (pharates, NH)
CG7993	CG7993	107075	pupal lethal (pharates, NH)		pupal lethal (pharates, NH)
CG6712	CG6712	103907	pupal lethal (pharates, NH)		pupal lethal (pharates, NH)
CG5786	PPAN	108213	pupal lethal (pharates, NH)		pupal lethal (pharates, NH)
CG3756	CG3756	108654	pupal lethal (pharates, NH)		pupal lethal (pharates, NH)
CG10648	CG10648	110364	pupal lethal (pharates, NH)		pupal lethal (pharates, NH)
CG12785	CG12785	31832	pupal lethal (pharates, NH)		pupal lethal (pharates, NH)
CG6375	Pit	106078	pupal lethal (pharates, NH)		pupal lethal (pharates, NH)
CG11920	CG11920	106496	pupal lethal (pharates, NH)		pupal lethal (pharates, NH)
CG4033	Rpl135	37581	pupal lethal (pharates, NH)		pupal lethal (pharates, NH)
CG13625	CG13625	106752	pupal lethal (pharates, pin)		pupal lethal (pharates, pin)
CG14938	crooked legs	104313	pupal lethal (pharates, pin)		pupal lethal
CG32654	sec16	109645	pupal lethal (pharates, pin)		pupal lethal (pharates, pin)
CG5728	CG5728	24697	pupal lethal (pharates, pin)		pupal lethal (pharates, NH)
CG5931	lethal (3) 72Ab	110666	pupal lethal (pharates, pin)		pupal lethal (pharates, sup, MAL)
CG9375	Ras85D	106642	pupal lethal (pharates, pin)		pupal lethal (pharates, pin)
CG4202	Sas10	103352	pupal lethal (pharates, pin)		pupal lethal
CG5208	Patr-1	100872	pupal lethal (pharates, slight sup)		pupal lethal
CG6643	Extended synaptotagmin-like protein 2 ortholog	28418	pupal lethal (pharates, slight sup)		pupal lethal (pharates, sup)
CG5004	CG5004	9141	pupal lethal (pharates, sup, mal)		pupal lethal
CG7971	CG7971	101384	pupal lethal (pharates, sup, mal)		pupal lethal
CG1258	pav	110330	pupal lethal (pharates, sup, MAL)		pupal lethal
CG4912	eEF1delta	107007	pupal lethal (pharates, sup, MAL)		pupal lethal
CG7162	Mediator complex subunit 1	108106	pupal lethal (pharates, sup, MAL)		pupal lethal (pharates, sup, MAL)
CG3291	pcm/XRN1	105739	pupal lethal (pharates, sup, MAL)		pupal lethal (pharates, sup, MAL)
CG5258	NHP2	35729	pupal lethal (pharates, sup, MAL)		pupal lethal (pharates, sup, MAL)
CG5258	NHP2	35730	pupal lethal (pharates, sup, MAL)		pupal lethal (pharates, sup, MAL)
CG6815	Bor	110208	pupal lethal (pharates, sup, MAL)		pupal lethal (pharates, sup, MAL)
CG11267	CG11267	47087	pupal lethal (pharates, sup, MAL)		pupal lethal (pharates, sup, MAL)
CG14472	purity of essence	108296	pupal lethal (pharates, sup)		pupal lethal (pharates, nc)
CG42344	bruchpilot	107748*	pupal lethal (pharates, sup)		pupal lethal
CG31363	Jupiter	110140*	pupal lethal (pharates, sup)		pupal lethal (pharates, sup)
CG3299	Vinculin	105956	pupal lethal (pharates, sup)		pupal lethal (pharates, sup)
CG4548	XNP	101568	pupal lethal (pharates, sup)		pupal lethal (pharates, NC)
CG3051	AMP-activated protein kinase α subunit	106200	pupal lethal (pharates, sup)		pupal lethal (pharates, sup)
CG11183	Dcp1	105638	pupal lethal (pharates, sup)		pupal lethal (pharates, NH)
CG42670	ps	107912	pupal lethal (pharates, sup)		pupal lethal (pharates, sup)
CG11076	CG11076	105683	pupal lethal (pharates, sup)		pupal lethal
CG11949	coracle	108749	pupal lethal (pharates)		pupal lethal (pharates)
CG18572	rudimentary	110329*	slight suppression		pupal lethal (pharates, NC)
CG4670	CG4670	108288*	slight suppression		pupal lethal
CG14215	CG14215	103547*	slight suppression		pupal lethal
CG5514	Biorientation Defective 1	105166*	slight suppression		pupal lethal (pharates, sup)
CG12737	Calmodulin-binding protein related to a Rab3 GDP/GTP exchange protein	24602	slight suppression		pupal lethal
CG2275	Jra	107997	slight suppression		pupal lethal
CG12327	Bestrophin 3	100858*	slight suppression		pupal lethal (pharates, sup)
CG10637	Numb-associated kinase	109507*	slight suppression		pupal lethal (pharates, sup)
CG17484	Adherens junction protein p120	103063	slight suppression		pupal lethal
CG32217	Su(Tpl)	105657*	slight suppression		pupal lethal (pharates, sup)
CG8251	glucosephosphate isomerase	103616	slight suppression		pupal lethal
CG13388	Akap200	109996	slight suppression		pupal lethal
CG6459	CG6459	110239	slight suppression		pupal lethal
CG11920	CG11920	103564	slight suppression		pupal lethal (pharates, NH)
CG40351	Set1	10833	slight suppression, mal		pupal lethal (pharates, NC)
CG34387	futsch	103844	suppression		pupal lethal
CG7946	CG7946	100307*	suppression		pupal lethal
CG6664	CG6664	104391	suppression		pupal lethal (pharates, sup, MAL)
CG18734	Furin 2	101242	suppression		pupal lethal
CG43102	CG43102	110150*	suppression		pupal lethal
CG10798	Myc	106066	suppression		pupal lethal
CG5725	fumble	101437	suppression		pupal lethal
CG7437	mushroom-body expressed	105495	suppression		pupal lethal
CG8677	CG8677	110463*	suppression		pupal lethal
CG2097	symplekin	33470	suppression		pupal lethal
CG5114	CG5114	101450	suppression		pupal lethal
CG32343	CG32343	104385	suppression		pupal lethal (pharates, sup)
CG3071	CG3071	107206*	suppression		pupal lethal (pharates, sup, MAL)
CG16973	misshapen	101517	suppression, mal		pupal lethal
CG5824	lethal (3) 07882	105967	suppression, mal		pupal lethal
CG6509	DLG5	101596	suppression, mal		pupal lethal (pharates, sup)
