# Supplementary material for: The Splicing Factor SF2 Is Critical for Hyperproliferation and Survival in a TORC1-Dependent Model of Early Tumorigenesis in Drosophila
Source: Int J Mol Sci. 2020 Jun 24;21(12):4465. doi: 10.3390/ijms21124465 (PMC7352841; doi:10.3390/ijms21124465)
Supplement: Supplementary file 1 [file ijms-21-04465-s001.zip › Table S2.xlsx]

## Sheet: from literature
Yu et al., Science, 2011 Rapa2 Log2 Area (H/L) Ratio >=2	Yu et al., Science, 2011 Ku Log2 Area (H/L) Ratio <=-2	Hsu et al., Science, 2011 Torin sensitive + upregulated in TSC2 -/-	Hsu et al., Science, 2011 Torin sensitive HEK-293E	Lindquist et al., Genome Res., 2011 p-S6 regulators 2014 DRSC frequency <0.1	Guertin et al., Curr. Biol., 2006 >2-fold downregulated 120 min rapa treatment		319 genes	294 genes w/o repeats
Mib1	Myo18a	ARHGAP29	ACIN1	AGO1	Surf6
rsp6	Eif4ebp1	CUX1	ACLY	Akap200	CG8939
Srrm2	Brd2	EIF4EBP1	AFAP1	CG17119/CTNS	CG7845
Gm13099	6330577E15Rik	EPB4.1L3	AKAP1	CG32654/sec16	CG12499
Rnf19b	Best3	GORASP1	AKAP13	CG4849/EFTUD2	CG5114
Carhsp1	Grit	GRB10	AKAP8	CG6311/LSM16	Sas10
Pgrmc2	Larp1	ITSN1	AKT1S1	CG6509/DLG5	Nop60B
FLNA	Fam62c	MAP4K4	ANKRD17	CG6842/Vps4B	CG10805
Ext1	Mdn1	MCF2L	ANKS1A	CKIalpha	NHP2
Gm14085	Mtap1b	NDRG1	ARFGAP2	CKIIalpha	Bys
Akt1s1	Rtn4	OSBP	BAG3	CSN1b	CG13096
Gm9757	Pcdh24	PHLDB2	BAT2	CSN3	CG1381
Eif4ebp2	Akt1s1	REEP1	BRD9	CycD	CG5033
Gon4l	Synj1	RPS6KC1	CAD	Dcp1	CG32343
Mogat1	Zfp318	SLK	CCDC88A	DDB1	CG4554
Eef2k	Alpk3	SMCR8	CEP350	eIF-2alpha	CG1994
Dhx15	Zc3h14	SMTNL2	CHAF1A	Gfat2	CG11076
Srrm1	Edc4	SNX18	CLIP1	hay	Ski6
Setd1a	Srrm2	TMEM135	CTNND1	M(2)21AB	CG6459
D830015G02Rik	Kif20b	TNKS1BP1	DNAJC2	mask	CG7993
Vwa5b1	1110007A13Rik		DNMT1	Mo25	CG6712
Ibtk	Pi4k2a		DSG2	mtm	PPAN
Erc1;LOC100048600	Top2b		EEF1B4	Nup62	CG3756
Adamts2	BC021381		EEF1D	pcm/XRN1	CG10648
Grb10	Mybbp1a		EEF2K	poe	CG12785
Foxk1	Bbx		EIF4B	ps	CG3071
Gm6988	Vcl		EIF4EBP1	Rack1	Pit
Tnc	Eif4ebp2		EIF4EBP2	Ras85D	CG11920
Larp1	Rrp15		ELL	raspberry	Hoip
Alkbh6	D10Wsu102e		EPB41	Roc1a	Rpl135
Larp7	Braf		ERBB2IP	RpS25	Hsp83
Ahnak	Atg2b		FAM21A	sar1	Hsp60
Qsox2	Npm1		FAM53C	Vha100-1	Bor
Wnk1	Pcsk5		FIP1L1	Vha16-3	CG11267
Megf11	Ercc6l		GIGYF2		Hsc70Cb
Ahctf1	Serinc1		GPI
Fxr1	Klf3;LOC100046855		GTF2F1
Ddx21	Smarca4		HISPPD1
Lin9	Pcm1		IBTK
D6Wsu116e	Aak1		KIAA0528
Srpk2	Atrx		KIAA0947
Ppfibp2	Ndrg1		KIF4A
Hdgfrp2	Melk		LAMP1
Irs2	Arhgef17		LARP1
Tinf2	Mdc1		LIMA1
Hisppd1	Nfkb2		MAF1
Edc3	Sf3b1		MAP1B
Aim1l	Ccdc88a		MAP7D1
Herc1	Baz1b		MCM6
Fbxw9	Nedd4l		MED1
Dnajc2			MSH6
Cux1			MYC
Ranbp10			NDRG1
Foxk2			NOP14
Bod1l			NPM1
Zeb2			PANK4
Bcr			PATL1
Pdcd11			PCBP1
Hn1l			PCBP2
Palm			PDCD4
Phf3			PRCC
Ptk2			PURA
1110013L07Rik			PXN
Tcfeb			RANBP3
Zc3h4			REPS1
Ktn1			RNASEH2A
Pbx2			RPRD1B
Phldb1			RPS6KB1
Cdgap			RSF1
Eif3a			SEC16A
Tbc1d4			SET
Dennd4a			SFRS11
Wdr91			SFRS18
Junb			SFRS2IP
Eif4b			SNRNP200
Gbf1			SRPK1
Cd2ap			SRRM1
Arhgap17			SRRM2
Ccdc6			SYMPK
Ndrg3			TCOF1
Ulk1			TGS1
Patl1			TOR1AIP1
Sfrs8			TPI1
Sfrs18			TRA2A
Ehmt2			UBR4
LOC100048559;Sfrs1			USP24
Spna2			WNK1
			ZBTB10
			ZC3H13
			ZEB1
			ZFP36L2
			ZNF407
			ZNF768

## Sheet: homologs
Yu et al., Science, 2011 Rapa2 Log2 Area (H/L) Ratio >=2	Drosophila homolog	CG number		Yu et al., Science, 2011 Ku Log2 Area (H/L) Ratio <=-2	Drosophila homolog	CG number	Hsu et al., Science, 2011 Torin sensitive + upregulated in TSC2 -/-	Drosophila homolog	CG number	Hsu et al., Science, 2011 Torin sensitive HEK-293E	Drosophila homolog	CG number	Lindquist et al., Genome Res., 2011 p-S6 regulators 2014 DRSC frequency <0.1	CG number	Guertin et al., Curr. Biol., 2006 >2-fold downregulated 120 min rapa treatment	CG number
Mib1	mind bomb 1	CG5841		Myo18a	Myosin heavy chain-like	CG31045	ARHGAP29	-	-	ACIN1	hkl/Acinus	CG10437	AGO1	CG6671	Surf6	CG4510
rsp6	Ribosomal protein S6	CG10944		Eif4ebp1	Thor/4EBP	CG8846	CUX1	cut	CG11387	ACLY	ATP citrate lyase	CG8322	Akap200	CG13388	CG8939	CG8939
Srrm2	CG7971, CG13625	CG7971		Brd2	female sterile (1) homeotic	CG2252	EIF4EBP1	Thor	CG8846	AFAP1	-	-	CG17119/CTNS	CG17119	CG7845	CG7845
Gm13099	-	-		6330577E15Rik	-	-	EPB4.1L3	coracle	CG11949	AKAP1	spoonbill	CG3249	CG32654/sec16	CG32654	CG12499	CG12499
Rnf19b	-	-		Best3	Bestrophin 1, Bestrophin 4, Bestrophin 3, Bestrophin 2	CG6264, CG7259, CG12327, CG10173	GORASP1	grasp65	CG7809	AKAP13	uncharacterized protein Dmel_CG10188	CG10188	CG4849/EFTUD2	CG4849	CG5114	CG5114
Carhsp1	CG9705	CG9705		Grit	Cd GTPase activating protein-related	CG10538	GRB10	pico	CG11940	AKAP8	-	-	CG6311/LSM16	CG6311	Sas10	CG4202
Pgrmc2	membrane steroid binding protein, CG16957	CG9066, CG16957		Larp1	La related protein	CG42551	ITSN1	dynamin associated protein 160	CG1099	AKT1S1	PRAS40	CG46146	CG6509/DLG5	CG6509	Nop60B	CG3333
FLNA	cheerio	CG3937		Fam62c	Extended synaptotagmin-like protein 2 ortholog	CG6643	MAP4K4	misshapen	CG16973	ANKRD17	multiple ankyrin repeats single KH domain	CG33106	CG6842/Vps4B	CG6842	CG10805	CG10805
Ext1	tout-velu, Ext2	CG10117, CG8433		Mdn1	CG13185	CG13185	MCF2L	CG30440, trio	CG30440, CG18214	ANKS1A	CG4393, CG11168	CG4393, CG11168	CKIalpha	CG2028	NHP2	CG5258
Gm14085	CG8083, Conservative Nucleoside Transporter	CG8083, CG11778		Mtap1b	futsch	CG34387	NDRG1	missexpression suppressor of krs2	CG15669	ARFGAP2	ADP-ribosylation factor GTPase activating protein 3	CG6838	CKIIalpha	CG17520	Bys	CG1430
Akt1s1	PRAS40	CG46146		Rtn4	Rtnl1	CG33113	OSBP	oxysterol binding protein	CG6708	BAG3	-	-	CSN1b	CG3889	CG13096	CG13096
Gm9757	-	-		Pcdh24	-	-	PHLDB2	CG5004	CG5004	BAT2	-	-	CSN3	CG18332	CG1381	CG1381
Eif4ebp2	Thor/4EBP	CG8846		Akt1s1	-	-	REEP1	CG42678	CG42678	BRD9	CG7154	CG7154	CycD	CG9096	CG5033	CG5033
Gon4l	-	-		Synj1	Synaptojanin	CG6562	RPS6KC1	CG7156	CG7156	CAD	rudimentary	cg18572	Dcp1	CG11183	CG32343	CG32343
Mogat1	CG1942, CG1946, CG1941	CG1942, CG1946, CG1941		Zfp318	-	-	SLK	Sterile20-like kinase	CG4527	CCDC88A	Girdin	CG12734	DDB1	CG7769	CG4554	CG4554
Eef2k	-	-		Alpk3	-	-	SMCR8	-	-	CEP350	-	-	eIF-2alpha	CG9946	CG1994	CG1994
Dhx15	CG11107	CG11107		Zc3h14	Nab2	CG5720	SMTNL2	uncharacterized protein Dmel_CG34417	CG34417	CHAF1A	Caf1-180	cg12109	Gfat2	CG1345	CG11076	CG11076
Srrm1	SRm160	CG11274		Edc4	Ge-1 ortholog	CG6181	SNX18	SH3PX1 ortholog	CG6757	CLIP1	cytoplasmic linker protein 190	CG5020	hay	CG8019	Ski6	CG15481
Setd1a	Set1	CG40351		Srrm2	CG7971	CG7971	TMEM135	CG11737, CG31259, CG31454	CG11737, CG31259, CG31454	CTNND1	Adherens junction protein p120	CG17484	M(2)21AB	CG2674	CG6459	CG6459
D830015G02Rik	-	-		Kif20b	pav, sub	CG1258, CG12298	TNKS1BP1	-	-	DNAJC2	CG10565	CG10565	mask	CG33106	CG7993	CG7993
Vwa5b1	-	-		1110007A13Rik	CG3430	CG3430				DNMT1	-	-	Mo25	CG4083	CG6712	CG6712
Ibtk	CG8060	CG8060		Pi4k2a	Pi4KIIα	CG2929				DSG2	-	-	mtm	CG9115	PPAN	CG5786
Erc1;LOC100048600	bruchpilot	CG42344		Top2b	Top2	CG10223				EEF1B4	elongation factor 1 beta	CG6341	Nup62	CG6251	CG3756	CG3756
Adamts2	ADAM metallopeptidase with thrombospondin type 1 motif A	CG14869		BC021381	-	-				EEF1D	eEF1delta	CG4912	pcm/XRN1	CG3291	CG10648	CG10648
Grb10	pico	CG11940		Mybbp1a	-	-				EEF2K	-	-	poe	CG14472	CG12785	CG12785
Foxk1	forkhead domain 68A	CG11799		Bbx	bobby sox, capicua	CG1414, CG43122				EIF4B	Eukaryotic initiation factor 4B	CG10837	ps	CG8144 (CG42670)	CG3071	CG3071
Gm6988	Ribosomal protein S25	CG6684		Vcl	Vinculin	CG3299				EIF4EBP1	Thor	CG8846	Rack1	CG7111	Pit	CG6375
Tnc	Tenascin accessory, Tenascin major	CG42338, CG5723		Eif4ebp2	-	-				EIF4EBP2	Thor	CG8846	Ras85D	CG9375	CG11920	CG11920
Larp1	larp	CG42551		Rrp15	CG3817	CG3817				ELL	Su(Tpl) aka dELL	CG32217	raspberry	CG1799	Hoip	CG3949
Alkbh6	CG6144	CG6144		D10Wsu102e	-	-				EPB41	coracle	CG11949	Roc1a	CG16982	Rpl135	CG4033
Larp7	Larp7	CG42569		Braf	Raf	CG2845				ERBB2IP	Lap1	CG10255	RpS25	CG6684	Hsp83	CG1242
Ahnak	-	-		Atg2b	Autophagy-related 2	CG1241				FAM21A	FAM21	CG16742	sar1	CG7073	Hsp60	CG12101
Qsox2	CG17843, CG4670	CG17843, CG4670		Npm1	-	-				FAM53C	-	-	Vha100-1	CG1709	Bor	CG6815
Wnk1	Wnk kinase	CG7177		Pcsk5	Furin 2	CG18734				FIP1L1	Fip1	CG1078	Vha16-3	CG32090	CG11267	CG11267
Megf11	draper	CG2086		Ercc6l	okra	CG3736				GIGYF2	CG11148	CG11148			Hsc70Cb	CG6603
Ahctf1	CG14215	CG14215		Serinc1	TMS1	CG4672				GPI	glucosephosphate isomerase	CG8251
Fxr1	Fmr1	CG6203		Klf3;LOC100046855	-	-				GTF2F1	transcription factor IIFalpha	CG10281
Ddx21	CG10077	CG10077		Smarca4	brahma	CG5942				HISPPD1	lethal (1) G0196	CG14616
Lin9	Myb-interacting protein 130	CG3480		Pcm1	-	-				IBTK	CG8060	CG8060
D6Wsu116e	FAM21	CG16742		Aak1	Numb-associated kinase	CG10637				KIAA0528	CG6454	CG6454
Srpk2	SRPK, Srpk79D, CG8565	CG8174, CG11489/CG9085, CG8565		Atrx	XNP	CG4548				KIAA0947	-	-
Ppfibp2	Liprin-β	CG10743		Ndrg1	missexpression suppressor of krs2	CG15669				KIF4A	Kinesin-like protein at 3A	CG8590
Hdgfrp2	CG7946	CG7946		Melk	AMP-activated protein kinase α subunit, par1	CG3051, CG8201				LAMP1	Lamp1	CG3305
Irs2	chico	CG5686		Arhgef17	CG43102	CG43102				LARP1	La related protein	CG42551
Tinf2	-	-		Mdc1	-	-				LIMA1	-	-
Hisppd1	lethal (1) G0196	CG14616		Nfkb2	dorsal, dorsal related immunity factor	CG6667, CG6794				MAF1	Maf1	CG40196
Edc3	Enhancer of decapping 3	CG6311		Sf3b1	CG2807	CG2807				MAP1B	futsch	CG34387
Aim1l	-	-		Ccdc88a	Girdin	CG12734				MAP7D1	-	-
Herc1	HERC2, Herc4	CG11734, CG9153		Baz1b	ATP-dependent chromatin assembly factor large subunit	CG1966				MCM6	minichromosome maintenance 6	CG4039
Fbxw9	-	-		Nedd4l	Nedd4	CG42279				MED1	Mediator complex subunit 1	CG7162
Dnajc2	CG10565	CG10565								MSH6	Msh6	CG7003
Cux1	-	-								MYC	Myc	CG10798
Ranbp10	Ran-binding protein M	CG42236								NDRG1	missexpression suppressor of krs2	CG15669
Foxk2	FoxK	CG11799	Eif4ebp2							NOP14	lethal (3) 07882	CG5824
Bod1l	Biorientation Defective 1	CG5514								NPM1	Nucleophosmin	CG7911
Zeb2	Zn finger homeodomain 1	CG1322								PANK4	CG5828, fumble	CG5828, CG5725
Bcr	Rho GTPase activating protein at 1A	CG40494								PATL1	protein associated with topo II related - 1	CG5208
Pdcd11	CG5728	CG5728								PCBP1	mushroom-body expressed	CG7437
Hn1l	Jupiter	CG31363								PCBP2
Palm	-	-								PDCD4	Programmed cell death 4 ortholog	CG10990
Phf3	protein partner of snf	CG6525								PRCC	-	-
Ptk2	Focal adhesion kinase	CG10023								PURA	Purine-rich binding protein-alpha,	CG1507
1110013L07Rik	-	-								PXN	paxillin	CG31794
Tcfeb	Mitf	CG43369								RANBP3	Ran binding protein 3	CG10225
Zc3h4	-	-								REPS1	RALBP1 associated Eps domain containing	CG6192
Ktn1	-	-								RNASEH2A	CG13690	CG13690
Pbx2	extradenticle	CG8933								RPRD1B	CG9018	CG9018
Phldb1	CG5004	CG5004								RPS6KB1	S6k	CG10539
Cdgap	Cd GTPase activating protein-related	CG10538								RSF1	CG8677	CG8677
Eif3a	eIF3-S10	CG9805								SEC16A	Sec16 ortholog	CG32654
Tbc1d4	pollux	CG42612								SET	Set	CG4299
Dennd4a	Calmodulin-binding protein related to a Rab3 GDP/GTP exchange protein	CG12737								SFRS11	Srp54	CG4602
Wdr91	-	-								SFRS18	-	-
Junb	Jra	CG2275								SFRS2IP	CG2926	CG2926
Eif4b	eIF4B	CG10837								SNRNP200	lethal (3) 72Ab	CG5931
Gbf1	gartenzwerg	CG8487								SRPK1	-	-
Cd2ap	CIN85 and CD2AP orthologue	CG31012								SRRM1	SRm160	CG11274
Arhgap17	RhoGAP92B	CG4755								SRRM2	CG7971, CG13625	CG7971, CG13625
Ccdc6	CG6664	CG6664								SYMPK	symplekin	CG2097
Ndrg3	MESK2	CG15669								TCOF1	-	-
Ulk1	Atg1	CG10967								TGS1	Trimethylguanosine synthase 1	CG4489
Patl1	Patr-1	CG5208								TOR1AIP1	-	-
Sfrs8	suppressor of white-apricot	CG3019								TPI1	Triose phosphate isomerase	CG2171
Sfrs18	CG31211	CG31211								TRA2A	transformer 2	CG10128
Ehmt2	G9a	CG2995								UBR4	purity of essence	CG14472
LOC100048559;Sfrs1	SF2	CG6987								USP24	fat facets	CG1945
Spna2	α Spectrin	CG1977								WNK1	Wnk kinase	CG7177
										ZBTB10	-	-
										ZC3H13	-	-
										ZEB1	Zn finger homeodomain 1	CG1322
										ZFP36L2	Tis11 zinc finger protein	CG4070
										ZNF407	crooked legs	CG14938
										ZNF768	CG5245, crooked legs	CG5245, CG14938

## Sheet: CG numbers
Yu et al., Science, 2011 Rapa2 Log2 Area (H/L) Ratio >=2	CG number	Yu et al., Science, 2011 Ku Log2 Area (H/L) Ratio <=-2	CG number	Hsu et al., Science, 2011 Torin sensitive + upregulated in TSC2 -/-	CG number	Hsu et al., Science, 2011 Torin sensitive HEK-293E	CG number	Lindquist et al., Genome Res., 2011 p-S6 regulators 2014 DRSC frequency <0.1	CG number	Guertin et al., Curr. Biol., 2006 >2-fold downregulated 120 min rapa treatment	CG number		256 genes
Drosophila homologs		Drosophila homologs		Drosophila homologs		Drosophila homologs
mind bomb 1	CG5841	Myosin heavy chain-like	CG31045	cut	CG11387	hkl/Acinus	CG10437	AGO1	CG6671	Surf6	CG4510
Ribosomal protein S6	CG10944	Thor/4EBP	CG8846	Thor	CG8846	ATP citrate lyase	CG8322	Akap200	CG13388	CG8939	CG8939
CG7971	CG7971	female sterile (1) homeotic	CG2252	coracle	CG11949	spoonbill	CG3249	CG17119/CTNS	CG17119	CG7845	CG7845
CG13625	CG13625	Bestrophin 1	CG6264	grasp65	CG7809	uncharacterized protein Dmel_CG10188	CG10188	CG32654/sec16	CG32654	CG12499	CG12499
CG9705	CG9705	Bestrophin 4	CG7259	pico	CG11940	PRAS40	CG46146	CG4849/EFTUD2	CG4849	CG5114	CG5114
membrane steroid binding protein	CG9066	Bestrophin 3	CG12327	dynamin associated protein 160	CG1099	multiple ankyrin repeats single KH domain	CG33106	CG6311/LSM16	CG6311	Sas10	CG4202
CG16957	CG16957	Bestrophin 2	CG10173	misshapen	CG16973	CG4393	CG4393	CG6509/DLG5	CG6509	Nop60B	CG3333
cheerio	CG3937	Cd GTPase activating protein-related	CG10538	CG30440	CG30440	CG11168	CG11168	CG6842/Vps4B	CG6842	CG10805	CG10805
tout-velu	CG10117	La related protein	CG42551	trio	CG18214	ADP-ribosylation factor GTPase activating protein 3	CG6838	CKIalpha	CG2028	NHP2	CG5258
Ext2	CG8433	Extended synaptotagmin-like protein 2 ortholog	CG6643	missexpression suppressor of krs2	CG15669	CG7154	CG7154	CKIIalpha	CG17520	Bys	CG1430
CG8083	CG8083	CG13185	CG13185	oxysterol binding protein	CG6708	rudimentary	cg18572	CSN1b	CG3889	CG13096	CG13096
Conservative Nucleoside Transporter	CG11778	futsch	CG34387	CG5004	CG5004	Girdin	CG12734	CSN3	CG18332	CG1381	CG1381
PRAS40	CG46146	Rtnl1	CG33113	CG42678	CG42678	Caf1-180	cg12109	CycD	CG9096	CG5033	CG5033
Thor/4EBP	CG8846	Synaptojanin	CG6562	CG7156	CG7156	cytoplasmic linker protein 190	CG5020	Dcp1	CG11183	CG32343	CG32343
CG1941	CG1941	Nab2	CG5720	Sterile20-like kinase	CG4527	Adherens junction protein p120	CG17484	DDB1	CG7769	CG4554	CG4554
CG1942	CG1942	Ge-1 ortholog	CG6181	uncharacterized protein Dmel_CG34417	CG34417	CG10565	CG10565	eIF-2alpha	CG9946	CG1994	CG1994
CG1946	CG1946	CG7971	CG7971	SH3PX1 ortholog	CG6757	elongation factor 1 beta	CG6341	Gfat2	CG1345	CG11076	CG11076
CG11107	CG11107	pav	CG1258	CG11737	CG11737	eEF1delta	CG4912	hay	CG8019	Ski6	CG15481
SRm160	CG11274	sub	CG12298	CG31259	CG31259	Eukaryotic initiation factor 4B	CG10837	M(2)21AB	CG2674	CG6459	CG6459
Set1	CG40351	CG3430	CG3430	CG31454	CG31454	Thor	CG8846	mask	CG33106	CG7993	CG7993
CG8060	CG8060	Pi4KIIα	CG2929			Thor	CG8846	Mo25	CG4083	CG6712	CG6712
bruchpilot	CG42344	Top2	CG10223			Su(Tpl) aka dELL	CG32217	mtm	CG9115	PPAN	CG5786
ADAM metallopeptidase with thrombospondin type 1 motif A	CG14869	bobby sox	CG1414			coracle	CG11949	Nup62	CG6251	CG3756	CG3756
pico	CG11940	capicua	CG43122			Lap1	CG10255	pcm/XRN1	CG3291	CG10648	CG10648
forkhead domain 68A	CG11799	Vinculin	CG3299			FAM21	CG16742	poe	CG14472	CG12785	CG12785
Ribosomal protein S25	CG6684	CG3817	CG3817			Fip1	CG1078	ps	CG42670	CG3071	CG3071
Tenascin accessory	CG42338	Raf	CG2845			CG11148	CG11148	Rack1	CG7111	Pit	CG6375
Tenascin major	CG5723	Autophagy-related 2	CG1241			glucosephosphate isomerase	CG8251	Ras85D	CG9375	CG11920	CG11920
larp	CG42551	Furin 2	CG18734			transcription factor IIFalpha	CG10281	raspberry	CG1799	Hoip	CG3949
CG6144	CG6144	okra	CG3736			lethal (1) G0196	CG14616	Roc1a	CG16982	Rpl135	CG4033
Larp7	CG42569	TMS1	CG4672			CG8060	CG8060	RpS25	CG6684	Hsp83	CG1242
CG17843	CG17843	brahma	CG5942			CG6454	CG6454	sar1	CG7073	Hsp60	CG12101
CG4670	CG4670	Numb-associated kinase	CG10637			Kinesin-like protein at 3A	CG8590	Vha100-1	CG1709	Bor	CG6815
Wnk kinase	CG7177	XNP	CG4548			Lamp1	CG3305	Vha16-3	CG32090	CG11267	CG11267
draper	CG2086	missexpression suppressor of krs2	CG15669			La related protein	CG42551			Hsc70Cb	CG6603
CG14215	CG14215	AMP-activated protein kinase α subunit	CG3051			Maf1	CG40196
Fmr1	CG6203	par1	CG8201			futsch	CG34387
CG10077	CG10077	CG43102	CG43102			minichromosome maintenance 6	CG4039
Myb-interacting protein 130	CG3480	dorsal	CG6667			Mediator complex subunit 1	CG7162
FAM21	CG16742	dorsal related immunity factor	CG6794			Msh6	CG7003
SRPK	CG8174	CG2807	CG2807			Myc	CG10798
Srpk79D	CG11489	Girdin	CG12734			missexpression suppressor of krs2	CG15669
CG8565	CG8565	ATP-dependent chromatin assembly factor large subunit	CG1966			lethal (3) 07882	CG5824
Liprin-β	CG10743	Nedd4	CG42279			Nucleophosmin	CG7911
CG7946	CG7946					CG5828	CG5828
chico	CG5686					fumble	CG5725
lethal (1) G0196	CG14616					protein associated with topo II related - 1	CG5208
Enhancer of decapping 3	CG6311					mushroom-body expressed	CG7437
HERC2	CG11734					Programmed cell death 4 ortholog	CG10990
Herc4	CG9153					Purine-rich binding protein-alpha	CG1507
CG10565	CG10565					paxillin	CG31794
Ran-binding protein M	CG42236					Ran binding protein 3	CG10225
FoxK	CG11799					RALBP1 associated Eps domain containing	CG6192
Biorientation Defective 1	CG5514					CG13690	CG13690
Zn finger homeodomain 1	CG1322					CG9018	CG9018
Rho GTPase activating protein at 1A	CG40494					S6k	CG10539
CG5728	CG5728					CG8677	CG8677
Jupiter	CG31363					Sec16 ortholog	CG32654
protein partner of snf	CG6525					Set	CG4299
Focal adhesion kinase	CG10023					Srp54	CG4602
Mitf	CG43369					CG2926	CG2926
extradenticle	CG8933					lethal (3) 72Ab	CG5931
CG5004	CG5004					SRm160	CG11274
Cd GTPase activating protein-related	CG10538					CG7971	CG7971
eIF3-S10	CG9805					CG13625	CG13625
pollux	CG42612					symplekin	CG2097
Calmodulin-binding protein related to a Rab3 GDP/GTP exchange protein	CG12737					Trimethylguanosine synthase 1	CG4489
Jra	CG2275					Triose phosphate isomerase	CG2171
eIF4B	CG10837					transformer 2	CG10128
gartenzwerg	CG8487					purity of essence	CG14472
CIN85 and CD2AP orthologue	CG31012					fat facets	CG1945
RhoGAP92B	CG4755					Wnk kinase	CG7177
CG6664	CG6664					Zn finger homeodomain 1	CG1322
MESK2	CG15669					Tis11 zinc finger protein	CG4070
Atg1	CG10967					crooked legs	CG14938
Patr-1	CG5208					CG5245	CG5245
suppressor of white-apricot	CG3019					crooked legs	CG14938
CG31211	CG31211
G9a	CG2995
SF2	CG6987
α Spectrin	CG1977

## Sheet: VDRC lines
Yu et al., Science, 2011 Log2 Area (H/L) Ratio >=2	CG number	VDRC ID	296 VDRC lines w/o repeats
Drosophila homologs
mind bomb 1	CG5841	27525
		27526
Ribosomal protein S6	CG10944	105279
CG7971	CG7971	101384
CG13625	CG13625	106752
CG9705	CG9705	104426
membrane steroid binding protein	CG9066	110480
CG16957	CG16957	105897
cheerio	CG3937	107451
tout-velu	CG10117	4871
Ext2	CG8433	4902
		4903
		49808
		49809
CG8083	CG8083	105828
Conservative Nucleoside Transporter	CG11778	106218
PRAS40	CG46146	unavailable
		38339
Thor/4EBP	CG8846	100739
CG1941	CG1941	106800
CG1942	CG1942	107788
CG1946	CG1946	108495
CG11107	CG11107	44119
SRm160	CG11274	100751
Set1	CG40351	10833
		40682
		40683
		45267
CG8060	CG8060	110182
bruchpilot	CG42344	104422
		104630
		107748
		107925
ADAM metallopeptidase with thrombospondin type 1 motif A	CG14869	110157
pico	CG11940	16369
		16371
forkhead domain 68A	CG11799	110151
Ribosomal protein S25	CG6684	101342
Tenascin accessory	CG42338	103298
		105037
Tenascin major	CG5723	unavailable
larp	CG42551	107986
CG6144	CG6144	108250
Larp7	CG42569	31635
CG17843	CG17843	102838
CG4670	CG4670	108288
Wnk kinase	CG7177	106928
draper	CG2086	4830
		4833
		27084
		27086
CG14215	CG14215	103547
Fmr1	CG6203	110800
CG10077	CG10077	unavailable
Myb-interacting protein 130	CG3480	110445
FAM21	CG16742	unavailable
SRPK	CG8174	103416
Srpk79D	CG11489	102632
CG8565	CG8565	100449
Liprin-β	CG10743	103645
CG7946	CG7946	100307
chico	CG5686	101329
lethal (1) G0196	CG14616	106973
Enhancer of decapping 3	CG6311	30149
		30150
HERC2	CG11734	105374
Herc4	CG9153	108584
CG10565	CG10565	105149
Ran-binding protein M	CG42236	45981
FoxK	CG11799	110151
Biorientation Defective 1	CG5514	105166
Zn finger homeodomain 1	CG1322	103205
Rho GTPase activating protein at 1A	CG40494	unavailable
CG5728	CG5728	24696
		24697
Jupiter	CG31363	110140
protein partner of snf	CG6525	108086
Focal adhesion kinase	CG10023	108608
Mitf	CG43369	108519
extradenticle	CG8933	100259
		100687
CG5004	CG5004	9141
		26683
Cd GTPase activating protein-related	CG10538	109407
eIF3-S10	CG9805	28140
pollux	CG42612	104644
		106969
		109165
Calmodulin-binding protein related to a Rab3 GDP/GTP exchange protein	CG12737	24602
		24604
Jra	CG2275	107997
eIF4B	CG10837	31364
gartenzwerg	CG8487	42140
		42141
CIN85 and CD2AP orthologue	CG31012	38854
RhoGAP92B	CG4755	105663
CG6664	CG6664	104391
MESK2	CG15669	105492
Atg1	CG10967	16133
Patr-1	CG5208	100872
suppressor of white-apricot	CG3019	104716
CG31211	CG31211	33787
G9a	CG2995	110662
SF2	CG6987	27775
		27776
α Spectrin	CG1977	110417
Yu et al., Science, 2011 Ku Log2 Area (H/L) Ratio <=-2
Drosophila homologs		VDRC ID
Myosin heavy chain-like	CG31045	unavailable
Thor/4EBP	CG8846	100739
female sterile (1) homeotic	CG2252	108662
Bestrophin 1	CG6264	5963
Bestrophin 4	CG7259	100320
Bestrophin 3	CG12327	100858
Bestrophin 2	CG10173	unavailable
Cd GTPase activating protein-related	CG10538	109407
La related protein	CG42551	107986
Extended synaptotagmin-like protein 2 ortholog	CG6643	28418
		28419
CG13185	CG13185	105625
futsch	CG34387	103844
Rtnl1	CG33113	110545
Synaptojanin	CG6562	46070
Nab2	CG5720	110710
Ge-1 ortholog	CG6181	106687
CG7971	CG7971	101384
pav	CG1258	110330
sub	CG12298	unavailable
		45402
CG3430	CG3430	108842
Pi4KIIα	CG2929	110687
Top2	CG10223	30625
bobby sox	CG1414	12630
		12631
capicua	CG43122	103245
		103012
		103805
Vinculin	CG3299	105956
CG3817	CG3817	105460
Raf	CG2845	107766
Autophagy-related 2	CG1241	108447
Furin 2	CG18734	101242
okra	CG3736	104323
TMS1	CG4672	8380
brahma	CG5942	37720
		37721
Numb-associated kinase	CG10637	109507
XNP	CG4548	101568
missexpression suppressor of krs2	CG15669	105492
AMP-activated protein kinase α subunit	CG3051	106200
par1	CG8201	52553
		52556
CG43102	CG43102	110150
dorsal	CG6667	105491
dorsal related immunity factor	CG6794	100537
CG2807	CG2807	110091
Girdin	CG12734	103615
ATP-dependent chromatin assembly factor large subunit	CG1966	33446
		33447
Nedd4	CG42279	108475
Hsu et al., Science, 2011 Torin sensitive + upregulated in TSC2 -/-
Drosophila homologs
cut	CG11387	4138
		5687
Thor	CG8846	100739
coracle	CG11949	108749
grasp65	CG7809	22564
pico	CG11940	16369
		16371
dynamin associated protein 160	CG1099	106689
misshapen	CG16973	101517
CG30440	CG30440	108605
trio	CG18214	40138
		40137
missexpression suppressor of krs2	CG15669	105492
oxysterol binding protein	CG6708	108252
CG5004	CG5004	9141
		26683
CG42678	CG42678	21114
		39473
		39474
CG7156	CG7156	26035
		26036
Sterile20-like kinase	CG4527	43783
		43784
uncharacterized protein Dmel_CG34417	CG34417	105038
		107122
SH3PX1 ortholog	CG6757	105886
CG11737	CG11737	108872
CG31259	CG31259	105912
CG31454	CG31454	5811
Hsu et al., Science, 2011 Torin sensitive HEK-293E
Drosophila homologs
hkl/Acinus	CG10437	102407
ATP citrate lyase	CG8322	30282
spoonbill	CG3249	105107
uncharacterized protein Dmel_CG10188	CG10188	103391
PRAS40	CG46146	unavailable
		38339
multiple ankyrin repeats single KH domain	CG33106	103411
CG4393	CG4393	105381
CG11168	CG11168	106085
ADP-ribosylation factor GTPase activating protein 3	CG6838	35123
CG7154	CG7154	107992
rudimentary	CG18572	110329
Girdin	CG12734	103615
Caf1-180	CG12109	108240
cytoplasmic linker protein 190	CG5020	107176
Adherens junction protein p120	CG17484	103063
CG10565	CG10565	105149
elongation factor 1 beta	CG6341	106636
eEF1delta	CG4912	107007
Eukaryotic initiation factor 4B	CG10837	31364
Thor	CG8846	100739
Thor	CG8846	100739
Su(Tpl) aka dELL	CG32217	105657
coracle	CG11949	108749
Lap1	CG10255	18600
FAM21	CG16742	unavailable
Fip1	CG1078	104473
CG11148	CG11148	105985
glucosephosphate isomerase	CG8251	103616
transcription factor IIFalpha	CG10281	110225
lethal (1) G0196	CG14616	106973
CG8060	CG8060	110182
CG6454	CG6454	108673
Kinesin-like protein at 3A	CG8590	104682
Lamp1	CG3305	7308
		7309
La related protein	CG42551	107986
Maf1	CG40196	109142
futsch	CG34387	103844
minichromosome maintenance 6	CG4039	13661
Mediator complex subunit 1	CG7162	108106
Msh6	CG7003	108076
Myc	CG10798	106066
missexpression suppressor of krs2	CG15669	105492
lethal (3) 07882	CG5824	105967
Nucleophosmin	CG7911	102920
CG5828	CG5828	109313
fumble	CG5725	101437
protein associated with topo II related - 1	CG5208	100872
mushroom-body expressed	CG7437	105495
Programmed cell death 4 ortholog	CG10990	16160
		16162
Purine-rich binding protein-alpha	CG1507	101363
paxillin	CG31794	107789
Ran binding protein 3	CG10225	104432
RALBP1 associated Eps domain containing	CG6192	110704
CG13690	CG13690	100017
CG9018	CG9018	40732
S6k	CG10539	104369
CG8677	CG8677	110463
Sec16 ortholog	CG32654	109645
Set	CG4299	108987
Srp54	CG4602	51088
CG2926	CG2926	33589
		33591
lethal (3) 72Ab	CG5931	110666
SRm160	CG11274	100751
CG7971	CG7971	101384
CG13625	CG13625	106752
symplekin	CG2097	33469
		33470
Trimethylguanosine synthase 1	CG4489	29503
		29505
Triose phosphate isomerase	CG2171	25643
		25644
transformer 2	CG10128	100805
		101548
purity of essence	CG14472	108296
fat facets	CG1945	107716
Wnk kinase	CG7177	106928
Zn finger homeodomain 1	CG1322	103205
Tis11 zinc finger protein	CG4070	101765
crooked legs	CG14938	104313
CG5245	CG5245	104740
crooked legs	CG14938	104313
Lindquist et al., Genome Res., 2011 p-S6 regulators 2014 DRSC frequency <0.1
AGO1	CG6671	unavailable
Akap200	CG13388	109996
		102374
CG17119/CTNS	CG17119	107195
CG32654/sec16	CG32654	109645
CG4849/EFTUD2	CG4849	108597
CG6311/LSM16	CG6311	30149
		30150
CG6509/DLG5	CG6509	101596
CG6842/Vps4B	CG6842	105977
CKIalpha	CG2028	110768
CKIIalpha	CG17520	unavailable
CSN1b	CG3889	110477
CSN3	CG18332	101516
CycD	CG9096	105361
Dcp1	CG11183	105638
DDB1	CG7769	108924
eIF-2alpha	CG9946	104562
Gfat2	CG1345	105129
hay	CG8019	105524
M(2)21AB	CG2674	103143
mask	CG33106	103411
Mo25	CG4083	34788
mtm	CG9115	29032
Nup62	CG6251	100588
pcm/XRN1	CG3291	105739
poe	CG14472	108296
ps	CG42670	107912
		108666
Rack1	CG7111	104470
Ras85D	CG9375	106642
raspberry	CG1799	100556
Roc1a	CG16982	106315
RpS25	CG6684	101342
sar1	CG7073	108458
Vha100-1	CG1709	108905
Vha16-3	CG32090	102067
Guertin et al., Curr. Biol., 2006 >2-fold downregulated 120 min rapa treatment
Surf6	CG4510	26544
		26545
CG8939	CG8939	110334
CG7845	CG7845	22578
CG12499	CG12499	24550
CG5114	CG5114	101450
Sas10	CG4202	103352
Nop60B	CG3333	109616
CG10805	CG10805	17000
NHP2	CG5258	35729
		35730
Bys	CG1430	unavailable
CG13096	CG13096	108860
CG1381	CG1381	109419
CG5033	CG5033	106129
CG32343	CG32343	104385
CG4554	CG4554	103706
CG1994	CG1994	13479
CG11076	CG11076	105683
Ski6	CG15481	110412
CG6459	CG6459	110239
CG7993	CG7993	107075
CG6712	CG6712	103907
PPAN	CG5786	108213
CG3756	CG3756	108654
CG10648	CG10648	110364
CG12785	CG12785	31832
CG3071	CG3071	107206
Pit	CG6375	106078
CG11920	CG11920	103564
Hoip	CG3949	106496
Rpl135	CG4033	37581
Hsp83	CG1242	108568
Hsp60	CG12101	100697
Bor	CG6815	110208
CG11267	CG11267	47087
Hsc70Cb	CG6603	27680

## Sheet: BDRC and NIG
CG number	gene	BDRC ID	NIG ID
CG6987	SF2	29522	6987R-2
		32367	6987R-5

## Sheet: SR
Gene	CG number	VDRC ID
SC35	CG5442	40590
SC35	CG5442	104978
xl6/9G8	CG10203	31203
xl6/9G8	CG10203	100226
Rbp1	CG17136	21083
Rbp1	CG17136	110008
Rbp1-like	CG1987	51615
Rbp1-like	CG1987	48529
Rbp1-like	CG1987	109844
Rsf1	CG5655	22186
B52	CG10851	38860
B52	CG10851	38862
B52	CG10851	101740
SRp54	CG4602	51088
